# Supplementary material for: Dynamic landscape of chromatin accessibility and transcriptomic changes during differentiation of human embryonic stem cells into dopaminergic neurons
Source: Sci Rep. 2021 Aug 20;11:16977. doi: 10.1038/s41598-021-96263-1 (PMC8379280; doi:10.1038/s41598-021-96263-1)
Supplement: Supplementary file 1 — Supplementary Information 1. [file 41598_2021_96263_MOESM1_ESM.xlsx]

## Sheet: FPKM
geneId	geneName	type	specific_type	d0_r1	d0_r2	d0_r3	d14_r1	d14_r2	d14_r3	d14_r4	d28_r1	d28_r2	d28_r3
ENSG00000225931.3	AL139246.2	lncRNA	TEC	0.1	0.1	0.1	0.1	0.1	0.1	0.1	0.511913	0.329878	0.1
ENSG00000279839.1	AL512383.1	lncRNA	TEC	0.1	0.1	0.1	0.1	0.1	0.1	0.1	0.1	0.1	0.1
ENSG00000280113.2	AL357140.3	lncRNA	TEC	0.1	0.1	0.1	0.1	0.220464	0.1	0.1	0.1	0.1	0.1
ENSG00000280222.1	AL365209.1	lncRNA	TEC	0.1	0.1	0.1	0.1	0.1	0.1	0.1	0.1	0.1	0.1
ENSG00000279625.1	AL591122.1	lncRNA	TEC	0.1	0.1	0.1	0.1	0.1	0.1	0.1	0.1	0.1	0.1
ENSG00000279443.1	AL513497.1	lncRNA	TEC	0.644641	0.1	0.437276	0.239732	0.224145	0.1	0.198933	0.1	0.720865	0.304003
ENSG00000278966.2	AL031602.1	lncRNA	TEC	0.1	0.1	0.666264	0.1	0.1	0.1	0.606264	0.1	0.1	0.135408
ENSG00000278997.1	AL662907.1	lncRNA	TEC	0.271323	0.240629	0.270028	0.298772	0.280606	0.86532	0.1	0.475971	2.39548	0.163511
ENSG00000279179.1	AL662907.2	lncRNA	TEC	0.1	0.1	0.114898	0.1	0.35709	0.482942	0.209903	0.1	0.125858	0.156158
ENSG00000279667.1	AL603839.4	lncRNA	TEC	1.79537	0.540679	1.22608	0.1	0.1	0.637504	1.09214	2.11585	1.97129	0.135547
ENSG00000279096.2	AL356289.3	lncRNA	TEC	0.1	0.1	0.147141	0.1	0.1	0.1	0.1	0.1	0.1	0.1
ENSG00000279214.1	AL109659.3	lncRNA	TEC	0.1	0.1	0.1	0.1	0.1	0.1	0.1	0.1	0.1	0.1
ENSG00000279324.1	AL645730.1	lncRNA	TEC	0.1	0.1	0.1	0.1	0.1	0.1	0.1	0.1	0.1	0.1
ENSG00000280378.1	AL353898.3	lncRNA	TEC	0.1	0.731153	0.279297	0.1	0.282979	0.288931	0.754973	0.1	0.92038	0.172514
ENSG00000278967.1	AL138847.2	lncRNA	TEC	0.1	0.1	0.1	0.1	0.1	0.1	0.1	0.1	0.1	0.1
ENSG00000280317.1	AL732618.1	lncRNA	TEC	0.1	2.2695	0.1	0.1	0.1	0.1	0.1	0.1	0.1	0.1
ENSG00000280099.1	AL603750.1	lncRNA	TEC	0.855034	1.02395	0.583712	0.314422	0.588907	0.303117	0.787952	0.1	0.316993	0.715512
ENSG00000279778.1	AL445437.1	lncRNA	TEC	0.1	0.1	0.1	0.1	0.1	0.1	0.1	0.1	0.1	0.1
ENSG00000280040.1	AC095031.1	lncRNA	TEC	0.1	0.1	0.1	1.14048	0.1	0.1	0.1	0.1	1.14954	0.1
ENSG00000280186.1	AL359258.3	lncRNA	TEC	0.1	0.1	0.1	0.1	0.1	0.496083	0.1	0.1	0.1	0.1
ENSG00000279513.1	AL157902.2	lncRNA	TEC	0.1	0.1	0.1	0.1	0.1	0.1	0.320686	0.1	0.1	0.1
ENSG00000281741.2	AC241377.3	lncRNA	TEC	0.1	0.1	0.1	0.1	0.1	0.555443	0.473416	0.1	0.1	0.420188
ENSG00000281571.2	AC241585.2	lncRNA	TEC	0.506337	0.89785	1.02346	1.13162	1.06637	2.77564	2.71719	0.907426	1.19168	0.862232
ENSG00000280649.2	AC245100.8	lncRNA	TEC	1.99909	2.21698	2.52965	0.559826	4.66844	1.64849	0.931006	1.78959	1.7632	1.93764
ENSG00000279430.1	AL590560.2	lncRNA	TEC	0.1	0.1	0.1	0.1	0.1	0.1	0.1	0.1	0.1	0.1
ENSG00000279061.1	Z98043.1	lncRNA	TEC	0.1	0.1	0.1	0.1	0.1	0.1	0.1	0.1	0.1	0.1
ENSG00000279838.1	AL356273.3	lncRNA	TEC	0.1	0.1	0.1	0.192092	0.360486	0.184494	0.1	0.312946	0.764968	0.713981
ENSG00000279401.1	AL133383.2	lncRNA	TEC	0.208952	0.1	0.1	0.1	0.1	0.1	0.1	0.1	0.1	0.1
ENSG00000279946.1	AC244034.3	lncRNA	TEC	0.1	0.1	0.1	0.1	0.1	0.1	0.1	0.1	0.1	0.1
ENSG00000279333.1	AC096636.1	lncRNA	TEC	0.1	0.1	0.1	1.52428	1.53142	0.937308	1.45002	4.02991	4.00236	0.567193
ENSG00000280157.1	AL359510.2	lncRNA	TEC	0.183209	0.1	0.1	0.407743	0.191807	0.39241	0.510654	0.327389	0.607063	0.186225
ENSG00000279306.1	AL139288.1	lncRNA	TEC	0.1	0.1	0.1	0.1	0.1	0.1	0.685652	1.32201	0.869762	0.158967
ENSG00000279774.1	AL590483.3	lncRNA	TEC	0.1	0.1	0.1	0.1	0.1	0.1	0.1	0.1	0.1	0.1
ENSG00000280450.1	AL683826.1	lncRNA	TEC	0.1	0.1	0.1	0.1	0.1	0.1	0.1	0.1	0.1	0.1
ENSG00000278982.1	AL139125.2	lncRNA	TEC	0.1	0.482942	0.278883	0.1	0.1	0.1	0.1	0.1	0.1	0.172992
ENSG00000279575.1	AL583859.3	lncRNA	TEC	0.1	0.1	0.1	0.1	0.1	0.1	0.1	0.74385	0.1	0.1
ENSG00000280086.1	AC026887.1	lncRNA	TEC	0.1	0.1	0.1	0.1	0.1	0.1	0.1	0.1	0.1	0.1
ENSG00000279631.1	AL158211.5	lncRNA	TEC	0.1	0.1	0.1	0.1	0.1	0.243518	0.207358	0.1	0.1	0.189912
ENSG00000279819.1	AL390318.1	lncRNA	TEC	0.1	0.1	0.1	0.1	0.1	0.1	0.1	0.1	0.1	0.1
ENSG00000279212.1	AL390961.3	lncRNA	TEC	0.1	0.1	0.170062	0.1	0.1	0.1	0.1	0.1	0.1	0.1
ENSG00000279029.1	AL353583.1	lncRNA	TEC	0.1	0.1	0.1	0.1	0.230721	0.1	0.206015	0.1	0.1	0.1
ENSG00000279822.1	AC016397.2	lncRNA	TEC	0.1	0.1	0.1	0.1	0.1	0.1	0.1	0.1	0.1	0.1
ENSG00000279863.1	AC069547.1	lncRNA	TEC	1.20516	0.535271	0.607464	0.667812	1.0501	0.212199	0.562491	1.10007	1.09825	0.216862
ENSG00000280401.1	AC022532.1	lncRNA	TEC	7.7756	6.5377	7.39429	0.22553	0.641714	0.215439	0.3788	0.1	0.1	1.05287
ENSG00000279406.1	AL359183.1	lncRNA	TEC	0.1	0.1	0.173346	0.193309	0.1	0.1	0.1	0.1	0.1	0.116152
ENSG00000280166.1	AC016542.3	lncRNA	TEC	0.1	0.1	0.1	0.1	0.1	0.1	0.1	0.1	0.1	0.1
ENSG00000279502.1	AC016542.2	lncRNA	TEC	0.1	0.1	0.1	0.1	0.1	0.1	0.1	0.1	0.1	0.1
ENSG00000279088.1	AC022400.7	lncRNA	TEC	9.75066	10.6466	6.609	24.7536	23.1649	23.0415	26.2853	26.1113	24.846	10.6208
ENSG00000279689.1	AC022400.8	lncRNA	TEC	14.5655	13.9099	12.7302	18.5613	17.0844	18.8426	18.8377	16.0356	18.5912	11.0689
ENSG00000280238.1	AC022400.9	lncRNA	TEC	0.1	0.1	0.1	10.2415	0.1	0.1	0.1	0.1	0.1	0.1
ENSG00000279814.1	AC010997.5	lncRNA	TEC	0.1	0.1	0.1	0.1	0.1	0.1	0.1	0.1	0.1	0.1
ENSG00000278992.1	AC012048.1	lncRNA	TEC	0.1	0.1	0.1	0.1	0.1	0.1	0.1	0.1	0.1	0.1
ENSG00000280259.1	AL512662.1	lncRNA	TEC	0.1	0.289613	0.1	0.180812	0.1	0.1	0.1	0.1	0.178178	0.1
ENSG00000279399.1	AL356095.2	lncRNA	TEC	9.90873	13.9255	10.9612	13.4832	11.6392	13.9215	16.6833	13.9656	15.8135	23.6187
ENSG00000279359.1	AL359195.2	lncRNA	TEC	0.1	0.1	0.1	0.1	0.1	0.1	0.1	0.1	0.1	0.1
ENSG00000280355.1	AL132656.4	lncRNA	TEC	0.1	0.211271	0.1	0.1	0.247263	0.50661	0.44002	0.844737	0.268704	0.431403
ENSG00000279910.1	AL731532.1	lncRNA	TEC	0.1	0.1	0.1	0.1	0.1	0.1	0.1	0.1	0.1	0.1
ENSG00000280134.1	AL731532.2	lncRNA	TEC	0.1	0.15324	0.1	0.1	0.1	0.1	0.1	0.1	0.1	0.1
ENSG00000281974.1	AC025268.1	lncRNA	TEC	0.1	0.1	0.1	0.1	0.1	0.1	0.1	0.1	0.1	0.1
ENSG00000279315.1	AL158212.4	lncRNA	TEC	0.1	0.1	0.1	0.1	0.1	0.1	0.1	0.1	0.1	0.1
ENSG00000279796.1	AL133384.2	lncRNA	TEC	0.1	0.1	0.1	0.1	0.1	0.1	0.1	0.1	0.1	0.1
ENSG00000279725.1	AL391005.1	lncRNA	TEC	0.372836	0.165943	0.1	0.1	0.1	0.1	0.1	0.1	0.1	0.1
ENSG00000280446.1	AL607033.1	lncRNA	TEC	0.1	0.1	0.1	0.1	0.1	0.1	0.1	0.1	0.1	0.1
ENSG00000279982.1	AL162274.3	lncRNA	TEC	0.1	0.1	0.1	0.1	0.1	0.1	0.1	0.205423	0.129747	0.1
ENSG00000279672.1	AP006621.5	lncRNA	TEC	0.846951	1.40459	0.803501	1.62955	0.823755	0.86565	1.46304	2.12117	1.35989	1.78606
ENSG00000285498.1	AC104389.6	lncRNA	TEC	0.1	0.1	0.1	0.1	0.1	0.1	0.1	0.1	0.1	0.1
ENSG00000279391.1	AC116456.2	lncRNA	TEC	0.1	0.1	0.1	0.1	0.143783	0.1	0.1	0.1	0.1	0.1
ENSG00000280288.1	AC131935.2	lncRNA	TEC	0.1	0.1	0.1	0.1	0.1	0.1	0.1	0.1	0.1	0.1
ENSG00000279837.1	AC112694.2	lncRNA	TEC	0.1	0.1	0.1	0.1	0.1	0.1	0.645396	0.1	1.5358	0.147767
ENSG00000279266.1	AC068860.1	lncRNA	TEC	0.1	0.1	0.1	0.1	0.1	0.1	0.1	0.156509	0.1	0.1
ENSG00000280321.1	AC129502.1	lncRNA	TEC	0.1	0.1	0.1	0.1	0.1	0.1	0.1	0.1	0.1	0.1
ENSG00000280331.1	AC061999.1	lncRNA	TEC	0.1	0.1	0.1	0.1	0.1	0.1	0.1	0.1	0.1	0.1
ENSG00000279004.1	AC103798.2	lncRNA	TEC	0.1	0.1	0.1	0.1	0.1	0.1	0.1	0.1	0.1	0.1
ENSG00000279675.1	AC080100.1	lncRNA	TEC	0.1	0.1	0.1	0.1	0.1	0.1	0.1	0.1	0.1	0.1
ENSG00000280010.1	AP001350.2	lncRNA	TEC	0.1	0.1	0.1	0.1	0.1	0.478126	0.1	0.1	0.495761	0.60167
ENSG00000279549.1	AP000437.1	lncRNA	TEC	0.180901	0.321364	0.1	0.205199	0.190949	0.19591	0.1	0.327015	0.207467	0.109694
ENSG00000279632.1	AP003108.4	lncRNA	TEC	0.1	0.1	0.1	0.1	0.1	0.1	0.1	0.1	0.1	0.172273
ENSG00000279878.1	AP003108.5	lncRNA	TEC	0.1	0.1	0.521285	0.571033	1.0792	0.544903	0.479988	0.1	0.1	0.1
ENSG00000279246.1	AP003108.3	lncRNA	TEC	0.432942	0.381391	0.848805	0.1	0.606642	0.30691	0.536212	0.279101	1.74901	0.440042
ENSG00000279491.1	AP003733.4	lncRNA	TEC	0.1	0.40626	0.1	0.1	0.485019	0.50238	0.1	0.1	0.532558	0.1
ENSG00000278952.1	AP003068.4	lncRNA	TEC	0.570021	0.1	0.1	0.1	0.583284	0.1	0.1	2.04356	1.87395	1.58301
ENSG00000279093.1	AP001362.1	lncRNA	TEC	0.1	0.1	0.1	0.1	0.1	0.1	0.1	0.1	0.1	0.1
ENSG00000279353.1	AP001324.3	lncRNA	TEC	0.1	0.1	0.286426	0.1	0.1	0.298389	0.1	0.1	0.1	0.1
ENSG00000279117.1	AP001972.5	lncRNA	TEC	29.6302	31.4647	35.341	5.26887	5.13256	4.74375	2.92431	4.60466	3.62999	2.26008
ENSG00000280269.1	AP000577.1	lncRNA	TEC	0.1	0.463804	0.1	0.1	0.1	0.1	0.1	0.928087	0.1	0.1
ENSG00000279459.1	AP001271.2	lncRNA	TEC	0.1	0.1	0.1	0.1	0.1	0.1	0.1	0.1	0.1	0.1
ENSG00000280089.1	AP000590.1	lncRNA	TEC	0.1	0.1	0.1	0.1	0.1	0.1	0.1	0.1	0.1	0.1
ENSG00000278879.1	AP000560.1	lncRNA	TEC	0.1	0.1	0.1	0.1	0.1	0.304228	0.1	0.1	0.1	0.1
ENSG00000279295.1	AP001541.1	lncRNA	TEC	0.1	0.1	0.1	0.1	0.1	0.1	0.1	0.1	0.1	0.1
ENSG00000279900.1	AP001767.4	lncRNA	TEC	0.1	0.1	0.1	0.1	1.53543	0.1	0.1	0.1	1.68152	1.54455
ENSG00000279742.1	AP000974.1	lncRNA	TEC	1.92024	1.91194	2.8271	0.240893	0.22375	0.694686	0.595066	0.1	0.242038	0.442973
ENSG00000279701.1	AP003497.2	lncRNA	TEC	0.1	0.1	0.1	0.1	0.1	0.1	0.1	0.1	0.1	0.1
ENSG00000278929.1	AP001784.1	lncRNA	TEC	0.1	0.1	0.1	0.1	0.1	0.1	0.1	0.1	0.1	0.1
ENSG00000279341.1	AP000756.2	lncRNA	TEC	0.1	0.1	0.1	0.1	0.1	0.1	0.1	0.1	0.1	0.1
ENSG00000279793.1	AP000676.3	lncRNA	TEC	0.1	0.1	0.1	0.1	0.1	0.1	0.1	0.1	0.1	0.1
ENSG00000280307.1	AP000676.4	lncRNA	TEC	0.1	0.1	0.1	0.1	0.1	0.1	0.1	0.1	0.1	0.1
ENSG00000279733.1	AP001642.1	lncRNA	TEC	0.1	0.1	0.1	0.1	0.1	0.1	0.1	0.1	0.1	0.1
ENSG00000279297.1	AP000720.1	lncRNA	TEC	0.1	0.1	0.1	0.1	0.1	0.1	0.1	0.1	0.1	0.1
ENSG00000278989.1	AP001148.1	lncRNA	TEC	0.1	0.1	0.1	0.1	0.182261	0.18554	0.162928	1.91456	0.192461	0.13911
ENSG00000279603.1	AP000720.2	lncRNA	TEC	0.1	0.1	0.1	0.1	0.1	0.1	0.1	0.1	0.1	0.1
ENSG00000279248.1	AP003400.4	lncRNA	TEC	0.1	0.1	0.1	0.1	0.1	0.1	0.1	0.1	0.1	0.1
ENSG00000279697.1	AP003400.5	lncRNA	TEC	0.1	0.1	0.1	0.1	0.1	0.1	0.1	0.1	0.1	0.1
ENSG00000279045.1	AP003400.2	lncRNA	TEC	0.1	0.1	0.1	0.1	0.1	0.1	0.1	0.1	0.1	0.1
ENSG00000279056.1	AP003400.3	lncRNA	TEC	0.1	0.1	0.1	0.1	0.1	0.1	0.1	0.1	0.1	0.1
ENSG00000280201.1	AP003400.6	lncRNA	TEC	0.1	0.1	0.1	0.1	0.1	0.1	0.1	0.1	0.1	0.1
ENSG00000279163.1	AP003122.6	lncRNA	TEC	0.1	0.1	0.1	0.1	0.1	0.1	0.1	0.1	0.1	0.1
ENSG00000279299.1	AP000648.2	lncRNA	TEC	0.1	0.1	0.1	0.1	0.1	0.1	0.1	0.1	0.1	0.1
ENSG00000279836.1	AP002967.1	lncRNA	TEC	0.1	0.1	0.1	0.1	0.1	0.1	0.1	0.1	0.1	0.1
ENSG00000280339.1	AP001528.3	lncRNA	TEC	0.125046	0.111922	0.254207	0.1	0.130405	0.400521	0.116348	0.225465	0.554544	0.298946
ENSG00000280085.1	AP001002.3	lncRNA	TEC	0.1	0.1	0.1	0.1	0.1	0.1	0.1	0.1	0.1	0.1
ENSG00000279209.1	AP001002.1	lncRNA	TEC	0.1	0.1	0.1	0.1	0.1	0.1	0.1	0.1	0.1	0.1
ENSG00000279438.1	AP001002.2	lncRNA	TEC	0.1	0.1	0.1	0.1	0.1	0.1	0.1	0.1	0.1	0.1
ENSG00000280430.1	AP002782.1	lncRNA	TEC	0.1	0.1	0.1	0.1	0.1	0.1	0.1	0.1	0.1	0.1
ENSG00000280124.1	AP003485.2	lncRNA	TEC	0.1	0.1	0.1	0.1	0.1	0.1	0.1	0.1	0.1	0.1
ENSG00000278980.1	AP003485.1	lncRNA	TEC	0.1	0.1	0.1	0.1	0.1	0.1	0.1	0.1	0.1	0.1
ENSG00000280093.1	AP002791.1	lncRNA	TEC	0.1	0.1	0.1	0.1	0.1	0.1	0.1	0.1	0.1	0.1
ENSG00000280385.1	AP000648.3	lncRNA	TEC	1.45963	0.912153	1.49078	1.47472	0.808611	1.0683	1.13762	2.20964	1.59784	2.09379
ENSG00000278859.1	AP002799.1	lncRNA	TEC	0.1	0.1	0.1	0.1	0.1	0.1	0.1	0.1	0.1	0.1
ENSG00000278892.1	AP002371.1	lncRNA	TEC	0.1	0.1	0.1	0.1	0.1	0.1	1.27227	2.44304	0.1	0.1
ENSG00000279304.1	AP003072.4	lncRNA	TEC	0.1	0.1	0.1	0.1	0.1	0.1	0.1	0.1	0.1	0.1
ENSG00000279269.1	AP003072.3	lncRNA	TEC	0.1	0.1	0.1	0.1	0.1	0.1	0.1	0.1	0.1	0.1
ENSG00000279684.1	AP003969.2	lncRNA	TEC	0.1	0.1	0.1	0.1	0.1	0.187495	0.164207	0.1	0.194631	0.1
ENSG00000279454.1	AP003499.3	lncRNA	TEC	0.1	0.1	0.1	0.1	0.1	0.1	0.1	0.1	0.1	0.1
ENSG00000278953.1	AP003499.2	lncRNA	TEC	0.1	0.1	0.1	0.1	0.1	0.1	0.1	0.1	0.1	0.1
ENSG00000280379.1	AP003072.5	lncRNA	TEC	0.1	0.1	0.1	0.1	0.1	0.809521	0.1	0.1	0.1	0.1
ENSG00000280367.1	AP002364.1	lncRNA	TEC	0.1	0.143396	0.1	0.177276	0.165912	0.515854	0.297035	0.286623	0.1	0.1
ENSG00000279696.1	AP001273.1	lncRNA	TEC	1.75695	1.85616	1.34475	1.63975	1.53203	1.41944	1.65286	2.92533	4.11239	2.43377
ENSG00000280167.1	AP000943.4	lncRNA	TEC	0.1	0.1	0.1	0.1	0.1	0.1	3.48031	0.1	0.1	0.1
ENSG00000279771.1	AP000997.3	lncRNA	TEC	0.1	0.1	0.1	0.1	0.213318	0.1	0.188671	0.1	0.1	0.1
ENSG00000279818.1	AP002991.2	lncRNA	TEC	0.1	0.1	0.1	0.1	0.1	0.1	0.1	0.1	0.1	0.1
ENSG00000278945.1	AP000770.2	lncRNA	TEC	0.1	0.1	0.1	0.1	0.1	0.1	0.1	0.1	0.1	0.1
ENSG00000279586.1	AP000711.1	lncRNA	TEC	0.1	0.1	0.1	0.1	0.1	0.1	0.1	0.1	0.1	0.1
ENSG00000280032.1	AP002800.1	lncRNA	TEC	0.1	0.1	0.1	0.1	0.1	0.1	0.1	0.1	0.1	0.1
ENSG00000280143.1	AP000892.3	lncRNA	TEC	3.17555	3.78236	3.27467	4.13536	2.78469	3.58573	4.45768	3.49214	3.5403	2.52608
ENSG00000279358.1	AP002833.3	lncRNA	TEC	0.1	0.1	0.1	0.1	0.1	0.1	0.1	0.1	0.1	0.1
ENSG00000279090.1	AP000843.1	lncRNA	TEC	0.1	0.1	0.1	0.1	0.1	0.1	0.1	0.1	0.1	0.1
ENSG00000280237.3	MIR4697HG	lncRNA	TEC	8.18133	7.98812	8.23923	7.42108	7.40519	6.12363	6.90819	7.66315	7.13327	1.54811
ENSG00000279497.1	AP003784.1	lncRNA	TEC	0.1	0.1	0.1	0.1	0.1	0.1	0.1	0.1	0.1	0.1
ENSG00000279711.1	AP004782.1	lncRNA	TEC	0.107906	0.1	0.327318	0.716634	0.670684	1.01955	0.891826	0.383229	0.118546	0.1
ENSG00000279189.1	AP003972.1	lncRNA	TEC	0.1	0.1	0.1	0.1	0.1	0.1	0.1	0.1	0.1	0.1
ENSG00000279046.1	AP003062.2	lncRNA	TEC	0.1	0.1	0.1	0.1	0.1	0.1	0.1	0.1	0.1	0.1
ENSG00000280202.1	AC005831.1	lncRNA	TEC	0.1	0.348222	0.1	0.1	0.1	0.1	0.1	0.1	0.1	0.1
ENSG00000280345.1	AC092184.1	lncRNA	TEC	0.1	0.1	0.1	0.877545	0.1	0.1	0.1	1.41055	0.1	0.342797
ENSG00000279865.1	AC006511.3	lncRNA	TEC	0.22485	0.1	0.1	0.250266	0.468996	0.720868	0.418453	0.814195	0.997953	0.229917
ENSG00000279173.1	AC092451.3	lncRNA	TEC	0.1	0.1	0.1	0.1	0.1	0.1	0.1	0.1	0.1	0.1
ENSG00000278969.1	AC026310.3	lncRNA	TEC	0.395789	0.1	0.1	0.1	0.1	0.1	0.1	0.1	0.227735	0.1
ENSG00000278896.1	AC025031.5	lncRNA	TEC	0.1	0.111044	0.1	0.1	0.13207	0.1	0.118146	0.1	0.137745	0.1
ENSG00000279840.1	AC004801.7	lncRNA	TEC	0.1	0.1	0.1	0.1	0.1	0.1	0.1	0.1	0.1	0.1
ENSG00000279875.1	AC074029.4	lncRNA	TEC	0.1	0.1	0.1	0.1	0.1	0.1	0.1	0.533653	0.329979	0.383392
ENSG00000280054.1	AC004241.5	lncRNA	TEC	0.1	0.1	0.1	0.32925	0.308927	0.1	0.136772	0.1	0.1	0.1
ENSG00000279134.1	AC090643.1	lncRNA	TEC	0.1	0.1	0.1	0.1	0.1	0.1	0.1	0.1	0.1	0.1
ENSG00000279411.1	AC090643.2	lncRNA	TEC	0.1	0.1	0.1	0.1	0.1	0.1	0.1	0.1	0.1	0.1
ENSG00000279444.1	AC135584.1	lncRNA	TEC	0.1	0.1	0.1	0.1	0.1	0.1	0.1	0.1	0.1	0.1
ENSG00000280181.1	AC025262.2	lncRNA	TEC	0.1	0.1	0.1	0.1	0.1	0.1	0.1	0.1	0.1	0.1
ENSG00000280320.1	AC025262.3	lncRNA	TEC	26.3962	23.9264	19.2808	2.63751	7.38269	20.9121	6.69822	4.24138	11.0055	15.8496
ENSG00000279505.1	AC022513.1	lncRNA	TEC	0.1	0.1	0.1	0.1	0.1	0.1	0.1	0.1	0.1	0.1
ENSG00000279310.1	AC073530.2	lncRNA	TEC	0.1	0.1	0.1	0.1	0.1	0.1	0.1	0.1	0.1	0.1
ENSG00000279551.1	AC025263.3	lncRNA	TEC	0.1	0.1	0.1	0.1	0.1	0.1	0.1	0.1	0.1	0.1
ENSG00000280049.1	AC079597.1	lncRNA	TEC	0.1	0.1	0.1	0.1	0.1	0.1	0.1	0.1	0.1	0.1
ENSG00000279530.2	AC092881.1	lncRNA	TEC	0.169272	0.1	0.1	0.1	0.1	0.177211	0.311872	0.303547	0.1	0.570184
ENSG00000279939.1	AC025034.2	lncRNA	TEC	0.1	0.1	0.1	0.1	0.1	0.1	0.1	0.1	0.1	0.629678
ENSG00000279190.1	AC007656.2	lncRNA	TEC	0.1	0.1	0.1	0.1	0.1	0.1	0.1	0.1	0.1	0.1
ENSG00000279798.1	AC018659.2	lncRNA	TEC	0.1	0.1	0.506558	0.1	0.1	0.1	0.1	0.910344	0.564312	0.849894
ENSG00000279148.1	AC126474.1	lncRNA	TEC	0.1	0.1	0.1	0.1	0.1	0.1	0.1	0.1	0.1	0.260867
ENSG00000280088.1	AC126474.2	lncRNA	TEC	2.68841	2.14788	2.18258	2.33744	1.1063	3.09807	0.738409	3.34155	4.07901	2.35018
ENSG00000279176.1	AC079316.2	lncRNA	TEC	0.1	0.1	0.1	0.1	0.1	0.1	0.291391	0.1	0.1	0.1
ENSG00000279630.1	AC190387.1	lncRNA	TEC	0.1	0.1	0.1	0.1	0.1	0.1	0.1	0.1	1.6615	0.1
ENSG00000280426.1	AC084876.2	lncRNA	TEC	0.1	0.1	0.276717	0.298029	0.1	0.287476	0.751193	0.1	0.1	0.334645
ENSG00000280110.1	AC087893.2	lncRNA	TEC	0.1	0.1	0.1	0.1	0.1	0.1	0.1	0.1	0.1	0.1
ENSG00000279360.1	AC007546.2	lncRNA	TEC	0.1	0.1	0.1	0.1	0.1	0.1	0.1	0.1	0.1	0.1
ENSG00000278993.1	AC002350.1	lncRNA	TEC	0.1	0.1	0.239495	0.1	0.499652	1.29195	0.663059	0.847458	0.546649	0.984983
ENSG00000279925.1	AC144522.1	lncRNA	TEC	0.1	0.1	0.1	0.1	0.1	0.1	0.1	0.1	0.1	0.1
ENSG00000279001.1	AC079602.3	lncRNA	TEC	0.1	0.1	0.1	0.1	0.1	0.1	0.1	0.1	0.1	0.1
ENSG00000280120.1	AC073857.1	lncRNA	TEC	3.90685	5.3971	4.56272	7.09986	6.64803	8.81844	6.62132	8.95485	6.47372	3.9161
ENSG00000280381.1	AC026362.2	lncRNA	TEC	0.1	0.1	0.1	0.1	0.1	0.1	0.1	0.1	0.1	0.1
ENSG00000280138.1	AC027290.2	lncRNA	TEC	0.1	0.1	0.1	0.235433	0.291483	0.230953	0.302663	0.1	0.182044	0.135488
ENSG00000278861.1	AC117503.2	lncRNA	TEC	0.1	0.1	0.1	0.1	0.1	0.1	0.1	2.32418	0.1	1.88523
ENSG00000279953.1	AC117503.3	lncRNA	TEC	0.1	0.1	0.1	0.1	0.1	0.1	0.1	0.1	0.1	0.359079
ENSG00000280097.1	AC073592.8	lncRNA	TEC	0.1	0.1	0.1	0.1	0.1	0.1	0.1	0.1	0.1	0.1
ENSG00000278973.1	AC073592.2	lncRNA	TEC	0.1	0.1	0.1	0.1	0.1	0.1	0.1	0.1	0.1	0.1
ENSG00000280444.1	AC073592.10	lncRNA	TEC	0.1	0.1	0.1	0.1	0.1	0.1	0.1	0.1	0.1	0.1
ENSG00000279087.1	AC073592.4	lncRNA	TEC	0.1	0.1	0.1	0.1	0.1	0.1	0.1	0.1	0.1	0.1
ENSG00000279931.1	AC073593.1	lncRNA	TEC	0.1	0.1	0.1	0.1	0.1	0.1	0.1	0.1	0.1	0.1
ENSG00000280300.1	AC117503.4	lncRNA	TEC	0.966231	0.854527	1.87284	0.1	0.983304	0.999766	3.61575	3.3946	0.1	1.46677
ENSG00000280117.1	AC122688.4	lncRNA	TEC	0.1	0.1	0.1	0.1	0.1	0.1	0.1	0.1	0.1	0.1
ENSG00000280125.1	AC005252.2	lncRNA	TEC	0.1	0.1	0.1	0.1	0.1	0.1	0.1	0.1	0.1	0.1
ENSG00000280415.1	AC005252.3	lncRNA	TEC	0.1	0.1	0.1	0.1	0.1	0.1	0.1	0.1	0.1	0.1
ENSG00000280364.1	AC005858.2	lncRNA	TEC	0.1	0.1	0.1	0.1	0.1	0.1	0.1	0.1	0.1	0.1
ENSG00000280398.1	AC005858.3	lncRNA	TEC	0.1	0.1	0.1	0.1	0.1	0.1	0.1	0.1	0.1	0.1
ENSG00000280272.1	AC005858.1	lncRNA	TEC	0.1	0.1	0.1	0.1	0.1	0.1	0.1	0.1	0.1	0.1
ENSG00000278866.1	AC006065.5	lncRNA	TEC	0.1	0.1	0.1	0.1	0.1	0.1	0.1	0.1	0.1	0.1
ENSG00000279171.1	AC006065.6	lncRNA	TEC	0.1	0.1	0.1	0.1	0.1	0.1	0.1	0.1	0.1	0.1
ENSG00000280024.1	AC048347.1	lncRNA	TEC	0.1	0.1	0.1	0.1	0.1	0.1	0.1	0.1	0.1	0.1
ENSG00000279952.1	AC068787.1	lncRNA	TEC	0.1	0.1	0.1	0.1	0.1	0.1	0.1	0.1	0.1	0.1
ENSG00000279475.1	AC087894.3	lncRNA	TEC	0.1	0.1	0.1	0.1	0.1	0.1	0.1	0.1	0.1	0.1
ENSG00000279180.1	AC061709.2	lncRNA	TEC	0.535022	0.1	0.1	0.1	0.1	0.1	0.1	0.1	0.1	0.1
ENSG00000279500.1	AC108704.2	lncRNA	TEC	0.538073	0.23876	0.1	0.294581	0.553895	0.564406	0.1	0.1	0.298054	0.777196
ENSG00000279193.1	AC026336.4	lncRNA	TEC	0.1	0.1	0.1	0.1	0.1	0.1	0.1	0.1	0.1	0.1
ENSG00000280051.1	AC079456.1	lncRNA	TEC	0.1	0.1	0.1	0.1	0.1	0.1	0.1	0.1	0.1	0.1
ENSG00000280196.1	AC055717.3	lncRNA	TEC	0.1	0.1	0.1	0.1	0.1	0.1	0.1	0.1	0.1	0.1
ENSG00000279343.1	AC127071.1	lncRNA	TEC	0.1	0.1	0.1	0.1	0.1	0.1	0.1	0.1	0.1	0.1
ENSG00000279478.1	AC127071.2	lncRNA	TEC	0.1	0.1	0.1	0.1	0.1	0.1	0.1	0.1	0.1	0.1
ENSG00000280405.1	AC026336.5	lncRNA	TEC	0.1	0.1	0.1	0.1	0.1	0.1	0.1	0.1	0.1	0.341484
ENSG00000279650.1	AC073912.3	lncRNA	TEC	0.1	0.1	0.1	0.1	0.1	0.1	0.1	0.1	0.1	0.1
ENSG00000279233.1	AC122688.3	lncRNA	TEC	0.457475	0.407475	0.116387	0.898577	1.07903	0.616044	1.38276	0.61084	0.129769	0.208034
ENSG00000279905.1	AC063926.3	lncRNA	TEC	0.1	0.1	0.1	0.1	0.1	0.1	0.1	0.1	0.1	0.1
ENSG00000279146.1	AC063926.2	lncRNA	TEC	0.1	0.1	0.1	0.1	0.332161	0.1	0.1	0.1	0.1	0.120694
ENSG00000280217.1	AC126564.1	lncRNA	TEC	0.1	0.1	0.1	0.1	0.1	0.1	0.1	0.1	0.1	0.1
ENSG00000279746.1	AC092850.1	lncRNA	TEC	0.1	0.111586	0.127786	0.1	0.1	0.1	0.1	0.1	0.1	0.1
ENSG00000280319.1	AC073578.4	lncRNA	TEC	0.1	0.1	0.1	0.1	0.1	0.1	0.1	0.1	0.1	0.1
ENSG00000279388.1	AC073578.3	lncRNA	TEC	0.1	0.1	0.1	0.1	0.1	0.1	0.1	0.1	0.1	0.1
ENSG00000279455.1	AC117500.5	lncRNA	TEC	0.1	0.1	0.1	0.1	0.1	0.1	0.1	0.1	0.1	0.1
ENSG00000279153.1	AC117500.4	lncRNA	TEC	0.1	0.1	0.1	0.1	0.1	0.1	0.1	0.1	0.1	0.1
ENSG00000279462.1	AC093028.1	lncRNA	TEC	0.1	0.1	0.1	0.1	0.1	0.1	0.1	0.1	0.1	0.1
ENSG00000279940.1	AC073862.3	lncRNA	TEC	0.1	0.1	0.1	0.1	0.1	0.1	0.1	0.1	0.1	0.1
ENSG00000279976.1	AC073862.4	lncRNA	TEC	0.1	0.1	0.1	0.1	0.1	0.1	0.1	0.1	0.1	0.1
ENSG00000280200.1	AC073862.5	lncRNA	TEC	0.1	0.1	0.233013	0.1	0.1	0.1	0.1	0.1	0.1	0.1
ENSG00000279581.1	AC073862.2	lncRNA	TEC	0.1	0.1	0.1	0.1	0.1	0.1	0.1	0.1	0.1	0.1
ENSG00000280002.1	AC078925.4	lncRNA	TEC	0.1	0.1	0.1	0.1	0.1	0.1	0.1	0.1	0.1	0.1
ENSG00000279128.1	AC078925.2	lncRNA	TEC	0.1	0.1	0.1	0.175779	0.1	0.1	0.1	0.1	0.1	0.1
ENSG00000279993.1	AC078925.3	lncRNA	TEC	0.1	0.1	0.1	0.1	0.1	0.1	0.1	0.1	0.1	0.1
ENSG00000279283.1	AC131009.4	lncRNA	TEC	0.257614	0.228217	0.1	0.1	0.26903	0.547765	0.237422	0.916294	0.290307	0.268249
ENSG00000279113.1	AC148477.7	lncRNA	TEC	0.1	0.1	0.1	0.1	0.1	0.1	0.1	0.1	0.1	0.1
ENSG00000279704.1	AC148477.8	lncRNA	TEC	0.1	0.1	0.1	0.1	0.1	0.1	0.1	0.1	0.1	0.1
ENSG00000279023.1	AC148477.6	lncRNA	TEC	0.1	0.1	0.1	0.1	0.1	0.1	0.1	0.1	0.1	0.1
ENSG00000280150.1	AC148477.9	lncRNA	TEC	0.1	0.1	0.1	0.1	0.1	0.1	0.1	0.1	0.1	0.1
ENSG00000279480.1	AC138466.4	lncRNA	TEC	0.1	0.1	0.1	0.1	0.1	0.491844	0.1	0.1	0.532395	0.1
ENSG00000278872.1	AC148477.5	lncRNA	TEC	0.1	0.1	0.1	0.1	0.201452	0.1	0.1	0.1	0.1	0.1
ENSG00000280311.1	AC131212.4	lncRNA	TEC	0.414833	1.09548	0.1	0.1	0.438467	0.1	0.1	0.1	0.1	0.232453
ENSG00000279640.1	AC138466.5	lncRNA	TEC	0.1	0.1	0.494494	0.1	0.1	0.525473	0.462241	0.1	0.549356	0.1
ENSG00000280287.1	AC131212.3	lncRNA	TEC	0.617764	0.854234	0.893874	0.898704	1.1194	0.1	0.1	0.314926	0.30356	0.416756
ENSG00000279700.1	AC131212.2	lncRNA	TEC	0.1	0.1	0.1	0.939767	1.16084	0.29366	0.51948	0.1	0.1	0.1
ENSG00000279466.1	AC073911.2	lncRNA	TEC	0.1	0.1	0.1	0.1	0.1	0.1	0.1	0.1	0.1	0.1
ENSG00000279817.1	AC073911.3	lncRNA	TEC	0.1	0.1	0.1	0.1	0.1	0.1	0.1	0.1	0.1	0.1
ENSG00000278949.1	AC127070.4	lncRNA	TEC	0.1	0.396702	0.1	0.734907	0.227504	0.710482	0.40773	0.1	0.1	0.231468
ENSG00000279951.1	AL138688.2	lncRNA	TEC	0.1	0.1	0.1	0.1	0.1	0.1	0.1	0.1	0.1	0.1
ENSG00000279065.1	AL138688.1	lncRNA	TEC	0.1	0.1	0.1	0.1	0.1	0.1	0.1	0.1	0.1	0.1
ENSG00000279135.1	AL512652.2	lncRNA	TEC	0.1	0.1	0.30786	0.673579	0.1	0.1	0.280197	0.1	0.1	0.125624
ENSG00000279695.1	AL359757.2	lncRNA	TEC	0.1	0.1	0.1	0.1	0.1	0.1	0.1	0.1	0.1	0.1
ENSG00000279550.1	AL359757.1	lncRNA	TEC	0.1	0.1	0.1	0.1	0.1	0.1	0.1	0.1	0.1	0.1
ENSG00000279393.1	AL139005.1	lncRNA	TEC	0.996802	0.220688	0.1	0.1	0.1	0.1	0.1	0.1	0.1	0.1
ENSG00000279527.1	AC073592.7	lncRNA	TEC	0.1	0.1	0.1	0.1	0.1	0.1	0.1	0.1	0.1	0.1
ENSG00000279071.1	AC073592.3	lncRNA	TEC	0.1	0.1	0.1	0.1	0.1	0.1	0.1	0.1	0.1	0.1
ENSG00000280354.1	AC073592.9	lncRNA	TEC	0.1	0.1	0.1	0.1	0.1	0.1	0.1	0.1	0.1	0.1
ENSG00000279121.1	AC073592.5	lncRNA	TEC	0.1	0.1	0.1	0.1	0.1	0.1	0.1	0.1	0.1	0.1
ENSG00000279334.1	AC073592.6	lncRNA	TEC	0.1	0.1	0.1	0.1	0.1	0.1	0.1	0.1	0.1	0.1
ENSG00000279499.1	AL157770.1	lncRNA	TEC	0.1	0.1	0.1	0.1	0.1	0.1	0.1	0.1	0.1	0.1
ENSG00000279149.1	AL356750.1	lncRNA	TEC	0.1	0.1	0.1	0.173859	0.1	0.165817	0.145715	0.1	0.1	0.151549
ENSG00000280431.1	AL160394.1	lncRNA	TEC	0.1	0.1	0.448036	0.1	0.1	0.1	0.1	0.1	0.1	0.1
ENSG00000279511.1	AL356274.2	lncRNA	TEC	0.112333	0.1	0.1	0.1	0.115306	0.1	0.1	0.200392	0.122596	0.158079
ENSG00000279025.1	AL356863.1	lncRNA	TEC	0.1	0.1	0.1	0.1	0.1	0.1	0.1	0.1	0.1	0.1
ENSG00000280060.1	AL512506.2	lncRNA	TEC	0.1	0.1	0.1	0.1	0.1	0.1	0.1	0.1	0.1	0.1
ENSG00000280357.1	AL138960.2	lncRNA	TEC	0.1	0.1	0.1	0.1	0.1	0.1	0.1	0.1	0.1	0.687785
ENSG00000279314.1	AC002525.1	lncRNA	TEC	0.1	0.1	0.1	0.1	0.1	0.1	0.1	0.1	0.1	0.1
ENSG00000279677.1	AL162377.2	lncRNA	TEC	0.1	0.1	0.1	0.1	0.1	0.1	0.1	0.1	0.1	0.1
ENSG00000280296.1	AL137058.3	lncRNA	TEC	0.1	0.1	0.1	0.1	0.1	0.1	0.1	0.1	0.1	0.1
ENSG00000279657.1	AL161901.1	lncRNA	TEC	0.1	0.1	0.1	0.1	0.1	0.1	0.1	0.1	0.1	0.1
ENSG00000279754.1	AL162376.1	lncRNA	TEC	0.1	0.1	0.1	0.1	0.1	0.1	0.1	0.1	0.1	0.1
ENSG00000280348.1	AL138713.1	lncRNA	TEC	0.1	0.1	0.1	0.1	0.1	0.1	0.1	0.1	0.1	0.1
ENSG00000282864.1	AL356118.1	lncRNA	TEC	0.1	0.1	0.1	0.1	0.1	0.1	0.1	0.1	0.1	0.1
ENSG00000282865.1	AL157815.1	lncRNA	TEC	0.1	0.1	0.1	0.1	0.1	0.1	0.1	0.1	0.1	0.1
ENSG00000283097.1	AL159152.1	lncRNA	TEC	0.1	0.1	0.1	0.1	0.1	0.240356	0.1	0.1	0.1	0.1
ENSG00000282993.1	AL356737.1	lncRNA	TEC	0.1	0.1	0.1	0.1	0.1	0.1	0.1	0.1	0.1	0.1
ENSG00000279157.1	AL162574.3	lncRNA	TEC	0.1	0.1	0.1	0.1	0.1	0.1	0.1	0.1	0.1	0.1
ENSG00000279702.1	AL356266.1	lncRNA	TEC	0.1	0.1	0.1	0.1	0.1	0.1	0.1	0.1	0.1	0.1
ENSG00000279965.1	AL390755.1	lncRNA	TEC	0.1	0.1	0.1	0.1	0.1	0.201643	0.1	0.1	0.1	0.11757
ENSG00000279770.1	LINC00552	lncRNA	TEC	0.1	0.1	0.1	0.1	0.1	0.1	0.1	0.1	0.135322	0.1
ENSG00000279237.1	AL161773.1	lncRNA	TEC	0.1	0.1	0.1	0.1	0.1	0.1	0.1	0.1	0.1	0.1
ENSG00000280129.1	AL132780.5	lncRNA	TEC	0.1	0.540472	0.1	0.1	0.314094	0.650783	0.280134	0.1	0.33937	0.188817
ENSG00000279656.1	AL132780.4	lncRNA	TEC	0.760221	0.682632	0.384892	0.429432	0.399609	0.411696	1.43225	0.1	0.1	0.529561
ENSG00000279521.1	AL359396.1	lncRNA	TEC	0.1	0.1	0.1	0.1	0.1	0.1	0.1	0.1	0.1	0.131253
ENSG00000279032.1	AL079305.1	lncRNA	TEC	0.1	0.1	0.1	0.1	0.1	0.153044	0.1	0.1	0.158075	0.1
ENSG00000280281.1	AL049781.1	lncRNA	TEC	0.1	0.1	0.1	0.1	0.1	0.1	0.1	0.1	0.1	0.1
ENSG00000279423.1	AL445363.3	lncRNA	TEC	0.1	0.1	0.1	0.1	0.1	0.1	0.1	0.1	0.1	0.1
ENSG00000279434.1	AL049776.1	lncRNA	TEC	0.247132	0.1	0.503331	0.54577	0.255287	0.78403	0.685426	0.1	0.275564	0.45415
ENSG00000279972.1	AL356596.1	lncRNA	TEC	0.1	0.1	0.1	0.1	2.44681	0.1	0.1	8.51584	2.62858	0.1
ENSG00000279633.1	AL137918.1	lncRNA	TEC	0.272571	0.1	0.1	0.302209	0.1	0.1	0.252261	0.1	0.1	0.1
ENSG00000280073.1	AL157996.1	lncRNA	TEC	0.1	0.1	0.1	0.1	0.1	0.1	0.1	0.276521	0.344717	0.1
ENSG00000279026.1	AC005225.4	lncRNA	TEC	0.171249	0.1	0.173562	0.37618	0.710616	0.898349	0.791233	0.61238	0.560819	0.235008
ENSG00000279594.1	AL049780.3	lncRNA	TEC	0.27092	0.243134	0.547199	0.603993	1.1296	0.1	0.506607	0.1	0.895949	0.424123
ENSG00000280078.1	AC016526.3	lncRNA	TEC	0.1	0.1	0.1	0.1	0.1	0.1	0.1	0.1	0.1	0.1
ENSG00000279286.2	AL133373.2	lncRNA	TEC	0.1	0.1	0.1	0.1	0.1	0.1	0.1	0.1	0.1	0.1
ENSG00000279593.1	AL132642.2	lncRNA	TEC	0.1	0.1	0.1	0.1	0.1	0.1	0.1	0.1	0.1	0.1
ENSG00000280070.1	AL049833.3	lncRNA	TEC	0.1	0.1	0.1	0.1	0.1	0.1	0.1	0.1	0.1	0.1
ENSG00000278990.1	AL132796.3	lncRNA	TEC	0.1	0.1	0.1	0.1	0.1	0.1	0.1	0.1	0.1	0.1
ENSG00000279140.1	AL590326.1	lncRNA	TEC	0.1	0.1	0.1	0.1	0.1	0.1	0.1	0.1	0.1	1.35385
ENSG00000280244.1	AL512356.3	lncRNA	TEC	0.1	0.1	0.1	1.2285	0.1	0.1	1.0358	1.97478	0.1	0.227503
ENSG00000278935.1	AC087386.2	lncRNA	TEC	0.1	0.1	0.1	0.1	0.1	0.1	0.1	0.1	0.1	0.1
ENSG00000279628.1	AC131280.1	lncRNA	TEC	0.1	0.1	0.1	0.1	0.1	0.1	0.1	0.1	0.1	0.1
ENSG00000279595.1	AC126335.2	lncRNA	TEC	0.1	0.1	0.1	0.1	0.1	0.1	0.1	0.1	0.1	0.1
ENSG00000279495.1	AL928654.4	lncRNA	TEC	0.772473	1.09767	0.31297	0.344196	0.967561	1.1495	1.28582	0.277728	0.1	0.395133
ENSG00000279417.1	AC019322.4	lncRNA	TEC	1.25629	1.23499	1.88946	1.32273	1.82915	2.0168	1.75323	1.76206	1.85483	5.17031
ENSG00000279912.1	AC068448.1	lncRNA	TEC	1.39187	1.17041	1.46717	1.32054	1.45925	1.2668	1.42468	1.25402	1.07971	3.54734
ENSG00000279092.1	AC025678.3	lncRNA	TEC	0.1	0.1	0.1	0.1	0.1	0.155918	0.135784	0.1	0.1	0.1
ENSG00000279364.1	AC114546.3	lncRNA	TEC	38.2192	38.1559	41.0336	10.5952	16.0616	8.74737	11.1775	17.0566	16.5086	10.284
ENSG00000280396.1	AC114546.4	lncRNA	TEC	0.1	0.1	0.1	0.1	0.1	0.1	0.1	0.1	0.1	0.1
ENSG00000279192.1	PWAR5	lncRNA	TEC	3.01772	3.51528	3.53334	0.326672	2.12678	1.87459	0.54759	0.789788	0.48666	4.05882
ENSG00000279735.2	AC124312.6	lncRNA	TEC	0.1	0.1	0.1	0.1	0.1	0.1	0.929316	0.1	0.1	0.210826
ENSG00000279050.1	PWAR1	lncRNA	TEC	0.509558	0.759955	0.1	0.563748	0.527748	0.359502	0.1	0.307954	0.373563	0.131964
ENSG00000280234.1	AC124303.2	lncRNA	TEC	0.1	0.1	0.1	0.96372	0.227519	0.461137	0.202464	0.38985	0.1	0.468041
ENSG00000279958.1	AC019278.1	lncRNA	TEC	0.1	0.1	0.1	0.1	0.1	0.1	0.1	0.1	0.1	0.1
ENSG00000279537.1	AC020658.7	lncRNA	TEC	0.1	0.1	0.1	0.1	0.1	0.1	0.1	0.1	0.161255	0.1
ENSG00000279409.1	AC020658.6	lncRNA	TEC	0.1	0.1	0.1	0.231684	0.1	0.1	0.191196	0.1	0.1	0.1
ENSG00000279014.1	AC051619.9	lncRNA	TEC	0.1	0.1	0.1	0.1	0.1	0.1	0.1	0.1	0.1	0.1
ENSG00000284540.1	AC066615.1	lncRNA	TEC	5.56645	3.32005	5.00472	0.1	1.74095	1.78037	3.13819	3.00864	1.9154	0.67853
ENSG00000279665.1	AC012100.3	lncRNA	TEC	0.1	0.1	0.1	0.1	0.1	0.1	0.1	0.1	0.1	0.21021
ENSG00000280362.1	AC084759.3	lncRNA	TEC	0.1	0.1	0.1	0.1	0.1	0.1	0.1	0.1	0.1	0.1
ENSG00000279683.1	AC090517.3	lncRNA	TEC	0.1	0.1	0.1	0.1	0.1	0.1	0.1	0.1	0.1	0.1
ENSG00000279268.1	AC068213.1	lncRNA	TEC	23.6854	5.4865	28.5854	0.1	0.1	0.1	5.48248	0.1	0.1	1.59057
ENSG00000280309.1	AC023300.3	lncRNA	TEC	0.1	0.1	0.1	0.1	0.1	0.156555	0.136171	0.1	0.1	0.1
ENSG00000280359.1	AC105133.2	lncRNA	TEC	0.1	0.1	0.1	0.1	0.1	0.1	0.1	0.1	0.1	0.1
ENSG00000279033.1	AC090984.1	lncRNA	TEC	21.7146	23.6543	20.7405	16.9181	14.1189	12.8656	12.6076	18.3292	18.0269	14.1352
ENSG00000278991.1	AC090181.3	lncRNA	TEC	0.361412	0.1	0.1	1.20704	0.1	1.17746	1.01925	1.29766	0.1	0.771013
ENSG00000279694.1	AC011270.2	lncRNA	TEC	0.190185	0.169102	0.193749	0.1	0.197516	0.204641	0.7005	1.00625	2.16927	1.2772
ENSG00000279373.1	AC027228.3	lncRNA	TEC	0.1	0.1	0.1	0.1	0.1	0.1	0.1	0.1	0.1	0.1
ENSG00000279235.1	AC011944.2	lncRNA	TEC	0.1	0.1	0.1	0.1	0.1	0.1	0.1	0.1	0.1	0.137326
ENSG00000279421.1	AC067863.2	lncRNA	TEC	0.1	0.1	0.1	0.1	0.1	0.1	0.1	0.1	0.1	0.1
ENSG00000279719.1	AC015871.5	lncRNA	TEC	0.1	0.1	0.1	0.1	0.1	0.1	0.1	0.1	0.1	0.1
ENSG00000279705.1	AC092701.1	lncRNA	TEC	0.1	0.1	0.1	0.1	0.1	0.1	0.1	0.1	0.1	0.1
ENSG00000279394.1	AC015871.4	lncRNA	TEC	0.1	0.1	0.1	0.1	0.30267	0.311019	0.1	0.517445	0.1	0.12399
ENSG00000279834.1	AC068870.3	lncRNA	TEC	0.1	0.1	0.1	0.1	0.1	0.1	0.1	0.1	0.183524	0.1
ENSG00000279758.1	AC105339.5	lncRNA	TEC	2.0727	0.620564	1.39885	0.768738	1.43993	0.1	0.641463	2.4648	0.76005	0.140004
ENSG00000280038.1	DNM1P41	lncRNA	TEC	0.247077	0.10856	0.377114	0.682063	0.901791	1.16601	0.567228	1.09823	0.680845	0.759909
ENSG00000279708.1	AC133637.1	lncRNA	TEC	0.1	0.1	0.1	0.1	0.1	0.1	0.1	0.1	0.1	0.1
ENSG00000279945.1	AC013489.3	lncRNA	TEC	11.0463	23.2745	11.1339	7.75547	14.7022	12.9523	17.6635	19.5283	14.6747	24.1012
ENSG00000280377.1	AC027176.3	lncRNA	TEC	0.1	0.1	0.1	0.1	0.1	0.1	0.1	0.1	0.1	0.1
ENSG00000279980.1	AC018946.2	lncRNA	TEC	0.1	0.1	0.1	0.236763	0.1	0.1	0.1	0.1	0.1	0.1
ENSG00000280076.1	AC112693.3	lncRNA	TEC	0.1	0.1	0.1	0.1	0.1	0.1	0.1	0.1	0.1	0.1
ENSG00000280304.1	AC104260.2	lncRNA	TEC	0.1	0.1	0.1	0.1	0.1	0.130491	0.1	0.439024	0.1	0.1
ENSG00000279091.1	AC026523.2	lncRNA	TEC	0.174082	0.104318	0.1	0.1	0.1	0.1	0.1	0.104535	0.1	0.1
ENSG00000279645.1	AC016251.1	lncRNA	TEC	0.1	0.1	0.1	0.1	0.1	0.1	0.1	0.1	0.1	0.1
ENSG00000280048.1	AC012409.5	lncRNA	TEC	0.1	0.1	0.1	0.1	0.1	0.1	0.1	0.1	0.1	0.1
ENSG00000280291.1	AC016251.2	lncRNA	TEC	0.1	0.1	0.1	0.1	0.1	0.1	0.1	0.1	0.1	0.1
ENSG00000279846.1	AC015660.4	lncRNA	TEC	0.1	0.1	0.1	0.1	0.1	0.1	0.1	0.1	0.1	0.1
ENSG00000279588.2	AC087762.2	lncRNA	TEC	0.1	0.1	0.1	0.1	0.1	0.1	0.1	0.1	0.1	0.1
ENSG00000278995.1	Z69720.2	lncRNA	TEC	9.0408	2.70301	11.7253	6.39975	0.1	0.1	0.1	0.1	0.1	0.1
ENSG00000279970.1	AC023024.2	lncRNA	TEC	0.765666	0.389905	0.1	0.559687	0.866061	0.232106	0.960724	0.601485	0.531112	0.542336
ENSG00000279441.1	Z92544.3	lncRNA	TEC	0.1	0.1	0.1	0.1	0.1	0.1	0.1	0.1	0.1	0.1
ENSG00000279255.1	Z97653.2	lncRNA	TEC	0.1	0.1	0.1	0.1	0.311007	0.1	0.272957	0.522696	0.669635	0.131779
ENSG00000279136.1	AL031258.1	lncRNA	TEC	0.1	0.1	0.1	0.1	0.1	0.1	0.1	0.1	0.1	0.1
ENSG00000279930.1	AL032819.2	lncRNA	TEC	0.1	0.1	0.22619	0.251587	0.1	0.1	0.1	0.396589	0.256001	0.404102
ENSG00000280062.1	AL031719.1	lncRNA	TEC	0.1	0.1	0.1	0.1	0.1	0.1	0.1	0.1	0.1	0.11958
ENSG00000280231.1	AL031719.2	lncRNA	TEC	0.1	0.1	0.1	0.1	1.33267	0.1	0.1	0.1	0.1	1.32225
ENSG00000280327.1	Z97633.1	lncRNA	TEC	0.1	0.1	0.1	0.530436	0.497097	0.508016	0.444903	0.1	0.1	0.1
ENSG00000278987.1	AL031009.1	lncRNA	TEC	0.1	0.1	0.214422	0.944422	0.222087	0.90778	0.1	0.1	0.238015	0.617975
ENSG00000279057.1	AC141586.4	lncRNA	TEC	0.1	0.1	0.1	0.1	0.1	0.1	0.1	0.1	0.1	0.1
ENSG00000279901.1	AC092117.2	lncRNA	TEC	0.281075	0.253012	0.1	0.631149	0.293445	0.303575	0.524146	0.501909	0.319253	0.236674
ENSG00000279520.1	AC093525.8	lncRNA	TEC	1.17067	1.74831	2.00537	2.18735	1.21632	2.07792	2.1606	1.38398	0.891692	0.748054
ENSG00000279568.1	AC093525.9	lncRNA	TEC	0.459239	0.1	0.232575	0.253918	0.711808	0.48644	0.628958	0.1	0.258794	0.327722
ENSG00000280402.1	AC093525.10	lncRNA	TEC	0.1	0.1	0.1	0.1	0.1	0.1	0.1	0.1	0.317244	0.1
ENSG00000279162.1	AC141586.5	lncRNA	TEC	0.244602	0.1	0.1	0.274532	0.511081	0.521302	0.1	0.1	0.1	0.243025
ENSG00000279330.1	AJ003147.3	lncRNA	TEC	0.1	0.1	0.1	0.1	0.1	0.1	0.1	0.1	0.190849	0.1
ENSG00000279031.1	AC004232.3	lncRNA	TEC	0.1	0.1	0.1	0.1	0.1	1.05782	0.1	0.1	0.1	0.1
ENSG00000278942.1	AC004494.2	lncRNA	TEC	0.1	0.1	1.04682	0.574546	1.6356	0.555593	1.45959	0.1	0.592872	0.879569
ENSG00000280063.1	AC012676.5	lncRNA	TEC	0.94517	1.00075	0.570822	0.634688	1.38838	0.797861	1.41396	1.35972	0.1	0.454203
ENSG00000280000.1	AC009135.2	lncRNA	TEC	0.1	0.1	0.1	0.1	0.1	0.1	0.1	0.1	0.1	0.1
ENSG00000278975.1	AC007012.2	lncRNA	TEC	0.1	0.1	0.1	0.1	0.1	0.1	0.1	0.1	0.1	0.1
ENSG00000279357.1	AC007224.2	lncRNA	TEC	0.1	0.1	1.3664	0.1	1.40641	0.1	0.1	0.1	0.1	0.1
ENSG00000279662.1	AC131649.2	lncRNA	TEC	0.152177	0.1	0.1	0.1	0.158125	0.241711	0.1	0.137116	0.332344	0.118316
ENSG00000280153.1	AC133065.3	lncRNA	TEC	0.281062	0.1	0.291425	0.49032	0.1	0.422955	0.216287	0.1	0.1	0.307377
ENSG00000278979.1	AC007598.3	lncRNA	TEC	0.1	0.1	0.1	0.1	0.1	0.1	0.1	0.1	0.1	0.1
ENSG00000280429.1	AF001548.3	lncRNA	TEC	0.1	0.1	0.1	0.1	0.1	0.1	0.1	0.1	0.1	0.1
ENSG00000279490.1	AC109446.4	lncRNA	TEC	0.1	0.1	0.1	0.1	0.1	0.1	0.1	0.1	0.1	0.1
ENSG00000279729.1	AC092326.2	lncRNA	TEC	0.1	0.1	0.1	0.1	0.1	0.1	0.1	0.1	0.1	0.1
ENSG00000280283.1	AC010601.2	lncRNA	TEC	0.1	0.1	0.1	0.1	0.1	0.1	0.1	0.1	0.1	0.1
ENSG00000278994.1	AC008785.1	lncRNA	TEC	0.1	0.1	0.1	0.1	0.1	0.1	0.1	0.1	0.1	0.1
ENSG00000279410.1	AC099494.1	lncRNA	TEC	0.1	0.1	0.1	0.1	0.1	0.1	0.1	0.1	0.1	0.1
ENSG00000279415.1	AC099494.2	lncRNA	TEC	0.563543	0.1	0.1	0.1	1.71707	0.1	0.1	0.1	0.1	0.1
ENSG00000279620.1	AC099494.3	lncRNA	TEC	0.1	0.176354	0.1	0.1	0.1	0.1	0.1	0.1	0.1	0.1
ENSG00000280265.1	AC130456.7	lncRNA	TEC	0.1	0.1	0.1	0.1	0.1	0.1	0.1	0.1	0.1	0.1
ENSG00000279747.1	AC130456.6	lncRNA	TEC	0.1	0.1	0.1	0.1	0.1	0.1	0.1	0.1	0.1	0.1
ENSG00000280306.1	AC137056.2	lncRNA	TEC	0.1	0.1	0.1	0.1	0.1	0.1	0.1	0.1	0.1	0.1
ENSG00000280039.1	RN7SKP23	lncRNA	TEC	0.247918	0.1	0.1	0.273627	0.514509	0.434691	0.15258	0.442408	0.363225	0.1
ENSG00000279756.1	AC012317.2	lncRNA	TEC	0.1	0.1	0.1	0.1	0.1	0.1	0.1	0.1	0.1	0.1
ENSG00000280400.1	AC127459.3	lncRNA	TEC	3.53468	2.10066	2.36738	0.1	0.1	0.1	1.09236	4.27308	5.18975	3.16205
ENSG00000278912.1	AC008870.5	lncRNA	TEC	0.1	0.1	0.1	0.1	0.1	0.1	0.1	0.1	0.1	0.1
ENSG00000279276.1	AC130454.1	lncRNA	TEC	0.1	0.1	0.1	0.1	0.1	0.1	0.1	0.1	0.1	0.1
ENSG00000279202.1	AC130448.1	lncRNA	TEC	0.1	0.1	0.1	0.1	0.1	0.1	0.1	0.1	0.1	0.1
ENSG00000279554.1	AC130448.2	lncRNA	TEC	0.1	0.1	0.1	0.1	0.1	0.1	0.1	0.1	0.1	0.1
ENSG00000279106.1	AC009093.7	lncRNA	TEC	0.1	0.1	0.1	0.1	0.1	0.1	0.1	0.1	0.1	0.1
ENSG00000279583.1	AC009086.3	lncRNA	TEC	0.1	0.1	0.1	0.1	0.547767	0.1	0.483494	0.1	0.1	0.214475
ENSG00000279789.1	AC120114.3	lncRNA	TEC	0.323875	0.1	0.163272	0.361191	0.506625	0.515406	0.750944	0.291741	0.181339	0.658813
ENSG00000280137.1	AC116348.4	lncRNA	TEC	0.1	0.1	0.1	0.1	0.1	0.1	0.1	0.1	1.46469	0.1
ENSG00000278922.1	AC002310.6	lncRNA	TEC	0.36919	0.325471	1.12132	1.24607	1.55921	0.800253	0.68268	1.94152	2.09853	1.57366
ENSG00000279196.1	AC135048.4	lncRNA	TEC	0.321118	0.1	0.433484	0.478761	0.785508	0.908967	0.891011	0.95306	0.719768	0.125277
ENSG00000278885.1	AC106730.2	lncRNA	TEC	0.1	0.1	0.1	0.1	0.1	0.1	0.1	0.1	0.1	0.1
ENSG00000280160.1	AC135050.7	lncRNA	TEC	2.57343	3.79708	2.62298	5.47837	5.76339	4.13829	6.05905	3.79921	5.16582	5.34293
ENSG00000280132.1	AC026471.6	lncRNA	TEC	0.461576	0.271508	0.1	0.171618	0.970187	0.496457	0.570564	0.551334	0.172581	0.339029
ENSG00000279997.1	AC133485.6	lncRNA	TEC	0.1	0.1	0.1	0.1	0.1	0.1	0.1	0.1	0.1	0.1
ENSG00000278950.1	AC138907.8	lncRNA	TEC	0.1	0.1	0.1	0.266112	0.1	0.1	0.1	0.1	0.1	0.37002
ENSG00000279780.1	AC138907.9	lncRNA	TEC	0.1	0.1	0.1	0.1	0.597978	0.615127	0.1	2.06999	0.645391	0.370762
ENSG00000279795.1	AC138907.10	lncRNA	TEC	0.1	0.1	0.1	0.628323	1.18126	0.604186	0.529403	0.1	0.617477	0.708119
ENSG00000279165.1	AC135776.4	lncRNA	TEC	0.198129	0.1	0.1	0.231778	0.1	0.1	0.1	0.366449	0.223641	0.321017
ENSG00000279666.1	AC116553.2	lncRNA	TEC	0.1	0.1	0.1	0.1	0.1	0.1	0.1	0.1	0.1	0.1
ENSG00000280180.1	AC023824.6	lncRNA	TEC	0.1	0.1	0.1	0.1	0.1	0.1	0.1	0.109206	0.1	0.1
ENSG00000280211.1	AC106886.4	lncRNA	TEC	6.75707	5.32002	4.50688	12.2056	14.1272	9.18911	14.0695	17.1252	16.1278	14.7679
ENSG00000280189.1	AC007614.2	lncRNA	TEC	0.1	0.1	0.1	0.1	0.1	0.173683	0.1	0.1	0.1	0.321335
ENSG00000279842.1	AC007603.2	lncRNA	TEC	0.1	0.1	0.1	0.1	0.1	0.1	0.1	0.1	0.1	0.1
ENSG00000279509.1	AC007494.3	lncRNA	TEC	0.1	0.1	0.1	0.1	0.1	1.07784	0.1	0.1	0.1	0.1
ENSG00000280067.1	AC023818.1	lncRNA	TEC	0.383612	0.171258	0.1	0.421862	0.993919	1.21837	0.88657	0.343304	0.636792	0.430028
ENSG00000279356.1	AC007610.4	lncRNA	TEC	0.235839	0.211614	0.24044	0.1	0.24794	0.1	0.221041	0.1	0.26767	0.193305
ENSG00000280376.1	AC012186.3	lncRNA	TEC	0.1	0.1	0.1	0.1	0.1	0.1	0.1	0.1	0.1	0.1
ENSG00000279779.1	AC009039.2	lncRNA	TEC	0.1	0.1	0.1	0.1	0.1	0.1	0.1	0.1	0.1	0.1
ENSG00000279427.1	AC007490.1	lncRNA	TEC	0.1	0.77856	1.73188	0.1	0.1	0.1	0.1	4.67511	2.83218	0.169791
ENSG00000280344.1	AC009166.2	lncRNA	TEC	0.1	0.1	0.1	0.1	0.1	0.157209	0.1	0.1	0.165551	0.1
ENSG00000279741.1	AC007342.8	lncRNA	TEC	0.1	0.1	0.1	0.1	0.1	0.1	0.1	0.1	0.1	0.1
ENSG00000280027.1	AC007342.9	lncRNA	TEC	0.1	0.1	0.1	0.1	0.1	0.1	0.1	0.1	0.1	0.1
ENSG00000278909.1	AC007608.4	lncRNA	TEC	0.1	0.1	0.1	0.1	0.1	0.1	0.1	0.1	0.1	0.1
ENSG00000280131.1	AC027348.2	lncRNA	TEC	0.1	0.1	0.1	0.1	0.1	0.1	0.1	0.1	0.1	0.131411
ENSG00000279523.1	AC040168.1	lncRNA	TEC	0.1	0.1	0.1	0.1	0.1	0.1	0.1	0.1	0.1	0.1
ENSG00000278928.1	AC136621.1	lncRNA	TEC	0.191477	0.261224	0.1	0.1	0.1	0.1	0.179058	0.1	0.434894	0.1
ENSG00000279344.1	AC007342.6	lncRNA	TEC	0.513094	0.609955	0.346115	0.561817	0.707441	0.179799	1.42361	0.915558	0.929751	0.808333
ENSG00000279722.1	AC007342.7	lncRNA	TEC	0.237307	0.1	0.73022	0.782525	0.735058	1.00886	0.659205	0.427276	0.1	0.361415
ENSG00000279030.1	AC007336.3	lncRNA	TEC	0.1	0.1	0.1	0.217733	0.1	0.1	0.1	0.1	0.1	0.1
ENSG00000279764.1	AC009102.3	lncRNA	TEC	0.1	0.1	0.1	0.1	0.1	0.1	0.1	0.1	0.1	0.1
ENSG00000279019.1	AC009090.4	lncRNA	TEC	0.1	0.1	0.294378	0.214605	0.101729	0.102205	0.178806	0.342224	0.106415	0.154733
ENSG00000279803.1	AC009090.5	lncRNA	TEC	0.1	0.280561	0.481125	0.354687	0.333338	0.506525	0.74085	0.28296	0.352865	0.459121
ENSG00000279889.1	AC012183.1	lncRNA	TEC	0.1	0.1	0.1	0.1	0.1	0.1	0.1	0.1	0.1	0.1
ENSG00000280261.1	AC009161.2	lncRNA	TEC	0.1	0.1	0.1	0.1	0.1	0.1	0.1	0.1	0.1	0.1
ENSG00000279225.1	AC138305.3	lncRNA	TEC	0.1	0.1	0.1	0.1	0.1	0.1	0.1	0.1	0.1	0.1
ENSG00000278893.1	AC010533.1	lncRNA	TEC	0.1	0.1	0.1	0.22541	0.209794	0.1	0.1	0.1	0.239181	0.127981
ENSG00000280334.1	AC009084.2	lncRNA	TEC	0.237911	0.1	0.1	0.53963	0.125879	0.256436	0.447679	0.214993	0.950586	0.624421
ENSG00000280392.1	AC007496.3	lncRNA	TEC	0.1	0.1	0.1	0.1	0.137265	0.1	0.1	0.1	0.1	0.1
ENSG00000280416.1	AC009084.3	lncRNA	TEC	4.37566	5.81766	7.6426	21.3306	13.0131	11.9351	11.545	13.8484	11.0742	9.05539
ENSG00000280163.1	AC040160.2	lncRNA	TEC	0.183978	0.1	0.1	0.1	0.195425	0.1	0.172996	0.1	0.1	0.1
ENSG00000279693.1	AC099521.2	lncRNA	TEC	0.1	0.129376	0.1	0.1	0.1	0.1	0.1	0.258536	0.487771	0.446869
ENSG00000279621.1	AC020978.8	lncRNA	TEC	0.1	0.1	0.3348	0.367509	0.1	0.1	0.1	0.1	0.1	0.1
ENSG00000279649.1	AC020978.9	lncRNA	TEC	0.1	0.1	0.1	0.348814	0.885102	0.444895	0.881645	0.749432	0.114798	1.19766
ENSG00000280214.1	AC027682.7	lncRNA	TEC	0.1	0.1	0.1	0.415329	0.392743	0.19807	0.1	0.335831	0.206854	0.1
ENSG00000279569.1	AC020763.4	lncRNA	TEC	5.58999	7.35819	6.82988	10.0328	10.0619	10.565	10.662	18.7759	17.004	19.2262
ENSG00000279122.1	AC020763.2	lncRNA	TEC	0.1	0.1	0.1	0.1	0.1	0.1	0.1	1.0275	0.1	0.1
ENSG00000279412.1	AC020763.3	lncRNA	TEC	0.1	0.1	0.1	0.149395	0.1	0.143246	0.1	0.1	0.1	0.212222
ENSG00000279815.1	AC020763.5	lncRNA	TEC	0.1	0.1	0.1	0.1	0.1	0.1	0.1	0.1	0.1	0.1
ENSG00000279123.1	AC027281.2	lncRNA	TEC	0.1	0.1	0.1	0.1	0.1	0.1	0.1	0.1	0.1	0.193766
ENSG00000279420.1	AC138627.2	lncRNA	TEC	0.1	0.1	0.1	0.933255	0.1	0.1	0.1	0.1	0.1	0.1
ENSG00000279100.1	AC009120.6	lncRNA	TEC	0.1	0.1	0.1	0.1	0.1	0.1	0.1	0.1	0.1	0.1
ENSG00000280227.1	AC079416.3	lncRNA	TEC	0.1	0.1	0.1	0.1	0.1	0.1	0.1	0.1	0.1	0.1
ENSG00000279589.1	AC079416.2	lncRNA	TEC	0.1	0.1	0.1	0.1	0.1	0.1	0.1	0.1	0.1	0.304014
ENSG00000279592.1	AC010653.2	lncRNA	TEC	0.1	0.1	0.1	0.1	0.1	0.1	0.1	0.1	0.1	0.1
ENSG00000280152.1	AC009078.3	lncRNA	TEC	0.1	0.172043	0.197447	0.32998	0.308461	0.354567	0.727653	0.1	0.110485	0.307151
ENSG00000279856.1	AC106733.1	lncRNA	TEC	0.1	0.1	0.1	0.1	0.1	0.1	0.1	0.1	0.1	0.1
ENSG00000278862.1	AC092724.1	lncRNA	TEC	0.1	0.1	0.1	0.1	0.1	0.1	0.1	0.1	0.1	0.1
ENSG00000278926.1	AC092134.2	lncRNA	TEC	0.1	0.1	0.1	0.1	0.1	0.1	0.1	0.1	0.1	0.1
ENSG00000279378.1	AC009159.4	lncRNA	TEC	0.1	0.1	0.1	0.1	0.1	0.1	0.1	0.1	0.1	0.1
ENSG00000279991.1	AC009044.1	lncRNA	TEC	0.1	0.1	0.1	0.1	0.1	0.1	0.1	0.1	0.1	0.1
ENSG00000279887.1	AC046158.4	lncRNA	TEC	0.1	0.1	0.1	0.1	0.1	0.1	0.1	0.1	0.1	0.1
ENSG00000279129.1	AC046158.3	lncRNA	TEC	0.1	0.1	0.1	0.178599	0.1	0.172052	0.1	0.1	0.1	0.128927
ENSG00000280115.1	AC136603.1	lncRNA	TEC	0.1	0.1	0.1	0.1	0.1	0.1	0.1	0.1	0.1	0.1
ENSG00000280190.1	AC027279.4	lncRNA	TEC	0.1	0.1	0.1	0.287921	0.1	0.1	0.1	0.1	0.1	0.106928
ENSG00000279732.1	AC027279.3	lncRNA	TEC	0.1	0.1	0.1	0.1	0.1	0.1	0.1	0.1	0.1	0.1
ENSG00000280274.1	AC009145.4	lncRNA	TEC	0.1	0.1	0.1	0.1	0.1	0.1	0.1	0.1	0.1	0.1
ENSG00000280182.1	AC131888.1	lncRNA	TEC	0.1	0.1	0.1	0.1	0.1	0.1	0.1	0.1	0.1	0.1
ENSG00000279757.1	AC132068.1	lncRNA	TEC	0.1	0.1	0.1	0.1	0.1	0.1	0.1	0.1	0.1	0.1
ENSG00000280092.1	AC002044.3	lncRNA	TEC	0.1	0.1	0.1	0.1	0.1	0.1	0.1	0.1	0.1	0.21298
ENSG00000279591.1	AC002044.2	lncRNA	TEC	0.1	0.1	0.1	0.1	0.1	0.1	0.1	0.1	0.1	0.1
ENSG00000279120.1	AC009033.1	lncRNA	TEC	0.1	0.1	0.1	0.1	0.1	0.1	0.1	0.1	0.1	0.1
ENSG00000279021.1	AC092139.2	lncRNA	TEC	0.1	0.1	0.1	0.1	0.1	0.1	0.1	0.1	0.1	0.1
ENSG00000279476.1	AC092139.3	lncRNA	TEC	0.1	0.1	0.1	0.1	0.1	0.1	0.1	0.1	0.15892	0.1
ENSG00000279681.1	AC092135.2	lncRNA	TEC	0.1	0.1	0.1	0.1	0.1	0.1	0.1	0.1	0.1	0.1
ENSG00000279294.1	AC092135.1	lncRNA	TEC	0.1	0.1	0.1	0.1	0.1	0.190297	0.1	0.1	0.1	0.103104
ENSG00000279841.1	AC092135.3	lncRNA	TEC	0.1	0.1	0.1	0.245764	0.460997	0.1	0.203397	0.389173	0.1	0.1
ENSG00000278985.1	AC092718.7	lncRNA	TEC	0.1	0.296953	0.674799	0.741245	0.1	0.356617	0.1	0.595799	0.1	0.13675
ENSG00000280044.1	AC099506.2	lncRNA	TEC	0.1	0.1	0.1	0.1	0.1	0.1	0.1	0.1	0.1	0.1
ENSG00000279907.1	AC018695.7	lncRNA	TEC	0.1	0.1	0.1	0.1	0.1	0.1	0.1	0.1	0.1	0.1
ENSG00000279604.1	AC092723.2	lncRNA	TEC	0.1	0.1	0.1	0.1	0.1	0.1	0.1	0.1	0.1	0.1
ENSG00000280278.1	FLJ30679	lncRNA	TEC	0.1	0.1	0.1	0.221225	0.1	0.211812	0.1	0.1	0.1	0.120535
ENSG00000279142.1	AC009108.4	lncRNA	TEC	0.1	0.1	0.1	0.1	0.1	0.1	0.1	0.1	0.1	0.1
ENSG00000280419.1	AC010531.8	lncRNA	TEC	0.1	0.1	0.1	0.1	0.1	0.1	0.1	0.1	0.1	0.1
ENSG00000280408.1	AC032044.2	lncRNA	TEC	0.1	0.1	0.1	0.1	0.1	0.1	0.1	0.1	0.1	0.1
ENSG00000280333.1	AC090617.9	lncRNA	TEC	0.1	0.1	0.1	0.1	0.1	0.1	0.1	0.1	0.1	0.1
ENSG00000279040.1	AC090617.6	lncRNA	TEC	0.1	0.1	0.1	0.1	0.1	0.1	0.1	0.1	0.1	0.1
ENSG00000279562.1	AC090617.8	lncRNA	TEC	0.1	0.1	0.1	0.1	0.1	0.1	0.1	0.1	0.1	0.1
ENSG00000279340.1	AC090617.7	lncRNA	TEC	0.1	0.1	0.1	0.1	0.1	0.1	0.1	0.1	0.1	0.1
ENSG00000278941.1	SMG6-IT1	lncRNA	TEC	0.1	0.1	0.1	0.1	0.1	0.1	0.1	0.1	0.1	0.1
ENSG00000280242.1	AL450226.2	lncRNA	TEC	1.35995	1.23229	0.1	0.1	0.1	0.1	0.1	0.1	0.1	0.1
ENSG00000279872.1	AC006435.4	lncRNA	TEC	0.1	0.1	0.1	0.1	0.1	0.1	0.1	0.1	0.1	0.1
ENSG00000280280.1	AC006435.5	lncRNA	TEC	0.1	0.1	0.1	0.1	0.1	0.1	0.1	0.1	0.1	0.1
ENSG00000279432.1	AC015799.1	lncRNA	TEC	0.1	0.1	0.1	0.1	0.182161	0.376137	0.325222	0.1	0.1	0.114037
ENSG00000280268.1	AC025125.1	lncRNA	TEC	0.1	0.1	0.1	0.1	0.1	0.300461	0.1	0.1	0.1	0.1
ENSG00000280254.1	AC233723.2	lncRNA	TEC	0.1	0.1	0.1	0.4835	1.57919	0.9277	0.598946	0.385155	2.19029	1.46435
ENSG00000282936.1	AC004706.3	lncRNA	TEC	0.1	0.421245	0.192724	0.888457	0.1	0.528658	0.911218	0.518868	0.56132	0.874445
ENSG00000279296.1	PRAL	lncRNA	TEC	0.168814	0.1	0.1	0.1	0.1	0.1	0.1	0.1	0.1	0.108173
ENSG00000279641.1	AC120057.3	lncRNA	TEC	6.2325	3.74087	5.73476	12.6689	12.9866	9.0423	11.5098	14.0925	14.7109	11.4903
ENSG00000279812.1	AC120057.4	lncRNA	TEC	0.1	0.1	0.1	25.6088	0.1	0.1	0.1	0.1	0.1	0.1
ENSG00000279174.1	AC104581.3	lncRNA	TEC	0.1	0.103935	0.1	0.132922	0.124068	0.126698	0.219165	0.1	0.1	0.1
ENSG00000279152.1	AC129492.7	lncRNA	TEC	5.28502	2.67214	0.771513	4.29353	7.11459	8.18074	4.8941	5.43576	3.53603	2.44732
ENSG00000279542.1	AC015908.5	lncRNA	TEC	0.1	0.1	0.1	0.1	0.1	0.1	0.1	0.1	0.1	0.1
ENSG00000280046.1	AC104581.4	lncRNA	TEC	0.1	0.244503	0.460716	0.593652	0.179398	0.464181	0.544971	0.370798	0.501583	0.429485
ENSG00000279567.1	AC005703.5	lncRNA	TEC	0.1	0.1	0.1	0.1	0.1	0.1	0.1	0.1	0.1	0.1
ENSG00000279660.1	AC005703.6	lncRNA	TEC	0.1	0.1	0.357616	0.403592	0.376289	0.773734	0.331864	0.1	0.1	0.671708
ENSG00000280168.1	AC005274.1	lncRNA	TEC	0.1	0.1	0.1	0.1	0.1	0.1	0.1	0.1	0.1	0.1
ENSG00000279200.1	AC020558.3	lncRNA	TEC	0.1	0.280339	0.1	0.1	0.1	0.1	0.289979	0.1	0.1	0.1
ENSG00000280198.1	AC087163.3	lncRNA	TEC	0.616629	0.1	0.617497	0.1	0.1	1.28723	0.1	1.11395	0.1	0.462396
ENSG00000278864.1	AC055811.4	lncRNA	TEC	0.64032	0.379015	0.646751	1.19947	1.57965	3.01084	2.39554	1.5238	0.729731	3.13481
ENSG00000279825.1	AC003957.1	lncRNA	TEC	0.1	0.1	0.1	0.1	0.1	0.1	0.1	0.1	0.1	0.1
ENSG00000279251.1	AC015726.3	lncRNA	TEC	0.1	0.1	0.1	0.1	0.1	0.1	0.1	0.1	1.52736	0.1
ENSG00000279428.1	AC087164.2	lncRNA	TEC	2.41128	2.59553	1.76805	2.33608	1.27144	1.86934	1.83521	2.53912	3.07368	2.49293
ENSG00000279532.1	AC002094.5	lncRNA	TEC	0.1	0.1	0.1	0.982099	0.913034	0.1	0.812512	0.1	1.01028	0.202759
ENSG00000279431.1	AC011840.5	lncRNA	TEC	0.1	0.1	0.1	0.1	0.1	0.1	0.1	0.1	0.1	0.1
ENSG00000279337.1	AC127024.7	lncRNA	TEC	52.8775	12.1997	18.2188	6.64465	0.1	20.6077	37.2881	22.7773	0.1	2.74753
ENSG00000280069.1	AC127024.8	lncRNA	TEC	0.1	0.1	0.254132	0.559101	0.259713	0.268611	0.465906	0.449523	0.1	0.104766
ENSG00000278867.1	AC090616.6	lncRNA	TEC	0.580743	0.345686	1.56411	0.644229	1.41974	0.828665	1.08088	0.697295	0.435139	0.941792
ENSG00000278977.1	AC003101.3	lncRNA	TEC	7.67813	10.5064	8.49183	3.08242	7.98042	7.49003	10.2473	4.88363	3.13878	5.2904
ENSG00000278860.1	AC005691.1	lncRNA	TEC	0.1	0.1	0.1	0.1	0.1	0.1	1.23642	0.1	0.1	0.1
ENSG00000280349.1	AC008133.2	lncRNA	TEC	0.1	0.1	0.1	0.1	0.1	0.1	0.1	0.1	0.1	0.1
ENSG00000279674.1	AC123769.1	lncRNA	TEC	0.1	0.1	0.1	0.1	0.1	0.1	0.1	0.1	0.1	0.1
ENSG00000280033.1	AC116407.4	lncRNA	TEC	0.1	0.1	0.372664	0.420651	0.393486	0.397067	0.692525	0.1	0.1	0.209302
ENSG00000280020.1	AC116407.3	lncRNA	TEC	0.1	0.1	0.1	0.654369	0.1	0.620894	0.535183	0.1	0.1	0.523974
ENSG00000280245.1	AC079336.7	lncRNA	TEC	0.1	0.1	0.1	0.1	0.1	0.1	0.1	0.1	0.1	0.1
ENSG00000279781.1	AC079336.6	lncRNA	TEC	0.1	0.1	0.1	0.1	0.1	0.1	0.1	0.1	0.1	0.1
ENSG00000280177.1	AC004408.2	lncRNA	TEC	0.276603	0.1	0.280797	0.154627	0.145375	0.1	0.128116	0.1	0.155691	0.1
ENSG00000279119.1	AC006449.7	lncRNA	TEC	4.2359	3.76327	2.72331	10.7693	7.26838	16.4718	9.33475	5.02255	20.4582	7.98189
ENSG00000279199.1	AC068669.1	lncRNA	TEC	0.189708	0.1	0.1	0.211032	0.1	0.1	0.526161	0.1	0.1	0.1
ENSG00000279806.1	AC018629.1	lncRNA	TEC	0.1	0.1	0.1	0.1	0.1	0.1	0.1	0.1	0.1	0.1
ENSG00000279775.1	AC004585.2	lncRNA	TEC	0.1	0.1	0.1	0.1	0.1	0.1	0.1	0.1	0.1	0.1
ENSG00000278918.1	AC080112.3	lncRNA	TEC	0.1	0.1	0.1	0.677203	0.257902	1.16668	0.791168	0.433458	0.675137	0.306936
ENSG00000278954.1	AC130686.1	lncRNA	TEC	0.1	0.1	0.1	0.1	0.1	0.1	0.1	0.1	0.1	0.1
ENSG00000280295.1	AC099811.6	lncRNA	TEC	0.1	0.1	0.1	0.1	0.23756	0.245651	0.1	0.1	0.1	0.1
ENSG00000280183.1	AC067852.4	lncRNA	TEC	0.1	0.1	0.1	0.1	0.1	1.18933	0.1	0.1	0.1	0.1
ENSG00000279602.1	AC109326.1	lncRNA	TEC	0.1	0.706635	0.799366	0.436209	2.00126	2.10689	0.359224	0.700953	0.447868	0.662148
ENSG00000279879.1	AC091152.4	lncRNA	TEC	0.1	0.1	0.1	0.105407	0.109645	0.112292	0.234613	0.189165	0.1	0.123562
ENSG00000280022.1	AC126544.1	lncRNA	TEC	0.1	0.728243	0.1	0.897962	0.1	2.5843	1.51416	0.1	0.1	0.1
ENSG00000266918.1	AC091132.3	lncRNA	TEC	0.172151	0.1	0.173686	0.189909	0.178819	0.543956	0.319421	0.310009	0.566212	0.777706
ENSG00000279036.1	AC015656.1	lncRNA	TEC	0.1	0.1	0.1	0.1	0.1	0.1	0.1	0.1	0.1	0.1
ENSG00000279792.1	AC015909.5	lncRNA	TEC	0.1	0.134682	0.1	0.171781	0.1	0.163632	0.1	0.27318	0.170807	0.644901
ENSG00000279743.1	AC002090.1	lncRNA	TEC	0.1	0.1	0.1	0.1	0.1	0.1	0.1	0.1	0.1	0.1
ENSG00000279606.1	AC006600.2	lncRNA	TEC	0.1	0.1	0.1	0.1	0.1	0.1	0.1	0.1	0.1	0.1
ENSG00000279089.1	AC005839.1	lncRNA	TEC	0.431335	0.650824	0.587189	0.321342	0.748516	0.774864	0.80907	0.1	0.323562	0.323238
ENSG00000279059.1	AC007485.2	lncRNA	TEC	1.34889	2.1738	2.72406	4.09468	2.48334	4.82633	3.23219	4.32727	3.54255	3.66074
ENSG00000280233.1	AC015813.7	lncRNA	TEC	0.1	0.1	0.1	0.1	1.36188	0.1	0.1	0.1	1.54567	0.242609
ENSG00000278963.1	AC005921.3	lncRNA	TEC	0.1	0.1	0.1	0.1	0.1	0.1	0.1	0.1	0.305491	0.1
ENSG00000279207.1	AC015813.6	lncRNA	TEC	1.58611	0.976557	1.45094	0.64702	0.862858	0.53346	0.232848	3.47217	4.91447	4.21649
ENSG00000279555.1	AC091181.1	lncRNA	TEC	0.1	0.1	0.1	0.1	0.1	0.377774	0.1	0.315283	0.1	0.298745
ENSG00000279281.1	AC015883.1	lncRNA	TEC	0.1	0.1	0.1	0.1	0.1	0.1	0.1	0.1	0.1	0.1
ENSG00000280028.1	AC007431.3	lncRNA	TEC	0.1	0.1	0.1	0.1	0.1	0.1	0.1	0.1	0.1	0.322907
ENSG00000279069.1	AC015813.5	lncRNA	TEC	16.7446	15.4413	15.9178	8.62833	11.0982	7.28392	11.6766	12.3329	15.4688	40.001
ENSG00000278863.1	AC091059.2	lncRNA	TEC	0.1	0.1	0.1	0.1	0.1	0.1	0.1	0.1	0.1	0.1
ENSG00000279133.1	AC018628.1	lncRNA	TEC	0.1	0.374882	0.142343	0.155054	0.435152	0.150024	0.647176	0.248185	0.785234	0.212429
ENSG00000279713.1	AC080038.3	lncRNA	TEC	0.225731	1.39262	0.686471	6.55772	4.95701	4.3635	6.2494	0.1	2.83165	2.97867
ENSG00000279917.1	AC079331.2	lncRNA	TEC	0.1	0.1	0.1	0.1	0.1	0.1378	0.1	0.1	0.1	0.1
ENSG00000279361.1	AC079331.1	lncRNA	TEC	0.1	0.1	0.1	0.1	0.1	0.333402	0.1	0.1	0.1	0.1
ENSG00000279369.1	AC046185.3	lncRNA	TEC	1.38453	1.42986	1.87795	1.3152	1.22514	1.25812	0.865753	0.828703	0.534311	2.85438
ENSG00000278873.1	PRO1804	lncRNA	TEC	0.1	0.1	0.1	0.1	0.1	0.1	0.1	0.1	0.1	0.1
ENSG00000279035.1	AC022211.4	lncRNA	TEC	0.973188	2.38668	2.2385	1.37611	1.27284	1.59622	2.25382	0.863945	1.13569	1.68487
ENSG00000278972.1	AC015920.1	lncRNA	TEC	0.1	0.1	0.1	0.1	0.1	0.1	0.1	0.1	0.1	0.1
ENSG00000279382.1	AC018665.1	lncRNA	TEC	0.1	0.1	0.26147	2.36001	1.95517	0.857426	1.23219	5.13134	4.15728	3.11435
ENSG00000279572.1	AC021683.4	lncRNA	TEC	0.1	0.1	0.1	0.1	0.1	0.1	0.1	0.1	0.1	0.1
ENSG00000279886.1	AC087645.3	lncRNA	TEC	0.1	0.1	0.1	0.1	0.1	0.854305	0.1	0.1	0.1	0.1
ENSG00000280122.1	AC016168.3	lncRNA	TEC	0.234339	0.414684	0.473945	0.1	0.12367	0.1	0.1	0.1	0.131561	0.1
ENSG00000279801.1	AC111170.3	lncRNA	TEC	0.1	0.1	0.1	0.704019	0.493169	0.333265	0.438995	0.1	0.1	0.121105
ENSG00000279339.1	AC100788.2	lncRNA	TEC	0.1	0.1	0.1	0.1	0.1	0.1	0.1	0.1	0.1	0.1
ENSG00000279570.1	AC099804.1	lncRNA	TEC	0.1	0.1	0.1	0.1	0.1	0.1	0.1	0.1	0.1	0.1
ENSG00000279259.1	AC087741.3	lncRNA	TEC	0.1	0.385039	0.439574	0.490897	0.451898	0.473191	0.801474	0.1	0.1	1.18241
ENSG00000279273.1	AC120024.4	lncRNA	TEC	0.1	0.1	0.1	0.1	0.1	0.1	0.1	0.1	0.1	0.1
ENSG00000279600.1	AC015804.1	lncRNA	TEC	0.1	0.1	0.1	0.1	0.1	0.1	0.1	0.1	0.1	0.1
ENSG00000280351.2	AC127496.7	lncRNA	TEC	0.310388	0.275251	0.1	0.34373	0.320399	0.330884	0.1	0.1	0.1	0.62225
ENSG00000279187.1	AC027601.5	lncRNA	TEC	0.1	0.1	0.1	0.325217	0.1	0.1	0.1	0.1	0.1	0.181425
ENSG00000278876.1	AC145207.9	lncRNA	TEC	0.1	0.1	2.95697	0.1	3.00857	0.1	2.71005	0.1	0.1	0.1
ENSG00000279692.1	AC110285.7	lncRNA	TEC	0.785407	0.697679	0.798352	1.34996	1.23121	1.74724	2.56249	5.6259	6.16	6.53025
ENSG00000279372.1	AC137723.2	lncRNA	TEC	0.1	0.1	0.1	0.1	0.1	0.1	0.1	0.1	0.1	0.1
ENSG00000278964.1	AC132938.4	lncRNA	TEC	0.1	1.36748	0.517083	0.1	0.53882	0.548516	0.1	0.1	0.1	0.107747
ENSG00000280248.1	AC124319.4	lncRNA	TEC	0.1	0.1	0.1	0.1	0.259126	0.1	0.1	0.1	0.1	0.211552
ENSG00000280407.2	AC132872.4	lncRNA	TEC	0.679281	0.707275	0.684697	1.49495	1.39668	1.14134	1.36778	0.96388	1.05593	1.27728
ENSG00000279613.1	AC124283.5	lncRNA	TEC	0.1	0.1	0.1	0.20794	0.1	0.200375	0.1	0.1	0.1	0.1
ENSG00000279744.1	AC132938.5	lncRNA	TEC	0.594724	0.350754	0.1	2.49939	0.846823	2.57557	1.50442	0.359172	0.223992	0.504165
ENSG00000279143.1	AC139099.4	lncRNA	TEC	0.1	0.1	0.1	0.1	0.1	0.1	0.1	0.1	0.1	0.1
ENSG00000279885.1	AP005060.1	lncRNA	TEC	0.1	0.1	0.15986	0.1	0.1	0.1	0.1	0.1	0.1	0.1
ENSG00000279479.1	AP005205.3	lncRNA	TEC	0.224302	0.1	0.1	0.1	0.1	0.1	0.210838	0.1	0.1	0.1
ENSG00000279285.1	AP005264.6	lncRNA	TEC	0.1	0.1	0.1	0.1	0.1	0.1	0.1	0.1	0.1	0.1
ENSG00000280302.1	AP005264.7	lncRNA	TEC	0.120919	0.1	0.1	0.1	0.1	0.1	0.1	0.1	0.1	0.1
ENSG00000279880.1	AC134407.3	lncRNA	TEC	0.1	0.1	0.212784	0.1	0.1	0.488572	0.194958	0.735164	0.1	0.269664
ENSG00000279573.1	AC134407.2	lncRNA	TEC	0.1	0.1	0.197381	0.1	0.410518	0.1	0.180986	0.1	0.1	0.1
ENSG00000279352.1	AC006557.6	lncRNA	TEC	8.13871	8.16147	8.12014	5.13696	7.40808	7.7931	3.70747	6.06209	3.72051	2.88467
ENSG00000279042.1	AP005242.4	lncRNA	TEC	0.1	0.1	0.1	0.1	0.1	0.1	0.1	0.1	0.1	0.1
ENSG00000279962.1	AP001525.1	lncRNA	TEC	0.1	0.1	0.1	0.1	0.1	0.1	0.1	0.1	0.1	0.1
ENSG00000279020.1	C18orf15	lncRNA	TEC	0.1	0.1	0.1	0.1	0.1	0.1	0.1	0.1	0.1	0.1
ENSG00000279275.1	AP002505.2	lncRNA	TEC	0.1	0.1	0.1	0.1	0.1	0.1	0.1	0.1	0.1	0.1
ENSG00000279332.1	AC090772.4	lncRNA	TEC	8.10961	3.63612	1.90663	4.22295	2.08051	2.13147	0.1	3.63984	4.42023	1.61183
ENSG00000279734.1	AC090506.2	lncRNA	TEC	2.01643	0.1	2.04387	2.25017	2.0777	0.1	3.74787	0.1	0.1	0.453157
ENSG00000279439.1	AC105114.1	lncRNA	TEC	0.1	0.1	0.1	0.1	0.1	0.1	0.1	0.1	0.1	0.166864
ENSG00000280380.1	AC009831.4	lncRNA	TEC	0.1	0.1	0.1	0.1	0.1	0.1	0.1	0.1	0.1	0.1
ENSG00000280406.1	AC104985.3	lncRNA	TEC	0.1	0.1	0.1	0.1	0.1	0.1	0.1	0.1	0.1	0.1
ENSG00000279074.1	AC007998.5	lncRNA	TEC	0.1	0.1	0.1	5.15791	0.1	0.1	0.1	0.1	0.1	0.1
ENSG00000279989.1	AC011815.3	lncRNA	TEC	0.1	0.1	3.02298	9.77666	9.24638	1.56997	5.5006	0.1	0.1	3.98742
ENSG00000278986.1	AC091060.1	lncRNA	TEC	0.689113	0.255912	0.1	0.655023	0.347464	0.1	0.750586	0.1	0.32613	0.270335
ENSG00000279034.1	AC011266.1	lncRNA	TEC	0.1	0.1	0.1	0.1	0.1	0.1	0.1	0.1	0.1	0.1
ENSG00000279678.1	AC090386.2	lncRNA	TEC	0.1	0.1	0.1	0.1	0.1	0.1	0.1	0.1	0.1	0.1
ENSG00000279543.1	AC129908.1	lncRNA	TEC	0.1	0.1	0.1	0.1	0.1	0.1	0.1	0.1	0.1	0.1
ENSG00000278933.1	AC022743.1	lncRNA	TEC	0.1	0.1	0.1	0.1	0.1	0.1	0.1	0.1	0.1	0.1
ENSG00000280096.1	AC015967.2	lncRNA	TEC	0.1	0.1	0.1	0.1	0.1	0.1	0.1	0.1	0.1	0.1
ENSG00000280365.1	AC021766.1	lncRNA	TEC	0.1	0.1	0.1	0.1	0.1	0.1	0.1	0.1	0.1	0.1
ENSG00000279319.1	AC105074.1	lncRNA	TEC	0.1	0.1	0.1	0.1	0.1	0.1	0.1	0.290534	0.1	0.1
ENSG00000279829.1	AC015959.1	lncRNA	TEC	0.1	0.1	0.1	0.1	0.1	0.1	0.1	0.1	0.1	0.1
ENSG00000279367.1	AC102797.2	lncRNA	TEC	0.1	0.1	0.1	0.1	0.1	0.1	0.1	0.1	0.1	0.1
ENSG00000278891.1	AC105101.1	lncRNA	TEC	0.1	0.1	0.1	0.1	0.1	0.1	0.1	0.1	0.152418	0.1
ENSG00000280197.1	C18orf12	lncRNA	TEC	0.1	0.1	0.1	0.1	0.1	0.1	0.1	0.1	0.1	0.1
ENSG00000280335.1	AC016866.3	lncRNA	TEC	0.1	0.1	0.1	0.1	0.1	0.1	0.1	0.1	0.1	0.1
ENSG00000278983.1	AC048380.2	lncRNA	TEC	0.1	0.1	0.1	0.120766	0.1	0.114332	0.200526	0.193816	0.1	0.1
ENSG00000279629.1	AC048380.3	lncRNA	TEC	0.1	0.1	0.1	0.1	0.1	0.1	0.1	0.1	0.1	0.108429
ENSG00000279250.1	AC022919.1	lncRNA	TEC	0.1	0.1	0.1	0.1	0.1	0.1	0.1	0.1	0.633146	0.118313
ENSG00000279354.1	AC090373.1	lncRNA	TEC	0.1	0.1	0.1	0.1	0.1	0.1	0.1	0.1	0.1	0.209483
ENSG00000280212.1	AC012254.5	lncRNA	TEC	0.1	0.1	0.1	0.1	0.1	0.1	1.15819	0.1	2.68154	0.1
ENSG00000280098.1	AC011155.1	lncRNA	TEC	0.1	0.1	0.1	0.1	0.1	0.1	0.1	0.1	0.1	0.1
ENSG00000279236.1	AC064801.2	lncRNA	TEC	0.1	0.1	0.1	0.1	0.1	0.1	0.1	0.1	0.1	0.1
ENSG00000278971.1	AC091305.1	lncRNA	TEC	0.1	0.1	0.1	0.1	0.1	0.1	0.1	0.1	0.1	0.130832
ENSG00000278902.1	AC010947.1	lncRNA	TEC	0.1	0.1	0.1	0.1	0.1	0.1	0.1	0.1	0.1	0.1
ENSG00000279221.1	AC068254.2	lncRNA	TEC	0.1	0.1	0.1	0.1	0.1	0.1	0.1	0.1	0.1	0.1
ENSG00000280205.1	AC009716.2	lncRNA	TEC	0.1	0.1	0.1	0.1	0.1	0.1	0.1	0.1	0.1	0.115455
ENSG00000279416.1	AC099689.1	lncRNA	TEC	0.1	0.1	0.1	0.1	0.1	0.1	0.1	0.1	0.1	0.1
ENSG00000279474.1	AC125437.2	lncRNA	TEC	0.1	0.1	0.1	0.1	0.1	0.1	0.1	0.1	0.1	0.1
ENSG00000279077.1	AC023090.2	lncRNA	TEC	0.1	0.1	0.1	0.1	0.1	0.1	0.1	0.1	0.1	0.1
ENSG00000279811.1	AC093330.2	lncRNA	TEC	0.1	0.1	0.1	0.1	0.1	0.1	0.1	0.1	0.1	0.1
ENSG00000279433.1	AC018529.3	lncRNA	TEC	0.1	0.1	0.1	0.1	0.1	0.1	0.1	0.1	0.1	0.1
ENSG00000282542.1	AC008993.1	lncRNA	TEC	0.908446	0.406032	0.1	3.09253	2.41749	4.38961	1.28941	4.19579	1.02451	2.80522
ENSG00000282798.1	AC008993.2	lncRNA	TEC	0.1	0.619356	0.1	0.1	0.1	2.19408	0.1	0.1	0.1	0.604829
ENSG00000279637.1	AC018445.3	lncRNA	TEC	0.1	0.1	0.1	0.1	0.1	0.1	0.1	0.1	0.1	0.1
ENSG00000279981.1	AC018445.4	lncRNA	TEC	0.1	0.1	0.1	0.1	0.1	0.1	0.1	0.1	0.1	0.1
ENSG00000279397.1	AC018445.2	lncRNA	TEC	0.1	0.1	0.1	0.1	0.1	0.1	0.1	0.1	0.1	0.1
ENSG00000279753.1	AC011558.1	lncRNA	TEC	201.871	172.705	179.108	101.649	77.9655	122.54	75.289	45.4942	43.1866	49.8251
ENSG00000279488.1	AC004623.1	lncRNA	TEC	2.11672	1.02005	1.35752	2.34799	4.79242	3.68488	2.83798	1.71565	1.51741	0.697079
ENSG00000279009.1	AC005943.2	lncRNA	TEC	0.1	30.6621	0.1	0.1	0.1	0.1	0.1	104.509	0.1	51.9565
ENSG00000279653.1	AC004678.2	lncRNA	TEC	0.1	0.497012	0.1	0.1	0.1	0.1	0.1	0.1	0.1	0.121291
ENSG00000279452.1	AC006277.1	lncRNA	TEC	0.1	0.1	0.559099	0.304615	0.851661	0.294465	1.00934	0.1	0.1	0.358694
ENSG00000279590.1	AC005786.4	lncRNA	TEC	0.1	0.1	0.1	0.1	0.1	0.1	0.560838	0.1	0.1	0.1
ENSG00000280103.1	AC007792.1	lncRNA	TEC	0.1	0.1	0.1	0.1	0.1	0.1	0.1	0.1	0.1	0.1
ENSG00000279599.1	AC005514.1	lncRNA	TEC	0.1	0.1	0.1	0.1	0.1	0.1	0.1	0.1	0.1	0.1
ENSG00000280247.1	AC005578.1	lncRNA	TEC	0.1	0.1	0.1	0.1	0.1	0.513355	0.1	0.1	0.1	0.1
ENSG00000280239.1	AC011498.7	lncRNA	TEC	0.46417	0.679377	0.155379	0.68578	0.48561	0.656238	0.573846	0.834264	0.519585	1.15644
ENSG00000279707.1	AC120349.3	lncRNA	TEC	1.2944	0.1	0.1	0.1	0.1	0.1	0.1	0.1	0.1	0.1
ENSG00000279366.1	AC120349.2	lncRNA	TEC	0.1	0.1	0.1	0.1	0.1	0.1	0.1	0.1	0.1	0.1
ENSG00000280394.1	AC011471.3	lncRNA	TEC	0.1	0.1	0.1	0.1	0.1	0.1	0.1	0.1	0.1	0.1
ENSG00000280091.1	AC020895.2	lncRNA	TEC	0.1	0.1	0.1	0.1	0.1	0.1	0.1	0.1	0.1	0.1
ENSG00000279426.1	AC243312.2	lncRNA	TEC	0.1	0.1	0.1	0.1	0.1	0.1	0.1	0.1	0.1	0.1
ENSG00000279827.1	AC136469.2	lncRNA	TEC	0.694329	0.1	0.1	0.1	0.1	0.1	0.1	0.1	0.1	0.306207
ENSG00000279807.1	AC011472.5	lncRNA	TEC	0.1	0.1	0.1	2.94469	2.74392	2.8244	0.1	2.36889	0.1	0.1
ENSG00000278897.1	AC020951.1	lncRNA	TEC	0.363225	0.1	0.183715	0.202099	0.1	0.1	0.169838	0.1	0.201355	0.139978
ENSG00000279044.1	AC007787.2	lncRNA	TEC	0.1	0.1	0.1	0.1	0.1	0.1	0.1	0.1	0.1	0.1
ENSG00000279716.1	AC006128.1	lncRNA	TEC	5.93083	6.84317	4.43759	2.62893	2.73233	5.00677	5.06331	8.77929	10.2837	3.76305
ENSG00000279203.1	AC005785.2	lncRNA	TEC	0.1	0.1	0.1	0.1	1.82089	1.87151	0.1	0.1	1.95571	0.187965
ENSG00000279717.1	AC005336.3	lncRNA	TEC	0.1	0.1	0.1	0.1	0.1	0.1	0.1	0.1	0.1	0.1
ENSG00000280412.1	AC004790.2	lncRNA	TEC	0.1	0.1	0.1	0.1	0.1	0.1	0.1	0.1	0.1	0.1
ENSG00000279198.1	AC008894.3	lncRNA	TEC	4.14477	2.93101	3.71193	3.89041	1.90424	1.77421	2.59479	2.33423	1.30043	4.73593
ENSG00000279748.1	AC008764.9	lncRNA	TEC	0.1	0.1	0.1	0.155195	0.1	0.1	0.1	0.1	0.1	0.1
ENSG00000279977.1	AC008764.10	lncRNA	TEC	0.1	0.1	0.1	0.1	0.1	0.1	0.215663	0.1	0.1	0.1
ENSG00000280332.1	AC020917.4	lncRNA	TEC	1.24995	0.184704	0.84585	0.460545	0.43351	0.884466	0.766011	1.47142	0.465961	0.836193
ENSG00000279617.1	AC005796.1	lncRNA	TEC	0.1	0.1	0.1	0.1	0.1	0.1	0.1	0.1	0.1	0.1
ENSG00000279172.1	AC020904.3	lncRNA	TEC	0.1	0.1	0.1	0.1	0.1	0.1	0.1	0.1	1.36297	0.1
ENSG00000279262.1	AC010335.2	lncRNA	TEC	0.1	0.1	0.1	0.1	0.1	0.1	0.1	0.1	0.1	0.1
ENSG00000280121.1	AC010335.3	lncRNA	TEC	0.1	0.1	0.1	0.1	0.1	0.1	0.1	0.1	0.1	0.1
ENSG00000279300.1	AC008761.3	lncRNA	TEC	0.41332	0.1	0.417557	0.1	0.1	0.1	0.386761	0.1	0.1	0.1
ENSG00000280282.1	AC138430.2	lncRNA	TEC	0.1	0.1	0.1	0.1	0.1	0.1	0.1	0.1	0.1	0.1
ENSG00000279039.1	AC011447.6	lncRNA	TEC	0.51911	0.312127	0.35283	0.1	0.1	0.1	0.324944	0.1	0.392264	0.1
ENSG00000280079.1	AC011447.7	lncRNA	TEC	7.30195	2.42632	4.95584	0.59601	0.1	0.1	0.4986	0.483264	0.299018	0.659903
ENSG00000279404.1	AC008739.5	lncRNA	TEC	0.1	0.1	0.1	0.225199	0.1	0.1	0.1	0.1	0.1	0.1
ENSG00000279377.1	AC003973.3	lncRNA	TEC	0.1	0.1	0.1	0.1	0.1	0.1	0.1	0.1	0.1	0.1
ENSG00000279882.1	AC112702.1	lncRNA	TEC	1818.06	1847.42	1745.75	88.1259	72.6963	73.2695	76.0624	3.56072	4.47218	9.93941
ENSG00000279387.1	AC011474.4	lncRNA	TEC	0.199526	0.1	0.202713	0.1	0.1	0.1	0.1	0.1	0.1	0.1
ENSG00000278895.1	AC008507.3	lncRNA	TEC	0.198963	0.709574	0.40223	0.444342	0.41549	0.423895	0.370831	0.71445	0.220639	0.657066
ENSG00000280061.1	AC011504.1	lncRNA	TEC	0.1	0.1	0.1	0.248751	0.309946	0.336838	0.210112	0.1	0.524644	0.312196
ENSG00000278875.1	AC025809.2	lncRNA	TEC	1.21883	0.436769	0.743753	0.271989	0.254402	0.1	0.226581	0.435185	0.547639	0.1
ENSG00000279425.1	AC092279.2	lncRNA	TEC	0.649249	0.144575	0.492077	0.1	0.509005	0.1	0.302816	0.291961	0.716201	0.254594
ENSG00000279329.1	AC020910.5	lncRNA	TEC	0.234737	0.628548	0.71042	2.33243	0.724229	2.26418	2.38375	0.417993	1.32907	1.59685
ENSG00000279971.1	AC020910.6	lncRNA	TEC	0.1	0.1	0.1	0.1	0.1	0.1	0.1	0.1	0.1	0.1
ENSG00000280106.1	AC008555.8	lncRNA	TEC	0.949817	2.32775	1.96878	0.705952	0.657609	0.346007	0.889644	4.53815	0.724733	0.1
ENSG00000279619.1	AC020907.5	lncRNA	TEC	0.313831	0.546931	0.315404	0.16997	0.1	0.485683	0.428194	0.1	0.171045	0.1
ENSG00000280194.1	AD000864.1	lncRNA	TEC	0.1	0.1	0.1	0.1	0.1	0.1	0.1	0.1	0.1	0.1
ENSG00000279504.1	AD001527.2	lncRNA	TEC	2.32598	1.8417	3.46676	1.56254	3.05791	3.01108	2.58988	3.69094	1.60699	6.28799
ENSG00000280023.1	AD000813.1	lncRNA	TEC	0.1	0.1	0.1	0.1	0.1	0.1	0.1	0.1	0.1	0.1
ENSG00000279936.1	AC008806.1	lncRNA	TEC	0.1	0.1	0.1	0.1	0.1	0.1	0.1	0.1	0.148059	0.1
ENSG00000279759.1	AC118344.2	lncRNA	TEC	0.304891	0.405178	0.1	0.770158	0.962966	0.734829	0.641032	0.544762	0.339655	0.472035
ENSG00000279108.1	AC008537.3	lncRNA	TEC	0.1	0.1	0.686769	0.374718	0.1	0.1	0.314978	0.1	0.765085	0.430808
ENSG00000280014.1	AC243960.7	lncRNA	TEC	0.1	0.1	0.1	0.1	0.1	0.1	0.1	0.1	0.1	0.1
ENSG00000279539.1	AC006486.2	lncRNA	TEC	0.1	0.1	0.1	0.215696	0.200046	0.414451	0.531879	0.1	0.1	0.120999
ENSG00000278917.1	AC006213.6	lncRNA	TEC	0.1	0.1	0.116612	0.25262	0.118014	0.609788	0.63532	0.205693	0.505612	0.258775
ENSG00000279103.1	AC138470.1	lncRNA	TEC	0.202689	0.1	0.1	0.224683	0.1	0.216001	0.1	0.1	0.451294	0.1
ENSG00000280087.1	AC011481.3	lncRNA	TEC	0.1	0.173737	0.397383	0.1	0.1	0.1	0.122623	0.1	0.145798	0.1
ENSG00000279095.1	AC243964.3	lncRNA	TEC	2.97963	1.71195	2.81461	1.18487	1.33389	0.683412	0.395296	1.52329	1.20234	0.87924
ENSG00000279407.1	AC007191.1	lncRNA	TEC	0.557815	0.802059	1.22058	1.36013	0.773561	0.1	0.562593	0.269128	0.68792	1.00719
ENSG00000279161.1	AC093503.3	lncRNA	TEC	0.139038	0.246204	0.56106	0.478419	0.58574	0.744188	0.262725	0.765272	0.321886	0.392929
ENSG00000279861.1	AC073548.1	lncRNA	TEC	0.340525	1.47508	0.694871	1.13271	2.29121	1.5789	1.35519	0.668368	0.715776	0.1
ENSG00000279948.1	AC008895.1	lncRNA	TEC	0.1	0.122671	0.278718	0.1	0.1	0.147073	0.1	0.1	0.1	0.1
ENSG00000278999.1	AC008985.1	lncRNA	TEC	0.1	0.1	0.1	0.1	0.186145	0.1	0.1	0.1	0.1	0.1
ENSG00000280353.1	AC011466.4	lncRNA	TEC	0.1	0.1	0.1	0.1	0.233604	0.1	0.206552	0.1	0.1	0.1
ENSG00000279676.1	AC011483.3	lncRNA	TEC	0.1	0.1	0.1	0.1	0.1	0.1	0.1	0.1	0.1	0.1
ENSG00000279063.1	AC008735.5	lncRNA	TEC	0.1	0.1	0.1	0.1	0.1	0.1	0.1	0.1	0.1	0.1
ENSG00000279959.1	AC024580.2	lncRNA	TEC	0.1	0.1	0.1	0.1	0.1	0.1	0.1	0.1	0.1	0.1
ENSG00000279405.1	AC004696.2	lncRNA	TEC	0.1	0.1	0.1	0.1	0.1	0.1	0.1	0.1	0.1	0.312368
ENSG00000279794.1	AC024580.1	lncRNA	TEC	0.649581	0.1	1.30344	0.1	0.67797	0.1	0.608919	0.1	0.1	0.1
ENSG00000279541.1	AC005261.5	lncRNA	TEC	0.305999	0.272681	0.307821	0.67295	1.27021	0.323258	0.285949	0.56178	0.673914	0.289079
ENSG00000268543.1	AC012313.4	lncRNA	TEC	0.1	0.1	0.1	1.38771	1.31035	0.1	1.17113	0.1	0.1	1.85608
ENSG00000279611.1	AC012313.10	lncRNA	TEC	0.1	1.05722	0.605511	0.1	0.1	0.1	0.1	0.1	0.680044	0.856043
ENSG00000280360.1	AC092159.4	lncRNA	TEC	0.1	0.1	0.1	1.07656	0.1	0.1	0.1	0.1	1.10408	0.1
ENSG00000279663.2	AC104623.2	lncRNA	TEC	0.1	0.1	0.1	0.1	0.1	0.1	0.1	0.1	0.1	0.1
ENSG00000279526.1	AC011239.2	lncRNA	TEC	0.1	0.1	0.289983	0.1	0.1	0.1	0.1	0.1	0.1	0.116552
ENSG00000280390.1	AC010872.1	lncRNA	TEC	0.1	0.1	0.1	0.1	0.1	0.1	0.1	0.1	0.1	0.1
ENSG00000280154.1	AC073255.1	lncRNA	TEC	0.1	0.1	0.1	0.1	0.1	0.1	0.1	0.1	0.1	0.1
ENSG00000278908.1	AC132154.1	lncRNA	TEC	0.1	0.1	0.1	0.1	0.1	0.1	0.1	0.1	0.1	0.1
ENSG00000279519.1	AC007382.1	lncRNA	TEC	0.179987	0.162582	0.367722	0.60101	1.12598	0.580274	0.335518	1.30012	0.402683	0.420068
ENSG00000280276.1	AC009229.4	lncRNA	TEC	0.1	0.1	0.1	0.1	0.1	0.1	0.1	0.1	0.1	0.1
ENSG00000278957.1	AC012354.3	lncRNA	TEC	0.1	0.1	0.1	0.1	0.1	0.1	0.1	0.1	0.1	0.1
ENSG00000279544.1	AL133243.4	lncRNA	TEC	0.164911	0.1	0.1	0.1	0.1	0.1	0.1	0.1	0.1	0.1
ENSG00000279254.1	AC020604.1	lncRNA	TEC	0.1	0.1	0.407442	1.32902	0.415367	0.845823	0.557985	1.44116	2.44162	0.201986
ENSG00000279485.1	AC016734.2	lncRNA	TEC	0.1	0.1	0.1	0.1	0.1	0.1	0.556823	0.1	0.1	0.1
ENSG00000280257.1	AC007741.1	lncRNA	TEC	0.1	0.1	0.1	0.1	0.1	0.1	0.1	0.1	0.1	0.1
ENSG00000280037.1	AC092653.2	lncRNA	TEC	0.1	0.1	0.1	0.1	0.1	0.1	0.1	0.1	0.1	0.1
ENSG00000279201.1	AC073263.3	lncRNA	TEC	0.1	0.1	0.1	0.1	0.1	0.1	0.1	0.1	0.1	0.1
ENSG00000279181.1	AC110801.1	lncRNA	TEC	0.1	0.1	0.1	0.1	0.1	0.1	0.1	0.1	0.1	0.1
ENSG00000279791.1	AC018892.3	lncRNA	TEC	0.1	0.1	0.1	0.161019	0.1	0.305961	0.133641	0.1	0.1	0.1
ENSG00000279904.1	AC068057.2	lncRNA	TEC	0.1	0.1	0.1	0.1	0.1	0.1	0.1	0.1	0.1	0.1
ENSG00000278962.1	AC092645.1	lncRNA	TEC	0.368682	0.329611	0.1	0.205086	0.191978	0.1	0.172093	0.336012	2.24474	0.63443
ENSG00000280228.1	AC079753.1	lncRNA	TEC	0.1	0.1	0.1	0.1	0.1	0.1	0.1	0.1	0.1	0.1
ENSG00000279191.1	AC068491.4	lncRNA	TEC	0.463003	0.164055	0.186779	0.104932	0.196701	0.100208	0.1	0.166888	0.1	0.1
ENSG00000279267.1	AL078621.3	lncRNA	TEC	1.40016	1.48251	0.951722	2.919	2.46814	3.0826	4.44363	6.32399	4.28084	3.92676
ENSG00000280409.1	LINC01101	lncRNA	TEC	0.1	0.1	0.1	0.1	0.1	0.1	0.1	0.1	0.1	0.1
ENSG00000279957.1	AC110769.3	lncRNA	TEC	0.1	0.1	0.1	0.1	0.1	0.1	0.1	0.1	0.1	0.1
ENSG00000279721.1	AC018737.2	lncRNA	TEC	0.1	0.1	0.1	0.1	0.1	0.1	0.1	0.1	0.1	0.1
ENSG00000279227.1	AC009303.4	lncRNA	TEC	0.297412	0.529527	0.1	2.0035	2.186	1.60806	1.10475	0.533024	2.00548	0.480748
ENSG00000279874.1	AC064859.1	lncRNA	TEC	0.1	0.1	0.1	0.1	0.1	0.1	0.1	0.1	0.1	0.1
ENSG00000279512.1	AC011755.1	lncRNA	TEC	0.1	0.1	0.1	0.1	0.1	0.1	0.1	0.1	0.1	0.1
ENSG00000279024.1	AC112255.1	lncRNA	TEC	0.1	0.1	0.1	0.1	0.1	0.1	0.1	0.1	0.1	0.1
ENSG00000279876.1	AC079248.2	lncRNA	TEC	0.1	0.1	0.1	0.1	0.1	0.1	0.1	0.1	0.1	0.1
ENSG00000281469.1	AC019226.1	lncRNA	TEC	0.1	0.1	1.32167	0.1	0.1	0.1	0.1	0.1	0.1	0.1
ENSG00000281772.1	AC019226.2	lncRNA	TEC	0.1	0.1	0.1	0.1	0.1	0.1	0.1	0.1	0.1	0.1
ENSG00000279166.1	AC009951.1	lncRNA	TEC	0.1	0.1	0.1	0.1	0.332596	0.1	0.1	0.1	0.1	0.1
ENSG00000279844.1	AC096656.1	lncRNA	TEC	0.1	0.1	0.1	0.1	0.1	0.1	0.1	0.1	0.1	0.1
ENSG00000280105.1	AC009487.3	lncRNA	TEC	0.1	0.1	0.1	0.1	0.1	0.1	0.1	0.1	0.1	0.1
ENSG00000278924.1	AC078883.3	lncRNA	TEC	2.38539	0.1	0.1	0.1	0.1	0.1	0.1	0.1	0.1	0.1
ENSG00000280414.1	AC018470.1	lncRNA	TEC	0.1	0.1	0.1	0.1	0.1	0.1	0.1	0.1	0.1	0.1
ENSG00000279884.1	AC010894.5	lncRNA	TEC	0.1	0.1	0.1	0.1	0.1	0.1	0.1	0.1	0.1	0.1
ENSG00000279160.1	AC009336.3	lncRNA	TEC	0.1	0.1	0.1	0.1	0.1	0.1	0.1	0.1	0.361906	0.1
ENSG00000279205.1	AC092162.3	lncRNA	TEC	0.1	0.1	0.1	0.1	0.1	0.1	0.1	0.1	0.293769	0.1
ENSG00000279559.1	AC104820.1	lncRNA	TEC	0.1	0.1	0.1	0.1	0.1	0.1	0.1	0.1	0.1	0.1
ENSG00000280083.1	AC079777.1	lncRNA	TEC	0.1	0.178809	0.1	0.1	0.1	0.1	0.1	0.358931	0.1	0.1
ENSG00000280176.1	AC012486.1	lncRNA	TEC	0.1	0.1	0.1	0.1	0.1	0.1	0.1	0.1	0.1	0.1
ENSG00000279348.1	AC012513.3	lncRNA	TEC	0.1	0.179658	0.1	0.450293	0.1	0.215504	0.18871	1.81699	1.11665	7.93116
ENSG00000280323.1	AC053503.6	lncRNA	TEC	0.1	0.1	0.1	0.1	0.1	0.1	0.1	0.1	0.1	0.1
ENSG00000279015.1	AC016717.3	lncRNA	TEC	0.1	0.1	0.1	0.1	0.1	0.1	0.1	0.1	0.1	0.1
ENSG00000279964.1	AC009949.1	lncRNA	TEC	0.1	0.1	0.1	0.1	0.1	0.1	0.1	0.1	0.1	0.1
ENSG00000279809.1	AC005538.2	lncRNA	TEC	6.36161	3.30897	5.93199	3.61183	2.29821	0.1	7.05946	1.89362	6.0789	1.81731
ENSG00000279218.1	AC006037.2	lncRNA	TEC	0.1	0.1	0.1	0.1	0.1	0.1	0.1	0.1	0.1	0.1
ENSG00000279484.1	KLHL30-AS1	lncRNA	TEC	0.1	0.1	0.1	0.1	0.1	0.127548	0.1	0.1	0.134437	0.1
ENSG00000280119.1	AC093642.2	lncRNA	TEC	0.1	0.374333	0.341562	0.1	0.1	0.179555	0.388515	0.149901	0.754223	0.204873
ENSG00000280162.1	AL136531.3	lncRNA	TEC	0.121867	0.1	0.1	0.1	0.1	0.1	0.1	0.1	0.1	0.1
ENSG00000280229.1	AL161658.1	lncRNA	TEC	0.1	0.1	0.270844	0.1	0.1	0.1	0.245173	0.939058	2.45954	0.734388
ENSG00000279447.1	AL118508.4	lncRNA	TEC	0.1	0.1	0.1	0.1	0.1	0.1	0.1	0.1	0.1	0.1
ENSG00000279164.1	AL118508.3	lncRNA	TEC	0.1	0.1	0.1	0.1	0.1	0.1	0.1	0.1	0.1	0.1
ENSG00000279322.1	AL035252.4	lncRNA	TEC	12.0278	19.4026	23.4523	28.6147	49.2734	47.3292	31.3016	8.59241	34.5237	15.772
ENSG00000279253.1	AL121753.2	lncRNA	TEC	10.5818	10.1991	10.1728	1.09984	1.28838	1.82804	1.59268	1.7279	1.62507	0.839775
ENSG00000279835.1	AL121785.1	lncRNA	TEC	0.1	0.1	0.1	0.1	0.1	0.1	0.1	0.1	0.1	0.1
ENSG00000280220.1	AL157414.3	lncRNA	TEC	0.1	0.1	0.1	0.1	0.1	0.1	0.1	0.1	0.1	0.1
ENSG00000280387.1	AL109806.1	lncRNA	TEC	0.1	0.1	0.1	0.1	0.364996	0.1	0.1	0.1	0.1	0.1
ENSG00000279610.1	C20orf181	lncRNA	TEC	0.1	0.1	0.1	0.1	0.1	0.1	0.1	0.1	0.1	0.1
ENSG00000279186.1	FP236315.2	lncRNA	TEC	0.1	0.1	0.1	0.1	0.1	0.1	0.1	0.1	0.1	0.1
ENSG00000279769.1	CU639417.1	lncRNA	TEC	0.1	0.1	0.1	0.1	0.1	0.1	0.1	0.1	0.328644	0.296395
ENSG00000279226.1	FP236240.2	lncRNA	TEC	0.1	0.1	0.1	0.1	0.1	1.98042	0.1	0.1	0.1	0.1
ENSG00000279303.1	CU634019.3	lncRNA	TEC	0.1	0.1	0.1	0.1	0.1	0.1	0.1	0.1	0.1	0.1
ENSG00000279967.1	FP671120.2	lncRNA	TEC	0.1	0.1	0.1	0.1	0.1	0.1	0.1	0.1	0.1	0.1
ENSG00000280372.1	CR382285.2	lncRNA	TEC	0.1	0.1	0.1	0.37239	0.1	0.1	0.1	0.1	0.1	0.1
ENSG00000279773.1	AL050303.4	lncRNA	TEC	0.1	0.1	0.1	0.1	0.1	0.1	0.1	0.1	0.1	0.1
ENSG00000280082.1	AF246928.1	lncRNA	TEC	0.1	0.1	0.1	0.1	0.1	0.1	0.1	0.1	0.1	0.1
ENSG00000280432.1	AP000962.2	lncRNA	TEC	0.1	0.1	0.1	0.1	0.1	0.1	0.1	0.1	0.1	0.1
ENSG00000279648.1	AP000432.2	lncRNA	TEC	0.1	0.1	0.1	0.1	0.1	0.1	0.1	0.1	0.1	0.1
ENSG00000279156.1	AL157359.3	lncRNA	TEC	0.1	0.1	0.1	0.1	0.1	0.1	0.1	0.1	0.1	0.1
ENSG00000279534.1	AP001340.1	lncRNA	TEC	0.1	0.1	0.1	0.1	0.1	0.1	0.1	0.1	0.1	0.1
ENSG00000279390.1	AF127577.6	lncRNA	TEC	0.1	0.1	0.1	0.1	0.1	0.1	0.178954	0.1	0.212161	0.16442
ENSG00000279690.1	AP000280.1	lncRNA	TEC	0.619689	0.1	0.1	0.1	0.1	0.1	0.1	0.1	1.39109	7.15591
ENSG00000279365.1	AP000695.3	lncRNA	TEC	0.1	0.1	0.1	0.1	0.259139	0.1	0.1	0.1	0.1	0.1
ENSG00000231004.2	CECR9	lncRNA	TEC	0.1	0.1	0.1	0.1	0.1	0.1	0.1	0.1	0.1	0.1
ENSG00000279699.1	AC004264.2	lncRNA	TEC	0.1	0.1	0.1	0.78779	0.1	0.1	0.217937	0.1	0.26481	0.1
ENSG00000279805.1	Z95114.3	lncRNA	TEC	0.1	0.1	0.1	0.1	0.1	0.1	0.1	0.1	0.1	0.1
ENSG00000278948.1	AL031587.5	lncRNA	TEC	1.11767	0.996636	0.678902	0.504935	0.944512	0.955191	0.210272	0.403652	1.25214	0.975991
ENSG00000280216.1	AL022326.2	lncRNA	TEC	0.1	0.1	0.1	5.49183	13.6745	5.22329	6.06985	2.85603	0.1	0.661415
ENSG00000279642.1	AL023973.1	lncRNA	TEC	0.1	0.1	0.1	0.1	0.1	0.1	0.1	0.1	0.1	0.1
ENSG00000279933.1	AL031595.1	lncRNA	TEC	0.220129	0.194021	0.1	0.1	0.1	0.1	0.1	0.1	0.1	0.1
ENSG00000280424.1	BX537318.2	lncRNA	TEC	0.1	0.1	0.1	0.106959	0.1	0.1	0.1	0.1	0.1	0.1
ENSG00000280312.1	Z83836.1	lncRNA	TEC	0.1	0.1	0.1	0.1	0.1	0.1	0.1	0.1	0.1	0.1
ENSG00000278881.2	FP325331.1	lncRNA	TEC	0.1	0.1	0.1	0.1	0.1	0.1	0.1	0.1	0.1	0.1
ENSG00000279465.1	AC090950.2	lncRNA	TEC	0.1	0.1	0.1	0.1	0.1	0.1	0.1	0.1	0.1	0.1
ENSG00000281100.1	AC105749.1	lncRNA	TEC	0.1	0.351777	0.200138	0.1	0.1	0.208735	0.1	0.1	0.653963	0.1
ENSG00000280435.1	AC006058.4	lncRNA	TEC	0.830378	0.923363	1.04876	0.235623	0.438792	0.223104	0.390475	0.375059	0.7013	0.157316
ENSG00000279017.1	AC098476.1	lncRNA	TEC	0.1	0.1	0.1	0.1	0.1	0.1	0.1	0.1	0.1	0.1
ENSG00000280173.1	AC104447.1	lncRNA	TEC	0.607655	0.179075	0.1	0.1	0.208803	0.420719	0.184931	0.35968	0.659705	1.24635
ENSG00000280422.1	AC115284.2	lncRNA	TEC	0.492084	0.1	0.1	0.543279	0.767265	0.1	0.226393	2.18012	1.36777	0.660419
ENSG00000280003.1	AC097637.2	lncRNA	TEC	0.1	0.175778	0.1	0.1	0.1	0.1	0.1	0.1	0.1	0.1
ENSG00000279144.1	AC099667.1	lncRNA	TEC	1.13772	0.1	0.1	1.23305	1.16116	0.1	1.0461	0.1	0.1	0.1
ENSG00000280417.1	AC096887.2	lncRNA	TEC	0.27668	0.1	0.283636	0.1	0.1	0.1	0.1	0.1	0.315249	0.295337
ENSG00000278934.1	AC117489.1	lncRNA	TEC	0.1	0.1	0.1	0.314454	0.293043	0.405403	0.598718	0.251991	0.641097	0.656104
ENSG00000284828.1	AC012020.2	lncRNA	TEC	0.1	0.1	0.1	0.1	0.1	0.1	0.1	0.1	0.326608	0.17265
ENSG00000279277.1	AC012020.1	lncRNA	TEC	0.1	0.1	0.1	0.273915	0.256867	0.261815	0.229116	0.444565	0.1	0.1
ENSG00000279349.1	AC092692.1	lncRNA	TEC	0.1	0.1	0.1	0.341295	0.1	0.1	0.1	0.1	0.169199	0.1
ENSG00000280042.1	AC022336.3	lncRNA	TEC	0.414319	0.1	0.419314	0.231168	0.216276	0.442014	0.192617	0.1	0.1	0.1
ENSG00000279328.1	AC073439.1	lncRNA	TEC	0.1	0.1	0.1	0.1	0.1	0.1	0.1	0.1	0.277015	0.292869
ENSG00000280053.1	AC011199.1	lncRNA	TEC	0.1	0.1	0.1	0.1	0.1	0.1	0.131175	0.1	0.1	0.1
ENSG00000279507.1	AC112484.4	lncRNA	TEC	0.1	0.1	0.1	5.56762	5.35578	0.1	0.1	9.37716	6.02856	3.78164
ENSG00000284095.1	AC055733.4	lncRNA	TEC	0.969737	0.850747	0.9822	0.1	0.1	0.516017	0.1	0.1	0.1	0.302064
ENSG00000280399.1	AC022497.1	lncRNA	TEC	0.121201	0.433248	0.123627	0.1	0.251473	0.1	0.1	0.1	0.2692	0.1
ENSG00000279147.1	AC112504.1	lncRNA	TEC	0.1	0.1	0.1	0.1	0.1	0.1	0.1	0.1	0.218519	0.1
ENSG00000280397.1	AC011592.1	lncRNA	TEC	0.1	0.1	0.1	0.1	0.1	0.1	0.1	0.1	0.1	0.1
ENSG00000279320.1	AC069528.2	lncRNA	TEC	0.1	0.1	0.1	0.1	0.1	0.1	0.1	0.1	0.1	0.1
ENSG00000279305.1	AC134026.1	lncRNA	TEC	0.1	0.1	0.1	0.1	0.1	0.1	0.1	0.1	0.1	0.1
ENSG00000279311.1	AC092999.1	lncRNA	TEC	0.1	0.1	0.1	0.273434	0.1	0.1	0.1	0.438912	0.1	0.10066
ENSG00000279673.1	AC092919.2	lncRNA	TEC	0.283247	0.506465	0.864507	1.27025	0.590902	0.303823	1.05429	2.04898	0.322449	1.49451
ENSG00000279862.1	AC092964.1	lncRNA	TEC	0.1	0.1	0.1	0.1	0.1	0.1	0.280602	0.1	0.1	0.11696
ENSG00000280270.1	AC068299.1	lncRNA	TEC	0.1	0.1	0.1	0.1	0.1	0.1	0.1	0.1	0.1	0.1
ENSG00000279891.1	FLJ42393	lncRNA	TEC	0.198365	0.1	0.1	0.1	0.210224	0.213295	0.186816	0.1	0.222763	0.18974
ENSG00000280310.1	AC092437.1	lncRNA	TEC	0.787291	0.349576	0.39816	0.873626	0.1	0.419451	0.1	0.1	0.1	0.946082
ENSG00000279859.2	AC093323.2	lncRNA	TEC	0.1	0.1	0.1	0.1	0.1	0.1	0.1	0.1	0.1	0.1
ENSG00000282742.1	AC093323.3	lncRNA	TEC	0.1	0.1	0.1	0.1	0.1	0.1	0.1	0.1	0.583709	0.112394
ENSG00000279918.1	AC006840.1	lncRNA	TEC	0.1	0.1	0.1	0.1	0.1	0.1	0.1	0.1	0.1	0.1
ENSG00000279379.1	AC024595.1	lncRNA	TEC	0.1	0.1	0.1	0.1	0.1	0.1	0.1	0.1	0.1	0.1
ENSG00000279386.1	AC021106.3	lncRNA	TEC	0.1	0.638339	0.1	0.1	0.1	0.1	0.1	0.1	0.1	0.420519
ENSG00000280015.1	AC024023.1	lncRNA	TEC	0.1	0.1	0.1	0.1	0.1	0.1	0.1	0.1	0.1	0.1
ENSG00000280043.1	AC118282.4	lncRNA	TEC	0.1	0.1	0.1	0.1	0.1	0.1	0.1	0.1	0.1	0.1
ENSG00000280285.1	AC108215.1	lncRNA	TEC	0.1	0.1	0.1	0.1	0.1	0.1	0.1	0.1	0.1	0.1
ENSG00000279464.1	AC096720.2	lncRNA	TEC	0.1	0.1	0.1	0.1	0.676342	0.1	0.202089	0.1	0.245733	0.143161
ENSG00000279013.1	AC110774.1	lncRNA	TEC	0.1	0.1	0.1	0.272775	0.256876	0.1	0.1	0.443156	0.541753	0.102653
ENSG00000280056.1	AC097520.1	lncRNA	TEC	8.71787	7.82628	0.1	0.1	0.1	0.1	0.1	0.1	0.1	0.1
ENSG00000279913.1	AP001962.1	lncRNA	TEC	0.1	0.1	0.1	0.1	0.1	0.1	0.1	0.1	0.1	0.1
ENSG00000279098.1	AC097460.3	lncRNA	TEC	0.1	0.1	0.1	0.1	0.1	0.1	0.1	0.1	0.1	0.1
ENSG00000280551.1	AC096745.2	lncRNA	TEC	0.1	0.1	0.1	0.1	0.1	0.1	0.1	0.1	0.1	0.1
ENSG00000280059.1	AC093831.2	lncRNA	TEC	0.1	0.1	0.1	0.1	0.1	0.1	0.1	0.1	0.1	0.1
ENSG00000279749.1	AC093875.1	lncRNA	TEC	0.1	0.1	0.1	0.1	0.1	0.1	0.1	0.1	0.1	0.1
ENSG00000280352.1	AC116563.2	lncRNA	TEC	0.1	0.1	0.1	0.1	0.1	0.1	0.1	0.1	0.1	0.1
ENSG00000280262.1	AC093671.1	lncRNA	TEC	0.1	0.1	0.1	0.1	0.1	0.1	0.1	0.1	0.1	0.1
ENSG00000278943.1	AC079228.1	lncRNA	TEC	0.1	0.1	0.1	0.1	0.610756	0.1	0.1	0.1	0.1	0.127818
ENSG00000279845.1	AC097372.3	lncRNA	TEC	0.1	0.1	0.1	0.1	0.1	0.1	0.1	0.1	0.1	0.1
ENSG00000280250.1	AC097372.4	lncRNA	TEC	0.1	0.1	0.1	0.1	0.1	0.1	0.1	0.1	0.1	0.1
ENSG00000279376.1	AC092435.4	lncRNA	TEC	0.1	0.1	0.1	0.1	0.1	0.1	0.1	0.1	0.1	0.1
ENSG00000279016.1	AC093648.1	lncRNA	TEC	0.1	0.1	0.1	0.1	0.1	0.1	0.1	0.1	0.1	0.1
ENSG00000279481.1	AC104791.2	lncRNA	TEC	97.8136	105.729	108.025	1.69371	0.791808	1.01395	0.882974	0.1	0.1	0.46262
ENSG00000280219.1	AC093908.1	lncRNA	TEC	0.1	0.134848	0.102015	0.223089	0.157248	0.373475	0.187452	0.1	0.1	0.1
ENSG00000278978.1	AC092611.3	lncRNA	TEC	6.07255	10.2541	8.21161	3.01111	2.78794	4.34273	2.30552	1.20212	0.1	0.138939
ENSG00000280284.1	AC092608.3	lncRNA	TEC	0.1	0.1	0.1	0.1	0.1	0.1	0.1	0.1	0.1	0.1
ENSG00000278880.1	AC092608.2	lncRNA	TEC	0.1	0.1	0.1	0.1	0.1	0.1	0.1	0.1	0.1	0.1
ENSG00000279703.1	AC017037.3	lncRNA	TEC	0.1	0.1	0.1	0.1	0.1	0.1	0.1	0.1	0.1	0.1
ENSG00000279994.1	AC017037.4	lncRNA	TEC	0.1	0.1	0.1	0.1	0.1	0.1	0.1	0.1	0.1	0.1
ENSG00000279139.1	AC098679.3	lncRNA	TEC	0.1	0.1	0.1	0.1	0.1	0.1	0.1	0.1	0.1	0.1
ENSG00000280140.1	AC098679.4	lncRNA	TEC	0.1	0.1	0.1	0.1	0.1	0.1	0.1	0.1	0.1	0.1
ENSG00000279384.1	AC080188.2	lncRNA	TEC	0.1	0.1	0.1	0.1	0.1	0.1	0.1	0.1	0.1	0.14951
ENSG00000279460.1	AC112243.1	lncRNA	TEC	0.1	0.1	0.1	0.1	0.1	0.1	0.1	0.1	0.1	0.1
ENSG00000283355.1	AC074194.2	lncRNA	TEC	0.178113	0.1	0.1	0.395872	0.1	0.382471	0.166498	0.1	0.1	0.435549
ENSG00000279943.1	FLJ38576	lncRNA	TEC	0.178156	0.1	0.546097	0.201256	0.1	0.192107	0.332629	0.1	0.202847	0.1
ENSG00000278974.1	AC093909.6	lncRNA	TEC	1.23046	0.1	0.618607	0.677414	0.1	0.1	1.72672	1.1024	1.35363	1.33257
ENSG00000279908.1	AC026748.1	lncRNA	TEC	0.1	0.1	0.1	0.259563	0.366389	0.245875	0.215185	0.208433	0.389033	0.1
ENSG00000279222.1	AC025183.3	lncRNA	TEC	0.1	0.1	0.1	0.1	0.1	0.1	0.1	0.1	0.1	0.1
ENSG00000278913.1	AC026797.1	lncRNA	TEC	0.1	0.1	0.1	0.1	0.1	0.1	0.1	0.1	0.1	0.1
ENSG00000280338.1	AC091941.1	lncRNA	TEC	0.1	0.1	0.1	0.1	0.1	0.1	0.1	0.1	0.1	0.1
ENSG00000280251.1	AC091912.2	lncRNA	TEC	0.1	0.1	0.1	0.1	0.1	0.1	0.1	0.1	0.1	0.1
ENSG00000279075.1	AC091965.5	lncRNA	TEC	0.1	0.1	0.1	0.1	0.1	0.1	0.1	0.1	0.1	0.1
ENSG00000279097.1	AC091953.2	lncRNA	TEC	0.1	0.1	0.1	0.1	0.1	0.1	0.1	0.1	0.1	0.1
ENSG00000279264.1	AC091953.4	lncRNA	TEC	0.1	0.1	0.1	0.1	0.1	0.1	0.1	0.1	0.1	0.1
ENSG00000279002.1	AC091953.1	lncRNA	TEC	0.1	0.1	0.1	0.1	0.1	0.1	0.1	0.1	0.1	0.1
ENSG00000280373.1	AC091953.5	lncRNA	TEC	0.1	0.1	0.1	0.1	0.1	0.1	0.1	0.1	0.1	0.1
ENSG00000279125.1	AC091953.3	lncRNA	TEC	0.1	0.1	0.1	0.1	0.1	0.1	0.1	0.1	0.1	0.1
ENSG00000280438.1	AC091932.4	lncRNA	TEC	0.1	0.1	0.1	0.1	0.1	0.1	0.1	0.1	0.1	0.1
ENSG00000278877.1	AC091932.2	lncRNA	TEC	0.1	0.1	0.1	0.1	0.1	0.1	0.1	0.1	0.1	0.1
ENSG00000280185.1	AC091932.3	lncRNA	TEC	0.1	0.1	0.1	0.1	0.1	0.1	0.1	0.1	0.1	0.1
ENSG00000279635.1	AC091895.1	lncRNA	TEC	0.1	0.1	0.1	0.1	0.1	0.1	0.1	0.1	0.1	0.1
ENSG00000279011.1	AC091905.2	lncRNA	TEC	0.1	0.1	0.1	0.1	0.1	0.1	0.1	0.1	0.1	0.1
ENSG00000279755.1	AC091905.3	lncRNA	TEC	0.1	0.1	0.1	0.1	0.1	0.1	0.1	0.1	0.1	0.1
ENSG00000278874.1	AC091905.1	lncRNA	TEC	0.1	0.1	0.1	0.1	0.1	0.1	0.1	0.1	0.1	0.1
ENSG00000280016.1	AC091905.4	lncRNA	TEC	0.1	0.1	0.1	0.1	0.1	0.1	0.1	0.1	0.1	0.1
ENSG00000280449.1	AC034229.6	lncRNA	TEC	0.1	0.1	0.1	0.1	0.1	0.1	0.1	0.1	0.1	0.1
ENSG00000280368.1	AC034229.5	lncRNA	TEC	0.1	0.1	0.1	0.1	0.1	0.1	0.1	0.1	0.1	0.1
ENSG00000280369.1	AC012640.5	lncRNA	TEC	0.1	0.1	0.1	0.1	0.1	0.1	0.1	0.1	0.1	0.44141
ENSG00000280017.1	AC112200.2	lncRNA	TEC	0.1	0.1	0.1	0.1	0.1	0.1	0.1	0.1	0.1	0.1
ENSG00000279450.1	AC112200.1	lncRNA	TEC	0.1	0.1	0.1	0.1	0.1	0.1	0.1	0.1	0.1	0.1
ENSG00000279979.1	AC012629.4	lncRNA	TEC	0.1	0.1	0.1	0.1	0.1	0.1	0.1	0.1	0.1	0.1
ENSG00000278865.1	AC012629.3	lncRNA	TEC	0.1	0.1	0.1	0.1	0.1	0.1	0.1	0.1	0.1	0.1
ENSG00000279698.1	AC027335.2	lncRNA	TEC	0.1	0.1	0.1	0.1	0.1	0.1	0.1	0.1	0.1	0.1
ENSG00000279107.1	AC138951.2	lncRNA	TEC	0.1	0.1	0.1	0.1	0.1	0.1	0.846148	0.1	0.515006	0.40667
ENSG00000279671.1	AC106754.2	lncRNA	TEC	0.1	0.1	0.1	0.1	0.1	0.1	0.1	0.1	6.30603	0.1
ENSG00000279531.1	AC022140.2	lncRNA	TEC	52.9931	24.6324	40.9791	17.6573	34.0234	46.6122	0.1	14.5369	9.931	2.4188
ENSG00000279869.1	AC022418.1	lncRNA	TEC	0.1	0.1	0.1	0.1	0.1	0.1	0.1	0.1	0.1	0.1
ENSG00000280305.1	AC018765.1	lncRNA	TEC	0.1	0.1	0.1	0.1	0.1	0.1	0.1	0.1	0.1	0.1
ENSG00000279923.1	AC022417.1	lncRNA	TEC	0.1	0.1	0.1	0.345489	0.650803	0.1	0.1	0.1	0.344712	0.361811
ENSG00000278900.1	AC139792.2	lncRNA	TEC	0.1	0.1	0.1	0.1	0.1	1.35969	0.1	0.1	0.1	0.1
ENSG00000279995.1	AC139792.3	lncRNA	TEC	0.1	0.1	0.1	0.1	0.1	0.1	0.1	0.1	0.1	0.1
ENSG00000279737.1	AC112204.3	lncRNA	TEC	0.1	0.1	0.1	0.1	0.1	0.1	0.1	0.1	0.1	1.01758
ENSG00000279400.1	AC008957.3	lncRNA	TEC	0.367027	0.819053	0.186154	0.818184	0.766702	0.976193	0.171059	0.331527	0.606997	0.84927
ENSG00000279470.1	AC091903.1	lncRNA	TEC	0.1	0.1	0.1	0.1	0.1	0.1	0.1	0.1	0.1	0.1
ENSG00000279638.1	AC008873.1	lncRNA	TEC	0.1	0.1	0.1	0.1	0.1	0.1	0.1	0.1	0.1	0.1
ENSG00000280159.1	AC016583.1	lncRNA	TEC	0.1	0.1	0.1	0.1	0.1	0.159452	0.1	0.1	0.1	0.1
ENSG00000279557.1	AC010435.1	lncRNA	TEC	0.1	0.1	0.1	0.1	0.1	0.1	0.1	0.1	0.1	0.140565
ENSG00000279883.1	AC010480.1	lncRNA	TEC	0.1	0.1	0.614057	0.1	0.1	0.1	0.576793	0.1	0.1	0.1
ENSG00000279985.1	AC008498.2	lncRNA	TEC	0.1	0.1	0.1	0.209734	0.1	0.1	0.1	0.1	0.1	0.1
ENSG00000280187.1	AC022107.1	lncRNA	TEC	0.218899	0.1	0.110395	0.490696	1.25828	1.29459	0.608179	1.37962	2.09692	4.85838
ENSG00000280009.1	AC020923.1	lncRNA	TEC	0.1	0.1	0.1	0.1	0.1	0.1	0.1	0.1	0.1	0.1
ENSG00000278905.1	AC106818.1	lncRNA	TEC	0.1	0.1	0.1	0.1	0.1	0.134803	0.1	0.22207	0.138855	0.607364
ENSG00000278958.1	AC091931.1	lncRNA	TEC	0.1	0.1	0.1	0.1	0.1	0.1	0.1	0.1	0.1	0.1
ENSG00000279860.1	AC008568.2	lncRNA	TEC	0.1	0.1	0.1	0.1	0.1	0.1	0.1	0.1	0.1	0.1
ENSG00000279772.1	AC026422.1	lncRNA	TEC	0.1	0.1	0.1	0.1	0.1	0.1	0.1	0.1	0.1	0.1
ENSG00000279118.1	AC093535.2	lncRNA	TEC	0.434355	0.581352	0.221399	0.472574	0.446758	0.1	1.395	0.386878	0.477515	1.15788
ENSG00000279446.1	AC005915.1	lncRNA	TEC	0.1	0.1	0.1	0.1	0.1	0.1	0.1	0.1	0.1	0.1
ENSG00000279584.1	AC005593.1	lncRNA	TEC	0.1	0.1	0.1	0.1	2.08532	0.1	0.1	0.1	1.13404	0.1
ENSG00000279370.1	AC004777.1	lncRNA	TEC	0.1	0.1	0.1	0.1	0.1	0.1	0.1	0.1	0.1	0.1
ENSG00000279691.1	AC113410.3	lncRNA	TEC	0.1	0.1	0.1	0.1	0.1	0.1	0.1	0.1	0.1	0.1
ENSG00000279469.1	AC109454.4	lncRNA	TEC	0.1	0.1	0.1	0.1	0.1	0.1	0.1	0.1	0.1	0.317569
ENSG00000280420.1	AC005355.2	lncRNA	TEC	0.1	0.1	0.1	0.1	0.1	0.1	0.1	0.1	0.1	0.1
ENSG00000280104.1	AC010608.3	lncRNA	TEC	0.1	0.1	0.1	0.1	0.1	0.1	0.1	0.1	0.1	0.1
ENSG00000279197.1	AC010608.2	lncRNA	TEC	1.39357	0.1	1.39925	0.1	1.43143	0.1	0.1	0.1	0.1	0.1
ENSG00000279799.1	AC006077.2	lncRNA	TEC	2.48345	0.1	0.1	2.8492	2.5861	1.36235	0.1	0.1	1.50202	0.272017
ENSG00000279598.1	AC009948.5	lncRNA	TEC	0.1	0.1	0.1	0.1	0.1	0.1	0.1	0.1	0.10042	0.127812
ENSG00000280047.1	AC091825.1	lncRNA	TEC	0.1	0.1	0.163126	0.722681	1.3482	0.344162	0.448963	0.1	0.723811	0.571255
ENSG00000279679.1	AC091925.2	lncRNA	TEC	0.1	0.1	0.1	0.1	0.1	0.1	0.1	0.1	0.1	0.1
ENSG00000279130.1	AC091925.1	lncRNA	TEC	1.09066	0.1	0.1	0.1	0.1	0.1	1.00749	0.1	0.1	0.1
ENSG00000285366.1	AC008533.1	lncRNA	TEC	0.1	0.1	0.1	0.1	0.1	0.1	0.1	0.1	0.1	0.1
ENSG00000279204.1	AC134043.2	lncRNA	TEC	0.1	0.1	0.1	0.248999	0.304825	0.478786	0.207822	0.1	0.755238	0.825086
ENSG00000279739.1	AC011369.2	lncRNA	TEC	0.1	0.216705	0.1	0.1	0.1	0.1	0.1	0.1	0.1	0.1
ENSG00000279752.1	AC011389.3	lncRNA	TEC	0.1	0.1	0.1	0.1	0.1	0.1	0.1	0.1	0.1	0.1
ENSG00000280318.1	AC027309.3	lncRNA	TEC	0.1	0.1	0.1	0.1	0.1	0.1	0.1	0.1	0.1	0.1
ENSG00000280068.1	AC138965.3	lncRNA	TEC	0.1	0.1	0.1	0.1	0.1	0.1	0.1	0.1	0.1	0.1
ENSG00000280139.1	AC010297.1	lncRNA	TEC	0.1	0.1	0.1	0.1	0.1	0.1	0.1	0.1	0.1	0.1
ENSG00000279821.1	AC145098.2	lncRNA	TEC	0.451229	0.198923	0.113598	1.0118	0.94878	0.723194	0.420998	1.61791	1.14658	1.16415
ENSG00000278965.1	AC122713.2	lncRNA	TEC	0.103131	0.182443	0.104123	0.1	0.107264	0.109635	0.1	0.1	0.114034	0.1
ENSG00000280161.1	AC022413.1	lncRNA	TEC	1.35104	0.60157	0.1	2.31857	1.4258	0.746093	1.26633	2.41005	1.60154	1.18406
ENSG00000278970.1	HEIH	lncRNA	TEC	5.85179	9.3913	3.47723	8.65584	7.79807	10.5772	10.1429	10.3518	13.0036	3.29899
ENSG00000280423.1	AL359852.1	lncRNA	TEC	0.1	0.1	0.1	0.1	0.1	0.195142	0.1	0.1	0.409677	0.1
ENSG00000279926.1	AL138831.3	lncRNA	TEC	0.685211	0.618151	0.1	1.89133	0.355278	1.0945	0.956387	1.86196	0.378382	0.1
ENSG00000279368.1	AL031123.3	lncRNA	TEC	0.1	0.1	0.234965	0.1	0.479047	0.49512	0.426994	0.411223	0.257904	0.243677
ENSG00000280443.1	AL136313.1	lncRNA	TEC	0.1	0.1	0.1	0.1	0.1	0.1	0.1	0.1	0.1	0.1
ENSG00000280107.1	AL022393.1	lncRNA	TEC	0.1	0.1	0.337624	0.723975	0.342595	1.77146	0.305537	1.17446	1.84044	0.36813
ENSG00000280128.1	AL662795.2	lncRNA	TEC	1.12971	0.504888	0.475272	1.05765	1.09313	1.01418	0.975679	2.22536	2.633	6.58231
ENSG00000279942.1	AL353597.3	lncRNA	TEC	0.1	0.1	0.1	0.1	0.1	0.1	0.1	0.1	0.113254	0.1
ENSG00000279284.1	AL136967.1	lncRNA	TEC	0.1	0.1	0.1	0.1	0.1	0.1	0.1	0.1	0.1	0.1
ENSG00000280371.1	AL136967.2	lncRNA	TEC	0.1	0.1	0.1	0.1	0.1	0.1	0.1	0.1	0.1	0.1
ENSG00000281969.1	AL592158.1	lncRNA	TEC	0.1	0.1	0.1	0.1	0.1	0.1	0.1	0.1	0.1	0.1
ENSG00000279076.1	AL136140.2	lncRNA	TEC	0.1	0.1	0.1	0.1	0.1	0.1	0.1	0.1	0.1	0.1
ENSG00000279127.1	AL121950.1	lncRNA	TEC	0.1	0.1	0.1	0.1	0.1	0.1	0.1	0.1	0.1	0.1
ENSG00000279312.1	AL136164.4	lncRNA	TEC	0.293016	0.799274	0.902479	0.647254	1.51432	1.25327	1.09582	1.06855	2.62534	7.0851
ENSG00000279289.1	AL136164.3	lncRNA	TEC	0.119353	0.1	0.1	0.1	0.1	0.1	0.1	0.1	0.132146	0.540442
ENSG00000279790.1	AL590552.1	lncRNA	TEC	0.1	0.1	0.1	0.1	0.1	0.1	0.1	0.1	0.1	0.1
ENSG00000279659.1	AL451064.2	lncRNA	TEC	0.1	0.1	0.1	0.563425	0.527971	0.1	0.238138	0.1	0.1	1.04076
ENSG00000279022.1	AL359715.4	lncRNA	TEC	1.17142	0.1	0.1	1.28877	1.1975	3.70684	0.1	8.30511	2.59684	7.63495
ENSG00000280232.1	AL589666.2	lncRNA	TEC	0.1	0.1	0.1	0.1	0.1	0.1	0.1	0.1	0.1	0.173226
ENSG00000279616.1	AL096817.1	lncRNA	TEC	0.1	0.1	0.1	0.1	0.1	0.1	0.1	0.1	0.1	0.1
ENSG00000279565.1	AL121835.2	lncRNA	TEC	0.1	0.1	0.124172	0.1	0.1	0.1	0.1	0.1	0.1	0.1
ENSG00000280277.1	AL079342.3	lncRNA	TEC	0.1	0.1	0.1	0.1	0.1	0.1	0.1	0.1	0.1	0.1
ENSG00000280451.1	AL356094.1	lncRNA	TEC	0.1	0.352179	0.396285	0.1	0.1	0.1	0.1	0.1	0.1	0.1
ENSG00000279403.1	AL078595.3	lncRNA	TEC	0.1	0.1	0.1	0.1	0.1	0.1	0.1	0.1	0.1	0.1
ENSG00000279170.1	AL137784.3	lncRNA	TEC	0.1	0.1	0.1	0.1	0.1	0.1	0.1	0.1	0.1	0.344498
ENSG00000280135.1	AL096816.1	lncRNA	TEC	0.1	0.1	0.140511	0.1	0.1	0.1	0.1	0.1	0.152257	0.1
ENSG00000279398.1	AL078596.1	lncRNA	TEC	0.1	0.1	0.1	0.1	0.1	0.1	0.1	0.1	0.1	0.1
ENSG00000279498.1	AL356121.2	lncRNA	TEC	0.1	0.1	0.1	0.752772	0.1	0.1	0.1	0.1	0.1	0.1
ENSG00000279453.1	Z99129.4	lncRNA	TEC	1.7609	1.18906	0.901596	2.42283	2.27361	1.86448	2.44793	3.93268	8.01076	2.14447
ENSG00000279114.1	Z99129.3	lncRNA	TEC	0.1	0.131404	0.1	0.1	0.1	0.16128	0.1	0.139551	0.1	0.1
ENSG00000280058.1	AL117378.2	lncRNA	TEC	6.78229	7.52014	5.3347	0.1	0.1	0.401997	0.1	0.1	0.1	0.1
ENSG00000280155.1	AL021408.2	lncRNA	TEC	0.1	0.1	0.1	0.1	0.1	0.1	0.1	0.1	0.1	0.1
ENSG00000279960.1	AL137783.1	lncRNA	TEC	0.1	0.1	0.1	0.1	0.1	0.264725	0.1	0.1	0.1	0.1
ENSG00000280184.2	AL023806.3	lncRNA	TEC	0.132057	0.302959	0.13337	0.385381	0.277862	0.424867	0.642727	0.310139	0.19199	0.1
ENSG00000279355.1	AGPAT4-IT1	lncRNA	TEC	0.236412	0.210498	0.479588	0.263426	0.98047	1.76138	1.10069	0.1	0.799879	1.39326
ENSG00000280057.1	AL022069.2	lncRNA	TEC	0.1	0.1	0.469834	0.1	0.242738	0.247583	0.1	0.1	0.1	0.447307
ENSG00000280665.1	AL513210.1	lncRNA	TEC	3.58518	0.1	0.1	3.78037	7.20461	3.79947	0.1	6.33663	4.09212	0.1
ENSG00000279810.1	AL109924.4	lncRNA	TEC	0.1	0.1	0.1	0.1	0.1	0.1	0.1	0.1	0.1	0.1
ENSG00000249852.1	AC145676.1	lncRNA	TEC	0.1	0.1	0.185312	0.1	0.1	0.196036	0.170038	0.1	0.20649	0.1
ENSG00000279048.1	AC080080.1	lncRNA	TEC	0.389407	0.1	0.199374	0.21583	0.803548	1.03717	0.179245	0.695592	0.1	0.290803
ENSG00000280340.1	AC080080.2	lncRNA	TEC	0.1	0.1	0.1	0.1	0.1	0.1	0.1	0.1	0.1	0.1
ENSG00000280255.1	AC004947.2	lncRNA	TEC	0.1	0.1	0.1	0.1	0.1	0.1	0.1	0.844114	0.872174	0.251854
ENSG00000279429.1	AC004009.2	lncRNA	TEC	0.1	0.1	0.1	0.1	0.1	0.1	0.1	0.1	0.1	0.1
ENSG00000279655.1	AC004009.3	lncRNA	TEC	0.1	0.1	0.1	0.1	0.1	0.1	0.1	0.1	0.1	0.1
ENSG00000279853.1	AC004453.2	lncRNA	TEC	0.1	0.1	0.1	0.1	0.1	0.1	0.1	0.1	0.1	0.1
ENSG00000279578.1	AC004899.2	lncRNA	TEC	0.1	0.1	0.1	0.1	0.1	0.1	0.1	0.1	0.1	0.1
ENSG00000279104.1	AC093775.1	lncRNA	TEC	0.1	0.1	0.1	0.1	0.1	0.1	0.1	0.1	0.1	0.1
ENSG00000280225.1	AC237221.2	lncRNA	TEC	0.1	0.1	0.1	0.1	0.1	0.1	0.1	0.1	0.1	0.1
ENSG00000279785.1	AC008267.7	lncRNA	TEC	0.1	0.1	0.1	0.1	0.1	0.1	0.1	0.1	0.1	0.1
ENSG00000279005.1	AC211433.3	lncRNA	TEC	0.1	0.1	0.1	0.1	0.1	0.1	0.1	0.1	0.1	0.1
ENSG00000280388.1	AC006330.1	lncRNA	TEC	0.1	0.1	0.1	0.384692	0.180013	0.551148	0.320464	0.1	0.1	0.130825
ENSG00000279996.1	AC004491.1	lncRNA	TEC	0.1	0.1	0.1	0.1	0.1	0.1	0.1	0.1	0.1	0.1
ENSG00000279326.1	AC004972.1	lncRNA	TEC	0.1	0.1	0.1	0.1	0.1	0.1	0.1	0.1	0.1	0.1
ENSG00000280325.1	AC074183.2	lncRNA	TEC	1.60036	1.40892	2.15908	0.603356	2.24628	1.7241	1.99506	4.83134	1.23661	3.55322
ENSG00000285398.1	AC079799.2	lncRNA	TEC	0.1	0.1	0.1	0.1	0.1	1.43819	1.25192	0.1	0.1	0.1
ENSG00000281008.1	AC004808.2	lncRNA	TEC	0.1	0.1	0.1	0.1	0.1	0.1	0.1	0.1	0.1	0.1
ENSG00000280958.1	AC004808.1	lncRNA	TEC	0.1	0.1	0.1	0.1	0.1	0.1	0.1	0.1	0.1	0.1
ENSG00000280440.1	AC002064.3	lncRNA	TEC	0.1	0.1	0.1	0.1	0.1	0.1	0.1	0.1	0.1	0.1
ENSG00000278959.1	AC006378.2	lncRNA	TEC	0.192703	0.173105	0.195843	0.423095	0.1	0.1	0.1	0.690941	0.41988	0.155834
ENSG00000279525.1	AC002451.2	lncRNA	TEC	0.1	0.1	0.1	0.1	0.1	0.1	0.1	0.1	0.1	0.1
ENSG00000279067.1	AC002540.1	lncRNA	TEC	0.1	0.1	0.1	0.1	0.1	0.1	0.1	0.1	0.1	0.1
ENSG00000279482.1	AC007683.2	lncRNA	TEC	0.1	0.1	0.1	0.1	0.1	0.1	0.1	0.1	0.1	0.1
ENSG00000280439.1	AC004836.1	lncRNA	TEC	0.1	0.1	0.1	0.1	0.1	0.1	0.1	0.1	1.64758	0.771805
ENSG00000279043.1	AC004014.2	lncRNA	TEC	0.1	0.1	0.1	0.1	0.1	0.1	0.1	0.1	0.1	0.1
ENSG00000279288.1	AC073346.2	lncRNA	TEC	0.1	0.1	0.1	0.272172	0.1	0.1	0.228151	0.1	0.270944	0.1
ENSG00000278894.1	AC073348.1	lncRNA	TEC	0.1	0.1	0.1	0.1	0.1	0.1	0.1	0.1	0.1	0.1
ENSG00000279086.1	AC073130.3	lncRNA	TEC	0.1	0.1	0.1	0.1	0.1	0.229126	0.1	0.1	0.1	0.1
ENSG00000279419.1	AC004925.1	lncRNA	TEC	0.152	0.1	0.463695	0.172003	0.1	0.1	0.144783	0.1	0.1	0.143802
ENSG00000279265.1	AC000123.2	lncRNA	TEC	1.19913	1.07871	0.1	1.3503	1.25593	0.1	0.1	0.1	1.33782	1.40594
ENSG00000280347.1	AC000123.3	lncRNA	TEC	0.205949	0.1	0.1	0.33838	0.635556	0.545822	0.664096	0.916802	0.11314	0.432211
ENSG00000275106.1	AC025594.2	lncRNA	TEC	0.1	0.1	0.1	0.1	0.636484	0.1	0.573799	0.1	0.676677	0.1
ENSG00000279223.1	AC073342.3	lncRNA	TEC	0.1	0.1	0.1	0.1	0.1	0.1	0.1	0.1	0.1	0.1
ENSG00000280144.1	AC073308.1	lncRNA	TEC	0.1	0.1	0.1	0.1	0.1	0.1	0.1	0.1	0.1	0.1
ENSG00000280149.1	AC004877.2	lncRNA	TEC	0.1	0.845993	0.952696	1.06917	0.997723	2.05887	0.894469	0.1	0.1	0.18618
ENSG00000279536.1	AC093458.2	lncRNA	TEC	0.1	0.1	0.1	0.1	0.1	0.1	0.1	0.1	0.1	0.1
ENSG00000278998.1	AC099552.4	lncRNA	TEC	0.1	0.1	0.1	0.1	0.1	0.1	0.1	0.1	0.1	0.1
ENSG00000280266.1	AC006372.4	lncRNA	TEC	0.1	0.1	0.1	0.1	0.1	0.1	0.1	0.1	0.1	0.1
ENSG00000279852.1	AC083964.2	lncRNA	TEC	0.1	0.1	0.1	0.1	0.373566	0.189917	0.334176	0.1	0.20236	0.1
ENSG00000280294.1	AC011008.2	lncRNA	TEC	0.37593	0.445864	0.763306	0.555427	0.780347	0.13285	1.04119	4.42403	6.21959	1.43925
ENSG00000279919.1	AC068880.5	lncRNA	TEC	0.1	0.1	0.1	0.1	0.1	0.1	0.1	0.1	0.1	0.1
ENSG00000279858.1	AC068880.4	lncRNA	TEC	0.1	0.1	0.1	0.1	0.1	0.1	0.1	0.1	0.1	0.1
ENSG00000279271.1	AP006248.2	lncRNA	TEC	0.1	0.1	0.1	0.1	0.1	0.1	0.1	0.1	0.1	0.1
ENSG00000280453.1	AP006248.5	lncRNA	TEC	0.1	0.1	0.1	0.1	0.1	0.1	0.1	0.1	0.1	0.1
ENSG00000279903.1	AP006248.3	lncRNA	TEC	0.1	0.1	0.1	0.1	0.1	0.1	0.1	0.1	0.1	0.1
ENSG00000280215.1	AC021613.1	lncRNA	TEC	0.1	0.1	0.1	0.1	0.1	0.1	0.1	0.1	0.1	0.1
ENSG00000278886.1	AC087821.1	lncRNA	TEC	0.1	0.1	0.1	0.1	0.1	0.1	0.1	0.1	0.1	0.1
ENSG00000279302.3	AC013643.3	lncRNA	TEC	0.1	0.1	0.1	0.1	0.1	0.1	0.1	0.292713	0.1	0.1
ENSG00000280147.1	AC084026.3	lncRNA	TEC	0.1	0.1	0.1	0.1	0.1	0.1	0.1	0.1	0.1	0.1
ENSG00000279041.1	AC102945.2	lncRNA	TEC	4.58446	4.05902	4.07186	4.20345	2.24805	3.1276	0.751336	0.482798	0.296552	0.703627
ENSG00000280064.1	AC130304.1	lncRNA	TEC	11.515	12.4499	12.4634	8.61496	8.82898	6.15237	9.52133	9.21312	7.51069	10.3216
ENSG00000279099.1	AC090740.1	lncRNA	TEC	0.1	0.1	0.1	0.1	0.1	0.1	0.1	0.1	0.1	0.1
ENSG00000279881.1	AC041040.1	lncRNA	TEC	0.1	0.1	0.1	0.1	0.1	0.1	0.129311	0.1	0.1	0.1
ENSG00000280393.1	AC090574.1	lncRNA	TEC	0.1	0.1	0.1	0.1	0.1	0.1	0.1	0.1	0.1	0.1
ENSG00000280193.1	AC132219.2	lncRNA	TEC	0.16433	0.146833	0.332757	0.183807	0.1	0.1	0.152943	0.1	0.182393	0.19304
ENSG00000280123.1	AC023632.6	lncRNA	TEC	2.73643	4.29939	4.60851	2.50684	2.60079	2.98054	3.0505	3.61664	3.05574	1.38007
ENSG00000279331.1	RBM12B-AS1	lncRNA	TEC	1.41996	0.628536	0.690115	0.1	0.700948	0.726931	0.643885	0.1	1.52682	1.83401
ENSG00000278914.1	AP003355.3	lncRNA	TEC	0.1	0.1	0.1	0.1	0.1	0.1	0.1	0.1	0.1	0.1
ENSG00000279138.1	AP002847.1	lncRNA	TEC	0.175545	0.1	0.1	0.1	0.185669	0.188964	0.1	0.1	0.195701	0.135838
ENSG00000279347.1	AC021945.1	lncRNA	TEC	0.430012	0.190793	0.433486	0.1	0.1	0.1	0.1	0.1	0.1	0.115874
ENSG00000280055.1	TMEM75	lncRNA	TEC	0.1	0.133755	0.251933	0.275711	0.1	0.1	0.139109	0.1	0.1	0.151792
ENSG00000278898.1	AC087045.3	lncRNA	TEC	0.1	0.1	0.1	0.1	0.1	0.1	0.1	0.1	0.1	0.1
ENSG00000279518.1	AC083843.3	lncRNA	TEC	0.1	0.1	0.1	0.1	0.1	0.1	0.1	0.1	0.1	0.1
ENSG00000280035.1	AC011676.5	lncRNA	TEC	0.1	0.1	0.1	0.1	0.1	0.1	0.1	0.1	0.1	0.1
ENSG00000279786.1	AC105235.1	lncRNA	TEC	0.1	0.1	0.1	0.289229	0.27313	0.1	0.48622	0.469092	0.287807	0.112058
ENSG00000250733.5	C8orf17	lncRNA	TEC	0.1	0.1	0.1	0.1	0.1	0.1	0.1	0.1	0.1	0.1
ENSG00000279605.1	AC067930.6	lncRNA	TEC	0.142884	0.1	0.144515	0.1	0.150613	0.1	0.1	0.1	0.1	0.1
ENSG00000279766.1	AC067931.1	lncRNA	TEC	0.526933	0.1	0.1	0.571372	0.539511	0.1	0.1	0.1	0.1	0.201387
ENSG00000280326.1	AC067931.2	lncRNA	TEC	0.1	0.1	0.1	0.1	0.1	0.1	0.1	0.1	0.1	0.1
ENSG00000279256.1	AL442639.1	lncRNA	TEC	0.1	0.1	0.1	0.1	0.1	0.1	0.1	0.1	0.1	0.1
ENSG00000279670.1	AL359922.3	lncRNA	TEC	0.1	0.1	0.1	0.1	0.1	0.1953	0.1	0.1	0.1	0.1
ENSG00000279489.1	AL355377.2	lncRNA	TEC	0.854554	1.90251	1.51235	0.1	0.892838	0.1	0.396438	0.1	0.473201	0.128945
ENSG00000279608.1	AL353795.3	lncRNA	TEC	0.1	0.1	0.1	0.1	0.1	0.1	0.1	0.1	0.1	0.1
ENSG00000279561.2	AL845472.2	lncRNA	TEC	0.155054	0.280763	0.321122	0.873908	1.13355	0.844814	1.88635	1.95273	1.25227	1.39825
ENSG00000280077.1	AL353763.2	lncRNA	TEC	0.930752	1.05146	0.471329	4.89327	3.15403	2.9855	4.35059	3.39049	3.06428	1.65348
ENSG00000279456.1	AL353763.1	lncRNA	TEC	0.1	0.1	0.1	0.1	0.809101	0.1	0.1	0.466278	0.573149	0.625061
ENSG00000284471.1	CR769775.4	lncRNA	TEC	0.184318	0.1	0.1	0.41243	0.28986	0.195003	0.171034	0.822558	0.619701	0.231433
ENSG00000279706.1	AL353608.4	lncRNA	TEC	0.1	0.1	0.1	0.1	0.1	0.1	0.1	0.1	0.1	0.219082
ENSG00000279083.1	AL160274.1	lncRNA	TEC	0.1	0.1	0.1	0.1	0.1	0.1	0.1	0.1	0.342373	0.1
ENSG00000279715.1	AL161912.4	lncRNA	TEC	0.1	0.1	0.1	0.1	0.1	0.1	0.124421	0.1	0.1	0.1
ENSG00000278988.1	AL356490.1	lncRNA	TEC	0.1	0.1	0.1	0.1	0.1	0.1	0.1	0.1	0.1	0.1
ENSG00000279154.1	AL353726.2	lncRNA	TEC	0.1	0.1	0.1	0.1	0.1	0.1	0.1	0.1	0.1	0.1
ENSG00000279503.1	AL353649.1	lncRNA	TEC	0.1	0.1	0.1	0.1	0.1	0.1	0.1	0.1	0.1	0.1
ENSG00000279609.1	AL158070.2	lncRNA	TEC	0.1	0.1	0.1	0.1	0.1	0.1	0.1	0.1	0.1	0.1
ENSG00000282897.1	AL162727.3	lncRNA	TEC	0.1	0.1	0.1	0.1	0.1	0.1	0.1	0.1	0.1	0.1
ENSG00000279137.1	AL356309.3	lncRNA	TEC	0.1	0.1	0.1	0.1	0.1	0.1	0.1	0.1	0.1	0.229475
ENSG00000279929.1	AL354796.1	lncRNA	TEC	0.1	0.1	0.1	0.1	0.1	0.1	0.1	0.1	0.1	0.1
ENSG00000279935.1	AL353611.2	lncRNA	TEC	0.1	0.1	0.1	0.1	0.1	0.1	0.1	0.1	0.1	0.1
ENSG00000279813.1	CR392000.1	lncRNA	TEC	0.1	0.1	0.1	0.1	0.1	0.1	0.1	0.1	0.1	0.1
ENSG00000279682.1	AC120338.1	lncRNA	TEC	0.1	0.1	0.1	0.1	0.1	0.1	0.1	0.1	0.1	0.1
ENSG00000283737.1	AL023875.1	lncRNA	TEC	11.7194	12.7834	6.22545	9.22482	5.52507	10.0532	3.10099	3.66762	3.00775	7.56122
ENSG00000279528.1	AC115618.3	lncRNA	TEC	6.83521	3.05111	3.41314	9.2645	5.25023	7.07613	9.46778	18.2016	16.7389	14.5481
ENSG00000279155.1	AC233300.1	lncRNA	TEC	0.1	0.1	0.1	1.00052	0.1	0.1	0.1	0.813625	0.992562	0.270427
ENSG00000279422.1	AC231657.1	lncRNA	TEC	0.1	0.1	0.1	0.1	0.1	0.1	0.1	0.1	0.1	0.1
ENSG00000279437.1	Z82170.1	lncRNA	TEC	0.1	0.1	0.1	0.1	0.1	0.1	0.1	0.1	0.1	0.1
ENSG00000280375.1	AL359740.1	lncRNA	TEC	0.1	0.1	0.1	0.1	0.972523	0.1	2.58507	0.1	0.1	0.208077
ENSG00000279894.1	Z73965.1	lncRNA	TEC	0.1	0.1	0.222707	0.241889	0.227656	0.1	0.1	0.1	0.1	0.133777
ENSG00000280322.1	AL035425.4	lncRNA	TEC	1.02328	1.3737	2.07712	1.10822	0.52586	0.1	0.1	3.65757	2.78671	12.7174
ENSG00000279587.1	AC006963.1	lncRNA	TEC	0.1	0.1	0.1	0.1	0.1	0.1	0.1	0.1	0.1	0.1
ENSG00000279601.1	AC005052.1	lncRNA	TEC	0.449544	0.265441	0.304083	0.513858	0.159448	0.327984	0.281181	0.1	0.172435	0.11848
ENSG00000280142.1	AL357562.1	lncRNA	TEC	28.5429	29.9751	23.8283	0.1	1.01706	2.09371	0.1	0.1	0.1	0.411375
ENSG00000280223.1	AL645820.1	lncRNA	TEC	0.1	0.1	0.1	0.1	0.1	0.1	0.1	0.1	0.1	0.1
ENSG00000280275.1	Z82209.2	lncRNA	TEC	0.1	0.1	0.1	0.1	0.1	0.1	0.1	0.1	0.1	0.1
ENSG00000285989.1	AL357123.1	lncRNA	TEC	0.1	0.1	0.1	0.1	0.1	0.1	0.1	0.1	0.1	0.1
ENSG00000279585.1	AL109653.2	lncRNA	TEC	0.1	0.1	0.1	0.1	0.1	0.1	0.1	0.1	0.1	0.1
ENSG00000260920.2	AL031985.3	lncRNA	sense_overlapping	2.50874	3.28679	3.14779	2.33964	2.40204	1.22936	2.85434	3.7997	3.82281	1.73463
ENSG00000227527.2	AC096540.1	lncRNA	sense_overlapping	0.1	0.1	0.1	0.1	0.861251	0.1	0.1	0.1	0.1	0.1
ENSG00000230728.1	AL590093.1	lncRNA	sense_overlapping	0.1	0.1	0.1	0.1	0.1	0.1	0.1	0.1	0.1	0.1
ENSG00000261654.1	AL360270.2	lncRNA	sense_overlapping	0.194974	0.266291	0.201343	0.109759	0.30631	0.1	0.1	0.531184	0.10983	0.102792
ENSG00000260948.1	AL390195.2	lncRNA	sense_overlapping	1.24462	1.115	0.625505	1.36993	0.431397	0.222048	0.96548	0.373489	1.14162	0.709458
ENSG00000243960.1	AL390195.1	lncRNA	sense_overlapping	0.283789	5.86269	0.55245	12.3529	1.28631	0.1	0.1	10.2141	9.6022	1.57493
ENSG00000225113.1	AL355310.1	lncRNA	sense_overlapping	0.1	0.1	0.1	0.1	0.1	0.1	0.1	0.1	0.1	0.1
ENSG00000260941.1	LINC00622	lncRNA	sense_overlapping	1.96366	2.34212	3.9992	0.1	0.336555	0.1	0.1	0.589341	0.1	0.207179
ENSG00000261662.1	AL359752.1	lncRNA	sense_overlapping	0.1	0.1	0.1	0.324463	0.610187	0.621296	0.273532	0.1	0.32422	1.02684
ENSG00000261168.1	AL592424.1	lncRNA	sense_overlapping	0.1	0.1	0.1	1.11097	0.690981	0.1	0.616799	0.1	0.750206	0.841848
ENSG00000261060.1	AL160286.2	lncRNA	sense_overlapping	0.467323	0.1	0.473065	0.1	0.1	0.1	0.1	0.1	0.1	0.1
ENSG00000261314.1	AC105275.2	lncRNA	sense_overlapping	0.1	0.1	0.1	0.1	0.1	0.1	0.1	0.1	0.1	0.1
ENSG00000284376.1	AC092017.4	lncRNA	sense_overlapping	0.1	0.1	0.1	0.1	0.1	0.1	0.1	0.1	0.1	0.1
ENSG00000228470.1	AL929236.1	lncRNA	sense_overlapping	0.1	0.1	0.1	0.1	0.1	0.1	0.1	0.1	0.1	0.185623
ENSG00000248322.1	AL117348.1	lncRNA	sense_overlapping	11.1233	10.0008	5.19209	0.1	0.1	5.85018	5.53551	0.1	0.1	0.1
ENSG00000233451.1	AL513128.1	lncRNA	sense_overlapping	0.1	0.1	0.1	0.1	0.1	0.1	0.1	0.1	0.1	0.296174
ENSG00000259994.1	AL353796.1	lncRNA	sense_overlapping	1.04587	0.949533	0.179131	1.36097	0.181416	1.13576	0.48944	1.56125	2.56426	0.576234
ENSG00000241577.1	AC060234.3	lncRNA	sense_overlapping	0.1	0.1	0.1	0.1	0.1	0.1	0.1	0.1	0.1	0.1
ENSG00000260400.1	AL513534.1	lncRNA	sense_overlapping	1.59721	1.65487	2.57591	0.769585	2.15943	0.991567	0.858279	5.41297	2.06532	0.770668
ENSG00000261438.1	AL157394.1	lncRNA	sense_overlapping	0.1	0.333564	0.378477	0.416956	1.16537	0.1	1.03776	0.1	0.1	0.1
ENSG00000244332.1	AL138759.1	lncRNA	sense_overlapping	0.1	0.1	2.27224	0.1	0.1	0.394545	0.1	0.1	0.1	0.381995
ENSG00000260461.1	AL133355.1	lncRNA	sense_overlapping	0.696646	0.616934	1.23032	0.380232	0.719384	0.54582	0.803218	1.54265	2.0904	0.599497
ENSG00000260917.1	AL158212.3	lncRNA	sense_overlapping	0.474647	0.759063	0.871181	0.959585	1.99563	1.11978	1.77019	2.0427	2.24183	2.61313
ENSG00000249456.1	AL731577.2	lncRNA	sense_overlapping	0.1	4.78688	0.1	3.56014	2.88839	4.06724	1.57032	4.73136	3.94366	9.61148
ENSG00000249086.1	AC051649.1	lncRNA	sense_overlapping	0.1	0.1	0.1	0.1	0.1	0.1	0.1	0.1	0.1	0.1
ENSG00000254444.1	AC022762.1	lncRNA	sense_overlapping	0.1	0.1	0.1	1.10907	0.519731	0.529736	0.460338	0.1	0.1	0.100851
ENSG00000229368.1	AC090587.2	lncRNA	sense_overlapping	2.70115	0.1	0.1	0.1	0.1	0.1	1.26345	2.39233	4.80302	7.8012
ENSG00000254951.7	AC044810.2	lncRNA	sense_overlapping	0.306378	0.137173	0.155085	0.1	0.1	0.619093	0.1	0.1	0.1	0.35951
ENSG00000254641.1	AC091564.3	lncRNA	sense_overlapping	0.1	0.1	0.1	0.1	0.1	0.1	0.1	0.1	0.1	0.1
ENSG00000255496.1	AC103796.1	lncRNA	sense_overlapping	0.1	0.1	0.1	0.1	0.1	0.1	0.1	0.1	0.1	0.1
ENSG00000254409.2	AC087521.3	lncRNA	sense_overlapping	0.1	0.1	0.1	0.998806	0.1	0.1	0.1	0.1	0.1	0.1
ENSG00000254577.1	AC087276.1	lncRNA	sense_overlapping	0.1	0.1	0.1	0.1	0.1	0.1	0.1	0.1	0.1	0.1
ENSG00000254602.1	AP000662.1	lncRNA	sense_overlapping	1.67631	1.8339	3.14395	2.03546	2.88522	1.65716	2.56011	1.8737	2.94007	8.55908
ENSG00000261625.1	AP003071.4	lncRNA	sense_overlapping	0.1	0.1	0.1	0.331132	0.1	0.1	0.1	0.1	0.337115	0.1
ENSG00000255143.1	AP000879.2	lncRNA	sense_overlapping	0.1	0.1	0.1	0.1	0.1	0.1	0.1	0.1	0.1	0.1
ENSG00000260401.1	AP002761.4	lncRNA	sense_overlapping	0.113721	0.200935	0.115286	0.126663	0.119305	0.120703	0.105433	0.1	0.1	0.1
ENSG00000261578.1	AP003119.3	lncRNA	sense_overlapping	0.386596	0.856162	1.1775	0.533353	0.805396	1.12004	0.894301	1.20759	0.637184	0.82162
ENSG00000254676.1	AP000873.4	lncRNA	sense_overlapping	0.1	0.1	0.722197	0.1	1.48303	0.1	0.891066	1.27396	1.59976	0.595597
ENSG00000254698.1	AP000893.2	lncRNA	sense_overlapping	0.1	0.1	0.1	0.1	0.1	0.1	0.1	0.1	0.1	0.1
ENSG00000260966.1	AP001486.2	lncRNA	sense_overlapping	0.601905	0.38755	0.87542	0.287668	0.900287	1.10962	0.565298	1.87633	3.04828	0.823881
ENSG00000261799.1	AC007406.5	lncRNA	sense_overlapping	2.13262	1.63889	1.70523	2.35034	1.26269	1.95102	1.97155	4.87639	7.56991	4.20667
ENSG00000261324.2	AC010168.2	lncRNA	sense_overlapping	0.342784	0.46302	0.174559	0.190038	0.267577	0.458602	0.560645	0.155458	0.286539	0.697462
ENSG00000258199.1	AC073896.4	lncRNA	sense_overlapping	2.6161	1.15038	1.298	1.46431	6.85888	2.82765	3.63857	4.55956	16.2445	3.18326
ENSG00000258344.1	AC078778.2	lncRNA	sense_overlapping	0.1	0.1	0.1	0.1	0.1	0.1	0.1	0.1	0.1	0.155886
ENSG00000256139.2	AC007637.1	lncRNA	sense_overlapping	0.42732	0.381377	0.1	1.43046	1.33193	1.83453	0.1	0.1	0.1	1.20519
ENSG00000258342.1	AL133304.3	lncRNA	sense_overlapping	0.1	0.1	0.1	0.1	0.1	0.1	0.1	0.1	0.1	0.1
ENSG00000258394.1	AL442163.1	lncRNA	sense_overlapping	1.06905	0.1	0.1	0.1	0.1	0.1	0.1	0.1	0.1	0.1
ENSG00000258535.1	AL079307.1	lncRNA	sense_overlapping	0.109319	0.1	0.1	0.1	0.1	0.1	0.101468	0.1	0.1	0.1
ENSG00000259969.1	AL049838.1	lncRNA	sense_overlapping	0.608688	3.30532	0.1	6.67051	3.74672	3.21245	3.9814	7.71603	10.1156	6.23884
ENSG00000258682.1	AL132989.1	lncRNA	sense_overlapping	0.1	1.01099	0.1	0.1	0.1	1.1915	1.04228	0.1	0.1	0.499714
ENSG00000258559.2	AC005519.1	lncRNA	sense_overlapping	2.04412	2.10203	1.61479	7.01651	6.04853	7.90684	6.51436	4.67686	2.63768	2.95187
ENSG00000258454.1	AC016526.2	lncRNA	sense_overlapping	0.989084	0.1	0.1	0.1	0.1	0.1	0.1	0.1	0.1	0.199181
ENSG00000225163.4	LINC00618	lncRNA	sense_overlapping	0.1	0.1	0.1	0.1	2.24333	0.1	0.1	0.1	0.1	0.72307
ENSG00000259143.1	AL356017.1	lncRNA	sense_overlapping	0.1	0.1	0.1	0.1	0.1	0.1	0.1	0.1	0.1	0.1
ENSG00000259052.1	AL157871.6	lncRNA	sense_overlapping	0.1	0.1	0.1	0.1	0.1	0.1	0.1	19.3865	19.0716	1.25325
ENSG00000258576.1	AL163974.1	lncRNA	sense_overlapping	0.1	0.1	0.1	0.1	0.1	0.1	0.1	0.1	0.1	0.1
ENSG00000259444.1	AL161669.1	lncRNA	sense_overlapping	0.1	0.1	0.1	0.1	0.1	0.1	0.1	0.1	0.1	0.1
ENSG00000274253.4	AC138649.1	lncRNA	sense_overlapping	2.15465	0.834539	1.25915	0.694993	0.94973	1.02269	0.1	0.1	0.1	0.1
ENSG00000259732.1	AC092757.2	lncRNA	sense_overlapping	0.1	0.1	0.1	2.04107	0.1	0.1	0.1	1.67724	0.1	0.371188
ENSG00000227161.1	AC092755.1	lncRNA	sense_overlapping	0.1	0.1	0.1	0.1	0.1	0.1	0.1	0.1	0.1	0.1
ENSG00000260534.1	AC100827.3	lncRNA	sense_overlapping	0.1	0.1	0.1	0.1	0.1	0.1	0.1	0.1	0.690546	0.1
ENSG00000259713.1	AC013391.2	lncRNA	sense_overlapping	0.1	0.1	0.1	0.1	0.1	0.1	0.1	0.1	0.1	0.1
ENSG00000245479.2	LINC01585	lncRNA	sense_overlapping	0.1	0.1	0.1	0.1	0.1	0.1	0.1	0.1	0.1	0.1
ENSG00000259704.1	AC124248.1	lncRNA	sense_overlapping	0.1	0.1	0.1	0.1	0.1	0.1	2.82783	0.1	0.1	0.1
ENSG00000260541.1	AL031722.1	lncRNA	sense_overlapping	0.1	0.1	0.1	0.1	0.1	0.1	0.1	0.1	0.1	0.1
ENSG00000262362.1	AC004233.1	lncRNA	sense_overlapping	1.13203	1.99362	0.1	0.1	0.1	1.22479	0.1	0.1	0.1	0.1
ENSG00000263011.1	AC108134.4	lncRNA	sense_overlapping	0.1	0.1	0.1	6.25217	0.1	0.1	0.1	5.11389	0.1	14.5684
ENSG00000263235.1	AC006111.2	lncRNA	sense_overlapping	0.1	0.292195	0.1	0.1	1.37505	0.351663	0.1	1.18261	0.368599	0.627845
ENSG00000259933.6	AC009065.2	lncRNA	sense_overlapping	0.1	0.1	0.1	1.05785	0.1	0.1	0.748942	0.1	0.953409	0.378349
ENSG00000262721.1	AC135048.2	lncRNA	sense_overlapping	0.1	0.996255	0.1	1.2183	0.1	0.1	0.1	1.98459	1.25817	1.78833
ENSG00000260757.1	AC093520.1	lncRNA	sense_overlapping	0.1	0.1	0.1	0.1	0.1	0.1	0.1	0.1	0.1	0.1
ENSG00000261538.1	AC096996.2	lncRNA	sense_overlapping	0.1	0.1	0.1	0.1	0.1	0.1	0.1	0.1	0.1	0.1
ENSG00000261802.1	AC026470.3	lncRNA	sense_overlapping	0.1	0.1	0.1	0.1	0.1	0.1	0.1	0.1	0.1	0.1
ENSG00000263276.1	AC020978.7	lncRNA	sense_overlapping	0.1	0.135187	0.1	0.16957	0.318024	0.1	0.1	0.1	0.1	0.1
ENSG00000275734.2	AC010538.1	lncRNA	sense_overlapping	0.1	0.124327	0.284485	0.772279	0.719293	0.588509	0.1	0.746985	1.34167	0.956697
ENSG00000270894.1	AC015849.4	lncRNA	sense_overlapping	0.1	0.1	0.1	0.1	0.1	0.1	0.1	0.1	0.1	0.1
ENSG00000259623.1	AC125257.1	lncRNA	sense_overlapping	2.47715	4.16373	3.33857	4.67926	3.96803	4.12578	4.4583	8.58948	6.21962	1.73776
ENSG00000234912.12	SNHG20	lncRNA	sense_overlapping	4.43986	5.1331	3.19218	4.13569	4.66614	5.90805	6.055	3.24592	7.80153	4.79342
ENSG00000267225.1	WDR7-OT1	lncRNA	sense_overlapping	0.1	0.1	0.1	0.1	1.10513	0.243695	0.1	0.1	0.1	0.1
ENSG00000269444.1	AC011491.2	lncRNA	sense_overlapping	0.1	0.1	0.1	0.1	0.1	1.31482	0.1	0.1	0.1	0.1
ENSG00000267274.1	AC008770.3	lncRNA	sense_overlapping	0.1	0.1	0.1	0.1	0.1	0.1	0.1	0.1	0.1	0.1
ENSG00000268262.1	AC011445.1	lncRNA	sense_overlapping	0.1	0.1	0.1	0.1	0.659711	0.922782	1.23754	3.19248	3.15066	1.42955
ENSG00000260366.1	AC026803.1	lncRNA	sense_overlapping	0.1	0.1	0.1	0.1	0.1	0.1	0.1	0.1	0.1	1.28553
ENSG00000204666.3	AC010624.1	lncRNA	sense_overlapping	0.499082	0.439257	0.250829	0.8269	0.256931	0.1	0.457464	0.1	0.837548	0.6386
ENSG00000260160.1	AC011468.1	lncRNA	sense_overlapping	0.1	1.00801	2.262	1.21835	1.16107	2.40152	0.1	2.01854	1.25795	0.1
ENSG00000222005.9	LINC01118	lncRNA	sense_overlapping	0.1	0.1	0.1	0.1	0.32472	0.191784	0.1	0.1	0.1	0.1
ENSG00000224879.1	AC011754.1	lncRNA	sense_overlapping	0.1	0.1	0.1	0.1	0.1	0.1	0.1	0.1	0.1	0.1
ENSG00000269707.1	AC018730.2	lncRNA	sense_overlapping	0.1	0.1	0.1	0.1	0.1	0.1	1.15832	0.1	0.1	0.823388
ENSG00000244125.1	AC078882.1	lncRNA	sense_overlapping	0.1	0.1	0.1	0.1	0.1	0.1	0.1	0.1	0.1	0.1
ENSG00000227400.2	AC012501.1	lncRNA	sense_overlapping	0.1	0.1	0.987748	0.1	0.1	0.1	0.1	0.1	0.1	0.269215
ENSG00000213963.6	AC019080.1	lncRNA	sense_overlapping	0.160243	0.835151	1.19843	1.24386	0.877398	2.19072	1.16712	2.2222	3.0144	1.78516
ENSG00000223523.1	AC092598.1	lncRNA	sense_overlapping	0.1	0.1	0.1	0.1	0.1	0.1	0.1	0.1	0.1	0.1
ENSG00000273118.1	AC093865.1	lncRNA	sense_overlapping	0.1	0.1	0.1	0.1	0.1	0.1	0.1	0.1	0.1	0.1
ENSG00000261338.2	AC021016.2	lncRNA	sense_overlapping	0.185712	0.1	0.188118	0.207354	0.1	0.1	0.172215	0.1	0.413569	0.577527
ENSG00000261829.1	AC009407.1	lncRNA	sense_overlapping	0.768548	0.1	0.1	1.69111	0.792667	0.1	0.1	2.74833	0.871989	0.305225
ENSG00000261096.1	AC073476.3	lncRNA	sense_overlapping	0.317165	0.1	0.160921	0.1	0.1	0.1	0.1	0.1	0.1	0.310379
ENSG00000149443.7	C20orf78	lncRNA	sense_overlapping	0.1	0.1	0.1	0.1	0.1	0.1	0.1	0.1	0.1	0.1
ENSG00000234646.6	AL049651.2	lncRNA	sense_overlapping	0.1	0.1	0.1	0.1	0.1	0.1	0.1	0.1	0.1	0.1
ENSG00000250917.1	AL035458.2	lncRNA	sense_overlapping	0.1	0.757981	0.1	0.1	2.74795	6.26502	1.64559	1.53646	2.89316	1.38493
ENSG00000228708.1	AL109763.1	lncRNA	sense_overlapping	0.1	0.1	0.1	0.1	0.1	0.1	0.1	0.1	0.1	0.1
ENSG00000215533.8	LINC00189	lncRNA	sense_overlapping	0.1	0.488538	0.1	0.1	0.1	0.1	0.1	0.1	0.1	0.1
ENSG00000228107.1	AP000692.1	lncRNA	sense_overlapping	0.1	0.1	0.1	0.1	0.1	0.1	0.648443	0.1	0.1	0.395144
ENSG00000225330.1	AF064860.1	lncRNA	sense_overlapping	0.1	0.1	0.1	0.1	0.1	0.1	0.1	0.1	0.1	0.170947
ENSG00000184385.2	UMODL1-AS1	lncRNA	sense_overlapping	0.1	0.1	0.1	0.1	0.1	0.1	0.1	0.1	0.1	0.133134
ENSG00000241728.5	AP001062.3	lncRNA	sense_overlapping	0.1	0.1	0.1	0.1	0.1	0.1	1.55669	0.1	0.729093	1.21809
ENSG00000237373.1	BRWD1-IT1	lncRNA	sense_overlapping	0.1	0.1	0.1	0.1	0.1	0.1	0.1	0.1	0.1	0.1
ENSG00000280604.1	AJ239328.1	lncRNA	sense_overlapping	0.229158	0.202511	0.232605	0.515886	0.643933	0.246678	0.355534	0.136072	0.1	0.169844
ENSG00000278920.1	AC005005.4	lncRNA	sense_overlapping	0.1	0.1	0.1	0.1	0.1	0.1	0.1	0.1	0.1	0.1
ENSG00000261675.1	AL022313.4	lncRNA	sense_overlapping	0.1	0.1	0.1	0.1	0.1	0.1	0.13709	0.531045	0.1	0.325992
ENSG00000243902.6	ELFN2	lncRNA	sense_overlapping	0.1	0.1	0.1	0.1	0.1	0.242161	0.210788	0.402079	0.256054	0.1
ENSG00000279738.1	AL022311.1	lncRNA	sense_overlapping	0.1	0.1	0.1	0.1	0.17402	0.15786	0.1	0.148644	0.1	0.131721
ENSG00000280434.1	AL031595.3	lncRNA	sense_overlapping	0.1	0.1	0.1	0.1	0.146226	0.267761	0.155216	0.1	0.1	0.1
ENSG00000280395.1	AL034546.1	lncRNA	sense_overlapping	0.1	0.1	0.1	0.1	0.1	0.1	0.1	0.1	0.1	0.1
ENSG00000280383.1	Z95331.1	lncRNA	sense_overlapping	0.1	0.1	0.1	0.1	0.1	0.1	0.1	0.1	0.1	0.1
ENSG00000261468.1	AC096921.2	lncRNA	sense_overlapping	0.1	0.215326	0.1	0.1	0.1	0.1	0.1	0.1	0.1	0.1
ENSG00000260391.2	AC022336.2	lncRNA	sense_overlapping	0.1	0.1	0.189242	0.1	0.193806	0.1	0.173936	2.15433	1.76363	1.24871
ENSG00000261167.1	AC107027.3	lncRNA	sense_overlapping	1.0294	0.613619	0.347999	0.254725	0.1	0.244386	0.1	0.62053	1.51798	1.39384
ENSG00000244327.1	AC109992.2	lncRNA	sense_overlapping	0.1	0.1	0.1	0.1	0.1	0.1	0.1	0.1	0.736295	0.1
ENSG00000261051.1	AC107021.2	lncRNA	sense_overlapping	0.1	0.1	0.1	0.1	0.252962	0.1	0.1	0.439645	0.1	0.1
ENSG00000242808.8	SOX2-OT	lncRNA	sense_overlapping	3.07316	1.4359	2.01964	1.3584	1.28688	0.904113	3.34191	10.0888	8.31689	4.58456
ENSG00000244675.2	AC108676.1	lncRNA	sense_overlapping	0.1	0.1	0.426398	0.1	0.1	0.1	0.1	0.1	0.1	0.1
ENSG00000187904.3	AC097382.1	lncRNA	sense_overlapping	0.1	0.1	0.1	0.1	0.1	0.1	0.1	0.1	0.1	0.1
ENSG00000261490.1	AC005674.2	lncRNA	sense_overlapping	0.924499	0.825418	0.831322	0.343027	0.107361	0.438212	0.1	0.556409	0.571305	0.541532
ENSG00000260296.1	AC095057.3	lncRNA	sense_overlapping	1.14274	0.342773	1.91841	1.26678	0.799807	1.23276	1.79365	2.79533	2.11789	1.31665
ENSG00000260878.1	AC104072.1	lncRNA	sense_overlapping	0.1	0.1	0.1	0.1	0.1	0.1	0.1	0.1	0.1	0.1
ENSG00000260918.1	AC107398.3	lncRNA	sense_overlapping	0.1	0.1	0.1	0.1	0.1	0.1	0.1	0.1	0.1	0.1
ENSG00000254044.5	AC034154.1	lncRNA	sense_overlapping	0.72687	1.1298	1.28074	4.22659	0.1	1.52747	1.33469	4.55306	4.33328	3.9559
ENSG00000260244.1	AC104083.1	lncRNA	sense_overlapping	0.1	0.1	0.180119	0.1	0.1	0.1	0.1	0.320706	0.1	0.185144
ENSG00000261434.1	AC021087.3	lncRNA	sense_overlapping	1.07449	0.1	0.1	0.1	2.25307	0.1	0.1	3.87878	0.1	3.89304
ENSG00000248525.2	AC026787.1	lncRNA	sense_overlapping	0.1	0.1	0.1	0.1	0.1	0.1	0.1	0.1	0.1	0.1
ENSG00000177738.3	AC025171.1	lncRNA	sense_overlapping	0.1	2.61944	0.743338	2.22758	0.869953	0.361152	1.15465	1.33346	2.51678	1.21935
ENSG00000248285.1	AC122707.1	lncRNA	sense_overlapping	0.1	0.1	0.1	0.1	0.1	0.1	0.1	0.1	0.1	0.1
ENSG00000261269.1	AC093278.2	lncRNA	sense_overlapping	0.1	0.1	0.1	0.1	0.1	0.1	0.1	0.1	0.1	0.1
ENSG00000260871.1	AC093510.2	lncRNA	sense_overlapping	0.1	0.1	0.1	0.717589	0.1	0.1	0.1	0.1	0.1	0.1
ENSG00000260686.1	AC008669.1	lncRNA	sense_overlapping	0.228662	0.1	0.1	0.1	0.238496	0.246195	0.644256	1.66032	1.2591	0.675397
ENSG00000249881.1	AC008696.2	lncRNA	sense_overlapping	0.1	0.1	0.1	0.1	0.1	0.1	0.1	0.1	0.1	0.1
ENSG00000251405.3	AC016571.1	lncRNA	sense_overlapping	0.1	0.1	0.1	0.1	0.258758	0.1	0.1	0.1	0.1	0.1
ENSG00000250820.1	AC138965.2	lncRNA	sense_overlapping	0.1	0.1	0.1	0.1	0.1	0.1	0.1	0.1	0.1	0.1
ENSG00000238158.6	AL391422.3	lncRNA	sense_overlapping	0.1	0.1	0.1	0.1	0.1	0.1	0.1	0.1	0.1	0.1
ENSG00000206337.10	HCP5	lncRNA	sense_overlapping	8.79695	9.93356	9.9162	1.27743	1.44092	1.37855	1.65807	0.454944	0.755928	0.200109
ENSG00000261745.2	AL512347.1	lncRNA	sense_overlapping	0.1	0.1	0.1	0.1	0.1	0.1	0.1	0.1	0.1	0.1
ENSG00000261116.1	AL049555.1	lncRNA	sense_overlapping	3.266	2.50944	1.03172	1.12385	0.526672	0.819072	1.1822	0.458895	0.28345	0.1
ENSG00000227535.2	AL357315.1	lncRNA	sense_overlapping	0.1	0.1	0.1	0.1	0.1	0.1	0.1	0.1	0.1	0.1
ENSG00000283122.1	HYMAI	lncRNA	sense_overlapping	0.1	0.1	0.1	0.1	0.1	0.1	0.1	0.1	0.1	0.1
ENSG00000274023.1	AL360169.2	lncRNA	sense_overlapping	0.1	0.1	0.1	0.1	0.1	0.1	0.708427	0.1	0.1	0.1
ENSG00000261003.1	AL008628.1	lncRNA	sense_overlapping	0.1	0.1	0.1	0.1	0.1	0.1	0.1	0.1	0.1	0.1
ENSG00000229233.1	AC011891.1	lncRNA	sense_overlapping	0.1	0.1	0.1	0.1	0.1	0.1	0.1	0.1	0.1	0.251689
ENSG00000243004.5	AC005062.1	lncRNA	sense_overlapping	91.9784	103.019	92.4558	5.29815	4.0705	12.3708	4.15708	0.1	6.6719	1.36624
ENSG00000251660.1	AC007036.3	lncRNA	sense_overlapping	0.57716	2.00064	0.1	3.1506	0.1	0.1	2.255	5.96022	3.79832	1.46228
ENSG00000239775.1	AC017116.1	lncRNA	sense_overlapping	4.68045	6.00434	6.80469	11.4605	12.6213	16.6721	12.554	5.63186	10.3385	10.4643
ENSG00000260997.1	AC004847.1	lncRNA	sense_overlapping	0.19239	0.1	0.1	0.1	0.1	0.1	0.176731	0.1	0.1	0.1
ENSG00000224223.1	VSTM2A-OT1	lncRNA	sense_overlapping	0.1	0.129949	0.1	0.1	0.1	0.1	0.1	0.1	0.16041	0.1
ENSG00000243107.1	AC000120.1	lncRNA	sense_overlapping	0.1	0.1	0.1	0.1	0.450692	1.88031	0.362029	0.745548	0.1	0.560712
ENSG00000279168.2	AC105052.4	lncRNA	sense_overlapping	0.1	0.306104	0.1	0.1	0.1	0.1	0.320893	1.2424	0.383386	0.612248
ENSG00000243797.6	AC004917.1	lncRNA	sense_overlapping	0.1	0.1	0.1	0.1	0.1	0.1	0.1	0.1	0.1	0.1
ENSG00000261305.2	AC005586.2	lncRNA	sense_overlapping	0.1	0.1	0.552328	0.1	0.1	0.1	0.1	0.1	0.1	0.1
ENSG00000260426.1	AC008060.4	lncRNA	sense_overlapping	0.1	0.1	0.1	0.1	0.1	0.1	0.1	0.1	0.1	0.1
ENSG00000261451.1	AC104964.2	lncRNA	sense_overlapping	0.1	0.1	0.1	0.103686	0.1	0.1	0.1	0.1	0.1	0.1
ENSG00000261026.1	AC105046.1	lncRNA	sense_overlapping	0.1	0.1	0.1	0.1	0.1	0.1	0.1	0.1	0.162788	0.1
ENSG00000177725.5	AC105206.1	lncRNA	sense_overlapping	0.1	0.1	0.1	0.1	0.1	0.1	0.1	0.1	0.1	0.1
ENSG00000260253.1	AC084262.1	lncRNA	sense_overlapping	0.1	0.685851	0.1	0.1	0.1	0.832634	0.1	0.1	0.1	0.1
ENSG00000260949.1	AP006545.1	lncRNA	sense_overlapping	0.1	0.1	0.40342	0.1	0.1	0.1	0.1	0.1	0.1	0.56157
ENSG00000260398.1	AC068700.1	lncRNA	sense_overlapping	0.1	0.1	0.1	0.1	0.1	0.139766	0.1	0.235216	0.576314	0.495003
ENSG00000260368.1	AC027373.1	lncRNA	sense_overlapping	0.28483	0.1	0.1	0.31909	0.1	0.91173	0.26751	1.02969	0.313875	0.411421
ENSG00000261655.1	AC100803.2	lncRNA	sense_overlapping	0.1	0.194125	0.22383	0.244856	0.694259	0.1	0.40765	0.779431	0.492373	0.176783
ENSG00000260912.1	AL158206.1	lncRNA	sense_overlapping	4.68035	5.09969	4.02638	5.48946	5.65055	4.47385	5.75461	1.79165	2.18813	2.14069
ENSG00000171889.3	MIR31HG	lncRNA	sense_overlapping	0.1	0.1	0.579724	0.1	1.19787	0.1	0.1	0.1	0.646768	0.115292
ENSG00000260412.1	AL353746.1	lncRNA	sense_overlapping	0.1	0.113237	0.1	0.1	0.1	0.1	0.1	0.681857	0.419136	0.305857
ENSG00000259953.1	AL138756.1	lncRNA	sense_overlapping	0.279338	0.1	0.284776	0.623485	1.27994	0.299156	0.260455	2.17022	0.416526	0.630374
ENSG00000261534.1	AL596244.1	lncRNA	sense_overlapping	0.1	0.1	0.214084	0.1	0.219357	0.1	0.1	0.743007	0.937887	0.806004
ENSG00000261094.2	AC007066.2	lncRNA	sense_overlapping	1.08947	1.53037	1.017	1.3037	3.97423	2.51306	1.93604	1.06961	3.544	1.47818
ENSG00000231227.1	AC006450.1	lncRNA	sense_overlapping	0.1	0.1	0.1	0.1	0.1	0.1	0.1	0.1	0.1	0.1
ENSG00000260190.1	AL807752.5	lncRNA	sense_overlapping	0.1	0.1	0.1	0.431914	0.1	0.84026	0.1	0.1	0.1	0.320857
ENSG00000260996.1	BX255925.1	lncRNA	sense_overlapping	0.1	0.199397	0.1	0.1	0.1	0.240239	0.1	0.1	0.1	0.1
ENSG00000260822.1	AC004656.1	lncRNA	sense_overlapping	9.18778	10.986	8.18993	12.9654	15.7561	13.064	14.9809	17.0145	15.2772	4.83321
ENSG00000271199.1	AL353804.2	lncRNA	sense_overlapping	0.1	0.1	0.1	0.1	0.1	0.1	0.1	0.1	0.1	0.1
ENSG00000225839.2	TRMT2B-AS1	lncRNA	sense_overlapping	0.1	0.1	0.1	0.1	0.1	0.1	0.1	0.1	0.1	0.1
ENSG00000261101.2	AC234775.3	lncRNA	sense_overlapping	0.663697	0.590525	0.660457	0.753565	0.703406	1.42824	0.1	1.20951	2.20969	0.989302
ENSG00000261409.1	AL035425.3	lncRNA	sense_overlapping	5.79979	5.15797	6.14744	1.02241	1.33801	1.6073	1.17715	22.6458	18.8432	23.984
ENSG00000261773.1	AC244090.2	lncRNA	sense_overlapping	0.1	0.1	0.676279	0.1	0.1	0.1	0.1	0.1	1.512	0.141452
ENSG00000240731.1	AL139287.1	lncRNA	sense_intronic	9.39871	2.19036	4.7619	7.89107	2.45475	2.59037	10.9851	12.4161	2.71931	7.53198
ENSG00000242590.1	AL645608.5	lncRNA	sense_intronic	2.37217	1.81229	0.1	0.1	0.1	0.1	0.1	0.1	0.1	0.1
ENSG00000272161.1	AL589739.1	lncRNA	sense_intronic	0.1	0.1	0.1	0.1	0.1	0.1	0.1	0.1	0.1	0.1
ENSG00000272420.1	AL513477.2	lncRNA	sense_intronic	0.1	0.992252	0.1	0.1	1.15519	1.19541	1.02607	1.95327	2.47608	0.22745
ENSG00000269925.1	Z98884.2	lncRNA	sense_intronic	0.1	0.1	0.1	0.1	0.1	2.26003	5.88914	0.1	2.3343	0.43275
ENSG00000237402.1	CAMTA1-IT1	lncRNA	sense_intronic	0.1	0.1	0.1	1.84574	0.1	0.1	1.56548	2.99314	3.70287	0.1
ENSG00000228150.1	AL357140.2	lncRNA	sense_intronic	0.1	0.1	1.26274	0.1	0.1	0.1	1.14804	0.1	0.1	0.507277
ENSG00000241326.1	AL603962.1	lncRNA	sense_intronic	0.1	0.104868	1.19898	0.1	0.1	0.1	0.1	0.1	0.1	0.1
ENSG00000230068.2	CDC42-IT1	lncRNA	sense_intronic	0.1	0.1	0.1	0.1	0.1	0.1	0.1	0.1	0.1	0.1
ENSG00000237200.1	ZBTB40-IT1	lncRNA	sense_intronic	0.1	0.1	0.1	0.1	0.1	0.1	0.1	0.1	0.1	0.1
ENSG00000269971.1	AL020997.2	lncRNA	sense_intronic	0.1	0.1	0.1	0.1	0.1	0.1	0.1	0.1	0.1	0.1
ENSG00000270031.1	AL020997.3	lncRNA	sense_intronic	0.1	0.1	0.1	4.62292	0.1	0.1	0.1	0.1	0.1	0.1
ENSG00000250135.1	AL049795.2	lncRNA	sense_intronic	0.1	0.1	0.1	0.1	0.1	0.1	0.1	0.1	0.1	0.575897
ENSG00000233602.1	ERI3-IT1	lncRNA	sense_intronic	0.1	0.1	0.1	0.1	0.1	0.1	0.1	0.1	0.1	0.595582
ENSG00000230896.1	AL604028.1	lncRNA	sense_intronic	0.923943	0.1	0.1	2.04097	4.7454	4.00231	4.32661	3.35996	2.10962	2.01062
ENSG00000225623.1	AGBL4-IT1	lncRNA	sense_intronic	0.1	0.1	0.1	0.1	0.1	0.1	0.1	0.1	0.1	0.1
ENSG00000225030.1	AL355483.1	lncRNA	sense_intronic	0.1	0.1	0.1	0.1	0.1	0.1	0.1	0.1	0.1	0.1
ENSG00000270040.1	AL356055.1	lncRNA	sense_intronic	0.1	0.1	0.1	0.1	0.1	0.1	0.1	0.1	0.1	0.1
ENSG00000116652.6	DLEU2L	lncRNA	sense_intronic	0.255429	0.115209	0.129995	0.575722	0.824152	0.55578	0.96182	0.461179	0.193452	0.465876
ENSG00000270742.1	AC096947.1	lncRNA	sense_intronic	0.1	0.1	0.1	0.1	0.1	0.1	0.1	0.1	0.1	0.686948
ENSG00000275678.1	AL133320.1	lncRNA	sense_intronic	0.1	0.1	0.1	0.1	0.1	0.182589	0.1	0.1	0.1	0.135548
ENSG00000237852.1	AC119800.1	lncRNA	sense_intronic	0.1	0.1	0.1	2.84923	0.1	0.1	1.20281	0.1	0.1	0.1
ENSG00000269933.1	AL031429.2	lncRNA	sense_intronic	0.1	0.1	0.1	0.1	0.1	0.1	0.1	0.1	0.1	0.1
ENSG00000228853.1	NEGR1-IT1	lncRNA	sense_intronic	0.1	0.1	0.1	0.1	0.1	0.1	0.1	0.1	0.1	0.1
ENSG00000233061.1	TTLL7-IT1	lncRNA	sense_intronic	0.1	0.1	0.1	0.1	0.1	0.1	0.180737	0.1	0.1	0.162455
ENSG00000230735.1	AC093423.2	lncRNA	sense_intronic	0.1	0.1	0.1	0.1	0.1	0.1	0.1	0.1	0.1	0.1
ENSG00000231613.1	AC099568.1	lncRNA	sense_intronic	0.1	0.1	0.855361	0.1	0.1	0.1	0.1	0.1	0.1	0.1
ENSG00000232542.1	DPYD-IT1	lncRNA	sense_intronic	0.1	0.1	0.1	0.1	0.1	0.1	0.1	0.1	0.1	1.20783
ENSG00000231992.1	AC092802.3	lncRNA	sense_intronic	0.1	0.1	0.1	0.1	0.1	0.1	0.1	0.1	0.1	0.1
ENSG00000227960.1	AL138799.2	lncRNA	sense_intronic	0.1	0.1	0.1	0.1	0.1	0.1	0.1	0.1	0.1	0.1
ENSG00000232558.1	KCND3-IT1	lncRNA	sense_intronic	0.1	0.1	0.1	0.1	0.1	0.1	0.1	0.1	0.1	0.1
ENSG00000282048.1	AL591742.2	lncRNA	sense_intronic	27.1091	27.1861	25.2381	0.21435	0.201224	0.413715	0.1	0.1	0.1	0.871818
ENSG00000230921.1	HAO2-IT1	lncRNA	sense_intronic	0.1	0.1	0.1	0.1	0.1	0.1	0.1	0.1	0.1	0.1
ENSG00000232536.1	AL365436.2	lncRNA	sense_intronic	0.1	0.1	0.1	0.1	1.33501	0.1	0.1	0.1	0.1	0.260774
ENSG00000232937.1	AL589765.2	lncRNA	sense_intronic	0.1	1.60438	0.1	0.1	0.1	0.1	0.1	0.1	0.1	0.1
ENSG00000227773.1	ASH1L-IT1	lncRNA	sense_intronic	0.1	0.1	0.1	0.1	0.1	0.1	0.1	0.1	0.1	0.1
ENSG00000226520.1	KIRREL1-IT1	lncRNA	sense_intronic	0.1	0.1	0.1	0.1	0.1	0.1	0.66263	0.1	0.1	0.1
ENSG00000272574.1	AL596325.2	lncRNA	sense_intronic	3.17496	0.1	0.1	1.73391	1.65603	0.1	0.1	0.1	1.76328	0.676963
ENSG00000230898.1	AL596087.2	lncRNA	sense_intronic	0.1	0.1	0.1	0.1	0.1	0.1	0.1	0.1	0.1	0.1
ENSG00000233411.1	AL359962.1	lncRNA	sense_intronic	0.1	0.1	0.1	0.1	0.1	0.1	0.1	0.1	0.1	0.1
ENSG00000269887.1	AL391001.1	lncRNA	sense_intronic	2.56032	0.770042	1.70283	0.1	0.879116	0.927014	0.803907	0.1	0.1	0.179546
ENSG00000271917.1	AL357568.2	lncRNA	sense_intronic	0.1	0.1	0.1	0.1	0.1	0.1	0.1	0.1	0.1	0.18829
ENSG00000233540.1	DNM3-IT1	lncRNA	sense_intronic	0.1	0.1	0.1	0.1	0.1	0.1	0.1	0.1	0.1	0.1
ENSG00000223525.1	RABGAP1L-IT1	lncRNA	sense_intronic	1.57046	0.713805	0.804508	0.879172	0.820852	1.69732	0.736557	0.1	4.39372	1.97517
ENSG00000235628.1	TNR-IT1	lncRNA	sense_intronic	0.1	0.1	0.1	0.1	0.1	0.1	0.1	0.1	0.1	0.1
ENSG00000236535.1	RC3H1-IT1	lncRNA	sense_intronic	0.1	0.1	0.1	0.1	0.1	0.1	0.1	0.1	0.1	0.1
ENSG00000230470.1	AL078645.1	lncRNA	sense_intronic	0.1	0.1	0.1	0.1	0.1	0.1	0.1	0.1	0.1	0.1
ENSG00000272033.1	AL136984.1	lncRNA	sense_intronic	0.1	0.218804	0.1	0.1	0.1	0.1	0.227367	0.1	0.1	0.1
ENSG00000249007.1	AL691482.3	lncRNA	sense_intronic	0.1	0.1	0.1	0.1	0.541152	1.01347	1.27209	0.1	0.1	0.100989
ENSG00000234233.1	KCNH1-IT1	lncRNA	sense_intronic	0.1	0.1	0.1	0.1	0.1	1.46471	0.634601	0.1	0.1	0.1
ENSG00000230063.1	AL360091.2	lncRNA	sense_intronic	0.1	0.1	0.1	0.1	0.1	0.1	0.1	0.1	0.1	0.1
ENSG00000229832.1	AL360091.1	lncRNA	sense_intronic	0.1	1.0418	0.1	1.22633	0.1	1.20349	0.1	0.1	0.1	0.245817
ENSG00000232628.5	AC092809.2	lncRNA	sense_intronic	0.1	0.1	0.1	0.1	0.1	0.1	0.1	0.1	0.1	0.1
ENSG00000234476.1	AC092811.1	lncRNA	sense_intronic	0.54555	0.1	0.549644	1.8204	0.574976	0.589312	1.01958	0.971566	1.23021	0.1
ENSG00000226349.1	AC099066.1	lncRNA	sense_intronic	0.1	0.1	0.1	0.1	0.1	0.1	0.1	0.1	0.1	0.1
ENSG00000228382.1	ITPKB-IT1	lncRNA	sense_intronic	0.1	0.1	0.1	0.1	0.1	0.1	0.1	0.1	0.1	0.1
ENSG00000231272.1	AL122008.1	lncRNA	sense_intronic	0.1	0.1	0.1	0.1	0.1	0.1	0.1	0.1	0.1	0.1
ENSG00000226758.1	DISC1-IT1	lncRNA	sense_intronic	0.1	0.1	0.1	0.1	0.1	0.1	0.1	0.1	0.1	0.1
ENSG00000231440.1	AL358176.4	lncRNA	sense_intronic	0.1	0.1	0.1	0.1	0.1	0.1	0.1	0.1	0.1	0.1
ENSG00000230184.1	SMYD3-IT1	lncRNA	sense_intronic	0.1	0.1	0.1	0.1	0.1	0.1	0.1	0.1	0.1	0.1
ENSG00000225300.1	AL591623.1	lncRNA	sense_intronic	0.1	0.1	0.1	0.1	0.1	0.1	0.1	0.1	0.1	0.1
ENSG00000232184.1	AL662889.1	lncRNA	sense_intronic	0.1	0.1	0.1	0.1	0.1	0.1	0.1	0.1	0.1	0.1
ENSG00000228939.1	AKT3-IT1	lncRNA	sense_intronic	0.1	0.1	0.1	0.1	0.1	0.1	0.1	0.1	0.1	0.1
ENSG00000282390.1	AL392083.1	lncRNA	sense_intronic	0.1	0.1	0.1	0.1	0.1	0.1	0.116591	0.1	0.285128	0.181553
ENSG00000233052.1	AL513304.1	lncRNA	sense_intronic	0.1	0.1	0.1	0.1	0.1	0.1	0.1	0.1	0.1	0.1
ENSG00000285994.1	AL731559.1	lncRNA	sense_intronic	0.1	0.1	0.1	0.1	0.1	0.1	0.1	0.1	0.1	0.1
ENSG00000225213.2	AC073367.1	lncRNA	sense_intronic	0.618053	0.548242	0.1	0.1	0.63463	0.644068	0.1	0.1	0.1	0.12582
ENSG00000279623.1	AL359697.1	lncRNA	sense_intronic	0.1	0.1	0.1	0.1	1.22815	0.1	0.1	0.1	0.1	0.1
ENSG00000272914.1	AL359532.1	lncRNA	sense_intronic	0.281553	0.1	0.1	0.313258	0.1	0.1	0.1	0.1	0.311414	0.1
ENSG00000269952.1	AL117336.2	lncRNA	sense_intronic	0.1	0.1	0.1	0.1	0.1	3.48609	6.00194	0.1	0.1	0.1
ENSG00000273363.1	AL353801.3	lncRNA	sense_intronic	0.1	0.1	0.1	0.1	0.1	0.1	0.1	0.1	0.1	0.1
ENSG00000228403.1	AC035139.1	lncRNA	sense_intronic	0.1	0.1	0.1	0.1	0.1	0.1	0.1	0.1	0.1	0.1
ENSG00000248682.1	ARHGAP22-IT1	lncRNA	sense_intronic	0.1	0.1	0.1	0.1	0.1	0.1	0.1	0.1	0.1	0.1
ENSG00000251413.1	AC068898.2	lncRNA	sense_intronic	0.1	0.1	0.1	0.1	0.1	0.1	0.1	0.1	0.1	0.1
ENSG00000229711.1	AL512366.1	lncRNA	sense_intronic	0.1	0.1	0.1	0.1	0.1	0.1	0.1	0.1	0.1	0.1
ENSG00000235279.1	AC069079.1	lncRNA	sense_intronic	0.1	0.1	0.1	0.1	0.1	0.1	0.1	0.1	0.1	0.1
ENSG00000236958.1	AC051618.1	lncRNA	sense_intronic	0.1	0.1	0.1	0.1	0.1	0.1	0.1	0.1	0.1	0.1
ENSG00000236744.2	AC016822.1	lncRNA	sense_intronic	0.1	0.1	0.1	0.1	0.1	0.1	0.1	0.1	0.1	0.1
ENSG00000282915.1	AC091769.2	lncRNA	sense_intronic	0.1	0.1	0.1	0.1	0.1	0.1	0.1	0.1	0.1	0.1
ENSG00000272627.1	AC016542.1	lncRNA	sense_intronic	0.1	0.1	0.1	1.82293	0.1	0.1	0.1	0.1	0.1	0.1
ENSG00000268659.2	AL589863.1	lncRNA	sense_intronic	0.1	0.1	0.1	0.1	0.1	0.1	0.1	0.1	0.1	0.1
ENSG00000228280.1	AL731568.1	lncRNA	sense_intronic	0.1	0.1	0.1	0.1	0.1	0.1	0.1	0.1	0.1	0.1
ENSG00000225761.1	AL596247.1	lncRNA	sense_intronic	0.1	0.1	0.1	0.1	0.1	0.1	0.1	0.1	0.1	0.1
ENSG00000272489.1	AL132656.3	lncRNA	sense_intronic	0.280501	0.251639	0.1	0.625189	0.588461	0.300431	0.263549	0.1	0.309165	0.434964
ENSG00000237280.1	AL136982.3	lncRNA	sense_intronic	0.1	0.725977	0.1	0.1	0.1	0.1	0.1	0.1	0.1	0.1
ENSG00000224745.1	AC063965.1	lncRNA	sense_intronic	3.42627	0.1	1.71484	3.74936	0.1	1.84231	0.1	3.09798	0.1	0.1
ENSG00000280660.1	AL157396.1	lncRNA	sense_intronic	0.1	0.1	0.1	0.1	0.1	0.1	0.1	0.1	0.1	0.129934
ENSG00000231575.1	AL139118.1	lncRNA	sense_intronic	0.1	0.1	0.1	0.1	0.1	0.1	0.1	0.1	0.1	0.1
ENSG00000240527.1	AL365273.1	lncRNA	sense_intronic	3.93859	3.54077	1.97317	2.18094	0.1	3.12847	1.86258	1.74776	1.08289	0.769485
ENSG00000226431.1	AL121929.1	lncRNA	sense_intronic	0.1	0.1	0.1	0.1	0.1	0.1	0.1	0.1	0.1	0.1
ENSG00000225292.2	AL158212.1	lncRNA	sense_intronic	0.1	0.1	0.1	0.1	0.1	0.1	0.1	0.1	0.1	0.1
ENSG00000228485.1	GRK5-IT1	lncRNA	sense_intronic	0.1	0.1	1.76574	0.1	0.1	0.1	0.1	0.1	0.1	0.377422
ENSG00000277687.1	AL139407.1	lncRNA	sense_intronic	1.03753	0.470045	1.06537	1.16632	1.62243	3.93023	4.869	1.86696	0.585346	0.448743
ENSG00000234677.1	AC068058.1	lncRNA	sense_intronic	0.1	0.1	0.1	0.1	0.1	0.1	0.1	0.1	0.1	0.1
ENSG00000234134.1	AL158835.2	lncRNA	sense_intronic	0.1	0.1	0.1	0.1	2.3655	0.1	0.1	0.1	0.1	0.1
ENSG00000227076.1	AL158166.1	lncRNA	sense_intronic	0.1	0.1	0.1	0.1	0.1	0.1	0.1	0.1	0.1	0.1
ENSG00000277218.1	AL139123.1	lncRNA	sense_intronic	1.15876	0.1	0.1	0.1	0.1	0.1	0.1	0.1	0.1	0.1
ENSG00000229512.1	AC068580.1	lncRNA	sense_intronic	0.1	0.1	0.1	0.1	4.43132	0.1	0.1	0.1	0.1	0.1
ENSG00000275612.1	AC104237.2	lncRNA	sense_intronic	0.1	0.1	0.1	0.1	0.1	0.1	0.1	0.1	0.1	0.387682
ENSG00000276668.1	AC104237.3	lncRNA	sense_intronic	0.1	0.1	0.1	0.1	0.1	0.1	1.11492	0.1	0.1	0.1
ENSG00000248332.6	TUB-AS1	lncRNA	sense_intronic	0.1	0.1	0.1	0.1	0.1	0.1	0.1	0.1	0.1	0.1
ENSG00000255097.1	AP006259.1	lncRNA	sense_intronic	0.1	0.1	0.1	0.1	0.1	0.1	0.1	0.1	0.1	0.1
ENSG00000254983.1	AC025300.1	lncRNA	sense_intronic	0.1	0.1	0.1	0.1	0.1	0.1	0.1	0.1	0.1	0.1
ENSG00000255067.1	AC013549.3	lncRNA	sense_intronic	0.1	0.1	0.1	0.1	0.1	0.1	0.1	0.1	0.1	0.1
ENSG00000254791.1	FAR1-IT1	lncRNA	sense_intronic	0.1	0.1	0.1	1.51061	1.42756	0.1	0.1	0.1	0.1	0.26925
ENSG00000256006.1	AC084117.1	lncRNA	sense_intronic	0.1	0.1	0.1	0.1	0.1	0.1	0.1	0.1	0.1	0.1
ENSG00000256588.1	AC027544.2	lncRNA	sense_intronic	0.1	0.1	0.1	0.1	1.36636	0.1	0.1	0.1	0.1	0.1
ENSG00000254627.1	AL035078.2	lncRNA	sense_intronic	0.1	0.1	0.1	0.1	0.1	0.1	0.1	0.1	0.1	0.1
ENSG00000251194.2	AL133330.1	lncRNA	sense_intronic	0.1	0.1	0.1	0.1	0.1	0.1	0.699246	0.1	0.1	0.1
ENSG00000255256.1	AL136146.2	lncRNA	sense_intronic	0.1	0.1	0.1	0.1	0.1	0.1	0.1	0.1	0.1	0.1
ENSG00000255186.1	AC087277.2	lncRNA	sense_intronic	0.1	0.1	0.1	0.1	0.1	0.1	0.1	0.1	0.1	0.1
ENSG00000255165.1	AC134775.1	lncRNA	sense_intronic	0.1	0.1	0.1	0.1	0.1	0.1	0.1	0.1	1.50577	0.1
ENSG00000270060.1	AC090589.3	lncRNA	sense_intronic	3.13521	1.15004	1.91827	0.1	0.1	1.12355	1.94294	0.1	0.1	0.692811
ENSG00000270072.1	AC090559.2	lncRNA	sense_intronic	0.1	0.1	0.1	0.1	0.1	0.1	0.1	0.1	0.1	0.1
ENSG00000255270.1	NAV2-IT1	lncRNA	sense_intronic	0.1	0.1	0.1	0.1	0.1	0.1	0.1	0.1	0.1	0.1
ENSG00000269463.1	AP001160.4	lncRNA	sense_intronic	0.1	0.1	0.1	0.1	1.94708	1.98812	1.76768	0.1	0.1	0.1
ENSG00000254484.1	AP002336.1	lncRNA	sense_intronic	0.1	0.1	0.1	1.39048	0.1	0.1	0.1	0.1	0.1	0.1
ENSG00000255440.1	AP001085.1	lncRNA	sense_intronic	0.1	0.1	0.1	0.1	0.1	0.1	0.1	0.1	0.1	0.1
ENSG00000255434.1	AP001922.6	lncRNA	sense_intronic	0.1	0.771216	0.1	0.1	0.1	0.915555	0.1	0.1	0.968418	2.09613
ENSG00000254630.1	AP001922.2	lncRNA	sense_intronic	0.1	0.1	0.1	0.1	0.1	0.1	0.1	0.1	0.1	0.1
ENSG00000227726.1	AP001271.1	lncRNA	sense_intronic	0.1	0.1	0.1	0.1	6.34903	0.1	0.1	0.1	0.1	0.1
ENSG00000254826.1	AP001922.3	lncRNA	sense_intronic	0.1	0.1	0.1	0.1	0.1	0.1	0.1	0.1	0.1	0.1
ENSG00000255081.1	AP003168.2	lncRNA	sense_intronic	0.1	0.1	0.1	0.1	0.1	0.1	0.1	0.1	0.1	0.1
ENSG00000254460.1	AP002815.1	lncRNA	sense_intronic	0.1	0.1	0.1	0.1	0.1	0.1	0.1	0.1	0.1	0.1
ENSG00000254985.1	RSF1-IT2	lncRNA	sense_intronic	0.1	0.1	1.08108	0.1	0.1	0.1	0.986174	0.1	1.20386	0.223081
ENSG00000255409.1	RSF1-IT1	lncRNA	sense_intronic	0.1	0.1	0.1	0.1	0.1	0.1	0.1	0.1	0.1	0.1
ENSG00000255428.1	AP002008.3	lncRNA	sense_intronic	0.1	0.1	0.1	0.1	0.1	0.1	0.1	0.1	0.1	0.1
ENSG00000254450.1	ALG9-IT1	lncRNA	sense_intronic	0.1	0.1	0.1	0.1	0.1	0.1	0.1	0.1	0.1	0.1
ENSG00000255334.1	AP000907.2	lncRNA	sense_intronic	0.1	0.1	0.1	0.1	0.1	0.1	0.1	0.1	0.1	0.1
ENSG00000270179.1	AP002840.2	lncRNA	sense_intronic	0.1	0.1	0.703726	0.794436	0.1	2.27258	0.1	1.27805	0.1	1.56268
ENSG00000276505.1	AP000892.2	lncRNA	sense_intronic	0.1	0.1	0.1	0.1	2.65129	0.1	2.40264	0.1	2.92104	0.1
ENSG00000263873.1	AP003396.5	lncRNA	sense_intronic	271.305	260.182	254.483	5.98245	4.83733	3.24906	5.81479	4.15351	6.85618	7.43886
ENSG00000269944.1	AP001267.4	lncRNA	sense_intronic	0.1	0.1	0.1	0.1	0.1	0.1	0.1	0.1	0.1	0.1
ENSG00000279342.2	AP000866.6	lncRNA	sense_intronic	0.229224	0.205956	2.75079	5.09165	1.31293	0.492739	2.47409	0.205501	1.99309	0.71561
ENSG00000259290.1	AP001007.3	lncRNA	sense_intronic	0.1	0.1	0.1	0.1	0.1	0.1	0.1	0.1	0.1	0.1
ENSG00000238262.1	NTM-IT	lncRNA	sense_intronic	0.1	0.1	0.1	0.1	0.1	0.1	0.1	0.1	0.1	0.1
ENSG00000255371.1	OPCML-IT2	lncRNA	sense_intronic	0.1	0.1	0.1	0.1	0.1	0.1	0.1	0.1	0.1	0.1
ENSG00000254896.1	OPCML-IT1	lncRNA	sense_intronic	0.1	0.1	0.1	0.1	0.1	0.1	0.1	0.1	0.1	0.1
ENSG00000255746.1	AC007406.2	lncRNA	sense_intronic	0.1	0.1	0.1	0.1	0.1	0.1	0.1	0.1	0.1	0.1
ENSG00000256020.1	AC006205.2	lncRNA	sense_intronic	0.1	0.1	0.1	0.1	0.1	0.1	0.1	0.1	0.1	0.1
ENSG00000256197.1	TSPAN9-IT1	lncRNA	sense_intronic	0.1	0.1	0.1	0.1	0.1	0.1	0.1	0.1	0.1	0.1
ENSG00000275850.1	AC005912.2	lncRNA	sense_intronic	0.1	0.1	0.1	0.1	0.1	0.1	0.1	0.1	0.1	0.1
ENSG00000267285.1	AC004672.2	lncRNA	sense_intronic	0.1	0.1	0.1	0.1	0.1	0.1	0.1	0.1	0.1	0.1
ENSG00000256381.1	AC005832.1	lncRNA	sense_intronic	0.1	0.1	0.1	0.1	0.1	0.1	0.1	0.1	0.1	0.1
ENSG00000255608.1	AC006063.1	lncRNA	sense_intronic	0.1	0.1	0.1	0.1	0.1	0.1	0.1	0.1	0.1	0.1
ENSG00000276232.1	AC006064.5	lncRNA	sense_intronic	0.1	0.1	0.1	0.1	4.26075	0.1	0.1	0.1	0.1	1.845
ENSG00000257027.1	AC010186.3	lncRNA	sense_intronic	1.25499	1.93216	1.08777	1.57823	0.553747	1.14955	1.49433	1.27734	1.5898	0.806094
ENSG00000256837.1	CACNA1C-IT1	lncRNA	sense_intronic	0.1	0.1	0.1	0.1	0.1	0.1	0.1	0.1	0.1	0.1
ENSG00000256257.1	CACNA1C-IT2	lncRNA	sense_intronic	0.1	0.1	0.1	0.1	0.1	0.1	0.1	0.1	0.1	0.1
ENSG00000256721.1	CACNA1C-IT3	lncRNA	sense_intronic	0.1	0.1	0.1	0.1	0.1	0.1	0.1	0.1	0.1	0.1
ENSG00000278356.1	AC005911.1	lncRNA	sense_intronic	1.40239	1.27368	1.41994	0.1	1.45902	3.03897	1.30113	0.1	3.1533	0.304397
ENSG00000255790.5	AC078950.1	lncRNA	sense_intronic	0.1	0.1	0.1	0.1	0.1	0.1	0.1	0.1	0.1	0.1
ENSG00000256712.1	AC134349.1	lncRNA	sense_intronic	0.1	0.1	0.1	0.1	0.1	1.41072	0.1	0.1	0.1	0.1
ENSG00000275560.1	AC008115.3	lncRNA	sense_intronic	0.1	0.962345	0.1	0.1	1.10471	0.1	1.00952	0.1	0.1	0.1
ENSG00000256650.1	RERG-IT1	lncRNA	sense_intronic	0.1	0.1	0.1	0.1	0.1	0.1	0.1	0.1	0.1	0.1
ENSG00000275567.1	AC008250.2	lncRNA	sense_intronic	0.1	0.1	0.1	0.1	0.1	0.1	0.1	0.1	0.1	0.1
ENSG00000274885.1	AC087241.4	lncRNA	sense_intronic	0.1	0.1	0.1	0.1	0.1	0.1	0.1	0.1	0.1	0.1
ENSG00000274624.1	AC007671.1	lncRNA	sense_intronic	0.1	0.1	0.1	0.1	0.1	0.466998	0.1	0.1	0.488541	0.249916
ENSG00000257009.1	AC022367.1	lncRNA	sense_intronic	0.1	0.1	0.1	0.1	0.1	0.1	0.1	0.1	0.1	0.1
ENSG00000253284.2	AC092828.1	lncRNA	sense_intronic	0.1	0.1	0.1	0.1	0.182727	0.1	0.1	0.157428	0.1	0.29267
ENSG00000273989.1	AC022079.1	lncRNA	sense_intronic	0.1	0.1	0.1	0.1	0.1	0.1	1.58383	0.1	0.1	0.1
ENSG00000259937.2	AC023158.1	lncRNA	sense_intronic	0.1	0.1	0.1	0.1	0.1	0.1	0.1	0.1	0.1	0.1
ENSG00000273853.1	AC023158.2	lncRNA	sense_intronic	0.1	0.1	0.1	0.1	0.1	0.1	0.1	0.1	0.1	0.1
ENSG00000274976.1	AC087588.2	lncRNA	sense_intronic	0.1	0.1	1.9901	0.1	2.02772	2.07294	0.1	0.1	2.10252	0.1
ENSG00000275854.1	AC084824.4	lncRNA	sense_intronic	2.13166	1.96711	1.08824	2.37575	1.1196	2.33088	2.00976	0.1	1.21114	0.939789
ENSG00000274105.1	AC084824.3	lncRNA	sense_intronic	0.670578	0.599064	0.676303	0.728774	2.07704	0.1	0.616876	3.60667	0.1	0.276685
ENSG00000275769.1	AC068792.1	lncRNA	sense_intronic	0.1	1.57748	0.1	0.1	0.1	0.1	0.1	2.97311	0.1	0.1
ENSG00000277342.1	AC048344.4	lncRNA	sense_intronic	3.6587	6.59815	6.16028	1.35249	0.1	0.1	2.2848	0.1	0.1	0.1
ENSG00000274964.1	AC026356.1	lncRNA	sense_intronic	7.15228	9.69276	11.495	1.99135	1.4067	0.9611	0.419258	1.61777	0.99952	0.375122
ENSG00000276115.1	AC026356.2	lncRNA	sense_intronic	1.78353	1.37999	0.779647	0.1	0.266728	0.1	0.477207	0.1	0.1	0.205251
ENSG00000274682.1	AC015540.1	lncRNA	sense_intronic	0.1	0.1	0.1	0.1	0.1	0.1	0.1	0.1	0.1	0.1
ENSG00000274943.1	AC079684.1	lncRNA	sense_intronic	0.1	0.1	5.30826	5.77218	1.7934	3.69525	3.20987	0.1	0.1	0.1
ENSG00000258068.1	AC079600.3	lncRNA	sense_intronic	0.1	0.1	0.1	0.1	0.1	0.1	0.1	0.1	0.1	0.1
ENSG00000278351.1	AC009248.2	lncRNA	sense_intronic	0.1	0.1	0.1	0.1	0.1	0.1	0.1	0.1	0.1	0.1
ENSG00000276390.1	AC004241.3	lncRNA	sense_intronic	3.28083	0.1	0.1	0.1	3.46407	0.1	0.1	0.1	0.1	0.354966
ENSG00000274591.1	AC025031.3	lncRNA	sense_intronic	0.1	0.1	0.1	0.1	0.1	0.1	0.1	0.1	0.1	0.1
ENSG00000278475.1	AC009464.1	lncRNA	sense_intronic	0.1	0.1	0.1	0.1	0.1	0.1	0.1	0.1	0.1	0.1
ENSG00000277173.1	AC004241.4	lncRNA	sense_intronic	0.327869	0.1	0.1	0.1	0.1	0.1	0.1	0.1	0.1	0.1
ENSG00000274737.1	AC004466.2	lncRNA	sense_intronic	1.00451	0.1	0.1	0.1	0.1	1.06996	0.1	0.1	0.1	0.1
ENSG00000278126.1	AC139768.1	lncRNA	sense_intronic	0.462303	0.417155	0.940701	0.525747	1.47243	0.503041	0.86987	2.5361	1.05967	1.08911
ENSG00000257298.1	AC008147.2	lncRNA	sense_intronic	0.1	0.1	0.1	0.1	0.1	0.1	0.1	0.1	0.1	0.1
ENSG00000257475.2	AC068888.2	lncRNA	sense_intronic	0.1	0.1	0.1	0.1	0.1	0.1	0.1	0.1	0.1	0.589449
ENSG00000273973.1	AC025162.2	lncRNA	sense_intronic	0.1	0.790258	0.1	0.9781	0.1	0.944426	0.1	0.1	0.1	0.1
ENSG00000257509.1	AC073487.1	lncRNA	sense_intronic	0.976832	0.1	0.984387	1.09977	1.02565	0.1	1.84385	0.1	0.1	0.390042
ENSG00000225195.2	AC078962.1	lncRNA	sense_intronic	0.1	0.1	0.1	0.1	0.1	0.1	0.1	0.1	0.1	0.1
ENSG00000276853.1	AC026124.2	lncRNA	sense_intronic	0.1	0.1	0.1	1.39151	0.1	0.1	0.1	0.1	1.40155	0.268885
ENSG00000250280.2	AC026124.1	lncRNA	sense_intronic	0.1	0.1	0.1	0.1	0.1	0.1	0.1	0.1	0.1	0.1
ENSG00000277945.1	AC107308.1	lncRNA	sense_intronic	0.1	0.1	0.1	0.1	0.1	0.1	0.1	0.1	0.1	0.1
ENSG00000257880.1	AC078789.1	lncRNA	sense_intronic	0.1	0.1	0.1	0.1	0.1	0.1	1.01961	0.1	0.1	0.1
ENSG00000277223.1	AC090116.1	lncRNA	sense_intronic	0.1	0.1	0.1	0.1	0.1	0.1	0.1	0.1	0.1	0.1
ENSG00000256571.1	AC079866.2	lncRNA	sense_intronic	0.1	0.1	0.1	0.1	0.1	0.1	0.1	0.1	0.1	0.1
ENSG00000273987.1	AC121761.2	lncRNA	sense_intronic	0.837769	0.1	2.53002	0.9254	2.61688	1.7867	0.784328	0.1	2.77406	0.499468
ENSG00000258303.1	AC012464.2	lncRNA	sense_intronic	0.1	0.1	0.1	0.1	0.1	0.1	0.1	0.1	0.1	0.1
ENSG00000277130.1	AC073569.3	lncRNA	sense_intronic	0.1	0.1	0.1	0.1	0.1	0.1	0.1	0.1	0.1	0.232067
ENSG00000282964.1	AC026108.1	lncRNA	sense_intronic	0.1	1.61419	0.1	0.1	0.1	0.1	0.1	0.1	0.1	0.1
ENSG00000258355.1	AC079174.1	lncRNA	sense_intronic	0.1	0.1	0.1	2.95362	0.1	0.1	0.1	0.1	0.1	0.1
ENSG00000274598.1	AC087893.1	lncRNA	sense_intronic	0.1	0.1	0.1	0.1	0.1	0.1	0.1	0.1	0.1	0.1
ENSG00000277595.1	AC007546.1	lncRNA	sense_intronic	0.1	0.1	0.1	0.969072	0.1	0.1	0.833284	0.1	0.1	0.1
ENSG00000277566.1	AC089999.2	lncRNA	sense_intronic	0.780418	0.1	0.1	0.1	0.79854	0.821849	0.1	0.1	0.854875	0.1
ENSG00000277840.1	AC026368.1	lncRNA	sense_intronic	0.1	0.1	0.1	0.1	0.97429	1.01127	0.1	0.1	0.1	0.1
ENSG00000256031.2	AC087885.1	lncRNA	sense_intronic	0.1	0.1	0.1	0.1	0.1	0.1	0.1	0.1	0.1	0.1
ENSG00000258337.1	AC130895.1	lncRNA	sense_intronic	0.1	0.1	0.1	0.1	0.1	0.1	0.1	0.1	0.1	0.1
ENSG00000274427.1	AC145423.2	lncRNA	sense_intronic	0.1	0.1	0.1	0.1	0.1	0.1	0.1	0.1	0.1	0.1
ENSG00000278112.1	AC145423.3	lncRNA	sense_intronic	0.1	0.1	0.933809	1.06238	0.990142	0.1	0.881904	0.1	0.1	0.1
ENSG00000257025.1	AC023595.1	lncRNA	sense_intronic	0.1	0.1	0.1	0.1	0.1	0.1	0.1	0.1	0.1	0.1
ENSG00000270130.1	AC068790.7	lncRNA	sense_intronic	0.1	0.1	0.1	1.32093	1.24657	1.28017	1.11372	0.1	0.1	0.961014
ENSG00000270048.1	AC068790.4	lncRNA	sense_intronic	0.1	0.1	0.1	0.1	0.1	0.1	0.1	0.1	0.1	0.1
ENSG00000269997.1	AC068790.3	lncRNA	sense_intronic	0.1	0.1	0.1	0.1	1.75764	0.1	0.1	0.1	0.926878	0.686854
ENSG00000269938.1	AC068790.2	lncRNA	sense_intronic	0.1	0.1	0.1	0.1	1.00201	0.1	0.901504	0.1	0.1	0.223301
ENSG00000270061.1	AC068790.5	lncRNA	sense_intronic	0.1	0.1	0.1	0.1	2.07794	2.19627	0.1	0.1	0.1	1.35489
ENSG00000270095.1	AC068790.6	lncRNA	sense_intronic	0.1	0.1	0.1	0.1	0.1	5.11887	0.1	0.1	0.1	0.1
ENSG00000273568.1	AC131009.3	lncRNA	sense_intronic	0.1	2.46987	5.24638	2.91097	8.33009	2.917	5.10805	0.1	0.1	1.16634
ENSG00000275485.1	AL512652.1	lncRNA	sense_intronic	0.1	0.1	0.1	0.1	1.21706	0.1	0.1	0.1	0.1	0.1
ENSG00000236953.1	ZDHHC20-IT1	lncRNA	sense_intronic	0.1	0.1	0.1	0.1	0.1	0.1	0.1	0.1	0.1	0.1
ENSG00000276672.1	AL161891.1	lncRNA	sense_intronic	0.1	0.350706	0.1	0.108821	0.407697	0.1	0.1	0.1	0.1	0.585405
ENSG00000230300.1	STARD13-IT1	lncRNA	sense_intronic	0.1	0.1	0.1	0.1	0.1	0.1	0.1	0.1	0.1	0.1
ENSG00000277386.1	AL138999.1	lncRNA	sense_intronic	0.1	0.1	0.1	0.1	0.1	0.1	0.1	0.1	0.1	0.1
ENSG00000281026.1	N4BP2L2-IT2	lncRNA	sense_intronic	1.22284	0.865154	0.534117	0.390118	0.732478	0.941655	0.819374	0.157971	0.487263	0.123004
ENSG00000236711.2	SMAD9-IT1	lncRNA	sense_intronic	0.1	0.1	0.1	0.1	0.1	0.1	0.1	0.1	0.1	0.1
ENSG00000277662.1	AL354696.1	lncRNA	sense_intronic	0.1	1.03413	0.1	3.8464	0.1	2.49798	1.11078	2.08009	0.1	0.653049
ENSG00000235285.1	SMIM2-IT1	lncRNA	sense_intronic	0.1	0.1	0.1	0.1	0.1	0.1	0.1	0.1	0.1	0.1
ENSG00000274001.1	AL512506.1	lncRNA	sense_intronic	0.1	0.1	0.1	0.1	0.1	0.1	0.1	0.1	0.1	0.1
ENSG00000278462.1	AL359880.1	lncRNA	sense_intronic	0.1	0.1	0.1	0.1	0.1	0.1	0.1	0.1	0.1	0.1
ENSG00000274929.1	AL157813.1	lncRNA	sense_intronic	0.1	0.981255	0.1	1.20878	2.22499	0.1	1.02338	3.92419	0.1	0.235535
ENSG00000274270.1	AL137060.1	lncRNA	sense_intronic	0.1	0.1	0.19478	0.1	0.200444	0.1	0.1	0.1	0.223727	0.162946
ENSG00000279463.1	AL159972.1	lncRNA	sense_intronic	0.1	0.1	0.1	0.1	0.1	0.1	0.1	0.1	0.1	0.1
ENSG00000228444.2	AL137244.1	lncRNA	sense_intronic	0.1	0.430246	0.492434	0.1	0.508942	0.1	0.1	0.1	0.1	0.1
ENSG00000282997.1	AL162456.1	lncRNA	sense_intronic	0.1	0.1	0.1	0.1	0.264007	0.1	0.1	0.1	0.1	0.1
ENSG00000236240.1	GPC5-IT1	lncRNA	sense_intronic	0.1	0.1	0.1	0.1	0.1	0.1	0.1	0.1	0.1	0.1
ENSG00000276809.1	AL138955.1	lncRNA	sense_intronic	0.1	0.1	0.1	0.1	0.534025	0.1	0.1	0.1	0.1	0.104339
ENSG00000229521.2	MYCBP2-AS2	lncRNA	sense_intronic	0.1	0.1	0.1	0.1	0.1	0.1	0.1	0.1	0.1	0.1
ENSG00000276573.1	AL442067.1	lncRNA	sense_intronic	0.1	0.1	0.1	0.1	0.1	0.1	0.1	0.1	0.1	0.1
ENSG00000276704.1	AL442067.2	lncRNA	sense_intronic	2.16607	0.1	0.1	0.1	0.1	0.1	0.1	0.1	0.1	0.1
ENSG00000224356.5	AL356966.1	lncRNA	sense_intronic	0.1	0.1	0.1	0.1	0.14514	0.1	0.1	0.246201	0.1	0.1
ENSG00000243319.7	FGF14-IT1	lncRNA	sense_intronic	0.1	0.1	0.1	0.209574	0.221153	0.1	0.174867	0.1	0.1	0.109786
ENSG00000277246.1	AL157762.1	lncRNA	sense_intronic	0.1	1.38089	0.1	0.1	0.1	0.1	0.1	0.1	0.1	0.1
ENSG00000276740.1	AL445649.1	lncRNA	sense_intronic	0.1	0.1	0.1	0.1	0.1	0.7835	0.1	0.1	0.828969	0.158155
ENSG00000227248.1	FAM155A-IT1	lncRNA	sense_intronic	0.1	0.1	0.1	0.1	0.1	0.1	0.1	0.1	0.1	0.110725
ENSG00000274204.1	AL138689.1	lncRNA	sense_intronic	0.1	0.1	0.1	0.1	2.08278	1.07694	0.934698	0.1	1.12551	1.71172
ENSG00000269189.1	AL445223.1	lncRNA	sense_intronic	0.1	0.1	0.1	0.1	0.1	0.1	0.1	0.1	0.1	0.1
ENSG00000229152.2	ANKRD10-IT1	lncRNA	sense_intronic	13.0847	11.8088	9.6428	8.26635	7.77507	9.03612	7.00319	8.49455	6.32116	1.39659
ENSG00000269356.1	AL356740.2	lncRNA	sense_intronic	0.1	0.1	0.1	0.1	0.1	0.1	0.1	0.1	0.1	0.1
ENSG00000269376.1	AL356740.3	lncRNA	sense_intronic	0.1	0.1	0.1	0.1	0.1	0.1	0.1	0.1	0.1	0.1
ENSG00000276434.1	AL136221.1	lncRNA	sense_intronic	1.02262	0.1	0.1	0.1	0.1	0.1	0.1	0.1	0.1	0.1
ENSG00000232487.1	RASA3-IT1	lncRNA	sense_intronic	0.1	0.1	0.1	0.1	0.1	0.1	0.1	0.1	0.1	0.279364
ENSG00000276916.1	AL442125.2	lncRNA	sense_intronic	0.1	0.1	0.1	0.1	0.1	0.1	1.13452	0.1	0.1	0.260249
ENSG00000276248.1	AL442125.1	lncRNA	sense_intronic	0.377648	1.23935	1.02609	2.83387	1.97418	2.30755	1.88	0.453693	0.991418	0.254562
ENSG00000277545.1	AL356752.1	lncRNA	sense_intronic	0.1	0.1	0.1	0.1	0.1	0.1	0.1	0.1	0.1	0.1
ENSG00000233644.1	ARHGEF7-IT1	lncRNA	sense_intronic	0.1	0.1	0.1	0.1	0.524693	0.1	0.1	0.1	0.1	0.105794
ENSG00000278784.1	AL136295.7	lncRNA	sense_intronic	3.21431	0.960153	2.89102	5.57512	0.744089	2.68379	3.34482	1.93397	4.78491	2.07639
ENSG00000262119.1	AL079343.1	lncRNA	sense_intronic	0.1	0.278542	0.312756	0.1	0.1	0.1	0.1	0.1	0.1	0.188792
ENSG00000258827.2	AL079304.1	lncRNA	sense_intronic	0.1	0.1	0.1	0.1	0.1	0.1	0.1	0.1	0.1	0.1
ENSG00000258450.1	AL139099.2	lncRNA	sense_intronic	0.1	0.1	0.1	0.1	0.1	0.1	0.1	0.1	0.1	0.1
ENSG00000269906.1	AL606834.1	lncRNA	sense_intronic	4.46774	4.0408	8.28707	3.34665	3.1516	4.05071	4.94848	1.347	0.830927	0.72736
ENSG00000270062.1	AL606834.2	lncRNA	sense_intronic	0.1	0.1	0.1	0.1	0.1	0.1	0.1	0.1	0.1	0.256768
ENSG00000277651.1	AL391261.4	lncRNA	sense_intronic	0.1	0.1	0.1	0.1	0.1	0.1	0.1	0.1	0.1	0.190697
ENSG00000273797.1	AL133445.2	lncRNA	sense_intronic	0.1	0.1	0.1	0.1	0.1	0.1	0.1	0.1	0.1	0.1
ENSG00000258443.1	AC005225.1	lncRNA	sense_intronic	0.1	0.5646	0.1	0.689854	0.1	0.672711	0.1	0.1	0.1	0.134354
ENSG00000270140.1	AC005520.3	lncRNA	sense_intronic	0.1	0.1	0.1	0.1	0.1	0.1	0.1	0.1	0.1	0.1
ENSG00000258419.1	AC022469.1	lncRNA	sense_intronic	0.1	0.1	0.1	0.1	0.1	0.1	0.1	0.1	0.1	0.1
ENSG00000278576.1	AL162171.3	lncRNA	sense_intronic	0.1	0.137714	0.1	0.170922	0.1	0.328035	0.142404	0.1	0.344837	0.293172
ENSG00000260711.2	AL121839.2	lncRNA	sense_intronic	0.308793	0.110712	0.188542	0.204531	0.1	0.1	0.114753	0.333621	0.272726	0.1
ENSG00000278396.1	AL122023.1	lncRNA	sense_intronic	0.1	0.1	0.1	0.1	0.1	0.1	0.1	0.1	1.06254	1.02792
ENSG00000258412.1	AL355102.1	lncRNA	sense_intronic	0.1	0.1	0.1	0.1	0.1	0.1	0.1	0.1	0.1	0.1
ENSG00000276182.1	AL163051.2	lncRNA	sense_intronic	0.1	0.1	0.1	0.1	0.961847	0.1	0.868954	1.6918	2.08319	0.844244
ENSG00000258904.1	AL157871.5	lncRNA	sense_intronic	0.1	0.1	0.1	0.1	0.1	0.1	0.1	0.1	0.1	0.1
ENSG00000258620.1	AL135838.1	lncRNA	sense_intronic	0.1	0.1	0.1	0.1	0.1	0.1	0.1	0.1	0.1	0.1
ENSG00000270108.1	AL049840.5	lncRNA	sense_intronic	0.1	1.16795	0.1	2.88468	1.33789	1.39129	1.20117	0.1	0.1	0.787235
ENSG00000269940.1	AL049840.3	lncRNA	sense_intronic	1.7631	1.55861	6.24159	4.91957	5.46509	3.72077	0.812986	6.32327	6.06305	5.09243
ENSG00000269958.1	AL049840.4	lncRNA	sense_intronic	6.01195	7.75269	4.08611	11.2796	5.62082	5.0564	5.0056	3.60445	6.87768	6.12162
ENSG00000274307.1	AC023449.2	lncRNA	sense_intronic	1.14793	0.585672	0.501947	0.182998	0.1	0.1	0.1	0.293163	0.184014	0.1
ENSG00000261426.1	AC144833.1	lncRNA	sense_intronic	0.1	0.1	0.1	0.1	0.1	0.1	0.1	0.1	0.1	0.1
ENSG00000259152.1	AC104002.2	lncRNA	sense_intronic	0.1	0.1	0.1	2.78966	0.1	0.1	0.1	0.1	0.1	0.1
ENSG00000278840.1	AC009878.1	lncRNA	sense_intronic	0.1	0.1	0.1	0.1	0.1	0.1	0.1	0.1	0.1	0.1
ENSG00000259690.1	AC107980.1	lncRNA	sense_intronic	0.1	0.1	0.1	0.1	0.1	0.1	0.1	0.1	0.1	0.1
ENSG00000270055.1	AC127502.2	lncRNA	sense_intronic	1.89395	2.46603	2.8025	6.85876	7.89926	6.15915	7.48256	6.89243	7.18741	3.21288
ENSG00000270015.1	AC087481.3	lncRNA	sense_intronic	3.76889	4.0929	3.80245	5.39576	5.4311	6.07003	3.52459	3.99218	4.41501	2.15113
ENSG00000278472.1	AC009268.2	lncRNA	sense_intronic	0.1	1.72917	0.1	0.1	0.1	0.1	0.1	0.1	0.1	0.1
ENSG00000259644.1	AC022613.3	lncRNA	sense_intronic	0.1	0.1	0.1	0.407868	0.1	0.391089	0.341497	0.1	0.1	0.1
ENSG00000261529.1	AC100774.1	lncRNA	sense_intronic	0.1	0.1	0.1	0.1	0.1	0.1	0.1	0.1	0.495801	0.1
ENSG00000270704.3	AC124312.4	lncRNA	sense_intronic	0.1	6.33216	0.1	7.5279	3.52557	0.1	3.19147	0.1	0.1	5.86242
ENSG00000271347.1	AC124312.5	lncRNA	sense_intronic	9.87176	4.50179	0.1	0.1	0.1	0.1	0.1	0.1	0.1	0.1
ENSG00000270523.1	AC124303.1	lncRNA	sense_intronic	0.1	0.1	0.1	0.1	0.1	0.1	0.1	0.1	0.1	0.1
ENSG00000273786.1	AC020658.4	lncRNA	sense_intronic	0.1	0.80231	0.1	0.1	0.1	0.951031	0.1	0.1	0.1	0.1
ENSG00000260648.3	AC020658.3	lncRNA	sense_intronic	0.187333	0.1	0.1	0.1	0.1	0.1	0.1	0.1	0.1	0.1
ENSG00000276107.1	AC037198.1	lncRNA	sense_intronic	0.1	0.1	0.1	0.1	0.1	0.1	0.1	0.1	0.1	0.114661
ENSG00000259432.1	AC023908.1	lncRNA	sense_intronic	0.1	0.1	0.1	0.1	0.1	0.1	0.1	0.1	0.1	0.1
ENSG00000273855.1	AC020658.5	lncRNA	sense_intronic	0.1	0.1	0.1	1.24282	0.1	0.1	0.1	0.1	1.29071	0.1
ENSG00000259396.1	AC087721.1	lncRNA	sense_intronic	0.1	0.1	0.1	0.1	0.1	0.1	0.1	0.1	0.1	0.1
ENSG00000278493.1	AC039056.2	lncRNA	sense_intronic	0.784296	0.69426	0.1	1.71692	0.815514	0.827973	2.21984	0.1	2.5897	0.148799
ENSG00000259254.1	AC022405.1	lncRNA	sense_intronic	0.1	1.35681	0.1	0.1	0.1	0.1	0.1	0.1	0.1	0.1
ENSG00000280036.1	AC020661.4	lncRNA	sense_intronic	0.1	0.1	0.1	0.1	0.1	0.1	0.1	0.1	0.1	0.1
ENSG00000275601.1	AC011330.2	lncRNA	sense_intronic	2.25256	1.02488	3.4315	6.1586	4.60299	5.9713	5.15488	0.1	1.24979	0.248525
ENSG00000259659.1	AC009996.1	lncRNA	sense_intronic	0.1	0.1	0.1	0.1	0.940143	0.1	0.848378	0.1	0.1	0.184835
ENSG00000259932.1	AC051619.7	lncRNA	sense_intronic	0.1	0.1	0.1	0.1	1.58743	0.1	0.707319	1.14206	0.1	0.521473
ENSG00000260035.1	AC051619.8	lncRNA	sense_intronic	2.24995	0.1	2.20194	0.1	0.1	0.1	0.1	0.1	0.1	0.1
ENSG00000276593.1	AC022306.3	lncRNA	sense_intronic	0.1	0.1	0.1	0.1	0.1	0.1	0.1	0.1	0.1	0.1
ENSG00000259554.1	AC084882.1	lncRNA	sense_intronic	0.1	0.1	0.1	0.1	0.1	0.1	0.1	0.1	0.1	0.1
ENSG00000259740.1	AC009558.2	lncRNA	sense_intronic	0.1	0.1	0.1	0.1	0.1	0.1	0.1	0.1	0.1	0.1
ENSG00000274654.1	AC022467.1	lncRNA	sense_intronic	0.1	0.1	0.1	0.1	0.54192	0.1	0.485198	0.1	0.1	0.1
ENSG00000259204.1	AC073964.1	lncRNA	sense_intronic	0.1	0.1	0.1	0.1	0.1	0.1	0.1	0.1	0.1	0.1
ENSG00000259701.1	AC020891.3	lncRNA	sense_intronic	0.1	0.1	0.1	0.1	0.1	0.1	0.1	0.1	0.1	0.1
ENSG00000259194.1	AC020891.1	lncRNA	sense_intronic	0.1	0.1	0.1	0.1	0.1	0.1	0.1	0.1	0.1	0.1
ENSG00000285410.1	GABPB1-IT1	lncRNA	sense_intronic	0.76321	1.37522	0.93616	2.14682	2.32322	2.89581	2.36405	2.48753	3.96723	3.76061
ENSG00000259377.1	AC026770.1	lncRNA	sense_intronic	0.1	0.1	0.1	0.1	0.1	0.1	0.1	0.1	0.1	0.1
ENSG00000274954.1	AC090971.5	lncRNA	sense_intronic	0.1	0.1	0.1	0.1	0.1	0.1	0.1	0.1	0.1	0.1
ENSG00000274528.1	AC090970.2	lncRNA	sense_intronic	0.517572	0.1	1.0472	1.12888	0.534566	1.62293	0.1	0.920014	0.561794	0.753714
ENSG00000259398.1	AC090970.1	lncRNA	sense_intronic	0.1	0.1	0.1	0.1	0.1	0.1	0.1	0.1	0.1	0.1
ENSG00000259935.1	AC009754.1	lncRNA	sense_intronic	0.1	0.1	0.1	0.1	0.1	0.1	0.1	0.1	0.1	0.1
ENSG00000276533.1	AC018926.2	lncRNA	sense_intronic	0.1	0.1	0.1	0.1	0.1	0.1	2.03452	1.94629	0.1	0.223708
ENSG00000274765.1	AC018926.1	lncRNA	sense_intronic	0.1	0.1	0.1	1.66198	0.1	0.1	0.1	0.1	0.1	0.1
ENSG00000277548.1	AC018926.3	lncRNA	sense_intronic	1.49824	0.1	1.51428	1.61832	0.1	0.1	0.1	0.1	0.1	0.336338
ENSG00000275417.1	AC068726.1	lncRNA	sense_intronic	0.1	0.1	0.1	0.1	0.1	0.1	0.1	0.1	0.1	0.1
ENSG00000274719.1	AC012653.2	lncRNA	sense_intronic	0.1	0.1	0.1	0.1	1.78718	0.1	0.1	0.1	0.1	0.1
ENSG00000277229.1	AC084781.1	lncRNA	sense_intronic	0.1	0.1	0.1	0.1	0.1	0.1	0.1	0.1	0.1	0.1
ENSG00000277790.1	AC084781.2	lncRNA	sense_intronic	0.1	0.1	0.1	0.1	0.1	0.1	0.1	0.1	0.1	0.1
ENSG00000259476.1	AC018904.2	lncRNA	sense_intronic	0.1	0.1	0.1	0.1	0.1	0.1	0.1	0.1	0.1	0.1
ENSG00000274667.1	AC090517.2	lncRNA	sense_intronic	0.1	0.1	0.1	1.06211	0.1	0.1	0.1	0.1	0.1	0.204306
ENSG00000275343.1	AC010999.1	lncRNA	sense_intronic	0.1	0.1	2.27885	0.1	0.1	0.1	0.1	4.07953	0.1	0.1
ENSG00000259771.1	AC092756.1	lncRNA	sense_intronic	0.1	0.1	0.1	0.1	0.1	0.1	0.1	0.1	0.1	0.1
ENSG00000259735.1	AC092868.2	lncRNA	sense_intronic	0.1	0.1	0.1	0.1	0.1	0.1	0.1	0.1	0.1	0.1
ENSG00000273792.1	AC022898.2	lncRNA	sense_intronic	0.1	0.1	0.1	0.372137	0.1	0.1	0.1	0.1	0.1	0.1
ENSG00000259402.1	AC090515.5	lncRNA	sense_intronic	0.1	0.1	1.32888	0.1	0.1	0.1	0.1	0.1	0.1	0.1
ENSG00000259682.1	AC091231.1	lncRNA	sense_intronic	0.1	0.1	0.1	0.1	0.1	0.1	0.1	0.1	0.1	0.1
ENSG00000274995.1	AC013564.1	lncRNA	sense_intronic	0.1	0.1	0.1	0.1	0.1	0.1	0.1	0.1	0.1	0.129804
ENSG00000259645.1	AC027237.4	lncRNA	sense_intronic	0.1	0.1	0.1	0.1	0.1	0.1	0.1	0.1	0.1	0.1
ENSG00000259744.1	AC009269.4	lncRNA	sense_intronic	0.1	0.1	0.1	0.1	0.1	0.1	0.1	0.1	1.03988	0.1
ENSG00000260586.2	AC064799.2	lncRNA	sense_intronic	0.1	0.1	0.1	0.1	0.1	0.1	0.1	0.1	0.1	0.1
ENSG00000261544.1	AC011939.2	lncRNA	sense_intronic	0.1	0.1	0.1	0.1	0.1	0.1	0.1	0.1	0.1	0.1
ENSG00000274297.1	AC009269.5	lncRNA	sense_intronic	0.1	0.1	0.1	0.1	0.1	0.1	0.1	0.1	0.1	0.1
ENSG00000281183.1	NPTN-IT1	lncRNA	sense_intronic	1.61699	2.17663	1.85326	2.26337	2.5477	1.7331	1.32426	1.45037	2.48747	1.49159
ENSG00000261384.1	AC023300.1	lncRNA	sense_intronic	0.1	0.1	0.1	0.1	0.1	0.1	0.1	0.1	0.1	0.1
ENSG00000276744.1	AC105137.2	lncRNA	sense_intronic	0.1	0.1	0.1	0.1	0.1	0.1	0.1	0.916053	0.1	0.1
ENSG00000269951.1	AC090181.2	lncRNA	sense_intronic	0.1	0.564172	0.627481	0.1	0.1	0.672685	0.589516	1.13261	1.38474	1.70927
ENSG00000272418.1	AC090607.4	lncRNA	sense_intronic	0.1	1.73156	0.1	2.09959	0.1	4.11926	0.1	0.1	2.136	0.1
ENSG00000278600.1	AC015871.3	lncRNA	sense_intronic	1.34307	1.40719	1.59579	4.25771	3.28702	1.9344	2.72392	1.59913	1.76247	1.53796
ENSG00000274128.1	AC027807.2	lncRNA	sense_intronic	0.1	0.1	0.1	0.1	0.1	0.1	0.1	0.1	0.1	0.1
ENSG00000259415.1	AC012291.1	lncRNA	sense_intronic	0.1	0.1	0.1	0.1	0.1	0.1	0.1	0.1	0.1	0.1
ENSG00000259767.1	AC022558.1	lncRNA	sense_intronic	0.1	0.1	0.1	0.1	1.30148	0.1	0.1	0.1	0.1	0.2467
ENSG00000259636.1	AC016987.2	lncRNA	sense_intronic	0.1	0.1	0.1	0.1	0.1	0.1	0.1	0.1	0.1	0.1
ENSG00000259561.1	AC079075.1	lncRNA	sense_intronic	0.1	0.1	0.1	0.1	0.1	0.1	0.1	0.1	0.1	0.1
ENSG00000259453.1	AC087286.4	lncRNA	sense_intronic	0.1	0.1	0.1	0.1	0.1	0.1	0.1	0.1	0.1	0.107921
ENSG00000273691.1	AC087284.1	lncRNA	sense_intronic	0.1	0.1	0.1	0.1	0.1	0.1	0.1	0.1	0.1	0.1
ENSG00000258922.1	AC106028.2	lncRNA	sense_intronic	0.1	0.1	0.1	0.1	0.1	0.1	0.1	0.1	0.1	0.1
ENSG00000260361.1	AC106028.3	lncRNA	sense_intronic	0.1	0.1	0.473769	0.1	0.1	0.1	0.215096	0.1	0.1	0.185635
ENSG00000259921.1	AC022819.1	lncRNA	sense_intronic	0.1	0.10206	0.1	0.1	0.11827	0.360956	0.210672	0.1	0.1	0.1
ENSG00000274139.1	AC090164.2	lncRNA	sense_intronic	0.1	0.1	0.1	0.1	0.1	0.1	0.1	0.1	0.1	0.1
ENSG00000260182.1	AC120498.2	lncRNA	sense_intronic	0.1	0.1	0.1	0.1	0.1	0.1	0.1	0.1	0.1	0.1
ENSG00000260316.2	AL008727.1	lncRNA	sense_intronic	0.1	0.1	0.1	0.1	0.1	0.1	0.1	0.126825	0.1	0.1
ENSG00000276931.1	AC009041.4	lncRNA	sense_intronic	0.86455	0.776395	0.1	0.1	0.897956	0.1	0.803098	0.1	0.987557	0.560232
ENSG00000261430.1	AL031600.2	lncRNA	sense_intronic	0.1	0.1	0.1	0.1	0.1	0.1	0.1	0.1	0.1	0.1
ENSG00000260954.1	AL133297.1	lncRNA	sense_intronic	0.1	1.306	0.1	0.1	1.50837	0.1	1.35302	0.1	1.65532	0.304898
ENSG00000275092.1	AL031710.2	lncRNA	sense_intronic	0.740937	0.1	0.1	0.1	0.1	0.1	0.1	0.1	0.1	0.1
ENSG00000260293.2	AC106820.4	lncRNA	sense_intronic	0.265572	0.117646	0.1	0.371345	0.556547	0.1	0.246589	1.18594	0.74501	0.297964
ENSG00000261288.1	AC093525.5	lncRNA	sense_intronic	0.1	0.1	0.1	0.1	0.1	0.1	0.1	0.1	0.1	0.1
ENSG00000277170.1	AC012676.3	lncRNA	sense_intronic	0.1	0.1	0.1	1.48766	0.1	1.47348	0.1	0.1	1.5689	0.1
ENSG00000277440.1	AC012676.4	lncRNA	sense_intronic	0.1	0.1	0.8969	0.1	0.1	0.1	0.1	0.1	0.1	0.1
ENSG00000262712.1	AC012676.1	lncRNA	sense_intronic	2.93943	3.37767	1.59927	4.0536	5.70304	3.62188	5.67502	2.84779	4.64543	2.33827
ENSG00000278434.1	AC023830.3	lncRNA	sense_intronic	0.265394	0.1	1.0699	0.294228	0.551487	0.279706	0.1	0.1	0.1	0.256783
ENSG00000278022.1	AC118658.1	lncRNA	sense_intronic	1.38805	0.1	4.15748	3.04364	2.85345	1.48074	1.28931	0.1	0.1	0.316339
ENSG00000257180.1	AC009135.1	lncRNA	sense_intronic	0.1	0.1	0.1	0.1	0.1	0.1	0.1	1.21984	0.1	0.130991
ENSG00000260835.1	AC007223.1	lncRNA	sense_intronic	0.1	0.1	0.1	0.1	0.1	0.1	0.1	0.1	0.1	0.1
ENSG00000261123.1	AC009065.5	lncRNA	sense_intronic	0.871974	0.1	0.87295	0.1	0.900329	1.83567	0.80077	0.1	0.1	0.357095
ENSG00000275056.1	AC020663.3	lncRNA	sense_intronic	0.1	0.309112	0.346468	0.386925	0.1	0.740008	0.324975	0.1	0.1	0.1
ENSG00000260310.1	AC027277.2	lncRNA	sense_intronic	0.1	0.1	0.1	0.1	0.1	0.1	0.1	0.1	0.1	0.1
ENSG00000274038.1	AC007014.2	lncRNA	sense_intronic	0.1	0.1	1.68243	0.1	0.1	0.1	0.1	0.1	0.1	0.1
ENSG00000260723.1	AC007598.1	lncRNA	sense_intronic	0.1	0.1	0.1	0.1	0.1	0.1	0.1	0.1	0.1	0.1
ENSG00000260601.1	AC131391.1	lncRNA	sense_intronic	0.1	0.1	0.1	0.1	0.1	0.1	0.1	0.1	0.1	0.15127
ENSG00000261560.1	AC007216.3	lncRNA	sense_intronic	0.585062	0.1	0.1	0.327665	0.1	0.313765	0.1	0.526152	0.1	0.22789
ENSG00000262380.1	AC026401.2	lncRNA	sense_intronic	0.1	0.1	0.1	0.1	0.1	0.1	0.1	0.1	0.1	0.1
ENSG00000275927.1	AC009152.1	lncRNA	sense_intronic	1.09916	0.1	0.1	0.1	0.1	2.3332	1.01194	0.1	0.1	0.23503
ENSG00000259871.1	AC130456.1	lncRNA	sense_intronic	0.1	0.1	0.1	0.1	0.1	0.1	0.1	0.1	0.1	0.241281
ENSG00000261596.2	AC005632.2	lncRNA	sense_intronic	0.526155	0.1	0.528482	0.1	0.1	0.1	0.496889	0.1	0.1	0.295431
ENSG00000259782.2	AC008915.1	lncRNA	sense_intronic	0.1	0.438087	0.1	0.1	0.1	0.1	0.1	0.1	0.1	0.282936
ENSG00000260751.2	AC008870.2	lncRNA	sense_intronic	1.39918	2.51345	0.937287	3.12022	0.977651	2.48994	2.17802	1.67856	1.58277	1.2223
ENSG00000275494.1	AC133552.5	lncRNA	sense_intronic	2.45441	2.16622	2.48838	2.71653	5.06706	1.32019	4.49363	10.8607	1.41824	5.73786
ENSG00000285882.1	AC093516.1	lncRNA	sense_intronic	0.1	0.1	0.1	0.1	0.29295	0.1	0.1	0.1	0.1	0.1
ENSG00000261736.1	AC002551.1	lncRNA	sense_intronic	0.1	0.1	0.1	0.1	0.1	0.1	0.1	0.1	0.1	0.223306
ENSG00000273553.1	AC016597.2	lncRNA	sense_intronic	0.1	0.1	0.1	0.1	0.1	0.1	0.1	0.1	0.1	0.1
ENSG00000262766.1	AC135050.5	lncRNA	sense_intronic	0.1	1.15012	0.1	2.83063	5.31822	2.75818	1.17379	2.23121	0.1	0.298694
ENSG00000278133.1	AC135050.6	lncRNA	sense_intronic	15.203	13.2298	10.1364	24.3342	9.96171	17.8439	9.33929	28.2212	15.3054	19.2432
ENSG00000259810.2	AC002519.1	lncRNA	sense_intronic	0.1	0.1	0.1	0.1	0.1	0.1	0.142722	0.1	0.1	0.1
ENSG00000262038.1	AC007599.2	lncRNA	sense_intronic	0.1	0.1	0.1	0.1	0.1	0.1	0.1	0.1	0.1	0.1
ENSG00000261131.1	AC012186.2	lncRNA	sense_intronic	0.1	0.1	2.42123	0.1	0.1	0.1	0.1	0.1	0.1	0.1
ENSG00000270120.1	AC007728.3	lncRNA	sense_intronic	0.1	0.516989	0.1	0.1	0.1	0.1	0.1	0.1	0.1	0.1
ENSG00000275155.1	AC027348.1	lncRNA	sense_intronic	1.92699	0.85495	0.97883	5.4104	2.02585	3.07648	1.804	1.73818	2.1412	1.61068
ENSG00000259926.1	AC007342.1	lncRNA	sense_intronic	0.1	0.1	0.1	0.1	0.1	0.1	0.1	0.1	0.1	0.1
ENSG00000260198.1	AC009102.1	lncRNA	sense_intronic	0.1	0.1	0.1	0.1	0.1	0.1	0.1	0.1	0.1	0.1
ENSG00000261270.1	AC012181.2	lncRNA	sense_intronic	1.64231	0.1	0.1	0.1	0.1	0.1	0.800506	1.62174	0.900535	0.595608
ENSG00000261114.1	AC012181.1	lncRNA	sense_intronic	1.39598	0.1	2.09326	2.29003	3.59522	2.19806	3.21704	2.36774	0.761372	0.715798
ENSG00000260038.1	AC009090.1	lncRNA	sense_intronic	0.1	0.1	0.1	0.1	0.1	0.1	0.1	0.1	0.1	0.1
ENSG00000269986.1	AC040174.2	lncRNA	sense_intronic	0.1	0.1	0.1	0.1	0.1	0.1	0.1	0.1	0.1	0.1
ENSG00000275191.1	AC007497.1	lncRNA	sense_intronic	1.05745	0.1	0.1	0.1	2.209	1.14266	0.1	1.9034	3.5504	1.05689
ENSG00000260600.1	AC092125.1	lncRNA	sense_intronic	0.1	0.1	0.1	0.1	0.1	0.1	0.1	0.1	0.1	0.1
ENSG00000270165.1	AC010530.1	lncRNA	sense_intronic	0.1	0.1	0.1	0.1	0.1	0.1	0.926541	0.1	0.1	0.379104
ENSG00000259797.1	AC020978.1	lncRNA	sense_intronic	0.1	0.1	0.1	0.1	0.1	0.1	0.1	0.1	0.1	0.1
ENSG00000266801.1	AC009137.2	lncRNA	sense_intronic	0.978306	0.1	0.983341	0.1	0.1	0.1	0.1	0.1	0.1	0.212556
ENSG00000262514.1	AC020978.6	lncRNA	sense_intronic	0.1	0.1	0.1	0.1	0.1	0.1	0.1	0.1	0.1	0.1
ENSG00000261469.1	AC020978.4	lncRNA	sense_intronic	0.1	0.1	0.1	0.1	0.1	0.1	0.1	0.1	0.1	0.1
ENSG00000265113.1	AC026474.1	lncRNA	sense_intronic	0.1	0.1	0.1	0.1	0.1	0.1	0.1	0.1	0.1	0.1
ENSG00000260015.1	AC010547.2	lncRNA	sense_intronic	0.1	0.1	0.1	0.1	0.1	0.1	0.1	0.1	0.1	0.1
ENSG00000261291.1	AC007906.1	lncRNA	sense_intronic	1.22738	0.1	1.22905	0.1	2.56064	0.1	0.1	0.1	0.1	0.252859
ENSG00000261765.1	AC009127.1	lncRNA	sense_intronic	0.1	0.1	0.1	0.1	0.1	0.1	0.1	0.1	0.1	0.1
ENSG00000259999.1	AC009054.1	lncRNA	sense_intronic	0.1	0.1	0.1	0.1	0.1	0.1	0.1	0.1	0.1	0.1
ENSG00000261783.1	AC009054.2	lncRNA	sense_intronic	0.1	0.1	0.1	0.1	0.1	0.1	1.72873	0.1	2.11464	1.23388
ENSG00000261476.1	AC009163.3	lncRNA	sense_intronic	0.1	0.1	0.1	0.1	0.63847	0.1	0.1	0.1	0.1	0.385707
ENSG00000276007.1	AC079414.3	lncRNA	sense_intronic	1.83148	1.09695	1.26127	2.73316	1.9136	0.658513	1.70794	9.81346	2.74678	1.03876
ENSG00000261837.1	AC046158.2	lncRNA	sense_intronic	0.1	0.1	0.1	0.713805	0.1	0.1	0.1	0.1	0.1	0.1
ENSG00000260816.2	AC027279.1	lncRNA	sense_intronic	0.1	0.113817	0.1	0.139981	0.130424	0.270608	0.11729	0.1	0.1	0.1
ENSG00000261537.1	AC027279.2	lncRNA	sense_intronic	0.1	0.1	0.1	0.1	0.1	0.1	0.1	0.1	0.1	0.100314
ENSG00000260479.1	AC009145.1	lncRNA	sense_intronic	0.1	0.1	0.1	0.1	0.1	0.1	0.1	0.1	0.1	0.1
ENSG00000260511.1	AC009145.2	lncRNA	sense_intronic	0.1	0.1	0.1	0.1	0.1	0.1	0.1	0.1	0.1	0.1
ENSG00000260064.1	AC092332.1	lncRNA	sense_intronic	0.1	0.1	0.1	0.1	0.1	0.1	0.1	0.1	0.1	0.1
ENSG00000272330.1	AC002044.1	lncRNA	sense_intronic	0.1	0.1	0.1	0.1	0.1	0.1	24.5784	0.1	0.1	0.1
ENSG00000261061.1	AC092718.4	lncRNA	sense_intronic	4.53074	4.50003	5.10701	0.621454	1.75479	0.596727	2.07422	2.03839	0.623681	2.19626
ENSG00000260862.1	AC099506.1	lncRNA	sense_intronic	0.1	0.1	0.1	0.1	0.1	0.1	0.1	0.1	0.1	0.1
ENSG00000274093.1	AC009032.1	lncRNA	sense_intronic	0.1	0.1	0.1	0.1	0.1	0.1	0.1	0.1	0.1	0.1
ENSG00000274677.1	AC040169.3	lncRNA	sense_intronic	0.1	0.1	0.1	0.1	0.1	0.1	0.1	0.1	0.1	0.1
ENSG00000260859.1	AC025280.1	lncRNA	sense_intronic	0.1	0.1	0.1	0.1	0.1	0.1	0.1	0.1	0.1	0.1
ENSG00000275393.1	AC018695.6	lncRNA	sense_intronic	0.1	0.1	0.1	0.1	0.1	0.1	0.1	0.1	0.1	0.1
ENSG00000261697.5	AC010531.4	lncRNA	sense_intronic	0.1	0.1	0.1	0.1	0.219641	0.1	0.1	0.1	0.1	0.1
ENSG00000260603.1	AC133539.1	lncRNA	sense_intronic	0.1	0.1	0.1	0.1	0.1	0.1	0.1	0.1	0.1	0.1
ENSG00000260671.2	AC010536.2	lncRNA	sense_intronic	0.1	0.1	0.1	0.1	0.1	0.1	0.1	0.1	0.1	0.1
ENSG00000276337.1	AC105429.1	lncRNA	sense_intronic	0.326147	0.19464	0.221905	0.97839	1.48108	1.40032	1.32165	0.195998	0.1	0.1
ENSG00000261226.1	AC092384.3	lncRNA	sense_intronic	0.1	0.251459	0.1	0.1	0.149298	0.1	0.1	0.1	0.1	0.1
ENSG00000261692.1	AC092120.1	lncRNA	sense_intronic	0.1	0.1	0.1	0.1	0.1	0.1	0.1	0.1	0.1	0.1
ENSG00000262869.1	AC099684.3	lncRNA	sense_intronic	0.1	0.1	0.1	0.1	0.1	0.1	0.1	0.1	0.1	0.1
ENSG00000236457.1	AC090617.1	lncRNA	sense_intronic	0.1	0.1	0.1	0.1	0.1	0.1	2.13221	0.1	0.1	0.1
ENSG00000263338.1	AC027796.5	lncRNA	sense_intronic	0.1	0.1	0.1	2.43595	0.1	0.1	1.02546	0.1	0.1	0.1
ENSG00000261916.1	AC027796.1	lncRNA	sense_intronic	0.1	0.1	0.1	1.13588	0.1	0.1	0.1	0.1	0.1	0.20739
ENSG00000271851.1	AC087501.4	lncRNA	sense_intronic	0.1	0.381764	0.216468	0.706377	0.220644	0.228648	0.1	0.1	0.476767	0.899406
ENSG00000266803.1	AC127540.1	lncRNA	sense_intronic	0.1	0.1	0.1	0.1	0.1	0.1	0.1	0.1	0.1	0.1
ENSG00000264167.1	AC122129.2	lncRNA	sense_intronic	0.1	0.1	0.1	0.1	0.1	0.1	0.1	0.1	0.1	0.1
ENSG00000264885.1	AC026271.3	lncRNA	sense_intronic	0.735125	0.655592	1.24654	1.92561	1.81267	0.790281	0.921019	4.42556	1.10455	2.34335
ENSG00000266664.1	AC007952.9	lncRNA	sense_intronic	0.1	0.1	0.1	0.1	0.1	0.1	0.1	0.1	0.1	0.1
ENSG00000266126.1	AC005730.3	lncRNA	sense_intronic	0.1	0.1	0.1	0.1	0.1	0.1	0.1	0.1	0.1	0.1
ENSG00000265801.1	AC069366.2	lncRNA	sense_intronic	0.1	0.1	0.1	0.1	0.1	0.1	0.1	0.1	0.1	0.420914
ENSG00000277450.1	AC002094.4	lncRNA	sense_intronic	0.1	0.1	0.1	4.80384	0.1	0.1	0.1	0.1	2.51829	0.1
ENSG00000266839.3	AC008088.1	lncRNA	sense_intronic	0.1	0.1	0.1	3.30843	0.1	3.21818	0.1	0.1	0.1	0.1
ENSG00000264608.1	AC005726.3	lncRNA	sense_intronic	2.45184	3.28782	1.23478	1.38458	0.1	1.32591	1.15645	4.46287	1.37244	0.236616
ENSG00000265791.1	AC127024.4	lncRNA	sense_intronic	2.86459	0.1	0.1	0.1	0.1	0.1	2.68647	0.1	0.1	2.00923
ENSG00000264456.1	AC138207.4	lncRNA	sense_intronic	1.75923	0.1	0.719135	0.390698	1.08454	0.1	1.29395	0.1	0.1	0.1
ENSG00000238007.1	AC024619.1	lncRNA	sense_intronic	0.1	0.1	0.1	0.1	0.1	0.1	0.1	0.1	0.1	0.1
ENSG00000264598.1	AC003687.1	lncRNA	sense_intronic	0.1	0.1	0.1	0.1	0.1	0.1	0.1	0.1	0.1	0.1
ENSG00000265544.1	AA06	lncRNA	sense_intronic	0.1	0.1	0.1	0.1	0.1	0.1	0.1	0.1	0.1	0.1
ENSG00000263485.1	AC004147.1	lncRNA	sense_intronic	0.1	0.1	0.1	0.1	0.1	0.1	0.1	0.1	0.1	0.1
ENSG00000265775.1	AC004147.5	lncRNA	sense_intronic	0.1	0.1	0.1	0.1	0.1	0.1	0.1	0.1	0.1	0.1
ENSG00000264290.1	AC104564.3	lncRNA	sense_intronic	0.1	1.10419	0.1	0.1	3.88087	0.1	1.15796	0.1	0.1	0.772765
ENSG00000264007.1	AC104564.2	lncRNA	sense_intronic	0.599388	0.1	0.1	0.1	0.630629	0.636773	1.12453	0.1	0.1	0.1
ENSG00000265625.1	AC104564.5	lncRNA	sense_intronic	0.1	0.1	0.451569	0.1	0.1	0.1	0.416973	0.1	0.1	0.1
ENSG00000266919.3	AC104984.5	lncRNA	sense_intronic	0.1	0.1	0.1	0.1	0.1	0.1	0.1	0.1	0.1	0.1
ENSG00000267074.1	AC015911.3	lncRNA	sense_intronic	0.1	0.1	0.1	0.1	0.1	0.1	0.1	0.1	0.1	0.1
ENSG00000265222.1	AC079336.2	lncRNA	sense_intronic	0.1	0.1	0.1	0.1	0.1	0.1	0.38174	0.1	0.1	0.1
ENSG00000263717.1	AC079336.1	lncRNA	sense_intronic	0.1	0.1	0.1	0.1	0.1	0.1	0.1	0.1	0.1	0.1
ENSG00000265337.1	AC079336.3	lncRNA	sense_intronic	0.1	0.1	0.1	0.1	0.1	0.1	0.1	0.1	0.1	0.1
ENSG00000266371.1	AC079915.1	lncRNA	sense_intronic	0.1	0.1	0.1	0.1	0.1	0.1	0.1	0.1	0.1	0.1
ENSG00000277911.1	AC243773.2	lncRNA	sense_intronic	0.1	0.1	0.1	0.1	0.1	0.1	0.1	0.1	0.1	0.1
ENSG00000277589.1	AC244093.4	lncRNA	sense_intronic	0.1	0.1	0.1	0.1	0.68154	0.1	0.1	0.1	0.1	0.129958
ENSG00000277579.1	AC244093.3	lncRNA	sense_intronic	0.1	0.1	0.1	0.1	0.1	0.1	0.1	0.1	0.1	0.1
ENSG00000271392.1	AC006237.1	lncRNA	sense_intronic	0.1	0.1	0.1	0.1	0.1	0.1	0.1	0.1	0.1	0.200773
ENSG00000236194.3	AC099811.1	lncRNA	sense_intronic	0.1	0.1	0.1	0.1	0.1	0.340241	0.1	0.1	0.1	0.1
ENSG00000278829.1	AC099811.5	lncRNA	sense_intronic	0.1	0.1	0.1	0.1	0.1	0.534619	0.1	0.1	0.1	0.1
ENSG00000267632.1	AC067852.3	lncRNA	sense_intronic	0.1	0.163208	0.184951	0.625385	1.17494	0.994689	1.5657	0.666611	0.621773	0.624293
ENSG00000267222.1	AC107993.1	lncRNA	sense_intronic	0.1	0.1	0.1	1.78065	0.1	0.1	0.1	0.1	0.1	0.1
ENSG00000276054.1	AC243654.3	lncRNA	sense_intronic	0.721035	0.1	0.1	0.78792	0.1	0.1	0.1	0.1	0.1	0.301808
ENSG00000283045.1	AC103703.1	lncRNA	sense_intronic	0.1	0.1	0.1	0.1	0.1	0.1	0.1	0.1	0.1	0.1
ENSG00000279685.2	MAPT-IT1	lncRNA	sense_intronic	0.1	0.1	0.1	0.1	0.1	0.186709	0.1	0.1	0.1	0.1
ENSG00000266222.1	AC036222.2	lncRNA	sense_intronic	0.1	0.1	0.1	0.1	0.1	0.1	0.1	0.1	0.1	0.1
ENSG00000257178.5	AC103702.1	lncRNA	sense_intronic	0.1	0.1	0.1	0.1	0.1	0.1	0.1	0.1	0.1	0.1
ENSG00000262265.2	AC002558.3	lncRNA	sense_intronic	0.1	0.1	0.1	0.1	0.1	0.253418	0.1	0.1	0.1	0.1
ENSG00000264895.1	AC006141.1	lncRNA	sense_intronic	0.1	0.1	0.1	0.1	0.1	0.1	0.140879	0.1	0.166234	0.1
ENSG00000263120.1	AC004584.3	lncRNA	sense_intronic	0.179122	0.159388	0.1	0.398982	0.1	0.1	0.166089	0.1	0.1	0.1
ENSG00000283209.1	AC106858.1	lncRNA	sense_intronic	0.1	0.1	0.1	0.1	0.1	0.1	0.1	0.1	0.1	0.1
ENSG00000267637.1	AC040904.1	lncRNA	sense_intronic	0.1	0.1	0.1	0.1	0.1	0.1	0.1	0.1	0.1	0.1
ENSG00000263938.1	AC100832.2	lncRNA	sense_intronic	0.1	0.654444	0.1	0.1	0.1	0.1	0.1	0.1	0.1	0.1
ENSG00000266934.1	AC005746.1	lncRNA	sense_intronic	0.1	0.1	0.1	0.1	0.1	0.68525	0.1	0.1	0.1	0.247501
ENSG00000264546.1	AC008026.3	lncRNA	sense_intronic	0.1	0.1	0.1	0.324998	0.1	0.1	0.1	0.1	0.1	0.1
ENSG00000229330.2	AC006947.1	lncRNA	sense_intronic	0.1	0.1	0.1	0.1	0.1	0.1	0.1	0.1	0.1	0.1
ENSG00000264754.1	AC110921.1	lncRNA	sense_intronic	0.1	0.1	0.1	0.1	0.1	0.1	0.1	0.1	0.1	0.1
ENSG00000265010.1	AC087301.1	lncRNA	sense_intronic	0.1	0.1	0.1	0.1	0.1	5.83694	0.1	0.1	0.1	0.1
ENSG00000265800.1	AC022211.3	lncRNA	sense_intronic	0.1	1.52411	1.72355	1.83459	0.1	0.1	0.1	0.1	1.88915	1.16349
ENSG00000263786.1	AC022211.1	lncRNA	sense_intronic	0.743914	0.1	0.1	0.1	0.779411	0.1	0.1	1.3335	1.6741	0.312626
ENSG00000264853.1	AC011933.2	lncRNA	sense_intronic	0.1	0.1	0.1	0.1	0.1	0.1	0.1	0.1	0.1	0.1
ENSG00000272386.1	AC015802.5	lncRNA	sense_intronic	0.1	0.1	1.80287	1.9699	1.83973	0.1	0.1	0.1	0.1	0.1
ENSG00000267543.1	AC015802.3	lncRNA	sense_intronic	0.1	0.1	0.1	2.01865	2.8348	4.86748	0.1	0.1	0.1	0.18952
ENSG00000267263.1	AC111170.2	lncRNA	sense_intronic	0.1	0.1	0.1	0.1	0.1	0.1	0.1	0.1	0.1	0.1
ENSG00000263278.2	AC233701.1	lncRNA	sense_intronic	0.1	0.1	0.1	0.1	0.1	0.1	0.1	0.1	0.1	0.1
ENSG00000262172.1	AC116025.2	lncRNA	sense_intronic	1.33151	0.1	0.1	0.1	0.1	0.1	0.1	0.1	0.1	0.260542
ENSG00000262979.1	AC124319.1	lncRNA	sense_intronic	1.30419	0.587125	0.1	0.1	0.1	0.684435	0.1	0.1	0.1	0.1
ENSG00000266236.1	NARF-IT1	lncRNA	sense_intronic	0.686424	0.1	0.1	1.51628	0.721658	2.92354	2.58315	2.46239	0.1	0.674766
ENSG00000262410.1	AC024361.1	lncRNA	sense_intronic	9.35854	4.86919	9.41845	5.13557	1.61747	3.299	2.15097	2.75891	1.71241	0.641893
ENSG00000265477.1	AP000915.2	lncRNA	sense_intronic	0.1	0.1	0.1	0.1	0.1	0.1	0.1	0.1	0.1	0.1
ENSG00000264812.1	AC132938.2	lncRNA	sense_intronic	0.1	0.645139	0.1	0.1	0.757536	0.777482	0.1	0.1	0.1	0.14588
ENSG00000279066.1	HEXDC-IT1	lncRNA	sense_intronic	0.1	0.1	0.1	0.1	0.20582	0.1	0.1	0.352276	0.221918	0.113344
ENSG00000263727.1	AP001178.1	lncRNA	sense_intronic	0.1	0.1	0.1	0.1	0.1	0.1	0.1	0.1	0.1	0.1
ENSG00000264635.1	AP001020.2	lncRNA	sense_intronic	0.288086	0.1	0.292464	0.321723	0.1	0.625156	0.268886	0.1	0.1	0.361444
ENSG00000266783.1	AP005136.2	lncRNA	sense_intronic	0.1	0.1	0.608853	0.1	0.620461	0.644109	0.555895	0.1	0.1	0.131472
ENSG00000262652.1	AC124283.3	lncRNA	sense_intronic	0.926866	0.1	0.1	1.04928	0.1	0.1	0.1	0.1	0.1	0.1
ENSG00000265174.1	AP005202.1	lncRNA	sense_intronic	0.1	0.1	0.1	0.1	0.1	0.1	0.1	0.1	0.1	0.700951
ENSG00000266805.1	AP005432.1	lncRNA	sense_intronic	0.1	0.1	0.1	0.1	0.1	0.152509	0.267198	0.1	0.1	0.1
ENSG00000266513.1	AP002478.2	lncRNA	sense_intronic	0.1	0.1	0.1	0.1	0.1	0.1	0.1	0.1	0.1	0.1
ENSG00000272788.1	AP000864.1	lncRNA	sense_intronic	0.1	0.705462	0.1	1.76541	0.1	0.850636	1.46172	1.40732	0.1	0.1
ENSG00000264596.1	AP000897.1	lncRNA	sense_intronic	0.1	0.1	0.1	0.1	0.1	0.1	0.1	0.1	0.1	0.1
ENSG00000273368.1	AC006566.1	lncRNA	sense_intronic	0.1	0.1	0.1	0.1	0.1	0.1	0.1	0.1	0.1	0.1
ENSG00000265413.1	AP001094.2	lncRNA	sense_intronic	0.1	0.1	0.188671	0.413429	0.193193	0.793553	0.520545	0.335536	0.1	0.153508
ENSG00000273284.1	AP001033.2	lncRNA	sense_intronic	5.38937	4.89312	4.30453	8.03442	3.12391	2.60496	2.8057	3.27824	0.1	0.266334
ENSG00000267249.1	AP005482.3	lncRNA	sense_intronic	0.757382	1.36166	0.76877	0.1	2.39498	0.1	0.710239	0.1	0.863084	0.483356
ENSG00000265948.1	AC015878.2	lncRNA	sense_intronic	0.1	0.1	0.1	0.1	0.1	0.1	0.1	0.1	0.1	0.1
ENSG00000264188.1	AC106037.1	lncRNA	sense_intronic	0.1	0.1	0.1	0.1	0.1	0.1	0.1	0.1	0.1	0.1
ENSG00000273232.1	AC090912.3	lncRNA	sense_intronic	0.1	0.1	0.1	0.1	0.1	0.1	0.1	0.1	0.1	0.1
ENSG00000267702.1	AP005131.6	lncRNA	sense_intronic	0.1	0.1	0.1	0.101986	0.286772	0.194797	0.1	0.1	0.1	0.142725
ENSG00000272746.1	AP005131.7	lncRNA	sense_intronic	0.1	0.1	0.1	0.1	0.1	0.1	0.1	0.1	0.1	0.178801
ENSG00000265094.1	AC007922.2	lncRNA	sense_intronic	0.1	0.1	0.1	0.1	0.1	4.62253	0.1	0.1	0.1	1.86199
ENSG00000266237.1	AC121320.1	lncRNA	sense_intronic	0.1	0.1	0.1	0.1	0.1	0.1	0.1	0.1	0.1	0.1
ENSG00000274578.1	AC006249.1	lncRNA	sense_intronic	0.1	0.1	0.1	0.1	3.44492	0.1	0.1	0.1	0.1	0.1
ENSG00000277534.1	AC007996.1	lncRNA	sense_intronic	0.539945	1.13951	1.10619	0.811716	1.5178	1.36749	0.509073	2.59786	2.63472	1.62769
ENSG00000275805.1	AC090206.1	lncRNA	sense_intronic	0.1	0.1	0.238225	0.1	0.1	0.1	0.1	0.1	0.1	0.1
ENSG00000274275.1	AC009831.3	lncRNA	sense_intronic	0.1	0.1	0.1	0.1	0.1	0.1	0.1	0.1	0.1	0.1
ENSG00000263904.1	AC015563.1	lncRNA	sense_intronic	1.24165	0.1	0.1	0.1	0.1	0.1	0.1	0.1	0.1	0.1
ENSG00000276282.1	AC022960.2	lncRNA	sense_intronic	0.1	0.1	0.1	0.1	0.1	0.1	0.1	4.77241	0.1	0.1
ENSG00000266965.1	AC090220.1	lncRNA	sense_intronic	0.1	0.1	0.1	0.1	0.1	0.253844	0.1	0.1	0.1	0.1
ENSG00000274849.1	AC023043.4	lncRNA	sense_intronic	0.1	1.20984	1.36287	1.4735	1.38908	0.1	2.48868	2.41225	0.1	0.1
ENSG00000266988.5	AC021517.1	lncRNA	sense_intronic	0.1	0.1	0.1	0.1	0.1	0.1	0.1	0.1	0.1	0.1
ENSG00000267354.1	AC091151.1	lncRNA	sense_intronic	0.1	0.1	0.1	0.1	0.1	0.1	0.1	0.1	0.1	0.1
ENSG00000266968.2	AC023421.1	lncRNA	sense_intronic	0.1	0.1	0.1	0.1	0.1	0.1	0.1	0.1	0.1	0.174876
ENSG00000263895.1	AC100778.1	lncRNA	sense_intronic	0.1	0.1	0.1	0.1	0.1	0.1	0.1	0.1	0.1	0.1
ENSG00000277310.1	AC090246.1	lncRNA	sense_intronic	0.1	0.1	0.1	1.60338	0.1	1.55662	0.1	0.1	0.1	0.879292
ENSG00000263916.1	AC100778.2	lncRNA	sense_intronic	0.1	0.1	0.1	0.1	0.1	0.1	0.1	0.1	0.1	0.591329
ENSG00000267196.1	AC091044.1	lncRNA	sense_intronic	0.1	0.1	0.1	0.1	0.1	0.1	0.1	0.1	0.1	0.1
ENSG00000276174.1	AC087683.2	lncRNA	sense_intronic	0.1	0.1	0.1	0.1	0.1	2.93886	0.1	0.1	3.08976	0.1
ENSG00000274354.1	AC105105.3	lncRNA	sense_intronic	0.1	0.1	0.1	0.1	0.677829	1.38283	0.604104	0.1	0.1	0.125393
ENSG00000267504.1	AC090236.2	lncRNA	sense_intronic	0.1	0.1	0.1	0.494581	0.1	0.478456	0.1	0.1	0.1	0.1
ENSG00000267766.1	AC022726.1	lncRNA	sense_intronic	0.1	0.1	0.1	0.1	0.1	0.1	0.1	0.1	0.1	0.1
ENSG00000269989.1	AC036176.3	lncRNA	sense_intronic	0.1	0.1	0.1	0.1	0.1	0.1	0.1	0.1	0.1	0.1
ENSG00000276092.1	AC040896.1	lncRNA	sense_intronic	0.1	0.1	0.1	0.1	0.1	0.1	0.1	0.1	0.1	0.299696
ENSG00000273584.1	AC096708.3	lncRNA	sense_intronic	0.1	1.07113	0.1	0.1	1.22776	1.257	0.1	0.1	0.1	0.23827
ENSG00000263720.1	AC023394.2	lncRNA	sense_intronic	0.1	0.1	0.1	0.1	0.1	0.1	0.1	0.1	0.1	0.1
ENSG00000265579.1	AC023301.1	lncRNA	sense_intronic	1.28639	1.16372	0.788156	0.283315	0.53237	0.550836	0.956812	0.466103	1.1449	0.159825
ENSG00000266900.1	AC027514.1	lncRNA	sense_intronic	0.1	0.286316	0.1	0.1	0.334612	0.1	0.1	0.1	0.1	0.1
ENSG00000276934.1	AC009704.2	lncRNA	sense_intronic	1.17524	1.05308	0.1	0.1	1.19986	0.1	0.1	0.1	0.1	0.1
ENSG00000267655.1	AC125437.1	lncRNA	sense_intronic	0.542703	0.1	3.28203	0.618774	1.73902	0.588945	0.518552	1.0022	1.2164	1.86808
ENSG00000278000.1	AC139100.2	lncRNA	sense_intronic	3.21002	1.12878	1.27136	2.11909	3.33073	2.02176	1.18677	4.56932	3.54024	1.11274
ENSG00000275162.1	AC005391.1	lncRNA	sense_intronic	2.00061	0.1	0.1	0.1	0.1	0.1	0.1	0.1	0.1	0.1
ENSG00000267412.1	AC092068.2	lncRNA	sense_intronic	0.1	0.1	0.1	0.1	0.1	0.1	0.1	0.1	0.1	0.1
ENSG00000267749.1	AC092068.3	lncRNA	sense_intronic	0.1	0.1	0.1	0.1	0.1	0.1	0.1	0.1	0.1	0.1
ENSG00000276097.1	AC006538.3	lncRNA	sense_intronic	0.1	0.1	0.1	0.1	0.1	0.1	0.1	0.1	0.1	0.1
ENSG00000261342.1	AC006538.1	lncRNA	sense_intronic	1.10126	0.967499	0.44459	0.1	0.230171	0.1	0.202421	0.391935	0.997564	0.53761
ENSG00000267138.1	AC005954.1	lncRNA	sense_intronic	0.1	0.1	0.1	0.1	0.1	0.1	0.1	0.1	0.1	0.921889
ENSG00000268670.1	AC016586.1	lncRNA	sense_intronic	1.89935	0.1	0.1	0.1	0.1	0.1	0.1	0.1	0.1	0.359968
ENSG00000276980.1	AC008760.2	lncRNA	sense_intronic	0.1	0.1	0.1	0.1	0.1	0.1	0.1	0.1	0.1	0.1
ENSG00000269400.1	AC008734.2	lncRNA	sense_intronic	0.1	0.1	0.1	0.1	0.1	0.1	0.1	0.1	0.1	0.1
ENSG00000267197.1	AC011461.1	lncRNA	sense_intronic	0.1	0.1	0.1	2.07276	0.1	0.1	0.1	0.1	0.1	0.1
ENSG00000267576.1	AC011472.3	lncRNA	sense_intronic	5.68475	8.79843	7.30542	14.2493	16.7776	11.4399	13.5289	4.6901	14.2095	3.57489
ENSG00000266922.1	AC008543.3	lncRNA	sense_intronic	0.1	0.1	0.1	0.1	1.52872	0.1	0.1	0.1	0.1	0.1
ENSG00000269560.1	AC010422.4	lncRNA	sense_intronic	0.1	0.1	0.1	0.1	0.1	0.1	0.1	0.1	0.1	0.1
ENSG00000267474.1	AC008569.2	lncRNA	sense_intronic	0.1	0.1	0.1	0.1	0.1	0.1	0.1	0.893122	0.1	0.1
ENSG00000269578.1	AC008764.7	lncRNA	sense_intronic	0.1	0.1	0.1	0.1	0.1	0.1	0.1	0.1	0.1	0.1
ENSG00000269044.2	AC024075.2	lncRNA	sense_intronic	1.90119	1.44314	1.35954	2.66552	2.80818	2.29139	3.4944	4.83398	3.61255	3.19602
ENSG00000267904.1	AC024075.1	lncRNA	sense_intronic	0.1	0.1	0.1	0.1	1.16701	0.1	0.1	0.1	1.23911	1.1048
ENSG00000268743.1	AC008737.1	lncRNA	sense_intronic	0.1	0.1	0.1	0.1	0.1	0.1	0.1	0.1	0.1	0.1
ENSG00000269815.1	AC010463.3	lncRNA	sense_intronic	0.1	0.1	1.21716	2.71365	0.1	2.57323	0.1	0.1	0.1	0.926663
ENSG00000269799.1	AC008737.3	lncRNA	sense_intronic	0.1	0.1	0.1	0.1	0.1	0.1	0.1	0.1	0.1	0.1
ENSG00000267481.1	AC011477.2	lncRNA	sense_intronic	0.1	0.1	0.577381	0.1	0.591814	0.604329	0.530389	0.1	0.1	0.1
ENSG00000260599.1	AC011467.1	lncRNA	sense_intronic	0.1	0.1	0.1	0.1	0.1	0.1	0.1	0.1	0.1	0.1
ENSG00000269397.1	AC011503.2	lncRNA	sense_intronic	1.76573	1.18922	0.453632	0.490137	0.460925	1.41504	0.411842	1.58617	0.490363	0.726178
ENSG00000281468.1	AC006504.8	lncRNA	sense_intronic	0.1	1.58331	0.1	0.1	0.1	0.948902	0.1	1.62499	0.982608	0.705623
ENSG00000267054.1	AC008738.1	lncRNA	sense_intronic	0.1	0.1	0.1	0.1	0.1	0.1	0.1	0.1	0.1	0.1
ENSG00000268683.1	AC020910.1	lncRNA	sense_intronic	0.1	0.1	0.1	0.1	0.1	0.1	0.1	0.1	0.1	0.1
ENSG00000269553.1	U62631.1	lncRNA	sense_intronic	0.1	0.1	0.1	0.1	0.1	0.1	0.1	0.1	0.1	0.1
ENSG00000268947.1	AC002128.1	lncRNA	sense_intronic	0.1	0.1	0.1	0.738489	0.699591	0.703867	0.935245	0.1	0.1	0.305849
ENSG00000267682.1	AC016590.2	lncRNA	sense_intronic	0.1	0.1	0.1	0.1	0.1	0.1	0.1	0.1	0.1	0.1
ENSG00000267672.1	AC010632.2	lncRNA	sense_intronic	0.1	0.1	0.367375	0.1	0.1	0.1	0.1	0.1	0.1	0.1
ENSG00000268051.1	AC008395.1	lncRNA	sense_intronic	1.0575	0.1	0.1	1.17622	0.1	0.1	0.1	0.1	1.17422	0.421694
ENSG00000269653.1	AC011479.3	lncRNA	sense_intronic	0.1	0.1	0.1	0.1	0.1	0.1	0.1	0.1	0.216594	0.1
ENSG00000268499.1	AC011479.2	lncRNA	sense_intronic	0.1	0.1	0.1	1.57927	0.1	0.1	0.1	0.1	0.1	0.1
ENSG00000269688.1	AC008982.2	lncRNA	sense_intronic	0.1	2.49947	2.79656	0.1	0.1	0.1	1.32285	0.1	0.1	0.278539
ENSG00000205041.1	AC118344.1	lncRNA	sense_intronic	0.1	0.30684	2.10109	1.53868	0.362288	0.369785	0.963467	0.1	0.1	0.719417
ENSG00000269353.1	AC092071.1	lncRNA	sense_intronic	0.1	0.1	0.1	0.1	0.1	0.1	0.1	0.1	0.1	0.1
ENSG00000277744.1	AC011462.4	lncRNA	sense_intronic	0.1	0.1	0.1	2.81939	2.64994	0.1	3.54695	0.1	2.84883	0.504444
ENSG00000268987.1	AC011462.3	lncRNA	sense_intronic	0.1	0.1	0.1	0.1	0.1	0.1	0.1	0.1	0.1	0.1
ENSG00000268605.1	AC011497.1	lncRNA	sense_intronic	0.1	0.1	0.1	0.924163	2.61816	0.1	0.1	1.4679	0.927318	0.1
ENSG00000277806.1	AC006213.4	lncRNA	sense_intronic	0.1	0.1	0.1	0.1	0.995197	0.1	0.1	0.1	0.1	0.194876
ENSG00000278492.1	AC006213.5	lncRNA	sense_intronic	0.1	0.1	0.1	0.1	0.1	0.1	0.1	0.1	0.1	1.72427
ENSG00000268423.4	AC093503.1	lncRNA	sense_intronic	0.1	1.03679	0.1	0.1	0.1	0.1	0.1	0.1	0.1	0.1
ENSG00000268231.1	AC008743.1	lncRNA	sense_intronic	0.1	0.1	0.1	0.1	0.1	0.1	0.1	0.1	0.1	0.26622
ENSG00000273837.1	AC018755.4	lncRNA	sense_intronic	0.1	0.1	0.1	0.1	0.1	0.1	0.1	0.1	0.1	0.1
ENSG00000268520.1	AC008750.5	lncRNA	sense_intronic	0.1	0.1	1.1035	0.1	0.1	0.1	0.1	0.1	0.1	0.448629
ENSG00000268970.1	AC022150.2	lncRNA	sense_intronic	2.14216	1.27223	1.42957	0.1	1.49613	1.52866	1.99012	2.55507	3.21487	1.55345
ENSG00000269825.1	AC022150.4	lncRNA	sense_intronic	0.416514	0.619112	0.701945	0.30486	0.143574	0.146003	0.255369	0.249014	0.908897	2.33315
ENSG00000268496.1	AC245884.9	lncRNA	sense_intronic	1.42198	0.1	0.1	3.05827	0.1	0.1	0.1	2.4446	4.77245	0.644548
ENSG00000267096.1	AC008735.1	lncRNA	sense_intronic	0.1	0.493413	0.1	0.1	0.1	0.1	0.1	1.012	0.634709	0.705183
ENSG00000267776.1	AC006116.10	lncRNA	sense_intronic	1.10009	4.00295	2.80702	5.93512	1.53108	2.42362	2.0579	0.1	3.1863	3.66575
ENSG00000267298.1	AC006116.5	lncRNA	sense_intronic	0.1	0.1	0.1	0.1	0.1	0.1	0.1	0.1	0.1	0.1
ENSG00000267429.1	AC006116.6	lncRNA	sense_intronic	0.1	0.1	0.1	0.531543	0.994591	0.1	0.440439	0.1	0.531521	0.1
ENSG00000269867.1	AC010326.3	lncRNA	sense_intronic	0.815776	0.730176	2.4713	3.64061	3.37352	1.75338	3.02901	4.36861	2.76896	1.50809
ENSG00000268201.1	AC020915.2	lncRNA	sense_intronic	0.1	0.1	0.1	1.12221	0.1	1.09581	0.1	1.8051	1.13329	0.206556
ENSG00000224885.1	EIPR1-IT1	lncRNA	sense_intronic	0.1	0.1	0.1	0.787625	0.1	0.1	0.1	0.1	0.1	0.146258
ENSG00000231948.2	HS1BP3-IT1	lncRNA	sense_intronic	0.1	0.1	0.1	0.1	0.1	0.1	0.1	0.1	0.1	0.1
ENSG00000228496.1	AC106875.1	lncRNA	sense_intronic	0.929419	1.23242	1.8806	0.1	0.1	0.1	0.1	0.1	0.1	0.1
ENSG00000229122.1	AGBL5-IT1	lncRNA	sense_intronic	0.1	0.1	0.1	0.1	0.1	0.1	0.1	0.1	0.1	0.1
ENSG00000270640.1	AC104695.3	lncRNA	sense_intronic	0.1	0.1	0.1	2.58081	0.1	0.1	0.1	0.1	0.1	0.1
ENSG00000272054.1	AC007390.2	lncRNA	sense_intronic	2.80932	2.91982	3.57389	0.698544	0.561816	0.864052	0.586937	0.495714	1.19646	0.608378
ENSG00000273035.1	AC007684.1	lncRNA	sense_intronic	0.1	0.1	0.1	0.1	0.1	0.1	0.1	0.1	0.1	0.375309
ENSG00000229692.3	SOS1-IT1	lncRNA	sense_intronic	1.30826	1.17729	0.878352	2.50247	0.900007	0.928716	3.3479	1.56425	1.43512	1.59732
ENSG00000276334.1	AL133243.2	lncRNA	sense_intronic	0.1	1.74367	0.790043	1.71827	3.21129	5.48534	1.79303	1.371	1.30868	0.437575
ENSG00000276517.1	AL133243.3	lncRNA	sense_intronic	0.381307	0.11381	0.25784	0.283541	0.395065	0.804661	0.71039	0.699518	0.421177	0.121028
ENSG00000274159.1	AL133243.1	lncRNA	sense_intronic	0.1	0.1	0.1	0.1	0.1	0.1	0.1	0.1	0.1	0.1
ENSG00000273302.1	AC016747.3	lncRNA	sense_intronic	0.1	0.1	0.1	0.1	0.1	0.1	0.1	1.4653	0.914483	0.184066
ENSG00000232693.2	AC012370.1	lncRNA	sense_intronic	0.1	0.1	0.1	0.1	0.1	0.1	0.1	0.1	0.1	0.1
ENSG00000224606.1	TGFA-IT1	lncRNA	sense_intronic	0.1	0.1	0.1	0.1	0.1	0.1	0.1	0.1	0.1	0.1
ENSG00000231134.1	TCF7L1-IT1	lncRNA	sense_intronic	0.1	0.1	0.1	0.1	0.1	0.1	0.1	0.1	0.1	0.1
ENSG00000271452.1	AC005034.5	lncRNA	sense_intronic	4.89251	1.47359	4.93872	3.58893	0.1	0.1	1.52107	2.9199	1.81509	1.65237
ENSG00000230002.3	ALMS1-IT1	lncRNA	sense_intronic	1.68471	3.98826	2.58286	7.82028	7.77311	7.71613	7.55178	2.31873	3.30613	0.381594
ENSG00000284902.1	AC074008.1	lncRNA	sense_intronic	0.1	0.1	0.1	0.1	0.1	0.1	0.1	0.1	0.1	0.1
ENSG00000227987.1	AC092675.2	lncRNA	sense_intronic	0.1	0.1	0.1	0.1	0.1	0.1	0.1	0.1	0.1	0.169884
ENSG00000236525.1	AC007278.2	lncRNA	sense_intronic	0.1	0.1	0.1	0.1	0.1	0.1	0.1	0.1	0.1	0.1
ENSG00000234389.1	AC007278.1	lncRNA	sense_intronic	0.1	0.1	0.1	0.1	0.1	0.1	0.1	0.1	0.1	0.1
ENSG00000232034.1	AC092168.2	lncRNA	sense_intronic	0.1	0.1	0.1	0.1	0.1	0.1	0.1	0.1	0.1	0.1
ENSG00000238250.1	ST6GAL2-IT1	lncRNA	sense_intronic	0.1	0.1	0.1	0.1	0.1	1.77491	0.1	0.1	0.1	0.1
ENSG00000230696.1	AC011753.2	lncRNA	sense_intronic	0.1	0.1	0.1	0.1	0.1	0.1	0.1	0.1	0.1	0.1
ENSG00000232474.1	NCKAP5-IT1	lncRNA	sense_intronic	0.1	0.1	0.1	0.1	0.1	0.1	0.1	0.1	0.1	0.1
ENSG00000283994.1	AC092652.3	lncRNA	sense_intronic	0.1	0.1	0.1	0.1	0.1	0.1	0.1	0.1	0.1	0.1
ENSG00000237327.1	UPP2-IT1	lncRNA	sense_intronic	0.1	0.1	0.1	0.1	0.1	0.1	0.1	0.1	0.1	0.1
ENSG00000236664.1	AC011998.3	lncRNA	sense_intronic	0.1	0.1	0.1	0.1	0.1	0.1	0.1	0.1	0.1	0.1
ENSG00000280374.1	AC019080.5	lncRNA	sense_intronic	0.1	1.32113	1.49008	1.61623	0.75797	0.783532	2.73684	0.1	0.808469	0.739217
ENSG00000236977.1	ANKRD44-IT1	lncRNA	sense_intronic	0.1	0.1	0.1	0.1	0.1	0.1	0.317946	0.1	0.1	0.1
ENSG00000231896.1	AC019185.2	lncRNA	sense_intronic	0.1	0.1	0.1	0.1	0.1	0.1	0.1	0.1	0.1	0.1
ENSG00000225111.1	AC083900.1	lncRNA	sense_intronic	0.1	0.1	0.1	0.1	0.1	1.24012	0.1	0.1	0.1	0.1
ENSG00000237892.1	KLF7-IT1	lncRNA	sense_intronic	0.1	0.1	0.1	0.1	0.1	0.832114	0.1	0.1	0.1	0.153705
ENSG00000280837.1	CPS1-IT1	lncRNA	sense_intronic	0.1	0.1	0.1	0.1	0.1	0.1	0.1	0.1	0.1	0.1
ENSG00000224257.1	VWC2L-IT1	lncRNA	sense_intronic	0.1	0.1	0.1	0.1	0.1	0.1	0.1	0.1	0.1	0.1
ENSG00000261379.1	AC010735.1	lncRNA	sense_intronic	0.1	0.1	0.1	0.1	0.1	0.1	0.1	0.1	0.1	0.1
ENSG00000231534.1	FBXO36-IT1	lncRNA	sense_intronic	1.00252	0.1	0.1	0.1	0.1	0.1	0.1	0.1	0.1	0.1
ENSG00000235529.1	AGAP1-IT1	lncRNA	sense_intronic	0.1	0.634061	0.1	0.819886	0.755175	0.1	0.1	0.1	0.1	0.1
ENSG00000227927.2	MACROD2-IT1	lncRNA	sense_intronic	0.1	0.1	0.1	0.1	0.1	0.1	0.1	0.1	0.1	0.1
ENSG00000277373.1	AL132765.2	lncRNA	sense_intronic	0.1	0.1	0.1	4.92402	0.1	0.1	0.1	0.1	0.1	0.1
ENSG00000225479.1	PLCB1-IT1	lncRNA	sense_intronic	0.1	0.1	0.1	0.1	0.1	0.1	0.1	0.1	0.1	0.1
ENSG00000278012.1	AL031658.2	lncRNA	sense_intronic	0.1	0.1	0.1	0.1	2.81378	0.960446	0.1	0.1	0.1	0.887816
ENSG00000274364.1	AL110115.1	lncRNA	sense_intronic	0.1	0.1	0.1	0.1	0.1	0.1	0.1	0.1	2.11144	0.1
ENSG00000235313.1	HM13-IT1	lncRNA	sense_intronic	0.1	0.1	0.1	0.1	0.1	0.1	1.65299	0.1	0.1	1.92102
ENSG00000275576.1	AL049539.1	lncRNA	sense_intronic	0.1	0.1	0.1	2.80808	0.1	1.35024	0.1	0.1	0.1	0.1
ENSG00000272945.1	AL356299.2	lncRNA	sense_intronic	0.1	0.1	0.1	0.1	0.1	0.1	0.1	0.1	0.1	0.177255
ENSG00000231795.1	ITCH-IT1	lncRNA	sense_intronic	0.1	0.1	0.1	0.1	0.1	0.1	0.1	0.1	0.1	0.1
ENSG00000277558.1	AL109923.1	lncRNA	sense_intronic	0.1	0.1	0.1	3.10748	0.1	0.1	0.1	0.1	0.1	0.1
ENSG00000276603.1	AL109614.1	lncRNA	sense_intronic	0.1	0.1	0.1	0.1	2.87353	1.49142	1.28251	0.1	0.1	0.87577
ENSG00000277829.1	AL031651.2	lncRNA	sense_intronic	0.1	0.1	0.1	0.1	0.1	0.1	0.1	0.1	0.1	0.149054
ENSG00000277581.1	AL023803.3	lncRNA	sense_intronic	0.1	0.1	0.1	0.1	0.1	0.1	1.13028	0.1	0.1	0.1
ENSG00000273951.1	AL031667.3	lncRNA	sense_intronic	1.02433	0.1	0.1	1.13204	0.1	0.1	0.1	0.1	2.27958	0.1
ENSG00000276223.1	AL118522.1	lncRNA	sense_intronic	0.1	0.1	0.1	0.1	0.1	0.943835	0.1	0.1	0.1	0.1
ENSG00000275894.1	AL021578.1	lncRNA	sense_intronic	0.1	0.1	0.1	0.789696	2.22824	0.1	0.651114	0.1	0.1	0.1
ENSG00000273893.1	AL133520.1	lncRNA	sense_intronic	0.1	1.41207	0.1	2.60476	0.818766	0.847968	0.738469	0.1	0.886332	1.95126
ENSG00000254419.1	AL139349.1	lncRNA	sense_intronic	1.59704	2.11986	1.59296	1.75947	0.1	0.1	1.46347	2.81167	0.1	0.1
ENSG00000275437.1	AL121832.3	lncRNA	sense_intronic	0.215074	0.189497	0.21785	0.360327	0.561963	0.341812	0.397178	0.1	0.1	0.1
ENSG00000273451.1	AL031666.3	lncRNA	sense_intronic	0.1	0.1	0.1	0.1	0.1	0.1	0.473762	0.1	0.1	0.323746
ENSG00000231125.2	AF129075.1	lncRNA	sense_intronic	0.1	0.555625	0.1	0.1	0.1	0.1	0.586954	0.1	0.1	0.1
ENSG00000248476.1	BACH1-IT1	lncRNA	sense_intronic	0.1	0.1	0.1	0.1	0.1	0.1	0.1	0.1	0.1	0.170716
ENSG00000273017.1	AP000240.1	lncRNA	sense_intronic	0.1	0.1	0.1	0.1	0.1	0.1	0.1	0.1	0.1	0.1
ENSG00000234293.1	BACH1-IT3	lncRNA	sense_intronic	0.1	0.1	0.1	0.1	0.1	0.1	0.1	0.1	0.1	0.1
ENSG00000233213.1	KCNJ6-AS1	lncRNA	sense_intronic	2.09284	0.1	0.1	0.1	0.1	0.1	0.1	0.1	0.1	0.1
ENSG00000223608.1	DSCR4-IT1	lncRNA	sense_intronic	0.1	0.1	0.1	0.1	0.1	0.1	0.1	0.1	0.1	0.1
ENSG00000230212.6	AP000688.1	lncRNA	sense_intronic	0.1	0.1	0.1	0.1	0.1	0.1	0.1	0.723317	0.1	0.1
ENSG00000237646.1	HLCS-IT1	lncRNA	sense_intronic	0.1	0.1	0.1	0.1	0.1	0.1	0.1	0.1	0.1	0.1
ENSG00000233316.4	DSCR10	lncRNA	sense_intronic	0.1	0.1	0.1	0.1	0.1	0.1	0.1	0.1	0.1	0.1
ENSG00000233756.5	DSCAM-IT1	lncRNA	sense_intronic	0.1	0.1	0.1	0.1	0.1	0.1	0.1	0.1	0.1	0.1
ENSG00000270116.1	AP001429.1	lncRNA	sense_intronic	0.1	0.1	0.1	2.59657	1.21006	0.1	0.1	0.1	0.1	0.687521
ENSG00000239930.2	AP001625.3	lncRNA	sense_intronic	0.1	0.1	0.1	0.1	0.1	1.28911	0.1	0.1	0.1	0.1
ENSG00000231867.1	AP001625.1	lncRNA	sense_intronic	0.1	0.1	0.1	0.1	0.1	0.1	0.1	0.1	0.1	0.1
ENSG00000273027.1	AL844908.2	lncRNA	sense_intronic	1.08605	0.1	0.1	1.23793	0.1	0.1	1.02698	0.1	1.21756	0.217453
ENSG00000227698.1	AP001619.1	lncRNA	sense_intronic	0.1	0.1	0.1	0.1	0.1	0.1	0.1	0.1	0.1	0.1
ENSG00000276633.1	AJ011931.1	lncRNA	sense_intronic	0.1	0.163279	0.1	0.1	0.1	0.1	0.1	0.1	0.212763	0.1
ENSG00000271127.1	AP000526.1	lncRNA	sense_intronic	0.1	0.1	0.1	0.1	0.1	0.1	0.1	0.1	0.1	0.1
ENSG00000272872.1	AP000525.1	lncRNA	sense_intronic	0.1	0.1	0.1	0.1	0.1	0.1	0.1	0.1	0.1	0.1
ENSG00000223692.1	DIP2A-IT1	lncRNA	sense_intronic	0.1	0.1	0.1	0.1	0.1	1.12695	0.1	0.1	0.1	0.1
ENSG00000279987.1	AC008103.1	lncRNA	sense_intronic	0.1	0.1	0.1	0.1	0.1	0.1	0.1	0.1	0.774166	0.1
ENSG00000273164.1	DGCR10	lncRNA	sense_intronic	0.1	0.1	0.1	0.1	0.1	0.1	0.1	0.1	0.1	0.1
ENSG00000235445.1	AC016027.3	lncRNA	sense_intronic	0.1	0.1	0.1	0.1	0.1	0.1	0.1	0.1	0.1	0.1
ENSG00000234913.1	AC016027.2	lncRNA	sense_intronic	0.1	0.1	0.1	0.1	0.1	0.1	0.1	0.1	0.1	0.1
ENSG00000273311.1	DGCR11	lncRNA	sense_intronic	0.82883	0.881715	0.1	0.184457	0.863242	0.351455	0.920165	0.297595	0.555268	0.823033
ENSG00000281530.1	AC004461.2	lncRNA	sense_intronic	0.1	0.1	0.1	0.1	0.1	0.1	0.1	0.1	0.1	0.109781
ENSG00000273343.1	AC007663.4	lncRNA	sense_intronic	0.821886	0.1	0.830405	1.79542	0.836107	4.31622	0.752053	2.94713	0.904267	0.823637
ENSG00000272954.1	AP000553.2	lncRNA	sense_intronic	1.08535	2.86942	1.04767	1.19017	0.1	0.1	0.1	0.1	0.1	0.797223
ENSG00000230947.2	AP000356.1	lncRNA	sense_intronic	0.1	0.1	0.1	0.1	0.1	0.1	0.1	0.1	0.1	0.1
ENSG00000272977.1	AL008721.2	lncRNA	sense_intronic	0.444578	0.23612	0.1	0.1	0.278263	0.376345	0.742851	0.1	0.686623	0.672886
ENSG00000272858.1	Z93930.3	lncRNA	sense_intronic	0.1	0.1	0.1	0.1	0.1	0.1	0.1	0.1	0.1	0.1
ENSG00000232545.1	AC253536.3	lncRNA	sense_intronic	0.1	0.1	0.1	0.1	0.1	0.1	1.97251	0.1	0.1	0.671585
ENSG00000235786.1	ZNRF3-IT1	lncRNA	sense_intronic	0.1	0.1	0.1	0.1	0.1	0.1	0.1	0.1	0.1	0.1
ENSG00000273216.1	AC002059.1	lncRNA	sense_intronic	0.1	0.1	0.1	0.1	0.1	0.1	0.1	0.1	0.1	0.1
ENSG00000273350.1	AC004832.5	lncRNA	sense_intronic	0.1	0.1	0.1	0.1	0.1	1.42596	0.1	0.1	0.1	0.1
ENSG00000272689.1	AC004832.4	lncRNA	sense_intronic	0.1	0.1	0.1	0.1	0.1	0.1	2.37156	0.1	0.1	0.524069
ENSG00000234208.1	AC005529.1	lncRNA	sense_intronic	0.1	0.1	0.1	0.1	0.1	0.1	0.1	0.1	0.1	0.1
ENSG00000223831.1	AC005006.1	lncRNA	sense_intronic	0.1	0.1	0.1	0.1	0.1	0.1	0.1	0.1	0.1	0.1
ENSG00000268818.2	AL049747.1	lncRNA	sense_intronic	0.1	0.1	0.495896	0.1	0.1	0.1	0.1	0.1	0.1	0.1
ENSG00000232081.1	LARGE-IT1	lncRNA	sense_intronic	0.1	0.1	0.1	0.1	0.1	0.1	0.1	0.1	0.1	0.1
ENSG00000237862.1	Z94160.1	lncRNA	sense_intronic	0.1	0.1	0.1	0.1	0.1	0.224074	0.1	0.1	0.1	0.1
ENSG00000229955.1	Z98749.1	lncRNA	sense_intronic	0.1	0.1	0.1	0.1	1.04515	0.1	0.946149	0.1	0.1	0.1
ENSG00000273096.1	AL021707.8	lncRNA	sense_intronic	0.1	0.1	0.1	0.1	0.1	0.1	0.1	0.1	0.1	2.44973
ENSG00000270083.1	AL021878.2	lncRNA	sense_intronic	3.00798	1.35342	1.52459	1.72221	3.1498	1.66248	1.40592	0.1	1.77083	0.330215
ENSG00000230922.1	AL079301.1	lncRNA	sense_intronic	0.486168	0.1	0.1	0.1	0.1	0.1	0.1	0.1	0.1	0.1
ENSG00000273353.1	AL008718.3	lncRNA	sense_intronic	0.1	2.30408	2.46025	0.1	0.1	0.1	0.1	0.1	0.1	0.1
ENSG00000279175.1	AL033543.1	lncRNA	sense_intronic	0.479544	0.716038	0.91172	0.1	0.1	0.1	0.1	0.1	0.1	0.1
ENSG00000235111.1	Z97192.3	lncRNA	sense_intronic	0.1	0.1	0.1	0.1	0.1	0.1	0.1	0.1	0.1	0.1
ENSG00000280384.1	FP325332.1	lncRNA	sense_intronic	0.1	0.1	0.1	0.1	0.231929	0.1	0.1	0.1	0.249362	0.1
ENSG00000269894.1	AC018809.1	lncRNA	sense_intronic	0.1	0.1	0.1	0.973	0.924938	0.1	2.50884	1.58482	0.1	0.505844
ENSG00000236999.1	ATP2B2-IT1	lncRNA	sense_intronic	0.1	0.1	0.1	0.1	0.1	0.1	0.1	0.1	0.1	0.1
ENSG00000224771.1	ATP2B2-IT2	lncRNA	sense_intronic	0.1	0.1	0.1	0.1	0.1	0.1	0.1	0.1	0.1	0.1
ENSG00000272477.1	AC144521.1	lncRNA	sense_intronic	0.1	0.1	0.1	0.1	0.1	0.1	0.1	0.1	0.1	0.1
ENSG00000224822.1	THRB-IT1	lncRNA	sense_intronic	0.1	0.1	0.1	0.1	0.1	0.1	0.1	0.1	0.1	0.1
ENSG00000261572.1	AC097639.1	lncRNA	sense_intronic	0.196713	0.176282	0.200423	0.67434	0.826692	0.869133	0.368324	1.06457	0.226612	0.445714
ENSG00000214773.1	AC112512.1	lncRNA	sense_intronic	0.1	0.1	0.1	0.1	0.37671	0.1	0.1	0.1	0.1	0.1
ENSG00000235908.1	RHOA-IT1	lncRNA	sense_intronic	0.1	0.1	0.1	0.1	0.1	0.1	0.1	0.1	0.1	0.404378
ENSG00000213600.3	U73169.1	lncRNA	sense_intronic	0.1	0.1	0.1	0.1	0.1	0.1	0.1	0.1	0.1	0.427133
ENSG00000265992.1	ESRG	lncRNA	sense_intronic	504.483	532.704	544.528	4.18116	5.51491	4.33455	6.3761	0.722474	1.3509	3.00639
ENSG00000281708.1	ERC2-IT1	lncRNA	sense_intronic	0.1	0.1	0.1	0.1	0.1	0.1	0.1	0.1	0.1	0.1
ENSG00000242094.1	FOXP1-IT1	lncRNA	sense_intronic	0.136082	0.1	0.1	0.1	0.1	0.1	0.1	0.1	0.1	0.1
ENSG00000272610.1	MAGI1-IT1	lncRNA	sense_intronic	0.1	0.1	0.1	0.1	0.183986	0.1	0.1	0.320185	0.1	0.1
ENSG00000270059.1	AC121493.1	lncRNA	sense_intronic	0.1	0.1	0.1	0.1	0.1	0.1	0.1	3.59813	0.1	0.918259
ENSG00000241596.1	AC092468.1	lncRNA	sense_intronic	0.1	0.1	0.1	0.1	0.1	0.1	0.1	0.1	0.1	0.1
ENSG00000203644.3	AC083799.1	lncRNA	sense_intronic	4.58155	5.73935	2.76822	5.47417	3.28261	5.27484	5.06209	5.83661	5.00093	1.8879
ENSG00000250170.1	RASA2-IT1	lncRNA	sense_intronic	0.1	0.1	0.1	0.1	0.1	0.1	0.1	0.1	0.1	0.1
ENSG00000248773.1	AC108727.1	lncRNA	sense_intronic	0.1	0.1	0.1	2.3762	0.1	0.1	0.1	3.86337	0.1	0.1
ENSG00000240888.1	AC131210.1	lncRNA	sense_intronic	0.1	0.1	0.1	0.1	0.1	0.1	0.1	0.1	0.1	0.1
ENSG00000241985.1	WWTR1-IT1	lncRNA	sense_intronic	0.1	0.1	0.1	0.1	0.1	0.1	0.1	0.1	0.1	0.1
ENSG00000214919.3	AC104472.1	lncRNA	sense_intronic	0.1	0.1	0.1	0.1	0.347306	0.1	0.1	0.1	0.1	0.1
ENSG00000271778.1	AC080013.3	lncRNA	sense_intronic	0.1	0.1	0.1	0.1	0.1	1.0751	0.1	0.1	0.1	0.1
ENSG00000242795.2	AC007849.1	lncRNA	sense_intronic	0.1	0.1	0.1	0.1	0.1	0.1	0.1	0.1	0.1	0.1
ENSG00000244738.1	AC026316.3	lncRNA	sense_intronic	0.1	0.1	0.1	0.1	0.1	0.1	0.1	0.1	0.1	0.1
ENSG00000235943.1	TMEM212-IT1	lncRNA	sense_intronic	0.1	0.1	0.1	0.1	0.1	0.1	0.1	0.1	0.1	0.1
ENSG00000223941.5	LINC01014	lncRNA	sense_intronic	0.1	0.1	0.1	0.1	0.1	0.1	0.1	0.1	0.1	1.38559
ENSG00000229325.1	ACAP2-IT1	lncRNA	sense_intronic	0.1	0.1	0.1	0.1	0.1	0.1	0.1	0.1	1.14195	0.1
ENSG00000230732.4	AC016949.1	lncRNA	sense_intronic	0.1	0.1	0.651261	0.1	0.1	0.351418	0.1	0.1	0.1	0.322212
ENSG00000275426.1	AC253576.2	lncRNA	sense_intronic	0.1	0.1	0.1	1.85195	0.1	3.61718	0.1	0.1	0.1	0.1
ENSG00000254094.1	AC078852.2	lncRNA	sense_intronic	0.1	0.1	0.1	0.1	1.07405	0.1	0.1	0.1	0.1	0.1
ENSG00000253399.1	AC078852.1	lncRNA	sense_intronic	0.1	0.1	0.1	0.1	0.1	0.1	0.1	0.1	0.1	0.1
ENSG00000248399.1	AL645924.1	lncRNA	sense_intronic	0.1	0.1	0.1	0.1	0.1	0.1	0.1	0.1	0.1	0.872237
ENSG00000248221.1	STX18-IT1	lncRNA	sense_intronic	0.1	0.1	0.1	0.1	0.1	0.1	0.1	0.1	0.1	0.1
ENSG00000258507.1	AC116612.1	lncRNA	sense_intronic	0.1	0.1	0.1	0.1	0.1	0.1	0.1	0.1	0.1	0.1
ENSG00000248228.1	SLIT2-IT1	lncRNA	sense_intronic	0.1	0.1	0.1	0.1	0.1	0.1	0.1	0.1	0.1	0.1
ENSG00000249341.1	AC124017.1	lncRNA	sense_intronic	0.1	0.1	0.1	0.306138	0.1	0.1	0.1	0.1	0.1	0.1
ENSG00000248494.1	LNX1-AS2	lncRNA	sense_intronic	0.1	0.1	0.701098	0.1	0.1	0.1	0.1	0.1	0.1	0.145376
ENSG00000249706.1	AC105384.1	lncRNA	sense_intronic	0.1	0.1	0.1	0.1	0.1	0.1	0.1	0.1	0.1	0.1
ENSG00000250223.1	LINC01216	lncRNA	sense_intronic	0.1	0.1	0.1	0.1	0.1	0.1	0.1	0.1	0.1	0.112057
ENSG00000251219.1	LINC01217	lncRNA	sense_intronic	0.1	0.1	0.1	0.1	0.1	0.1	0.1	0.1	0.1	0.1
ENSG00000251636.1	LINC01218	lncRNA	sense_intronic	0.1	0.1	0.1	0.1	0.1	0.1	0.1	0.1	0.1	0.1
ENSG00000249885.1	ARHGEF38-IT1	lncRNA	sense_intronic	0.1	0.1	0.1	0.1	0.1	0.1	0.1	0.1	0.1	0.1
ENSG00000270426.1	AC099343.2	lncRNA	sense_intronic	0.1	0.1	0.1	0.1	0.722062	0.1	0.1	1.21402	0.781346	0.1
ENSG00000248266.1	AC108142.1	lncRNA	sense_intronic	0.1	0.1	0.1	0.1	0.1	0.1	0.1	0.1	0.1	0.1
ENSG00000248206.1	AC074194.1	lncRNA	sense_intronic	0.1	0.582863	0.1	0.1	1.36912	0.1	0.1	0.1	0.1	0.935104
ENSG00000250001.1	AC027335.1	lncRNA	sense_intronic	0.1	0.1	0.1	0.1	0.1	0.1	0.1	0.1	0.1	0.1
ENSG00000253104.1	AC139497.1	lncRNA	sense_intronic	0.1	0.1	0.1	0.1	0.1	0.1	0.1	0.1	0.1	0.1
ENSG00000248624.1	AC022447.2	lncRNA	sense_intronic	0.1	0.1	0.1	0.1	0.1	0.1	0.1	0.1	0.1	0.1
ENSG00000249114.1	AC022447.5	lncRNA	sense_intronic	0.1	0.1	0.1	0.1	0.1	0.1	0.1	0.1	0.1	0.1
ENSG00000249688.1	AC022447.6	lncRNA	sense_intronic	0.1	0.1	0.1	0.1	0.1	0.1	0.1	0.1	0.1	0.1
ENSG00000234553.1	AC022431.1	lncRNA	sense_intronic	0.1	0.1	0.1	0.1	0.1	0.1	0.1	0.1	0.1	0.1
ENSG00000249057.1	MAST4-IT1	lncRNA	sense_intronic	0.1	0.1	0.1	0.1	0.1	0.1	0.1	0.1	0.1	0.1
ENSG00000236447.2	ATG10-IT1	lncRNA	sense_intronic	0.1	0.1	0.1	0.1	0.1	0.1	0.1	0.1	0.1	0.1
ENSG00000251023.1	AC114980.1	lncRNA	sense_intronic	0.1	0.242425	0.547774	1.49887	0.563076	0.867332	0.629675	0.488698	0.149427	0.1
ENSG00000270133.1	AC025766.1	lncRNA	sense_intronic	0.1	0.1	0.1	0.1	1.41765	0.1	0.1	0.1	0.1	0.532011
ENSG00000250472.1	TRIM36-IT1	lncRNA	sense_intronic	0.1	0.1	0.1	0.1	0.1	0.1	0.1	0.1	0.1	0.1
ENSG00000251456.1	AC113398.2	lncRNA	sense_intronic	0.1	0.1	0.1	0.1	0.1	0.1	0.1	0.1	0.1	0.1
[truncated: 33,872 more rows]

## Sheet: normalized_counts
geneId	geneName	type	specific_type	d0_r1	d0_r2	d0_r3	d14_r1	d14_r2	d14_r3	d14_r4	d28_r1	d28_r2	d28_r3
ENSG00000225931.3	AL139246.2	lncRNA	TEC	0	0	0	0	0	0	0	1.47106	1.07733	0
ENSG00000279839.1	AL512383.1	lncRNA	TEC	1.11691	0	0	0	0	1.11075	0	0	0	0
ENSG00000280113.2	AL357140.3	lncRNA	TEC	0	0	0	0	1.0875	0	0	0	0	0
ENSG00000280222.1	AL365209.1	lncRNA	TEC	0	0	0	0	0	0	0	0	0	0
ENSG00000279625.1	AL591122.1	lncRNA	TEC	0	0	0	0	0	0	0	0	0	0
ENSG00000279443.1	AL513497.1	lncRNA	TEC	2.50469	0	2.18509	1.14996	1.70049	0	1.0037	0	2.44374	1.46697
ENSG00000278966.2	AL031602.1	lncRNA	TEC	0	0	1.12599	0	0	0	1.0037	0	0	0.258273
ENSG00000278997.1	AL662907.1	lncRNA	TEC	1.11691	1.61764	1.12599	1.14996	1.0875	2.16309	0	1.47106	3.45826	0.835265
ENSG00000279179.1	AL662907.2	lncRNA	TEC	1.11691	0	2.18509	0	2.12934	2.49526	1.58989	0	1.07733	1.36085
ENSG00000279667.1	AL603839.4	lncRNA	TEC	2.17199	1.02458	2.18509	0	1.0875	1.73081	1.58989	2.65918	2.44374	0.258273
ENSG00000279096.2	AL356289.3	lncRNA	TEC	0	0	1.12599	0	0	0	0	0	0	0
ENSG00000279214.1	AL109659.3	lncRNA	TEC	0	0	0	0	0	0	0	0	0	0
ENSG00000279324.1	AL645730.1	lncRNA	TEC	0	0	0	0	0	0	0	0	0	0
ENSG00000280378.1	AL353898.3	lncRNA	TEC	0	2.03671	1.12599	0	1.0875	1.11075	2.00554	0	2.44374	0.835265
ENSG00000278967.1	AL138847.2	lncRNA	TEC	0	0	0	0	0	0	0	0	0	0
ENSG00000280317.1	AL732618.1	lncRNA	TEC	0	1.02458	1.12599	0	0	0	0	0	0	0
ENSG00000280099.1	AL603750.1	lncRNA	TEC	2.17199	2.36105	1.75062	1.14996	1.70049	1.11075	2.00554	0	1.07733	1.74526
ENSG00000279778.1	AL445437.1	lncRNA	TEC	0	0	0	0	0	0	0	0	0	0
ENSG00000280040.1	AC095031.1	lncRNA	TEC	0	0	0	1.14996	0	0	0	0	1.07733	0
ENSG00000280186.1	AL359258.3	lncRNA	TEC	0	0	0	0	0	1.11075	0	0	0	0.258273
ENSG00000279513.1	AL157902.2	lncRNA	TEC	0	0	0	0	0	0	2.00554	0	0	0.835265
ENSG00000281741.2	AC241377.3	lncRNA	TEC	1.11691	0	0	1.14996	0	1.11075	1.0037	1.47106	1.07733	0.835265
ENSG00000281571.2	AC241585.2	lncRNA	TEC	1.11691	1.61764	1.75062	1.78164	1.70049	2.76508	2.59112	0	1.68717	1.36085
ENSG00000280649.2	AC245100.8	lncRNA	TEC	2.17199	2.36105	2.51855	1.14996	2.72798	2.16309	1.58989	0	2.11449	2.04849
ENSG00000279430.1	AL590560.2	lncRNA	TEC	0	0	0	0	0	0	0	0	0	0
ENSG00000279061.1	Z98043.1	lncRNA	TEC	0	0	0	0	0	0	0	0	0	0
ENSG00000279838.1	AL356273.3	lncRNA	TEC	0	0	0	1.78164	1.70049	1.11075	0	1.47106	2.44374	2.40953
ENSG00000279401.1	AL133383.2	lncRNA	TEC	1.11691	0	0	0	0	0	0	0	0	0
ENSG00000279946.1	AC244034.3	lncRNA	TEC	0	0	0	0	0	0	0	0	0	0
ENSG00000279333.1	AC096636.1	lncRNA	TEC	0	0	0	0	0	0	0	0	0	0
ENSG00000280157.1	AL359510.2	lncRNA	TEC	1.11691	0	0	1.78164	1.0875	2.16309	2.32784	2.18412	2.11449	0.985669
ENSG00000279306.1	AL139288.1	lncRNA	TEC	0	0	0	0	0	0	1.0037	1.47106	1.07733	0.258273
ENSG00000279774.1	AL590483.3	lncRNA	TEC	0	0	0	0	0	0	0	0	0	0
ENSG00000280450.1	AL683826.1	lncRNA	TEC	0	0	0	0	0	0	0	0	0	0
ENSG00000278982.1	AL139125.2	lncRNA	TEC	0	1.61764	1.12599	0	0	0	0	0	0	0.667337
ENSG00000279575.1	AL583859.3	lncRNA	TEC	0	0	0	0	0	0	0	1.47106	0	0.258273
ENSG00000280086.1	AC026887.1	lncRNA	TEC	0	0	0	0	0	0	0	0	0	0
ENSG00000279631.1	AL158211.5	lncRNA	TEC	0	0	0	0	0	1.11075	1.0037	0	0	0.835265
ENSG00000279819.1	AL390318.1	lncRNA	TEC	0	0	0	0	0	0	0	0	0	0
ENSG00000279212.1	AL390961.3	lncRNA	TEC	0	0	1.12599	0	0	0	0	0	0	0.835265
ENSG00000279029.1	AL353583.1	lncRNA	TEC	0	0	0	0	1.70049	0	1.0037	0	0	0.258273
ENSG00000279822.1	AC016397.2	lncRNA	TEC	0	0	0	0	0	0	0	0	0	0.258273
ENSG00000279863.1	AC069547.1	lncRNA	TEC	3.00233	2.03671	2.51855	2.21948	2.72798	1.73081	2.00554	2.65918	2.71163	1.12186
ENSG00000280401.1	AC022532.1	lncRNA	TEC	0	1.61764	1.12599	1.14996	0	0	2.00554	0	1.07733	0.477255
ENSG00000279406.1	AL359183.1	lncRNA	TEC	0	0	1.12599	0	0	0	0	0	0	0.477255
ENSG00000280166.1	AC016542.3	lncRNA	TEC	0	0	0	0	0	0	0	0	0	0
ENSG00000279502.1	AC016542.2	lncRNA	TEC	0	0	0	0	0	0	0	0	0	0
ENSG00000279088.1	AC022400.7	lncRNA	TEC	4.9722	5.00139	4.47802	6.16403	6.12161	5.99134	6.2361	6.01794	6.00623	4.84009
ENSG00000279689.1	AC022400.8	lncRNA	TEC	0	1.02458	0	1.14996	0	0	1.0037	0	1.07733	0.258273
ENSG00000280238.1	AC022400.9	lncRNA	TEC	0	0	0	0	0	0	0	0	0	0
ENSG00000279814.1	AC010997.5	lncRNA	TEC	0	0	0	0	0	0	0	0	0	0
ENSG00000278992.1	AC012048.1	lncRNA	TEC	0	0	0	0	0	0	0	0	0	0
ENSG00000280259.1	AL512662.1	lncRNA	TEC	0	0	0	0	0	0	0	0	0	0
ENSG00000279399.1	AL356095.2	lncRNA	TEC	0	0	0	0	0	0	0	0	0	0
ENSG00000279359.1	AL359195.2	lncRNA	TEC	0	0	0	0	0	0	0	0	0	0
ENSG00000280355.1	AL132656.4	lncRNA	TEC	0	1.02458	0	0	0	1.73081	1.58989	1.47106	1.07733	1.46697
ENSG00000279910.1	AL731532.1	lncRNA	TEC	0	0	0	0	0	0	0	0	0	0.477255
ENSG00000280134.1	AL731532.2	lncRNA	TEC	0	1.02458	0	0	0	0	0	0	0	0
ENSG00000281974.1	AC025268.1	lncRNA	TEC	0	0	0	0	0	0	0	0	0	0.258273
ENSG00000279315.1	AL158212.4	lncRNA	TEC	0	0	0	0	0	0	0	0	0	0
ENSG00000279796.1	AL133384.2	lncRNA	TEC	0	0	0	0	0	0	0	0	0	0.258273
ENSG00000279725.1	AL391005.1	lncRNA	TEC	1.73883	1.02458	0	0	0	0	0	0	0	0.258273
ENSG00000280446.1	AL607033.1	lncRNA	TEC	0	0	0	0	0	0	0	0	0	0
ENSG00000279982.1	AL162274.3	lncRNA	TEC	0	0	0	0	0	0	0	1.47106	1.07733	0.667337
ENSG00000279672.1	AP006621.5	lncRNA	TEC	2.50469	2.36105	1.75062	2.82688	2.12934	2.49526	2.59112	2.65918	2.93748	2.69806
ENSG00000285498.1	AC104389.6	lncRNA	TEC	0	0	0	0	0	0	0	0	0	0
ENSG00000279391.1	AC116456.2	lncRNA	TEC	0	0	0	0	1.0875	0	0	0	0	0
ENSG00000280288.1	AC131935.2	lncRNA	TEC	0	0	0	0	0	0	0	0	0	0.477255
ENSG00000279837.1	AC112694.2	lncRNA	TEC	0	0	1.12599	0	0	0	1.0037	0	1.68717	0.258273
ENSG00000279266.1	AC068860.1	lncRNA	TEC	0	0	0	0	0	0	0	1.47106	0	0
ENSG00000280321.1	AC129502.1	lncRNA	TEC	0	0	0	0	0	0	0	0	0	0.258273
ENSG00000280331.1	AC061999.1	lncRNA	TEC	0	0	0	0	0	0	0	0	0	0
ENSG00000279004.1	AC103798.2	lncRNA	TEC	0	0	0	0	0	0	0	0	0	0
ENSG00000279675.1	AC080100.1	lncRNA	TEC	0	0	0	0	0	0	0	0	0	0.477255
ENSG00000280010.1	AP001350.2	lncRNA	TEC	0	0	0	0	0	1.11075	0	0	1.07733	1.2463
ENSG00000279549.1	AP000437.1	lncRNA	TEC	1.11691	2.03671	0	1.14996	1.0875	1.11075	0	1.47106	1.07733	0.835265
ENSG00000279632.1	AP003108.4	lncRNA	TEC	0	0	1.12599	0	0	0	0	1.47106	0	0.477255
ENSG00000279878.1	AP003108.5	lncRNA	TEC	0	1.02458	1.12599	1.78164	1.70049	1.11075	1.0037	0	0	0
ENSG00000279246.1	AP003108.3	lncRNA	TEC	0	0	0	0	0	0	0	0	0	0
ENSG00000279491.1	AP003733.4	lncRNA	TEC	0	1.61764	0	0	2.12934	1.73081	1.0037	0	1.68717	0.258273
ENSG00000278952.1	AP003068.4	lncRNA	TEC	1.11691	0	0	1.78164	1.0875	0	0	3.54021	2.44374	2.29893
ENSG00000279093.1	AP001362.1	lncRNA	TEC	0	0	0	0	0	0	0	0	0	0
ENSG00000279353.1	AP001324.3	lncRNA	TEC	0	0	1.12599	0	0	1.11075	0	0	0	0
ENSG00000279117.1	AP001972.5	lncRNA	TEC	7.46208	7.46631	7.64142	4.52001	4.68657	4.96111	3.91378	4.87558	4.22974	3.7599
ENSG00000280269.1	AP000577.1	lncRNA	TEC	0	1.02458	0	0	0	0	0	1.47106	0	0
ENSG00000279459.1	AP001271.2	lncRNA	TEC	0	0	0	0	0	0	0	0	0	0.258273
ENSG00000280089.1	AP000590.1	lncRNA	TEC	0	0	0	0	0	0	0	0	0	0
ENSG00000278879.1	AP000560.1	lncRNA	TEC	0	0	0	0	0	1.11075	0	0	0	0.258273
ENSG00000279295.1	AP001541.1	lncRNA	TEC	0	0	0	0	0	0	0	0	0	0
ENSG00000279900.1	AP001767.4	lncRNA	TEC	0	0	0	0	1.0875	0	0	0	1.07733	1.36085
ENSG00000279742.1	AP000974.1	lncRNA	TEC	3.90937	3.85267	4.13383	1.14996	1.70049	2.16309	2.59112	0	1.07733	1.82725
ENSG00000279701.1	AP003497.2	lncRNA	TEC	0	0	0	0	0	0	0	0	0	0
ENSG00000278929.1	AP001784.1	lncRNA	TEC	0	0	0	0	0	0	0	0	0	0
ENSG00000279341.1	AP000756.2	lncRNA	TEC	0	0	0	0	0	0	0	0	0	0.258273
ENSG00000279793.1	AP000676.3	lncRNA	TEC	0	0	0	0	0	0	0	0	0	0
ENSG00000280307.1	AP000676.4	lncRNA	TEC	0	0	0	0	0	0	0	0	0	0
ENSG00000279733.1	AP001642.1	lncRNA	TEC	0	0	0	0	0	0	0	0	0	0
ENSG00000279297.1	AP000720.1	lncRNA	TEC	0	0	0	0	0	0	0	0	0	0
ENSG00000278989.1	AP001148.1	lncRNA	TEC	0	0	0	0	1.0875	1.11075	1.0037	3.54021	1.07733	0.835265
ENSG00000279603.1	AP000720.2	lncRNA	TEC	0	0	0	0	0	0	0	0	0	0
ENSG00000279248.1	AP003400.4	lncRNA	TEC	0	0	0	0	0	0	0	0	0	0
ENSG00000279697.1	AP003400.5	lncRNA	TEC	0	0	0	0	0	0	0	0	0	0
ENSG00000279045.1	AP003400.2	lncRNA	TEC	0	0	0	0	0	0	0	0	0	0
ENSG00000279056.1	AP003400.3	lncRNA	TEC	0	0	0	0	0	0	0	0	0	0
ENSG00000280201.1	AP003400.6	lncRNA	TEC	0	0	0	0	0	0	0	0	0	0
ENSG00000279163.1	AP003122.6	lncRNA	TEC	0	0	0	0	0	1.11075	0	0	0	0
ENSG00000279299.1	AP000648.2	lncRNA	TEC	0	0	0	0	0	0	0	0	0	0
ENSG00000279836.1	AP002967.1	lncRNA	TEC	0	0	0	0	0	0	0	0	0	0
ENSG00000280339.1	AP001528.3	lncRNA	TEC	1.11691	1.02458	2.18509	0	1.0875	2.16309	1.0037	1.47106	2.44374	1.74526
ENSG00000280085.1	AP001002.3	lncRNA	TEC	0	0	0	0	0	0	0	0	0	0
ENSG00000279209.1	AP001002.1	lncRNA	TEC	0	0	0	0	0	0	0	0	0	0
ENSG00000279438.1	AP001002.2	lncRNA	TEC	0	0	0	0	0	0	0	0	0	0
ENSG00000280430.1	AP002782.1	lncRNA	TEC	0	0	0	0	0	0	0	0	0	0
ENSG00000280124.1	AP003485.2	lncRNA	TEC	0	0	0	0	0	0	0	0	0	0
ENSG00000278980.1	AP003485.1	lncRNA	TEC	0	0	0	0	0	0	0	0	0	0
ENSG00000280093.1	AP002791.1	lncRNA	TEC	0	0	0	0	0	0	0	0	0	0
ENSG00000280385.1	AP000648.3	lncRNA	TEC	4.11798	3.36587	4.03322	4.07451	3.14981	3.51553	3.70726	4.35718	3.94781	4.25068
ENSG00000278859.1	AP002799.1	lncRNA	TEC	0	0	0	0	0	0	0	0	0	0
ENSG00000278892.1	AP002371.1	lncRNA	TEC	0	0	0	0	0	0	1.0037	1.47106	0	0.258273
ENSG00000279304.1	AP003072.4	lncRNA	TEC	0	0	0	0	0	0	0	0	0	0.477255
ENSG00000279269.1	AP003072.3	lncRNA	TEC	0	0	0	0	0	0	0	0	0	0
ENSG00000279684.1	AP003969.2	lncRNA	TEC	0	0	0	0	0	1.11075	1.0037	0	1.07733	0.258273
ENSG00000279454.1	AP003499.3	lncRNA	TEC	0	0	0	0	0	0	0	0	0	0
ENSG00000278953.1	AP003499.2	lncRNA	TEC	0	0	0	0	0	0	1.0037	0	0	0
ENSG00000280379.1	AP003072.5	lncRNA	TEC	0	0	0	0	0	1.11075	0	0	0	0.258273
ENSG00000280367.1	AP002364.1	lncRNA	TEC	0	1.02458	0	1.14996	0	1.73081	1.58989	1.47106	0	0.477255
ENSG00000279696.1	AP001273.1	lncRNA	TEC	0	1.02458	2.18509	1.78164	0	2.16309	1.0037	2.65918	3.13272	1.97845
ENSG00000280167.1	AP000943.4	lncRNA	TEC	0	0	0	1.14996	0	0	1.58989	0	0	0
ENSG00000279771.1	AP000997.3	lncRNA	TEC	0	0	0	0	0	0	1.0037	0	0	0
ENSG00000279818.1	AP002991.2	lncRNA	TEC	0	0	0	0	0	0	0	0	0	0
ENSG00000278945.1	AP000770.2	lncRNA	TEC	0	0	0	0	0	0	0	0	0	0
ENSG00000279586.1	AP000711.1	lncRNA	TEC	0	0	0	0	0	0	0	0	0	0
ENSG00000280032.1	AP002800.1	lncRNA	TEC	0	0	0	0	0	0	0	0	0	0
ENSG00000280143.1	AP000892.3	lncRNA	TEC	1.11691	1.61764	1.12599	1.78164	0	0	1.0037	0	0	0.985669
ENSG00000279358.1	AP002833.3	lncRNA	TEC	0	0	0	0	0	0	0	0	0	0.258273
ENSG00000279090.1	AP000843.1	lncRNA	TEC	0	0	0	0	0	0	1.0037	0	0	0
ENSG00000280237.3	MIR4697HG	lncRNA	TEC	6.96457	6.97909	6.98124	6.74228	6.67603	6.55099	6.66552	6.69753	6.55842	4.44499
ENSG00000279497.1	AP003784.1	lncRNA	TEC	0	0	0	0	0	0	0	0	0	0
ENSG00000279711.1	AP004782.1	lncRNA	TEC	1.11691	0	2.18509	3.05563	2.95426	3.51553	3.32857	2.18412	1.07733	0.835265
ENSG00000279189.1	AP003972.1	lncRNA	TEC	0	0	0	0	0	0	0	0	0	0
ENSG00000279046.1	AP003062.2	lncRNA	TEC	0	0	0	0	0	0	0	0	0	0
ENSG00000280202.1	AC005831.1	lncRNA	TEC	0	1.02458	0	0	0	0	1.0037	0	0	0.258273
ENSG00000280345.1	AC092184.1	lncRNA	TEC	0	1.02458	0	2.21948	0	0	1.0037	2.18412	0	0.667337
ENSG00000279865.1	AC006511.3	lncRNA	TEC	0	0	0	0	1.70049	2.16309	1.58989	2.18412	2.11449	0.667337
ENSG00000279173.1	AC092451.3	lncRNA	TEC	0	0	0	0	0	0	0	0	0	0
ENSG00000278969.1	AC026310.3	lncRNA	TEC	1.11691	0	0	0	0	0	0	0	0	0
ENSG00000278896.1	AC025031.5	lncRNA	TEC	0	1.02458	0	0	1.0875	0	1.0037	0	1.07733	0.477255
ENSG00000279840.1	AC004801.7	lncRNA	TEC	0	1.02458	0	0	0	0	0	1.47106	0	0
ENSG00000279875.1	AC074029.4	lncRNA	TEC	0	0	0	0	0	0	0	1.47106	1.07733	1.12186
ENSG00000280054.1	AC004241.5	lncRNA	TEC	0	0	0	1.14996	0	0	1.0037	0	0	0.258273
ENSG00000279134.1	AC090643.1	lncRNA	TEC	0	0	0	0	0	0	0	0	0	0
ENSG00000279411.1	AC090643.2	lncRNA	TEC	0	0	0	0	0	0	0	0	0	0
ENSG00000279444.1	AC135584.1	lncRNA	TEC	0	0	0	0	0	0	0	0	0	0
ENSG00000280181.1	AC025262.2	lncRNA	TEC	0	0	0	0	0	0	0	0	0	0.258273
ENSG00000280320.1	AC025262.3	lncRNA	TEC	0	0	0	0	0	0	0	0	0	0
ENSG00000279505.1	AC022513.1	lncRNA	TEC	0	0	0	0	0	0	0	0	0	0
ENSG00000279310.1	AC073530.2	lncRNA	TEC	0	0	0	0	0	0	0	0	0	0
ENSG00000279551.1	AC025263.3	lncRNA	TEC	0	0	0	0	0	0	0	0	0	0.258273
ENSG00000280049.1	AC079597.1	lncRNA	TEC	0	0	0	0	0	0	0	0	0	0
ENSG00000279530.2	AC092881.1	lncRNA	TEC	1.73883	0	0	0	1.0875	1.11075	1.58989	1.47106	0	2.17914
ENSG00000279939.1	AC025034.2	lncRNA	TEC	0	0	0	0	0	0	0	0	0	0
ENSG00000279190.1	AC007656.2	lncRNA	TEC	0	0	0	0	0	0	1.0037	0	0	0.258273
ENSG00000279798.1	AC018659.2	lncRNA	TEC	1.73883	1.02458	1.75062	0	0	1.11075	1.0037	3.30177	3.59708	3.43327
ENSG00000279148.1	AC126474.1	lncRNA	TEC	0	0	0	1.14996	0	0	0	0	0	0.835265
ENSG00000280088.1	AC126474.2	lncRNA	TEC	3.66541	3.50381	3.38683	3.58156	2.45949	3.78192	2.00554	3.74478	4.04804	3.26694
ENSG00000279176.1	AC079316.2	lncRNA	TEC	0	0	0	0	0	0	1.0037	0	0	0
ENSG00000279630.1	AC190387.1	lncRNA	TEC	0	0	0	0	0	0	0	0	0	0
ENSG00000280426.1	AC084876.2	lncRNA	TEC	0	0	1.12599	1.14996	0	1.11075	2.00554	0	0	1.12186
ENSG00000280110.1	AC087893.2	lncRNA	TEC	0	0	0	0	0	0	0	0	0	0
ENSG00000279360.1	AC007546.2	lncRNA	TEC	0	0	0	0	0	0	0	0	0	0
ENSG00000278993.1	AC002350.1	lncRNA	TEC	0	0	1.12599	0	1.0875	1.11075	0	1.47106	1.07733	1.56582
ENSG00000279925.1	AC144522.1	lncRNA	TEC	0	0	0	0	0	0	0	0	0	0
ENSG00000279001.1	AC079602.3	lncRNA	TEC	0	0	0	0	0	0	0	0	0	0
ENSG00000280120.1	AC073857.1	lncRNA	TEC	3.19877	3.21333	2.78922	3.84899	2.95426	3.89868	3.17649	3.54021	3.94781	2.60815
ENSG00000280381.1	AC026362.2	lncRNA	TEC	0	0	0	0	1.0875	0	0	0	0	0
ENSG00000280138.1	AC027290.2	lncRNA	TEC	1.11691	2.62569	2.51855	3.42662	3.85805	3.65486	3.70726	2.18412	3.30465	2.7827
ENSG00000278861.1	AC117503.2	lncRNA	TEC	0	0	0	0	0	1.11075	1.0037	1.47106	0	1.65833
ENSG00000279953.1	AC117503.3	lncRNA	TEC	0	0	0	0	0	0	0	0	0	0.985669
ENSG00000280097.1	AC073592.8	lncRNA	TEC	0	0	0	0	0	0	0	0	0	0
ENSG00000278973.1	AC073592.2	lncRNA	TEC	0	0	0	0	0	0	0	0	0	0
ENSG00000280444.1	AC073592.10	lncRNA	TEC	0	0	0	0	0	0	0	0	0	0
ENSG00000279087.1	AC073592.4	lncRNA	TEC	0	0	0	0	0	0	0	0	0	0
ENSG00000279931.1	AC073593.1	lncRNA	TEC	0	0	0	0	0	0	0	0	0	0
ENSG00000280300.1	AC117503.4	lncRNA	TEC	2.17199	1.61764	0	0	1.70049	0	2.00554	1.47106	1.68717	1.12186
ENSG00000280117.1	AC122688.4	lncRNA	TEC	0	0	0	0	0	0	0	0	0	0.258273
ENSG00000280125.1	AC005252.2	lncRNA	TEC	0	0	0	0	0	0	0	0	0	0
ENSG00000280415.1	AC005252.3	lncRNA	TEC	0	0	0	0	0	0	0	0	0	0
ENSG00000280364.1	AC005858.2	lncRNA	TEC	0	0	0	0	0	0	0	0	0	0
ENSG00000280398.1	AC005858.3	lncRNA	TEC	0	0	0	0	0	0	0	0	0	0
ENSG00000280272.1	AC005858.1	lncRNA	TEC	0	0	0	0	0	0	0	0	0	0
ENSG00000278866.1	AC006065.5	lncRNA	TEC	0	0	0	0	0	0	0	0	0	0
ENSG00000279171.1	AC006065.6	lncRNA	TEC	0	0	0	0	0	0	0	0	0	0
ENSG00000280024.1	AC048347.1	lncRNA	TEC	0	0	0	0	0	0	0	0	0	0
ENSG00000279952.1	AC068787.1	lncRNA	TEC	0	0	0	0	0	0	0	0	0	0
ENSG00000279475.1	AC087894.3	lncRNA	TEC	0	0	0	0	0	0	0	0	0	0
ENSG00000279180.1	AC061709.2	lncRNA	TEC	1.11691	0	0	0	1.0875	0	0	0	0	0.258273
ENSG00000279500.1	AC108704.2	lncRNA	TEC	1.73883	1.02458	0	1.14996	1.70049	1.73081	0	0	1.07733	2.04849
ENSG00000279193.1	AC026336.4	lncRNA	TEC	0	0	0	0	0	0	0	0	0	0
ENSG00000280051.1	AC079456.1	lncRNA	TEC	0	0	0	0	0	0	0	0	0	0
ENSG00000280196.1	AC055717.3	lncRNA	TEC	0	0	0	0	0	0	0	0	0	0
ENSG00000279343.1	AC127071.1	lncRNA	TEC	0	0	0	0	0	0	0	0	0	0
ENSG00000279478.1	AC127071.2	lncRNA	TEC	0	0	0	0	0	0	0	0	0	0
ENSG00000280405.1	AC026336.5	lncRNA	TEC	0	0	0	0	0	0	0	0	0	0
ENSG00000279650.1	AC073912.3	lncRNA	TEC	0	0	0	0	0	0	0	0	0	0
ENSG00000279233.1	AC122688.3	lncRNA	TEC	2.50469	2.36105	1.12599	3.25301	3.322	2.9923	3.81421	2.65918	1.68717	1.46697
ENSG00000279905.1	AC063926.3	lncRNA	TEC	0	1.02458	1.12599	0	1.0875	0	0	0	0	0.985669
ENSG00000279146.1	AC063926.2	lncRNA	TEC	0	0	0	0	1.0875	0	0	0	0	0.477255
ENSG00000280217.1	AC126564.1	lncRNA	TEC	0	0	0	0	0	0	0	0	0	0.477255
ENSG00000279746.1	AC092850.1	lncRNA	TEC	0	0	0	0	0	0	0	0	0	0
ENSG00000280319.1	AC073578.4	lncRNA	TEC	0	0	0	0	0	0	0	0	0	0.258273
ENSG00000279388.1	AC073578.3	lncRNA	TEC	0	0	0	0	0	0	0	0	0	0
ENSG00000279455.1	AC117500.5	lncRNA	TEC	0	0	0	0	0	0	0	0	0	0.258273
ENSG00000279153.1	AC117500.4	lncRNA	TEC	0	0	0	0	0	0	0	0	0	0
ENSG00000279462.1	AC093028.1	lncRNA	TEC	0	0	0	0	1.0875	0	0	0	0	0.477255
ENSG00000279940.1	AC073862.3	lncRNA	TEC	0	0	0	0	0	0	0	0	0	0.258273
ENSG00000279976.1	AC073862.4	lncRNA	TEC	0	0	0	0	0	0	0	0	0	0
ENSG00000280200.1	AC073862.5	lncRNA	TEC	0	0	0	0	0	0	0	0	0	0
ENSG00000279581.1	AC073862.2	lncRNA	TEC	0	0	0	0	0	0	0	0	0	0
ENSG00000280002.1	AC078925.4	lncRNA	TEC	0	0	0	0	0	0	0	0	0	0
ENSG00000279128.1	AC078925.2	lncRNA	TEC	0	0	0	1.14996	0	0	0	0	0	0
ENSG00000279993.1	AC078925.3	lncRNA	TEC	0	0	0	0	0	0	0	0	0	0.477255
ENSG00000279283.1	AC131009.4	lncRNA	TEC	1.11691	1.02458	0	0	1.0875	1.73081	1.58989	2.18412	1.07733	0.985669
ENSG00000279113.1	AC148477.7	lncRNA	TEC	0	0	0	0	0	0	0	1.47106	0	0
ENSG00000279704.1	AC148477.8	lncRNA	TEC	0	0	0	0	0	0	0	0	0	0
ENSG00000279023.1	AC148477.6	lncRNA	TEC	0	0	0	0	0	0	0	0	0	0
ENSG00000280150.1	AC148477.9	lncRNA	TEC	0	0	0	0	0	0	0	0	0	0
ENSG00000279480.1	AC138466.4	lncRNA	TEC	0	0	1.12599	0	0	0	0	0	0	0
ENSG00000278872.1	AC148477.5	lncRNA	TEC	0	0	0	0	0	0	0	0	0	0
ENSG00000280311.1	AC131212.4	lncRNA	TEC	0	1.02458	0	0	0	0	0	0	1.07733	0.258273
ENSG00000279640.1	AC138466.5	lncRNA	TEC	0	0	1.12599	0	0	2.16309	1.0037	0	1.07733	0.258273
ENSG00000280287.1	AC131212.3	lncRNA	TEC	3.37164	3.6297	3.6809	3.84899	3.85805	1.11075	1.58989	2.18412	2.11449	2.60815
ENSG00000279700.1	AC131212.2	lncRNA	TEC	0	0	0	2.21948	2.45949	1.73081	1.58989	0	0	0
ENSG00000279466.1	AC073911.2	lncRNA	TEC	0	0	0	0	0	0	0	0	0	0
ENSG00000279817.1	AC073911.3	lncRNA	TEC	0	0	0	0	0	0	0	0	0	0
ENSG00000278949.1	AC127070.4	lncRNA	TEC	1.11691	2.03671	0	2.21948	1.70049	2.9923	1.58989	0	0	1.36085
ENSG00000279951.1	AL138688.2	lncRNA	TEC	0	0	0	0	1.0875	0	0	0	0	0
ENSG00000279065.1	AL138688.1	lncRNA	TEC	0	0	0	0	0	0	0	0	0	0
ENSG00000279135.1	AL512652.2	lncRNA	TEC	0	0	1.12599	1.78164	0	0	1.0037	0	0	0.477255
ENSG00000279695.1	AL359757.2	lncRNA	TEC	0	0	0	0	0	0	0	0	0	0
ENSG00000279550.1	AL359757.1	lncRNA	TEC	0	0	0	0	0	0	0	0	0	0.477255
ENSG00000279393.1	AL139005.1	lncRNA	TEC	2.50469	1.02458	0	0	0	0	0	0	0	0
ENSG00000279527.1	AC073592.7	lncRNA	TEC	0	0	0	0	0	0	0	0	0	0
ENSG00000279071.1	AC073592.3	lncRNA	TEC	0	0	0	0	0	0	0	0	0	0.258273
ENSG00000280354.1	AC073592.9	lncRNA	TEC	1.11691	0	0	0	0	0	0	0	0	0
ENSG00000279121.1	AC073592.5	lncRNA	TEC	0	0	0	0	0	0	0	0	0	0
ENSG00000279334.1	AC073592.6	lncRNA	TEC	0	1.02458	0	0	0	0	0	0	0	0
ENSG00000279499.1	AL157770.1	lncRNA	TEC	0	0	0	0	0	0	0	0	0	0
ENSG00000279149.1	AL356750.1	lncRNA	TEC	0	0	0	1.14996	0	1.11075	1.0037	0	0	0.985669
ENSG00000280431.1	AL160394.1	lncRNA	TEC	0	1.02458	1.12599	0	0	0	0	0	0	0.258273
ENSG00000279511.1	AL356274.2	lncRNA	TEC	1.11691	0	0	0	1.0875	0	0	1.47106	1.07733	1.2463
ENSG00000279025.1	AL356863.1	lncRNA	TEC	0	0	0	0	0	0	0	0	0	0
ENSG00000280060.1	AL512506.2	lncRNA	TEC	0	0	0	0	0	0	0	0	0	0
ENSG00000280357.1	AL138960.2	lncRNA	TEC	0	0	0	0	0	0	0	0	0	0
ENSG00000279314.1	AC002525.1	lncRNA	TEC	0	1.02458	0	0	0	0	0	0	0	0.258273
ENSG00000279677.1	AL162377.2	lncRNA	TEC	0	0	0	0	0	0	0	0	0	0
ENSG00000280296.1	AL137058.3	lncRNA	TEC	0	0	0	0	0	0	0	0	0	0
ENSG00000279657.1	AL161901.1	lncRNA	TEC	0	0	0	0	0	0	0	0	0	0
ENSG00000279754.1	AL162376.1	lncRNA	TEC	0	0	0	0	0	0	0	0	0	0
ENSG00000280348.1	AL138713.1	lncRNA	TEC	0	0	0	0	0	0	0	0	0	0
ENSG00000282864.1	AL356118.1	lncRNA	TEC	0	0	0	0	0	0	0	0	0	0
ENSG00000282865.1	AL157815.1	lncRNA	TEC	0	0	0	0	0	0	0	0	0	0.258273
ENSG00000283097.1	AL159152.1	lncRNA	TEC	0	0	0	0	0	1.11075	0	0	0	0
ENSG00000282993.1	AL356737.1	lncRNA	TEC	0	0	0	0	0	0	0	0	0	0
ENSG00000279157.1	AL162574.3	lncRNA	TEC	0	0	0	0	0	0	0	0	0	0
ENSG00000279702.1	AL356266.1	lncRNA	TEC	0	0	0	0	0	0	0	0	0	0
ENSG00000279965.1	AL390755.1	lncRNA	TEC	0	1.02458	0	0	0	1.11075	0	0	0	0.667337
ENSG00000279770.1	LINC00552	lncRNA	TEC	0	0	0	0	0	0	0	0	1.07733	0.258273
ENSG00000279237.1	AL161773.1	lncRNA	TEC	0	0	0	0	0	0	0	0	0	0
ENSG00000280129.1	AL132780.5	lncRNA	TEC	0	1.02458	0	0	1.0875	1.73081	1.0037	0	1.07733	0.258273
ENSG00000279656.1	AL132780.4	lncRNA	TEC	1.73883	2.03671	1.12599	1.14996	1.70049	1.11075	2.32784	0	0	1.36085
ENSG00000279521.1	AL359396.1	lncRNA	TEC	0	0	0	0	0	0	0	0	0	0.835265
ENSG00000279032.1	AL079305.1	lncRNA	TEC	0	0	0	0	0	1.11075	0	0	1.07733	0
ENSG00000280281.1	AL049781.1	lncRNA	TEC	0	0	0	0	0	0	0	0	0	0
ENSG00000279423.1	AL445363.3	lncRNA	TEC	0	0	0	0	0	0	0	0	0	0
ENSG00000279434.1	AL049776.1	lncRNA	TEC	1.11691	0	1.75062	1.78164	1.0875	2.16309	2.32784	2.18412	1.07733	1.82725
ENSG00000279972.1	AL356596.1	lncRNA	TEC	0	0	0	1.14996	1.0875	0	0	2.18412	1.07733	0.258273
ENSG00000279633.1	AL137918.1	lncRNA	TEC	1.11691	0	0	1.14996	0	0	1.0037	0	0	0
ENSG00000280073.1	AL157996.1	lncRNA	TEC	0	0	0	0	0	0	0	1.47106	1.68717	0.477255
ENSG00000279026.1	AC005225.4	lncRNA	TEC	1.11691	0	1.12599	1.78164	2.45949	2.76508	2.59112	2.18412	2.44374	1.2463
ENSG00000279594.1	AL049780.3	lncRNA	TEC	0	0	0	0	1.0875	1.11075	0	1.47106	0	0.477255
ENSG00000280078.1	AC016526.3	lncRNA	TEC	0	0	0	0	0	0	0	0	0	0
ENSG00000279286.2	AL133373.2	lncRNA	TEC	0	0	0	0	0	0	0	0	0	0
ENSG00000279593.1	AL132642.2	lncRNA	TEC	0	0	0	0	0	0	0	0	0	0
ENSG00000280070.1	AL049833.3	lncRNA	TEC	0	0	0	0	0	0	0	0	0	0
ENSG00000278990.1	AL132796.3	lncRNA	TEC	0	0	0	0	0	0	0	0	0	0
ENSG00000279140.1	AL590326.1	lncRNA	TEC	0	0	0	1.14996	0	0	0	0	0	0.667337
ENSG00000280244.1	AL512356.3	lncRNA	TEC	0	0	0	1.14996	0	0	1.0037	1.47106	0	0.667337
ENSG00000278935.1	AC087386.2	lncRNA	TEC	0	0	0	1.14996	0	0	0	0	0	1.36085
ENSG00000279628.1	AC131280.1	lncRNA	TEC	0	0	0	0	0	0	0	0	0	0
ENSG00000279595.1	AC126335.2	lncRNA	TEC	1.11691	0	0	0	0	0	0	0	0	1.36085
ENSG00000279495.1	AL928654.4	lncRNA	TEC	2.77486	3.21333	2.51855	1.78164	2.95426	3.36129	3.46614	1.47106	0	1.97845
ENSG00000279417.1	AC019322.4	lncRNA	TEC	4.53652	4.43877	5.18885	4.73339	5.02244	5.20738	4.86511	4.68994	4.78884	6.37412
ENSG00000279912.1	AC068448.1	lncRNA	TEC	4.53652	4.43877	4.75571	4.5947	4.74826	4.45103	4.86511	4.47683	4.14174	5.88337
ENSG00000279092.1	AC025678.3	lncRNA	TEC	0	0	0	1.14996	1.70049	1.73081	1.58989	0	1.07733	0.477255
ENSG00000279364.1	AC114546.3	lncRNA	TEC	0	0	0	0	0	0	0	0	0	0
ENSG00000280396.1	AC114546.4	lncRNA	TEC	0	0	0	0	0	0	0	0	0	0
ENSG00000279192.1	PWAR5	lncRNA	TEC	4.21197	5.04724	4.75571	2.21948	3.85805	3.51553	2.32784	2.65918	2.11449	4.55737
ENSG00000279735.2	AC124312.6	lncRNA	TEC	0	1.02458	0	0	1.0875	0	1.0037	0	0	0.477255
ENSG00000279050.1	PWAR1	lncRNA	TEC	2.17199	2.62569	0	2.21948	2.45949	1.73081	0	1.47106	1.68717	0.835265
ENSG00000280234.1	AC124303.2	lncRNA	TEC	0	1.02458	1.12599	2.55491	1.0875	1.73081	2.00554	1.47106	1.07733	2.24028
ENSG00000279958.1	AC019278.1	lncRNA	TEC	0	0	0	0	0	0	0	0	0	0
ENSG00000279537.1	AC020658.7	lncRNA	TEC	0	0	0	1.14996	0	0	0	0	1.07733	0
ENSG00000279409.1	AC020658.6	lncRNA	TEC	0	0	0	1.14996	0	0	1.0037	0	0	0.667337
ENSG00000279014.1	AC051619.9	lncRNA	TEC	0	0	0	0	0	0	0	0	0	0
ENSG00000284540.1	AC066615.1	lncRNA	TEC	2.50469	2.03671	2.18509	0	1.0875	1.11075	1.58989	1.47106	1.68717	0.667337
ENSG00000279665.1	AC012100.3	lncRNA	TEC	0	0	1.12599	0	0	0	0	0	0	0.258273
ENSG00000280362.1	AC084759.3	lncRNA	TEC	0	0	0	0	0	0	0	0	0	0
ENSG00000279683.1	AC090517.3	lncRNA	TEC	0	0	0	0	0	0	0	0	0	0
ENSG00000279268.1	AC068213.1	lncRNA	TEC	3.52599	2.62569	3.21375	0	1.0875	0	1.0037	0	0	0.258273
ENSG00000280309.1	AC023300.3	lncRNA	TEC	0	0	0	1.14996	0	1.11075	1.0037	0	0	0
ENSG00000280359.1	AC105133.2	lncRNA	TEC	0	0	0	0	0	0	0	0	0	0
ENSG00000279033.1	AC090984.1	lncRNA	TEC	0	0	0	0	0	0	0	0	0	0
ENSG00000278991.1	AC090181.3	lncRNA	TEC	1.11691	0	0	2.21948	0	2.16309	2.00554	2.18412	1.07733	1.74526
ENSG00000279694.1	AC011270.2	lncRNA	TEC	1.11691	1.02458	1.12599	0	1.0875	1.11075	2.32784	2.65918	2.71163	2.60815
ENSG00000279373.1	AC027228.3	lncRNA	TEC	0	0	0	0	0	1.11075	0	0	0	0.258273
ENSG00000279235.1	AC011944.2	lncRNA	TEC	0	0	0	0	0	0	0	0	0	0.258273
ENSG00000279421.1	AC067863.2	lncRNA	TEC	0	0	0	0	0	0	0	0	0	0
ENSG00000279719.1	AC015871.5	lncRNA	TEC	0	0	0	0	0	0	0	0	0	0
ENSG00000279705.1	AC092701.1	lncRNA	TEC	0	0	0	0	0	0	0	0	0	0
ENSG00000279394.1	AC015871.4	lncRNA	TEC	1.11691	0	1.12599	0	1.0875	1.73081	0	1.47106	1.07733	0.667337
ENSG00000279834.1	AC068870.3	lncRNA	TEC	0	0	0	0	0	0	0	0	1.07733	0
ENSG00000279758.1	AC105339.5	lncRNA	TEC	0	0	1.12599	1.14996	0	1.11075	0	1.47106	0	0
ENSG00000280038.1	DNM1P41	lncRNA	TEC	0	0	1.75062	2.55491	2.72798	2.76508	1.0037	2.65918	2.44374	2.11529
ENSG00000279708.1	AC133637.1	lncRNA	TEC	0	0	0	0	0	0	0	0	0	0
ENSG00000279945.1	AC013489.3	lncRNA	TEC	0	0	0	0	0	0	0	0	0	0
ENSG00000280377.1	AC027176.3	lncRNA	TEC	0	0	0	1.14996	0	1.73081	1.58989	0	0	0.477255
ENSG00000279980.1	AC018946.2	lncRNA	TEC	0	0	0	0	0	0	0	0	0	0
ENSG00000280076.1	AC112693.3	lncRNA	TEC	0	0	0	0	0	0	0	0	0	0
ENSG00000280304.1	AC104260.2	lncRNA	TEC	0	0	0	0	0	1.11075	0	2.18412	0	0.258273
ENSG00000279091.1	AC026523.2	lncRNA	TEC	2.17199	1.61764	1.12599	0	1.0875	0	1.58989	1.47106	1.07733	0.985669
ENSG00000279645.1	AC016251.1	lncRNA	TEC	0	0	0	0	0	0	0	0	0	0.667337
ENSG00000280048.1	AC012409.5	lncRNA	TEC	0	0	0	0	0	0	0	0	0	0.258273
ENSG00000280291.1	AC016251.2	lncRNA	TEC	0	0	0	0	0	0	0	0	0	0.258273
ENSG00000279846.1	AC015660.4	lncRNA	TEC	0	0	0	0	0	0	0	0	0	0
ENSG00000279588.2	AC087762.2	lncRNA	TEC	1.11691	0	0	0	0	0	0	0	0	0.258273
ENSG00000278995.1	Z69720.2	lncRNA	TEC	3.90937	3.95243	4.75571	1.78164	0	0	0	0	0	0
ENSG00000279970.1	AC023024.2	lncRNA	TEC	0	1.02458	0	0	1.70049	1.11075	2.32784	1.47106	1.68717	1.46697
ENSG00000279441.1	Z92544.3	lncRNA	TEC	0	0	0	0	0	0	0	0	0	0
ENSG00000279255.1	Z97653.2	lncRNA	TEC	0	0	0	0	1.0875	0	1.0037	1.47106	2.11449	0.477255
ENSG00000279136.1	AL031258.1	lncRNA	TEC	0	0	0	0	0	0	0	0	0	0
ENSG00000279930.1	AL032819.2	lncRNA	TEC	0	0	0	1.14996	0	0	0	0	1.68717	1.2463
ENSG00000280062.1	AL031719.1	lncRNA	TEC	0	0	0	0	0	0	0	0	0	0.835265
ENSG00000280231.1	AL031719.2	lncRNA	TEC	0	0	0	0	1.0875	0	0	0	0	0.667337
ENSG00000280327.1	Z97633.1	lncRNA	TEC	0	0	0	1.78164	1.70049	1.73081	1.58989	0	0	0.477255
ENSG00000278987.1	AL031009.1	lncRNA	TEC	0	0	1.12599	2.55491	1.70049	2.49526	0	0	1.07733	2.11529
ENSG00000279057.1	AC141586.4	lncRNA	TEC	0	0	0	0	0	0	0	0	0	0
ENSG00000279901.1	AC092117.2	lncRNA	TEC	1.11691	1.02458	0	1.78164	1.0875	1.11075	1.58989	1.47106	1.07733	1.46697
ENSG00000279520.1	AC093525.8	lncRNA	TEC	2.17199	2.62569	2.78922	3.05563	2.12934	3.18856	3.32857	2.65918	1.68717	1.65833
ENSG00000279568.1	AC093525.9	lncRNA	TEC	1.73883	0	1.12599	1.14996	2.12934	1.73081	2.00554	0	1.07733	1.2463
ENSG00000280402.1	AC093525.10	lncRNA	TEC	0	1.02458	0	0	0	0	0	0	1.07733	0.258273
ENSG00000279162.1	AC141586.5	lncRNA	TEC	1.11691	0	0	1.14996	1.70049	1.73081	0	0	1.07733	1.12186
ENSG00000279330.1	AJ003147.3	lncRNA	TEC	0	0	0	0	0	0	0	0	1.07733	0.258273
ENSG00000279031.1	AC004232.3	lncRNA	TEC	0	1.02458	0	0	0	1.11075	0	0	0	0.667337
ENSG00000278942.1	AC004494.2	lncRNA	TEC	0	0	0	0	0	0	0	0	0	0
ENSG00000280063.1	AC012676.5	lncRNA	TEC	3.00233	3.04274	2.18509	2.82688	3.14981	2.9923	3.17649	3.01596	1.07733	1.82725
ENSG00000280000.1	AC009135.2	lncRNA	TEC	0	0	0	0	0	0	0	0	0	0
ENSG00000278975.1	AC007012.2	lncRNA	TEC	0	0	0	0	0	0	0	0	0	0.258273
ENSG00000279357.1	AC007224.2	lncRNA	TEC	0	0	1.12599	0	1.0875	0	0	0	0	0
ENSG00000279662.1	AC131649.2	lncRNA	TEC	2.17199	2.36105	2.78922	2.21948	1.70049	2.9923	2.59112	1.47106	3.45826	2.40953
ENSG00000280153.1	AC133065.3	lncRNA	TEC	0	0	0	0	0	0	0	0	0	0
ENSG00000278979.1	AC007598.3	lncRNA	TEC	0	0	0	0	0	0	0	0	0	0
ENSG00000280429.1	AF001548.3	lncRNA	TEC	0	0	0	0	0	0	0	0	0	0
ENSG00000279490.1	AC109446.4	lncRNA	TEC	0	0	0	0	0	0	0	0	0	0.258273
ENSG00000279729.1	AC092326.2	lncRNA	TEC	0	0	0	0	0	0	0	0	0	0
ENSG00000280283.1	AC010601.2	lncRNA	TEC	0	0	0	0	0	0	0	0	0	0
ENSG00000278994.1	AC008785.1	lncRNA	TEC	0	0	0	0	0	0	0	0	0	0
ENSG00000279410.1	AC099494.1	lncRNA	TEC	0	0	0	0	0	0	0	0	0	0
ENSG00000279415.1	AC099494.2	lncRNA	TEC	1.11691	0	0	0	2.12934	1.11075	0	0	0	0
ENSG00000279620.1	AC099494.3	lncRNA	TEC	0	1.02458	0	0	0	0	0	0	0	0
ENSG00000280265.1	AC130456.7	lncRNA	TEC	0	0	0	0	0	0	0	0	0	0
ENSG00000279747.1	AC130456.6	lncRNA	TEC	0	0	0	0	0	0	0	0	0	0
ENSG00000280306.1	AC137056.2	lncRNA	TEC	0	0	0	0	0	0	0	0	0	0
ENSG00000280039.1	RN7SKP23	lncRNA	TEC	1.73883	0	0	2.21948	2.72798	2.76508	1.58989	2.65918	2.44374	0.835265
ENSG00000279756.1	AC012317.2	lncRNA	TEC	0	0	0	0	0	0	0	0	0	0
ENSG00000280400.1	AC127459.3	lncRNA	TEC	0	0	0	0	0	0	0	0	0	0
ENSG00000278912.1	AC008870.5	lncRNA	TEC	0	1.02458	0	0	0	0	0	0	0	0
ENSG00000279276.1	AC130454.1	lncRNA	TEC	0	0	0	0	0	0	0	0	0	0
ENSG00000279202.1	AC130448.1	lncRNA	TEC	0	0	0	0	0	0	1.0037	0	1.07733	0
ENSG00000279554.1	AC130448.2	lncRNA	TEC	0	0	0	0	0	0	0	0	0	0
ENSG00000279106.1	AC009093.7	lncRNA	TEC	0	0	0	0	0	0	0	0	0	0.258273
ENSG00000279583.1	AC009086.3	lncRNA	TEC	0	0	0	0	1.0875	0	0	0	0	0.477255
ENSG00000279789.1	AC120114.3	lncRNA	TEC	1.73883	0	1.12599	2.55491	2.12934	2.16309	3.00646	1.47106	1.68717	2.561
ENSG00000280137.1	AC116348.4	lncRNA	TEC	0	0	0	0	0	0	0	0	0	0
ENSG00000278922.1	AC002310.6	lncRNA	TEC	1.11691	1.61764	2.18509	2.55491	2.72798	2.16309	1.58989	3.54021	3.59708	3.14435
ENSG00000279196.1	AC135048.4	lncRNA	TEC	1.73883	0	2.18509	1.14996	2.45949	1.73081	2.32784	1.47106	2.44374	0.667337
ENSG00000278885.1	AC106730.2	lncRNA	TEC	0	0	0	0	0	0	0	0	0	0
ENSG00000280160.1	AC135050.7	lncRNA	TEC	0	1.02458	0	0	0	0	0	0	0	0.835265
ENSG00000280132.1	AC026471.6	lncRNA	TEC	2.17199	1.61764	0	1.14996	2.72798	1.73081	2.00554	2.18412	0	1.46697
ENSG00000279997.1	AC133485.6	lncRNA	TEC	0	1.61764	0	0	0	0	0	0	0	0
ENSG00000278950.1	AC138907.8	lncRNA	TEC	0	0	0	1.14996	0	0	0	1.47106	0	1.36085
ENSG00000279780.1	AC138907.9	lncRNA	TEC	0	0	0	0	1.0875	1.11075	0	2.18412	1.07733	0.835265
ENSG00000279795.1	AC138907.10	lncRNA	TEC	0	0	0	1.14996	1.70049	1.11075	1.58989	0	1.07733	1.12186
ENSG00000279165.1	AC135776.4	lncRNA	TEC	1.11691	0	0	1.14996	0	1.11075	0	1.47106	1.07733	1.97845
ENSG00000279666.1	AC116553.2	lncRNA	TEC	0	0	0	0	0	0	0	0	0	0
ENSG00000280180.1	AC023824.6	lncRNA	TEC	1.11691	1.02458	2.18509	2.55491	2.12934	1.73081	2.59112	2.18412	1.07733	2.17914
ENSG00000280211.1	AC106886.4	lncRNA	TEC	2.17199	1.02458	1.12599	1.14996	1.70049	2.16309	1.0037	1.47106	1.07733	1.12186
ENSG00000280189.1	AC007614.2	lncRNA	TEC	0	0	0	0	0	1.73081	0	0	0	1.82725
ENSG00000279842.1	AC007603.2	lncRNA	TEC	0	0	0	0	0	0	0	0	0	0
ENSG00000279509.1	AC007494.3	lncRNA	TEC	0	0	0	0	0	1.11075	0	0	0	0
ENSG00000280067.1	AC023818.1	lncRNA	TEC	1.73883	1.02458	0	2.21948	2.72798	3.18856	2.59112	1.47106	2.11449	1.65833
ENSG00000279356.1	AC007610.4	lncRNA	TEC	1.11691	1.02458	1.12599	0	1.70049	0	1.0037	0	1.07733	0.835265
ENSG00000280376.1	AC012186.3	lncRNA	TEC	0	0	0	0	0	0	0	0	0	0
ENSG00000279779.1	AC009039.2	lncRNA	TEC	0	0	0	0	0	0	0	0	0	0
ENSG00000279427.1	AC007490.1	lncRNA	TEC	0	1.02458	1.75062	0	0	0	0	2.65918	2.44374	0.258273
ENSG00000280344.1	AC009166.2	lncRNA	TEC	0	0	0	0	0	1.11075	0	0	1.07733	0.667337
ENSG00000279741.1	AC007342.8	lncRNA	TEC	0	0	0	0	0	0	0	0	0	0
ENSG00000280027.1	AC007342.9	lncRNA	TEC	0	0	0	0	0	0	0	0	0	0
ENSG00000278909.1	AC007608.4	lncRNA	TEC	0	0	0	0	0	0	0	0	0	0.985669
ENSG00000280131.1	AC027348.2	lncRNA	TEC	0	0	0	0	0	0	0	0	0	0.258273
ENSG00000279523.1	AC040168.1	lncRNA	TEC	0	0	0	0	0	0	0	0	0	0
ENSG00000278928.1	AC136621.1	lncRNA	TEC	0	1.02458	0	0	0	0	1.0037	0	1.07733	0
ENSG00000279344.1	AC007342.6	lncRNA	TEC	1.11691	0	0	1.14996	0	0	0	0	0	0
ENSG00000279722.1	AC007342.7	lncRNA	TEC	1.11691	0	2.18509	2.21948	2.12934	2.76508	2.00554	1.47106	1.07733	1.36085
ENSG00000279030.1	AC007336.3	lncRNA	TEC	0	0	0	1.14996	0	0	0	0	0	0
ENSG00000279764.1	AC009102.3	lncRNA	TEC	0	0	0	0	0	0	0	0	0	0.258273
ENSG00000279019.1	AC009090.4	lncRNA	TEC	0	1.02458	1.75062	1.78164	1.0875	1.11075	1.58989	2.18412	1.07733	1.36085
ENSG00000279803.1	AC009090.5	lncRNA	TEC	0	0	1.12599	0	1.0875	0	1.0037	0	0	0
ENSG00000279889.1	AC012183.1	lncRNA	TEC	0	0	0	0	0	0	0	0	0	0
ENSG00000280261.1	AC009161.2	lncRNA	TEC	0	0	0	0	0	0	0	0	0	0
ENSG00000279225.1	AC138305.3	lncRNA	TEC	0	0	0	0	0	0	0	0	0	0
ENSG00000278893.1	AC010533.1	lncRNA	TEC	0	0	0	1.14996	0	0	0	0	1.07733	0.667337
ENSG00000280334.1	AC009084.2	lncRNA	TEC	1.11691	0	1.12599	1.78164	1.0875	1.11075	1.0037	0	2.44374	2.17914
ENSG00000280392.1	AC007496.3	lncRNA	TEC	0	0	0	0	1.0875	0	0	0	0	0.258273
ENSG00000280416.1	AC009084.3	lncRNA	TEC	0	0	0	0	0	0	0	0	0	0
ENSG00000280163.1	AC040160.2	lncRNA	TEC	1.11691	0	0	0	1.0875	0	1.0037	0	0	0.477255
ENSG00000279693.1	AC099521.2	lncRNA	TEC	0	1.61764	0	0	0	0	0	1.47106	2.44374	1.56582
ENSG00000279621.1	AC020978.8	lncRNA	TEC	0	0	0	0	0	0	0	0	0	0
ENSG00000279649.1	AC020978.9	lncRNA	TEC	0	0	0	0	1.70049	2.16309	2.32784	2.18412	0	2.35529
ENSG00000280214.1	AC027682.7	lncRNA	TEC	0	0	0	1.78164	2.12934	1.11075	0	1.47106	1.07733	0.258273
ENSG00000279569.1	AC020763.4	lncRNA	TEC	0	0	0	0	1.0875	0	0	1.47106	1.68717	1.2463
ENSG00000279122.1	AC020763.2	lncRNA	TEC	0	0	0	0	0	0	0	0	0	0
ENSG00000279412.1	AC020763.3	lncRNA	TEC	0	0	0	1.14996	0	1.11075	0	0	0	1.46697
ENSG00000279815.1	AC020763.5	lncRNA	TEC	0	0	0	0	0	0	0	0	0	0
ENSG00000279123.1	AC027281.2	lncRNA	TEC	0	0	0	0	0	0	0	0	0	0.258273
ENSG00000279420.1	AC138627.2	lncRNA	TEC	0	0	0	1.14996	0	0	0	0	0	0
ENSG00000279100.1	AC009120.6	lncRNA	TEC	0	0	0	0	0	0	0	0	0	0
ENSG00000280227.1	AC079416.3	lncRNA	TEC	0	0	0	0	0	0	0	0	0	0
ENSG00000279589.1	AC079416.2	lncRNA	TEC	0	0	0	0	0	0	0	0	0	0.835265
ENSG00000279592.1	AC010653.2	lncRNA	TEC	0	0	0	0	0	0	0	0	0	0
ENSG00000280152.1	AC009078.3	lncRNA	TEC	1.11691	1.61764	1.75062	2.21948	2.12934	2.16309	2.81369	0	0	1.74526
ENSG00000279856.1	AC106733.1	lncRNA	TEC	0	0	0	0	0	0	0	0	0	0
ENSG00000278862.1	AC092724.1	lncRNA	TEC	0	0	0	0	0	0	0	0	0	0
ENSG00000278926.1	AC092134.2	lncRNA	TEC	0	0	0	0	0	0	0	0	0	0
ENSG00000279378.1	AC009159.4	lncRNA	TEC	0	0	0	0	0	0	0	0	0	0.258273
ENSG00000279991.1	AC009044.1	lncRNA	TEC	0	0	0	0	0	0	0	0	0	0.258273
ENSG00000279887.1	AC046158.4	lncRNA	TEC	0	0	0	0	0	0	0	0	0	0.258273
ENSG00000279129.1	AC046158.3	lncRNA	TEC	0	0	0	1.14996	0	1.11075	0	0	0	0.835265
ENSG00000280115.1	AC136603.1	lncRNA	TEC	0	0	0	0	0	0	0	0	0	0
ENSG00000280190.1	AC027279.4	lncRNA	TEC	0	0	0	1.14996	0	0	0	0	0	0.477255
ENSG00000279732.1	AC027279.3	lncRNA	TEC	0	0	0	0	0	0	0	0	0	0
ENSG00000280274.1	AC009145.4	lncRNA	TEC	0	0	0	0	0	0	0	0	0	0
ENSG00000280182.1	AC131888.1	lncRNA	TEC	1.11691	0	0	0	0	0	1.0037	0	1.07733	0.667337
ENSG00000279757.1	AC132068.1	lncRNA	TEC	0	0	0	0	0	0	0	0	0	0
ENSG00000280092.1	AC002044.3	lncRNA	TEC	0	0	0	0	0	1.11075	0	0	0	0.258273
ENSG00000279591.1	AC002044.2	lncRNA	TEC	0	0	0	0	0	0	0	0	0	0
ENSG00000279120.1	AC009033.1	lncRNA	TEC	0	0	0	0	0	0	0	0	0	0
ENSG00000279021.1	AC092139.2	lncRNA	TEC	0	0	0	1.14996	0	0	0	0	0	0.258273
ENSG00000279476.1	AC092139.3	lncRNA	TEC	0	0	0	0	0	0	0	0	1.07733	0
ENSG00000279681.1	AC092135.2	lncRNA	TEC	0	0	0	0	0	0	0	0	0	0.258273
ENSG00000279294.1	AC092135.1	lncRNA	TEC	0	0	0	0	0	1.11075	0	0	0	0.667337
ENSG00000279841.1	AC092135.3	lncRNA	TEC	0	0	0	1.14996	1.70049	0	1.0037	1.47106	0	0.258273
ENSG00000278985.1	AC092718.7	lncRNA	TEC	0	1.02458	1.75062	0	0	1.11075	0	1.47106	0	0.667337
ENSG00000280044.1	AC099506.2	lncRNA	TEC	0	0	0	0	0	0	0	0	0	0
ENSG00000279907.1	AC018695.7	lncRNA	TEC	0	0	0	0	0	0	0	0	0	0
ENSG00000279604.1	AC092723.2	lncRNA	TEC	0	0	0	0	0	0	0	0	0	0
ENSG00000280278.1	FLJ30679	lncRNA	TEC	0	0	0	1.14996	0	1.11075	0	0	0	0.667337
ENSG00000279142.1	AC009108.4	lncRNA	TEC	0	0	0	0	0	0	0	0	0	0
ENSG00000280419.1	AC010531.8	lncRNA	TEC	0	0	0	0	0	0	0	0	0	0
ENSG00000280408.1	AC032044.2	lncRNA	TEC	0	0	0	0	0	0	1.0037	0	0	0
ENSG00000280333.1	AC090617.9	lncRNA	TEC	0	0	0	0	0	0	0	0	0	0
ENSG00000279040.1	AC090617.6	lncRNA	TEC	0	0	0	0	0	0	0	0	0	0
ENSG00000279562.1	AC090617.8	lncRNA	TEC	0	0	0	0	0	0	0	0	0	0
ENSG00000279340.1	AC090617.7	lncRNA	TEC	0	0	0	0	0	0	0	0	0	0
ENSG00000278941.1	SMG6-IT1	lncRNA	TEC	0	0	0	0	0	0	0	0	0	0.258273
ENSG00000280242.1	AL450226.2	lncRNA	TEC	1.11691	1.02458	0	0	0	0	0	0	0	0
ENSG00000279872.1	AC006435.4	lncRNA	TEC	0	0	0	0	0	0	0	0	0	0
ENSG00000280280.1	AC006435.5	lncRNA	TEC	0	0	0	0	0	0	0	0	0	0
ENSG00000279432.1	AC015799.1	lncRNA	TEC	0	1.02458	0	0	1.70049	1.73081	2.00554	0	1.07733	0.835265
ENSG00000280268.1	AC025125.1	lncRNA	TEC	0	0	0	0	0	1.11075	0	0	0	0
ENSG00000280254.1	AC233723.2	lncRNA	TEC	0	0	0	1.78164	2.95426	2.49526	2.00554	2.18412	3.45826	2.82323
ENSG00000282936.1	AC004706.3	lncRNA	TEC	0	2.62569	2.18509	3.42662	1.0875	2.76508	3.46614	2.65918	2.71163	3.53437
ENSG00000279296.1	PRAL	lncRNA	TEC	0	0	0	0	0	0	0	0	0	0
ENSG00000279641.1	AC120057.3	lncRNA	TEC	0	0	0	0	0	0	0	1.47106	2.44374	0.985669
ENSG00000279812.1	AC120057.4	lncRNA	TEC	1.11691	1.02458	0	1.14996	0	0	1.0037	2.65918	1.68717	0
ENSG00000279174.1	AC104581.3	lncRNA	TEC	0	0	0	0	0	0	0	0	0	0
ENSG00000279152.1	AC129492.7	lncRNA	TEC	0	0	0	0	0	0	0	0	0	0
ENSG00000279542.1	AC015908.5	lncRNA	TEC	0	0	0	0	0	0	0	0	0	0
ENSG00000280046.1	AC104581.4	lncRNA	TEC	1.11691	1.61764	2.51855	2.82688	1.70049	2.16309	2.81369	2.18412	3.45826	2.60815
ENSG00000279567.1	AC005703.5	lncRNA	TEC	0	0	0	0	0	0	0	0	0	0
ENSG00000279660.1	AC005703.6	lncRNA	TEC	0	0	0	1.14996	0	0	0	0	0	0.258273
ENSG00000280168.1	AC005274.1	lncRNA	TEC	0	0	0	0	0	0	0	0	0	0
ENSG00000279200.1	AC020558.3	lncRNA	TEC	0	1.02458	0	1.14996	1.0875	0	1.58989	1.47106	0	0.667337
ENSG00000280198.1	AC087163.3	lncRNA	TEC	2.17199	0	1.12599	1.78164	1.0875	0	0	0	0	0
ENSG00000278864.1	AC055811.4	lncRNA	TEC	2.77486	2.03671	2.51855	3.25301	3.322	4.0067	4.1769	3.01596	2.44374	3.99091
ENSG00000279825.1	AC003957.1	lncRNA	TEC	0	0	0	0	0	0	0	0	0	0
ENSG00000279251.1	AC015726.3	lncRNA	TEC	0	0	0	0	0	0	0	0	1.07733	0
ENSG00000279428.1	AC087164.2	lncRNA	TEC	0	0	0	0	1.0875	0	0	0	0	0.258273
ENSG00000279532.1	AC002094.5	lncRNA	TEC	0	0	0	1.14996	1.0875	0	1.0037	0	1.07733	0.835265
ENSG00000279431.1	AC011840.5	lncRNA	TEC	0	0	0	0	0	0	0	0	0	0
ENSG00000279337.1	AC127024.7	lncRNA	TEC	3.52599	2.03671	2.18509	1.14996	1.0875	2.49526	2.81369	2.18412	0	0.835265
ENSG00000280069.1	AC127024.8	lncRNA	TEC	1.11691	0	1.12599	1.78164	1.70049	1.11075	2.81369	2.18412	0	0.667337
ENSG00000278867.1	AC090616.6	lncRNA	TEC	2.17199	1.61764	3.38683	2.21948	3.14981	2.49526	2.81369	2.18412	1.68717	2.46181
ENSG00000278977.1	AC003101.3	lncRNA	TEC	0	0	0	0	0	0	0	0	0	0
ENSG00000278860.1	AC005691.1	lncRNA	TEC	0	0	0	0	0	0	1.0037	0	0	0
ENSG00000280349.1	AC008133.2	lncRNA	TEC	0	0	0	0	0	0	0	0	0	0
ENSG00000279674.1	AC123769.1	lncRNA	TEC	0	0	0	0	0	0	0	0	0	0
ENSG00000280033.1	AC116407.4	lncRNA	TEC	0	0	1.12599	1.14996	1.0875	1.11075	1.58989	0	0	0.835265
ENSG00000280020.1	AC116407.3	lncRNA	TEC	0	0	0	1.14996	1.0875	1.11075	1.0037	1.47106	0	0.985669
ENSG00000280245.1	AC079336.7	lncRNA	TEC	0	0	0	0	0	0	0	0	0	0
ENSG00000279781.1	AC079336.6	lncRNA	TEC	0	0	0	0	0	0	0	0	0	0
ENSG00000280177.1	AC004408.2	lncRNA	TEC	0	0	0	0	0	0	0	0	0	0.258273
ENSG00000279119.1	AC006449.7	lncRNA	TEC	0	0	0	0	0	0	0	0	0	0
ENSG00000279199.1	AC068669.1	lncRNA	TEC	1.11691	0	0	1.14996	1.0875	0	2.00554	1.47106	1.07733	0.477255
ENSG00000279806.1	AC018629.1	lncRNA	TEC	0	0	0	0	0	0	0	0	0	0
ENSG00000279775.1	AC004585.2	lncRNA	TEC	0	0	0	0	0	0	0	0	0	0
ENSG00000278918.1	AC080112.3	lncRNA	TEC	0	0	1.12599	1.78164	1.0875	2.9923	2.00554	0	1.68717	1.2463
ENSG00000278954.1	AC130686.1	lncRNA	TEC	0	0	0	0	0	0	0	0	0	0
ENSG00000280295.1	AC099811.6	lncRNA	TEC	0	0	0	0	1.0875	1.11075	0	0	0	0
ENSG00000280183.1	AC067852.4	lncRNA	TEC	0	0	0	0	1.0875	1.11075	0	0	0	0.258273
ENSG00000279602.1	AC109326.1	lncRNA	TEC	1.11691	1.61764	1.75062	1.14996	2.72798	2.76508	1.0037	1.47106	1.07733	1.36085
ENSG00000279879.1	AC091152.4	lncRNA	TEC	0	0	0	0	1.0875	1.11075	1.58989	1.47106	0	1.12186
ENSG00000280022.1	AC126544.1	lncRNA	TEC	0	1.02458	0	1.14996	0	2.16309	2.00554	0	0	0
ENSG00000266918.1	AC091132.3	lncRNA	TEC	1.11691	0	1.12599	1.14996	1.0875	2.16309	1.58989	1.47106	2.11449	2.46181
ENSG00000279036.1	AC015656.1	lncRNA	TEC	0	0	0	0	0	0	0	0	0	0
ENSG00000279792.1	AC015909.5	lncRNA	TEC	0	1.02458	0	1.14996	0	1.11075	0	1.47106	1.07733	2.51225
ENSG00000279743.1	AC002090.1	lncRNA	TEC	0	0	0	0	0	0	0	0	0	0
ENSG00000279606.1	AC006600.2	lncRNA	TEC	0	0	0	0	0	0	0	0	0	0
ENSG00000279089.1	AC005839.1	lncRNA	TEC	2.17199	2.62569	2.51855	1.78164	2.72798	2.76508	2.81369	0	1.68717	1.74526
ENSG00000279059.1	AC007485.2	lncRNA	TEC	2.77486	3.50381	3.80814	4.17529	3.74154	4.45103	3.81421	4.2267	3.84011	3.97301
ENSG00000280233.1	AC015813.7	lncRNA	TEC	0	0	0	1.14996	1.0875	0	0	0	1.07733	0
ENSG00000278963.1	AC005921.3	lncRNA	TEC	0	0	0	0	0	0	0	0	0	0.477255
ENSG00000279207.1	AC015813.6	lncRNA	TEC	4.53652	3.85267	4.39936	3.42662	3.74154	3.18856	2.32784	5.38411	5.92947	5.69966
ENSG00000279555.1	AC091181.1	lncRNA	TEC	0	0	0	0	0	1.73081	0	1.47106	0	1.56582
ENSG00000279281.1	AC015883.1	lncRNA	TEC	0	0	0	0	0	0	0	0	0	0.477255
ENSG00000280028.1	AC007431.3	lncRNA	TEC	0	0	0	0	0	0	0	0	0	0.667337
ENSG00000279069.1	AC015813.5	lncRNA	TEC	2.17199	1.02458	0	1.78164	1.70049	1.11075	1.58989	1.47106	2.11449	2.46181
ENSG00000278863.1	AC091059.2	lncRNA	TEC	0	0	0	0	0	0	0	0	0	0
ENSG00000279133.1	AC018628.1	lncRNA	TEC	0	2.03671	1.12599	1.14996	2.12934	1.11075	2.59112	1.47106	2.71163	1.2463
ENSG00000279713.1	AC080038.3	lncRNA	TEC	0	2.03671	1.12599	3.72146	3.74154	3.51553	3.91378	1.47106	0	1.65833
ENSG00000279917.1	AC079331.2	lncRNA	TEC	0	0	0	0	0	1.11075	0	0	0	0.477255
ENSG00000279361.1	AC079331.1	lncRNA	TEC	0	0	0	0	0	1.11075	0	0	0	0.258273
ENSG00000279369.1	AC046185.3	lncRNA	TEC	3.00233	2.84923	2.78922	2.55491	2.45949	2.16309	2.59112	2.18412	2.11449	3.40684
ENSG00000278873.1	PRO1804	lncRNA	TEC	0	0	0	0	0	0	0	0	0	0
ENSG00000279035.1	AC022211.4	lncRNA	TEC	1.11691	0	0	0	1.70049	1.73081	0	0	0	0.258273
ENSG00000278972.1	AC015920.1	lncRNA	TEC	0	0	0	0	0	0	0	1.47106	0	0.835265
ENSG00000279382.1	AC018665.1	lncRNA	TEC	0	0	0	3.05563	2.72798	2.16309	2.00554	3.92391	3.45826	3.40684
ENSG00000279572.1	AC021683.4	lncRNA	TEC	0	0	0	0	0	0	0	0	0	0
ENSG00000279886.1	AC087645.3	lncRNA	TEC	0	0	0	0	0	0	0	0	0	0
ENSG00000280122.1	AC016168.3	lncRNA	TEC	1.73883	2.03671	2.51855	0	1.0875	0	0	0	0	0.258273
ENSG00000279801.1	AC111170.3	lncRNA	TEC	0	1.02458	2.51855	2.82688	2.45949	1.73081	2.59112	0	1.07733	1.12186
ENSG00000279339.1	AC100788.2	lncRNA	TEC	1.73883	0	0	0	0	1.11075	0	0	0	0.835265
ENSG00000279570.1	AC099804.1	lncRNA	TEC	0	0	0	0	0	0	0	0	0	0
ENSG00000279259.1	AC087741.3	lncRNA	TEC	0	1.02458	1.12599	1.14996	1.0875	1.11075	1.58989	0	0	1.82725
ENSG00000279273.1	AC120024.4	lncRNA	TEC	0	0	0	0	0	0	0	0	0	0
ENSG00000279600.1	AC015804.1	lncRNA	TEC	0	0	0	0	0	0	0	0	0	0
ENSG00000280351.2	AC127496.7	lncRNA	TEC	1.11691	1.02458	0	1.14996	1.0875	1.11075	0	0	0	1.46697
ENSG00000279187.1	AC027601.5	lncRNA	TEC	0	0	0	1.78164	0	0	0	0	0	1.12186
ENSG00000278876.1	AC145207.9	lncRNA	TEC	1.11691	0	1.75062	0	1.0875	0	1.58989	0	0	0.258273
ENSG00000279692.1	AC110285.7	lncRNA	TEC	1.73883	1.61764	1.75062	2.21948	2.12934	2.49526	3.00646	3.92391	3.94781	4.09388
ENSG00000279372.1	AC137723.2	lncRNA	TEC	0	0	0	0	0	0	0	0	0	0
ENSG00000278964.1	AC132938.4	lncRNA	TEC	0	0	0	0	0	0	0	0	0	0
ENSG00000280248.1	AC124319.4	lncRNA	TEC	0	0	0	1.14996	1.0875	0	1.0037	1.47106	0	0.985669
ENSG00000280407.2	AC132872.4	lncRNA	TEC	0	1.61764	0	1.78164	1.70049	2.16309	2.00554	1.47106	0	0.985669
ENSG00000279613.1	AC124283.5	lncRNA	TEC	0	0	0	1.14996	0	1.11075	0	0	0	0.477255
ENSG00000279744.1	AC132938.5	lncRNA	TEC	2.17199	1.61764	0	4.17529	2.72798	4.10719	3.59173	1.47106	1.07733	2.04849
ENSG00000279143.1	AC139099.4	lncRNA	TEC	0	0	0	0	0	0	0	0	0	0
ENSG00000279885.1	AP005060.1	lncRNA	TEC	0	0	1.12599	0	0	0	0	0	0	0
ENSG00000279479.1	AP005205.3	lncRNA	TEC	1.11691	0	0	0	0	0	1.0037	0	0	0
ENSG00000279285.1	AP005264.6	lncRNA	TEC	0	0	0	0	0	0	0	0	0	0
ENSG00000280302.1	AP005264.7	lncRNA	TEC	1.11691	0	0	0	0	0	0	0	0	0.258273
ENSG00000279880.1	AC134407.3	lncRNA	TEC	0	0	1.12599	0	0	1.73081	1.0037	2.18412	0	1.2463
ENSG00000279573.1	AC134407.2	lncRNA	TEC	0	0	1.12599	0	1.70049	0	1.58989	0	1.07733	0.985669
ENSG00000279352.1	AC006557.6	lncRNA	TEC	3.52599	3.50381	4.03322	2.55491	2.72798	3.18856	2.81369	2.18412	1.68717	2.04849
ENSG00000279042.1	AP005242.4	lncRNA	TEC	0	0	0	0	0	1.11075	0	0	0	0
ENSG00000279962.1	AP001525.1	lncRNA	TEC	0	0	0	0	0	0	0	0	0	0
ENSG00000279020.1	C18orf15	lncRNA	TEC	0	0	0	0	0	0	0	0	0	0
ENSG00000279275.1	AP002505.2	lncRNA	TEC	0	0	0	0	0	0	0	0	0	0
ENSG00000279332.1	AC090772.4	lncRNA	TEC	0	1.02458	0	1.14996	0	0	0	0	1.68717	0.258273
ENSG00000279734.1	AC090506.2	lncRNA	TEC	1.11691	0	1.12599	1.14996	1.0875	1.11075	1.58989	0	0	0.258273
ENSG00000279439.1	AC105114.1	lncRNA	TEC	0	0	0	0	0	0	0	0	0	0.667337
ENSG00000280380.1	AC009831.4	lncRNA	TEC	0	0	0	0	0	0	0	0	0	0
ENSG00000280406.1	AC104985.3	lncRNA	TEC	0	0	0	0	0	0	0	0	0	0
ENSG00000279074.1	AC007998.5	lncRNA	TEC	0	0	0	1.14996	0	0	1.0037	0	0	0
ENSG00000279989.1	AC011815.3	lncRNA	TEC	1.73883	1.61764	1.75062	3.42662	3.14981	1.73081	2.59112	0	0	2.24028
ENSG00000278986.1	AC091060.1	lncRNA	TEC	0	1.02458	0	1.14996	1.0875	0	0	0	0	0.477255
ENSG00000279034.1	AC011266.1	lncRNA	TEC	0	0	0	0	0	0	0	0	0	0
ENSG00000279678.1	AC090386.2	lncRNA	TEC	0	0	0	0	0	0	0	0	0	0
ENSG00000279543.1	AC129908.1	lncRNA	TEC	0	0	0	0	0	0	0	0	0	0
ENSG00000278933.1	AC022743.1	lncRNA	TEC	0	0	0	0	0	0	0	0	0	0
ENSG00000280096.1	AC015967.2	lncRNA	TEC	0	0	0	0	0	0	0	0	0	0
ENSG00000280365.1	AC021766.1	lncRNA	TEC	0	0	0	0	0	0	0	0	0	0.258273
ENSG00000279319.1	AC105074.1	lncRNA	TEC	0	0	0	1.14996	0	0	0	1.47106	0	0
ENSG00000279829.1	AC015959.1	lncRNA	TEC	0	0	0	0	0	0	0	0	0	0
ENSG00000279367.1	AC102797.2	lncRNA	TEC	0	0	0	0	0	0	0	0	0	0
ENSG00000278891.1	AC105101.1	lncRNA	TEC	0	0	0	0	0	0	0	0	1.68717	0.667337
ENSG00000280197.1	C18orf12	lncRNA	TEC	0	0	0	0	0	0	0	0	0	0
ENSG00000280335.1	AC016866.3	lncRNA	TEC	0	0	0	0	0	0	0	0	0	0
ENSG00000278983.1	AC048380.2	lncRNA	TEC	0	0	0	1.14996	0	1.11075	1.58989	1.47106	0	0.477255
ENSG00000279629.1	AC048380.3	lncRNA	TEC	0	0	0	0	0	0	0	0	0	0.258273
ENSG00000279250.1	AC022919.1	lncRNA	TEC	0	0	0	0	0	0	0	0	1.07733	0.258273
ENSG00000279354.1	AC090373.1	lncRNA	TEC	0	0	0	0	0	0	0	0	0	0.258273
ENSG00000280212.1	AC012254.5	lncRNA	TEC	0	0	0	0	0	0	1.58989	0	1.68717	0
ENSG00000280098.1	AC011155.1	lncRNA	TEC	0	0	0	0	0	0	0	0	0	0
ENSG00000279236.1	AC064801.2	lncRNA	TEC	0	0	0	0	0	0	0	0	0	0.477255
ENSG00000278971.1	AC091305.1	lncRNA	TEC	0	0	0	0	0	0	0	0	0	0.667337
ENSG00000278902.1	AC010947.1	lncRNA	TEC	0	0	0	0	0	1.11075	0	0	0	0
ENSG00000279221.1	AC068254.2	lncRNA	TEC	0	0	0	0	0	0	0	0	0	0.258273
ENSG00000280205.1	AC009716.2	lncRNA	TEC	0	0	0	0	0	0	0	0	0	1.12186
ENSG00000279416.1	AC099689.1	lncRNA	TEC	0	0	0	0	0	0	1.0037	0	0	0.258273
ENSG00000279474.1	AC125437.2	lncRNA	TEC	0	0	0	0	0	0	0	0	0	0.258273
ENSG00000279077.1	AC023090.2	lncRNA	TEC	0	0	0	0	0	0	0	0	0	0.258273
ENSG00000279811.1	AC093330.2	lncRNA	TEC	0	0	0	0	0	0	0	0	0	0
ENSG00000279433.1	AC018529.3	lncRNA	TEC	0	0	0	0	0	0	0	0	0	0
ENSG00000282542.1	AC008993.1	lncRNA	TEC	2.17199	1.61764	0	3.05563	3.322	3.65486	2.32784	3.30177	1.68717	3.17599
ENSG00000282798.1	AC008993.2	lncRNA	TEC	0	1.02458	0	1.14996	0	2.16309	0	0	0	0.835265
ENSG00000279637.1	AC018445.3	lncRNA	TEC	0	0	0	0	0	0	0	0	0	0
ENSG00000279981.1	AC018445.4	lncRNA	TEC	0	0	0	0	0	0	0	0	0	0
ENSG00000279397.1	AC018445.2	lncRNA	TEC	0	0	0	0	0	0	0	0	0	0
ENSG00000279753.1	AC011558.1	lncRNA	TEC	0	0	0	0	0	0	0	0	0	0
ENSG00000279488.1	AC004623.1	lncRNA	TEC	0	1.61764	0	0	1.0875	1.11075	2.00554	0	0	0.667337
ENSG00000279009.1	AC005943.2	lncRNA	TEC	0	0	0	0	0	0	0	0	0	0
ENSG00000279653.1	AC004678.2	lncRNA	TEC	0	1.02458	0	0	0	0	0	0	0	0.258273
ENSG00000279452.1	AC006277.1	lncRNA	TEC	1.11691	0	1.75062	1.14996	2.45949	1.11075	2.32784	0	0	1.2463
ENSG00000279590.1	AC005786.4	lncRNA	TEC	0	0	0	0	0	0	1.0037	0	0	0
ENSG00000280103.1	AC007792.1	lncRNA	TEC	0	0	0	0	0	0	0	0	0	0
ENSG00000279599.1	AC005514.1	lncRNA	TEC	0	0	0	0	0	0	0	0	0	0.258273
ENSG00000280247.1	AC005578.1	lncRNA	TEC	0	0	0	0	0	1.11075	0	0	0	0
ENSG00000280239.1	AC011498.7	lncRNA	TEC	1.73883	1.02458	1.12599	2.21948	1.70049	1.73081	2.00554	2.65918	1.68717	2.51225
ENSG00000279707.1	AC120349.3	lncRNA	TEC	1.11691	0	0	0	0	0	0	0	0	0
ENSG00000279366.1	AC120349.2	lncRNA	TEC	0	0	0	0	0	0	0	0	0	0
ENSG00000280394.1	AC011471.3	lncRNA	TEC	0	0	0	0	0	0	0	0	0	0
ENSG00000280091.1	AC020895.2	lncRNA	TEC	0	0	0	0	0	0	0	0	0	0
ENSG00000279426.1	AC243312.2	lncRNA	TEC	0	0	0	0	0	0	0	0	0	0
ENSG00000279827.1	AC136469.2	lncRNA	TEC	0	0	0	0	0	0	0	0	0	0.477255
ENSG00000279807.1	AC011472.5	lncRNA	TEC	0	0	0	2.21948	1.70049	1.73081	0	1.47106	1.07733	0
ENSG00000278897.1	AC020951.1	lncRNA	TEC	1.73883	0	1.12599	1.14996	0	0	1.58989	0	1.07733	0.835265
ENSG00000279044.1	AC007787.2	lncRNA	TEC	0	0	0	0	0	0	0	0	0	0
ENSG00000279716.1	AC006128.1	lncRNA	TEC	2.17199	3.50381	2.78922	1.78164	1.70049	3.36129	2.00554	1.47106	3.30465	1.74526
ENSG00000279203.1	AC005785.2	lncRNA	TEC	0	1.02458	0	0	1.70049	1.73081	0	0	1.68717	0.477255
ENSG00000279717.1	AC005336.3	lncRNA	TEC	0	0	0	0	0	0	0	0	0	0
ENSG00000280412.1	AC004790.2	lncRNA	TEC	0	0	0	0	0	0	0	0	0	0
ENSG00000279198.1	AC008894.3	lncRNA	TEC	3.00233	2.03671	2.18509	3.58156	2.95426	1.73081	2.59112	2.18412	2.44374	1.46697
ENSG00000279748.1	AC008764.9	lncRNA	TEC	0	0	0	0	0	0	0	0	0	0.835265
ENSG00000279977.1	AC008764.10	lncRNA	TEC	0	0	0	0	0	0	0	0	0	0.258273
ENSG00000280332.1	AC020917.4	lncRNA	TEC	3.19877	1.02458	2.51855	1.78164	1.70049	2.49526	2.32784	3.01596	1.68717	2.40953
ENSG00000279617.1	AC005796.1	lncRNA	TEC	0	0	0	0	0	0	0	0	0	0
ENSG00000279172.1	AC020904.3	lncRNA	TEC	0	0	0	0	0	0	0	0	0	0
ENSG00000279262.1	AC010335.2	lncRNA	TEC	0	0	0	0	0	0	0	0	0	0
ENSG00000280121.1	AC010335.3	lncRNA	TEC	0	0	0	0	0	0	0	0	0	0
ENSG00000279300.1	AC008761.3	lncRNA	TEC	1.11691	0	1.12599	1.14996	0	0	1.0037	0	0	0
ENSG00000280282.1	AC138430.2	lncRNA	TEC	0	0	0	0	0	0	0	0	0	0
ENSG00000279039.1	AC011447.6	lncRNA	TEC	2.17199	2.03671	1.75062	0	0	0	1.58989	0	1.68717	0.477255
ENSG00000280079.1	AC011447.7	lncRNA	TEC	4.91745	3.04274	4.31616	1.78164	0	0	1.58989	1.47106	1.68717	1.65833
ENSG00000279404.1	AC008739.5	lncRNA	TEC	0	0	1.12599	1.14996	0	0	1.0037	0	0	0.477255
ENSG00000279377.1	AC003973.3	lncRNA	TEC	0	0	0	0	0	0	0	0	0	0
ENSG00000279882.1	AC112702.1	lncRNA	TEC	10.6118	10.628	10.5937	6.34801	6.02521	6.18772	6.31107	2.65918	2.11449	3.14435
ENSG00000279387.1	AC011474.4	lncRNA	TEC	1.11691	0	1.12599	0	0	0	0	0	0	0.258273
ENSG00000278895.1	AC008507.3	lncRNA	TEC	3.37164	2.84923	3.01705	2.82688	1.70049	2.16309	1.58989	2.18412	2.44374	2.90102
ENSG00000280061.1	AC011504.1	lncRNA	TEC	0	0	0	1.78164	1.70049	2.16309	1.58989	0	2.71163	2.04849
ENSG00000278875.1	AC025809.2	lncRNA	TEC	2.77486	2.03671	2.51855	1.14996	1.0875	0	1.0037	1.47106	2.11449	0.258273
ENSG00000279425.1	AC092279.2	lncRNA	TEC	2.77486	1.02458	2.18509	0	2.72798	0	1.58989	1.47106	2.44374	1.36085
ENSG00000279329.1	AC020910.5	lncRNA	TEC	1.11691	2.03671	2.18509	3.58156	2.12934	3.51553	3.70726	1.47106	2.71163	2.93839
ENSG00000279971.1	AC020910.6	lncRNA	TEC	0	0	0	0	0	0	0	0	0	0.258273
ENSG00000280106.1	AC008555.8	lncRNA	TEC	2.17199	3.21333	3.01705	1.78164	1.70049	1.73081	2.00554	3.92391	1.68717	0.258273
ENSG00000279619.1	AC020907.5	lncRNA	TEC	1.73883	2.62569	1.75062	1.14996	0	1.73081	1.58989	0	1.07733	0.477255
ENSG00000280194.1	AD000864.1	lncRNA	TEC	0	1.02458	0	0	0	0	0	0	0	0.477255
ENSG00000279504.1	AD001527.2	lncRNA	TEC	0	0	0	0	0	0	0	0	0	0
ENSG00000280023.1	AD000813.1	lncRNA	TEC	0	0	0	0	0	1.11075	0	0	0	0.258273
ENSG00000279936.1	AC008806.1	lncRNA	TEC	0	0	0	0	0	0	0	0	1.07733	0.477255
ENSG00000279759.1	AC118344.2	lncRNA	TEC	2.77486	2.84923	1.75062	3.72146	4.15994	3.89868	3.59173	3.01596	3.13272	3.04504
ENSG00000279108.1	AC008537.3	lncRNA	TEC	0	0	1.75062	2.21948	0	0	1.0037	1.47106	1.68717	1.2463
ENSG00000280014.1	AC243960.7	lncRNA	TEC	0	0	0	0	0	0	0	0	0	0
ENSG00000279539.1	AC006486.2	lncRNA	TEC	1.11691	0	0	1.14996	1.0875	2.16309	2.32784	0	0	0.985669
ENSG00000278917.1	AC006213.6	lncRNA	TEC	0	0	1.12599	1.78164	1.0875	2.9923	2.81369	1.47106	2.44374	1.74526
ENSG00000279103.1	AC138470.1	lncRNA	TEC	1.11691	0	0	1.78164	0	1.11075	0	0	1.68717	0.258273
ENSG00000280087.1	AC011481.3	lncRNA	TEC	1.11691	1.61764	3.01705	0	0	1.11075	1.0037	0	1.68717	0
ENSG00000279095.1	AC243964.3	lncRNA	TEC	4.11798	3.36587	4.03322	2.82688	2.95426	2.16309	1.58989	3.30177	2.71163	2.51225
ENSG00000279407.1	AC007191.1	lncRNA	TEC	2.17199	3.04274	3.01705	2.55491	2.45949	1.11075	2.00554	2.18412	2.44374	2.7827
ENSG00000279161.1	AC093503.3	lncRNA	TEC	1.11691	1.61764	2.78922	2.21948	2.45949	2.76508	1.58989	2.65918	1.68717	2.04849
ENSG00000279861.1	AC073548.1	lncRNA	TEC	1.73883	2.62569	1.75062	2.55491	2.95426	2.76508	2.32784	1.47106	1.68717	0.667337
ENSG00000279948.1	AC008895.1	lncRNA	TEC	0	1.02458	1.75062	0	0	1.11075	1.0037	0	0	0.477255
ENSG00000278999.1	AC008985.1	lncRNA	TEC	0	0	0	1.14996	2.45949	0	0	0	1.68717	0.477255
ENSG00000280353.1	AC011466.4	lncRNA	TEC	0	1.02458	0	0	1.0875	0	1.0037	0	0	0.258273
ENSG00000279676.1	AC011483.3	lncRNA	TEC	0	0	0	0	0	0	0	0	0	0
ENSG00000279063.1	AC008735.5	lncRNA	TEC	0	0	0	0	0	0	0	0	0	0
ENSG00000279959.1	AC024580.2	lncRNA	TEC	0	0	0	0	0	0	0	0	0	0
ENSG00000279405.1	AC004696.2	lncRNA	TEC	0	0	0	0	0	0	0	1.47106	0	0.258273
ENSG00000279794.1	AC024580.1	lncRNA	TEC	1.11691	0	1.75062	1.14996	1.0875	0	1.0037	0	1.07733	0.667337
ENSG00000279541.1	AC005261.5	lncRNA	TEC	1.11691	1.61764	0	1.14996	2.45949	1.73081	1.0037	0	1.68717	0.985669
ENSG00000268543.1	AC012313.4	lncRNA	TEC	0	0	0	1.78164	1.0875	0	1.0037	0	0	2.04849
ENSG00000279611.1	AC012313.10	lncRNA	TEC	0	1.02458	1.12599	1.14996	0	0	1.0037	0	1.07733	0.835265
ENSG00000280360.1	AC092159.4	lncRNA	TEC	0	1.02458	0	1.78164	0	0	1.0037	0	1.07733	0.258273
ENSG00000279663.2	AC104623.2	lncRNA	TEC	0	0	1.12599	0	0	0	0	0	0	0
ENSG00000279526.1	AC011239.2	lncRNA	TEC	0	0	1.12599	0	0	0	0	0	0	0.667337
ENSG00000280390.1	AC010872.1	lncRNA	TEC	0	0	0	0	0	0	0	0	0	0
ENSG00000280154.1	AC073255.1	lncRNA	TEC	0	0	0	0	0	0	0	0	0	0
ENSG00000278908.1	AC132154.1	lncRNA	TEC	0	0	0	0	0	0	0	0	0	0.258273
ENSG00000279519.1	AC007382.1	lncRNA	TEC	1.11691	1.02458	1.75062	2.21948	2.95426	2.49526	2.00554	3.01596	1.68717	1.90483
ENSG00000280276.1	AC009229.4	lncRNA	TEC	0	0	0	0	0	0	0	0	0	0.258273
ENSG00000278957.1	AC012354.3	lncRNA	TEC	0	0	0	0	0	0	0	0	0	0
ENSG00000279544.1	AL133243.4	lncRNA	TEC	1.11691	0	0	0	1.70049	0	0	0	0	0
ENSG00000279254.1	AC020604.1	lncRNA	TEC	1.11691	1.02458	1.75062	3.05563	2.72798	2.49526	2.32784	3.01596	3.7237	0.985669
ENSG00000279485.1	AC016734.2	lncRNA	TEC	0	0	0	0	0	0	1.0037	0	0	0.477255
ENSG00000280257.1	AC007741.1	lncRNA	TEC	0	0	0	0	0	0	0	0	0	0.258273
ENSG00000280037.1	AC092653.2	lncRNA	TEC	0	0	0	0	0	0	0	0	0	0
ENSG00000279201.1	AC073263.3	lncRNA	TEC	0	0	0	0	0	0	0	0	0	0
ENSG00000279181.1	AC110801.1	lncRNA	TEC	0	0	0	0	0	0	0	0	0	0
ENSG00000279791.1	AC018892.3	lncRNA	TEC	0	0	0	1.14996	0	1.73081	1.0037	0	0	0.258273
ENSG00000279904.1	AC068057.2	lncRNA	TEC	0	0	0	0	0	0	0	0	0	0
ENSG00000278962.1	AC092645.1	lncRNA	TEC	1.73883	1.61764	1.12599	1.14996	1.0875	0	1.0037	1.47106	3.94781	2.35529
ENSG00000280228.1	AC079753.1	lncRNA	TEC	0	0	0	0	0	0	0	0	0	0.258273
ENSG00000279191.1	AC068491.4	lncRNA	TEC	2.77486	1.61764	1.75062	1.78164	1.70049	1.11075	0	1.47106	0	0.258273
ENSG00000279267.1	AL078621.3	lncRNA	TEC	3.00233	3.04274	2.78922	3.84899	3.85805	4.0067	4.39935	4.78575	4.31267	4.12663
ENSG00000280409.1	LINC01101	lncRNA	TEC	0	0	0	0	0	0	0	0	0	0
ENSG00000279957.1	AC110769.3	lncRNA	TEC	0	0	0	0	0	0	0	0	0	0
ENSG00000279721.1	AC018737.2	lncRNA	TEC	1.11691	1.61764	1.12599	0	0	0	0	0	0	0.985669
ENSG00000279227.1	AC009303.4	lncRNA	TEC	1.11691	1.61764	0	3.05563	3.14981	2.76508	2.32784	1.47106	2.93748	1.36085
ENSG00000279874.1	AC064859.1	lncRNA	TEC	0	0	0	0	0	0	0	0	0	0
ENSG00000279512.1	AC011755.1	lncRNA	TEC	0	0	0	0	0	0	0	0	0	0.258273
ENSG00000279024.1	AC112255.1	lncRNA	TEC	0	0	0	0	0	0	0	0	0	0
ENSG00000279876.1	AC079248.2	lncRNA	TEC	0	0	0	0	0	0	0	0	0	0
ENSG00000281469.1	AC019226.1	lncRNA	TEC	0	0	1.12599	0	0	1.11075	1.0037	0	0	0
ENSG00000281772.1	AC019226.2	lncRNA	TEC	0	0	0	0	0	0	0	0	0	0
ENSG00000279166.1	AC009951.1	lncRNA	TEC	0	0	0	0	1.70049	0	0	0	0	0.258273
ENSG00000279844.1	AC096656.1	lncRNA	TEC	0	0	0	0	0	0	0	0	0	0
ENSG00000280105.1	AC009487.3	lncRNA	TEC	0	0	0	0	0	0	0	0	0	0
ENSG00000278924.1	AC078883.3	lncRNA	TEC	1.11691	0	0	0	0	0	0	0	0	0
ENSG00000280414.1	AC018470.1	lncRNA	TEC	0	0	0	0	0	0	0	0	0	0
ENSG00000279884.1	AC010894.5	lncRNA	TEC	0	0	0	0	0	0	0	0	0	0
ENSG00000279160.1	AC009336.3	lncRNA	TEC	0	0	0	0	0	0	0	0	0	0
ENSG00000279205.1	AC092162.3	lncRNA	TEC	0	0	0	0	0	0	0	0	1.07733	0
ENSG00000279559.1	AC104820.1	lncRNA	TEC	0	0	0	0	0	0	0	0	0	0
ENSG00000280083.1	AC079777.1	lncRNA	TEC	0	1.02458	0	0	0	0	0	1.47106	0	0.258273
ENSG00000280176.1	AC012486.1	lncRNA	TEC	0	0	0	0	0	0	1.0037	0	0	0.258273
ENSG00000279348.1	AC012513.3	lncRNA	TEC	0	1.02458	0	1.78164	0	1.11075	1.0037	3.30177	2.71163	5.55676
ENSG00000280323.1	AC053503.6	lncRNA	TEC	0	0	0	0	0	0	0	0	0	0
ENSG00000279015.1	AC016717.3	lncRNA	TEC	0	0	0	0	0	0	0	0	0	0
ENSG00000279964.1	AC009949.1	lncRNA	TEC	0	0	0	0	0	0	0	0	0	0.258273
ENSG00000279809.1	AC005538.2	lncRNA	TEC	0	0	0	0	0	0	0	0	0	0
ENSG00000279218.1	AC006037.2	lncRNA	TEC	0	0	0	0	0	0	0	0	0	0
ENSG00000279484.1	KLHL30-AS1	lncRNA	TEC	0	0	0	0	0	1.11075	0	0	1.07733	0
ENSG00000280119.1	AC093642.2	lncRNA	TEC	1.11691	2.62569	2.51855	0	1.0875	1.73081	2.59112	1.47106	3.45826	1.65833
ENSG00000280162.1	AL136531.3	lncRNA	TEC	1.11691	0	0	0	0	0	0	0	0	0.258273
ENSG00000280229.1	AL161658.1	lncRNA	TEC	0	0	1.12599	0	0	0	1.0037	2.18412	3.30465	1.82725
ENSG00000279447.1	AL118508.4	lncRNA	TEC	0	0	0	0	0	0	0	0	0	0
ENSG00000279164.1	AL118508.3	lncRNA	TEC	0	0	0	0	0	0	0	0	0	0
ENSG00000279322.1	AL035252.4	lncRNA	TEC	0	0	0	0	0	0	0	0	0	0
ENSG00000279253.1	AL121753.2	lncRNA	TEC	5.74408	5.80274	5.66294	3.05563	2.45949	3.18856	2.59112	3.01596	2.71163	1.97845
ENSG00000279835.1	AL121785.1	lncRNA	TEC	0	0	0	0	0	0	0	0	0	0
ENSG00000280220.1	AL157414.3	lncRNA	TEC	0	0	0	0	0	0	0	0	0	0
ENSG00000280387.1	AL109806.1	lncRNA	TEC	0	0	0	0	1.0875	0	0	0	0	0
ENSG00000279610.1	C20orf181	lncRNA	TEC	0	0	0	0	0	0	0	0	0	0
ENSG00000279186.1	FP236315.2	lncRNA	TEC	0	0	0	0	0	0	0	0	0	0
ENSG00000279769.1	CU639417.1	lncRNA	TEC	0	0	0	0	0	0	0	0	1.07733	0.985669
ENSG00000279226.1	FP236240.2	lncRNA	TEC	0	0	0	1.14996	0	1.11075	0	0	0	0
ENSG00000279303.1	CU634019.3	lncRNA	TEC	0	0	0	0	0	0	0	0	0	0
ENSG00000279967.1	FP671120.2	lncRNA	TEC	0	0	0	0	0	0	0	0	0	0
ENSG00000280372.1	CR382285.2	lncRNA	TEC	0	0	0	1.14996	0	0	0	0	0	0.258273
ENSG00000279773.1	AL050303.4	lncRNA	TEC	0	0	0	0	0	0	0	0	0	0
ENSG00000280082.1	AF246928.1	lncRNA	TEC	0	0	0	0	0	0	0	0	0	0
ENSG00000280432.1	AP000962.2	lncRNA	TEC	0	0	0	0	0	0	0	0	0	0.258273
ENSG00000279648.1	AP000432.2	lncRNA	TEC	0	0	0	0	0	0	0	1.47106	0	0
ENSG00000279156.1	AL157359.3	lncRNA	TEC	0	0	0	0	0	0	0	0	0	0
ENSG00000279534.1	AP001340.1	lncRNA	TEC	0	0	0	0	0	0	0	0	0	0
ENSG00000279390.1	AF127577.6	lncRNA	TEC	0	0	0	0	0	0	1.0037	0	1.07733	1.12186
ENSG00000279690.1	AP000280.1	lncRNA	TEC	1.11691	0	0	0	0	0	0	0	1.68717	3.71752
ENSG00000279365.1	AP000695.3	lncRNA	TEC	0	0	0	0	1.0875	0	0	0	0	0
ENSG00000231004.2	CECR9	lncRNA	TEC	0	0	0	0	0	0	0	0	0	0
ENSG00000279699.1	AC004264.2	lncRNA	TEC	0	0	0	2.21948	0	0	1.0037	0	1.07733	0.258273
ENSG00000279805.1	Z95114.3	lncRNA	TEC	0	0	0	0	0	0	0	0	0	0.477255
ENSG00000278948.1	AL031587.5	lncRNA	TEC	2.17199	1.61764	1.12599	1.14996	1.70049	0	1.58989	1.47106	2.11449	1.74526
ENSG00000280216.1	AL022326.2	lncRNA	TEC	0	0	0	2.82688	3.4758	2.16309	2.59112	1.47106	0	0.477255
ENSG00000279642.1	AL023973.1	lncRNA	TEC	0	0	0	0	0	0	0	0	0	0
ENSG00000279933.1	AL031595.1	lncRNA	TEC	0	0	0	0	0	0	0	0	1.07733	0
ENSG00000280424.1	BX537318.2	lncRNA	TEC	0	0	0	1.14996	0	0	1.0037	0	0	0
ENSG00000280312.1	Z83836.1	lncRNA	TEC	0	0	0	0	0	0	0	0	0	0
ENSG00000278881.2	FP325331.1	lncRNA	TEC	0	0	0	0	0	0	0	0	0	0.258273
ENSG00000279465.1	AC090950.2	lncRNA	TEC	0	0	0	0	0	0	0	0	0	0
ENSG00000281100.1	AC105749.1	lncRNA	TEC	0	1.61764	1.12599	0	0	1.73081	0	0	2.11449	0.667337
ENSG00000280435.1	AC006058.4	lncRNA	TEC	2.50469	2.84923	2.78922	1.14996	1.70049	1.11075	1.58989	1.47106	2.11449	0.835265
ENSG00000279017.1	AC098476.1	lncRNA	TEC	0	0	0	0	0	0	1.0037	0	0	0
ENSG00000280173.1	AC104447.1	lncRNA	TEC	2.17199	1.02458	1.12599	0	1.0875	2.16309	1.0037	1.47106	2.11449	2.93839
ENSG00000280422.1	AC115284.2	lncRNA	TEC	2.17199	1.61764	0	1.78164	2.45949	0	1.0037	3.54021	2.71163	2.11529
ENSG00000280003.1	AC097637.2	lncRNA	TEC	0	1.02458	0	0	0	0	0	0	0	0
ENSG00000279144.1	AC099667.1	lncRNA	TEC	1.11691	0	0	1.78164	1.0875	0	1.58989	0	0	0
ENSG00000280417.1	AC096887.2	lncRNA	TEC	1.11691	0	1.12599	0	0	0	0	0	1.07733	0.667337
ENSG00000278934.1	AC117489.1	lncRNA	TEC	0	0	0	1.14996	1.0875	2.16309	2.00554	1.47106	1.07733	1.36085
ENSG00000284828.1	AC012020.2	lncRNA	TEC	0	0	0	0	0	0	0	0	1.07733	0.835265
ENSG00000279277.1	AC012020.1	lncRNA	TEC	0	0	0	1.14996	1.0875	1.11075	1.0037	1.47106	0	0.477255
ENSG00000279349.1	AC092692.1	lncRNA	TEC	0	1.02458	1.12599	1.78164	0	0	1.0037	0	1.07733	0.835265
ENSG00000280042.1	AC022336.3	lncRNA	TEC	1.11691	0	2.18509	1.78164	1.0875	1.73081	1.0037	0	0	0
ENSG00000279328.1	AC073439.1	lncRNA	TEC	0	0	0	0	0	0	0	0	1.07733	0.667337
ENSG00000280053.1	AC011199.1	lncRNA	TEC	0	0	0	0	0	0	1.0037	0	0	0.477255
ENSG00000279507.1	AC112484.4	lncRNA	TEC	0	0	0	1.14996	1.0875	0	1.0037	1.47106	1.07733	0.667337
ENSG00000284095.1	AC055733.4	lncRNA	TEC	1.73883	1.61764	1.75062	0	0	1.73081	0	0	0	0.667337
ENSG00000280399.1	AC022497.1	lncRNA	TEC	1.11691	2.36105	1.12599	1.14996	2.12934	1.11075	1.0037	0	1.68717	0.985669
ENSG00000279147.1	AC112504.1	lncRNA	TEC	0	0	0	1.14996	0	0	0	0	1.07733	0.985669
ENSG00000280397.1	AC011592.1	lncRNA	TEC	0	0	0	0	0	0	0	0	0	0
ENSG00000279320.1	AC069528.2	lncRNA	TEC	0	0	0	0	0	0	0	0	0	0
ENSG00000279305.1	AC134026.1	lncRNA	TEC	0	0	0	0	0	0	0	0	0	0
ENSG00000279311.1	AC092999.1	lncRNA	TEC	0	0	0	1.14996	0	0	0	1.47106	0	0.477255
ENSG00000279673.1	AC092919.2	lncRNA	TEC	1.11691	1.61764	2.18509	2.82688	1.70049	1.11075	2.59112	3.01596	1.07733	2.69806
ENSG00000279862.1	AC092964.1	lncRNA	TEC	0	0	0	0	0	0	1.0037	0	0	0.477255
ENSG00000280270.1	AC068299.1	lncRNA	TEC	0	0	0	0	0	0	0	0	0	0
ENSG00000279891.1	FLJ42393	lncRNA	TEC	1.11691	0	0	0	1.0875	1.11075	1.0037	0	1.07733	0.985669
ENSG00000280310.1	AC092437.1	lncRNA	TEC	2.17199	1.02458	1.12599	1.78164	0	1.11075	0	0	0	1.74526
ENSG00000279859.2	AC093323.2	lncRNA	TEC	0	0	0	0	0	0	0	0	0	0.258273
ENSG00000282742.1	AC093323.3	lncRNA	TEC	0	0	0	0	0	0	0	0	2.11449	0.258273
ENSG00000279918.1	AC006840.1	lncRNA	TEC	0	0	0	0	0	0	0	0	0	0
ENSG00000279379.1	AC024595.1	lncRNA	TEC	0	0	0	0	0	0	0	0	0	0
ENSG00000279386.1	AC021106.3	lncRNA	TEC	1.11691	1.61764	0	0	0	1.11075	0	0	0	0.835265
ENSG00000280015.1	AC024023.1	lncRNA	TEC	0	0	0	0	0	0	0	0	0	0
ENSG00000280043.1	AC118282.4	lncRNA	TEC	0	0	0	0	0	0	0	0	0	0.477255
ENSG00000280285.1	AC108215.1	lncRNA	TEC	0	0	0	0	0	0	0	0	0	0
ENSG00000279464.1	AC096720.2	lncRNA	TEC	1.11691	1.61764	0	1.14996	2.12934	1.73081	1.0037	0	1.07733	1.2463
ENSG00000279013.1	AC110774.1	lncRNA	TEC	0	0	0	1.14996	1.0875	0	1.0037	1.47106	1.68717	0.477255
ENSG00000280056.1	AC097520.1	lncRNA	TEC	2.50469	2.84923	1.75062	0	0	0	0	0	0	0
ENSG00000279913.1	AP001962.1	lncRNA	TEC	0	0	0	0	0	0	0	0	0	0
ENSG00000279098.1	AC097460.3	lncRNA	TEC	0	0	0	0	0	0	0	0	0	0
ENSG00000280551.1	AC096745.2	lncRNA	TEC	0	0	0	0	0	0	1.0037	0	0	0
ENSG00000280059.1	AC093831.2	lncRNA	TEC	0	0	0	0	0	0	0	0	0	0
ENSG00000279749.1	AC093875.1	lncRNA	TEC	0	0	0	0	0	0	0	0	0	0
ENSG00000280352.1	AC116563.2	lncRNA	TEC	0	0	0	0	0	0	0	0	0	0
ENSG00000280262.1	AC093671.1	lncRNA	TEC	0	0	0	0	0	0	0	0	0	0
ENSG00000278943.1	AC079228.1	lncRNA	TEC	0	0	0	0	1.0875	0	0	0	0	0.258273
ENSG00000279845.1	AC097372.3	lncRNA	TEC	0	0	1.12599	1.14996	0	0	0	0	0	0
ENSG00000280250.1	AC097372.4	lncRNA	TEC	0	0	0	0	0	0	0	0	0	0
ENSG00000279376.1	AC092435.4	lncRNA	TEC	0	0	0	0	0	0	0	0	0	0.258273
ENSG00000279016.1	AC093648.1	lncRNA	TEC	0	0	0	0	0	0	0	0	0	0
ENSG00000279481.1	AC104791.2	lncRNA	TEC	10.0906	10.1611	10.162	3.58156	3.322	3.65486	3.46614	2.18412	0	2.11529
ENSG00000280219.1	AC093908.1	lncRNA	TEC	1.11691	2.03671	1.75062	2.55491	2.12934	3.18856	2.32784	0	0	1.12186
ENSG00000278978.1	AC092611.3	lncRNA	TEC	3.19877	4.13338	4.22787	2.82688	2.45949	2.49526	1.58989	2.18412	0	0.477255
ENSG00000280284.1	AC092608.3	lncRNA	TEC	0	0	0	0	0	0	0	0	0	0
ENSG00000278880.1	AC092608.2	lncRNA	TEC	0	0	0	0	0	0	0	0	0	0.258273
ENSG00000279703.1	AC017037.3	lncRNA	TEC	0	0	0	0	0	0	0	0	0	0
ENSG00000279994.1	AC017037.4	lncRNA	TEC	0	0	0	0	0	0	0	0	0	0
ENSG00000279139.1	AC098679.3	lncRNA	TEC	0	0	0	0	0	0	0	0	0	0
ENSG00000280140.1	AC098679.4	lncRNA	TEC	0	0	0	0	0	0	0	0	0	0
ENSG00000279384.1	AC080188.2	lncRNA	TEC	0	0	0	0	0	0	0	0	1.07733	0.667337
ENSG00000279460.1	AC112243.1	lncRNA	TEC	0	0	0	0	0	0	0	0	0	0
ENSG00000283355.1	AC074194.2	lncRNA	TEC	1.11691	0	0	2.21948	0	1.73081	1.0037	0	0	1.82725
ENSG00000279943.1	FLJ38576	lncRNA	TEC	1.11691	0	2.18509	1.14996	0	1.11075	1.58989	0	1.07733	0.667337
ENSG00000278974.1	AC093909.6	lncRNA	TEC	1.73883	0	1.12599	1.14996	0	0	2.00554	1.47106	1.68717	1.65833
ENSG00000279908.1	AC026748.1	lncRNA	TEC	0	0	0	1.78164	2.12934	1.73081	1.58989	1.47106	2.11449	0.477255
ENSG00000279222.1	AC025183.3	lncRNA	TEC	0	0	0	0	0	0	0	0	0	0
ENSG00000278913.1	AC026797.1	lncRNA	TEC	0	0	0	0	0	0	0	0	0	0
ENSG00000280338.1	AC091941.1	lncRNA	TEC	0	0	0	0	0	0	0	0	0	0
ENSG00000280251.1	AC091912.2	lncRNA	TEC	0	0	0	0	0	0	0	0	0	0
ENSG00000279075.1	AC091965.5	lncRNA	TEC	0	0	0	0	0	0	0	0	0	0
ENSG00000279097.1	AC091953.2	lncRNA	TEC	0	0	0	0	0	0	0	0	0	0
ENSG00000279264.1	AC091953.4	lncRNA	TEC	0	0	0	0	0	0	0	0	0	0
ENSG00000279002.1	AC091953.1	lncRNA	TEC	0	0	0	0	0	0	0	0	0	0
ENSG00000280373.1	AC091953.5	lncRNA	TEC	0	0	0	0	0	0	0	0	0	0
ENSG00000279125.1	AC091953.3	lncRNA	TEC	0	0	0	0	0	0	0	0	0	0
ENSG00000280438.1	AC091932.4	lncRNA	TEC	0	0	0	0	0	0	0	0	0	0
ENSG00000278877.1	AC091932.2	lncRNA	TEC	0	0	0	0	0	0	0	0	0	0
ENSG00000280185.1	AC091932.3	lncRNA	TEC	0	0	0	0	0	0	0	0	0	0
ENSG00000279635.1	AC091895.1	lncRNA	TEC	0	0	0	0	0	0	0	0	0	0
ENSG00000279011.1	AC091905.2	lncRNA	TEC	0	0	0	0	0	0	0	0	0	0
ENSG00000279755.1	AC091905.3	lncRNA	TEC	0	0	0	0	0	0	0	0	0	0
ENSG00000278874.1	AC091905.1	lncRNA	TEC	0	0	0	0	0	0	0	0	0	0
ENSG00000280016.1	AC091905.4	lncRNA	TEC	0	0	0	1.14996	0	0	1.0037	0	0	0
ENSG00000280449.1	AC034229.6	lncRNA	TEC	0	0	0	0	0	0	0	0	0	0
ENSG00000280368.1	AC034229.5	lncRNA	TEC	1.11691	0	0	0	0	0	0	0	0	0
ENSG00000280369.1	AC012640.5	lncRNA	TEC	0	0	0	0	0	0	0	0	0	0.477255
ENSG00000280017.1	AC112200.2	lncRNA	TEC	0	0	0	0	0	0	0	0	0	0
ENSG00000279450.1	AC112200.1	lncRNA	TEC	0	0	0	0	0	0	0	0	0	0
ENSG00000279979.1	AC012629.4	lncRNA	TEC	0	0	0	0	0	0	0	0	0	0
ENSG00000278865.1	AC012629.3	lncRNA	TEC	0	0	0	0	0	0	0	0	0	0
ENSG00000279698.1	AC027335.2	lncRNA	TEC	0	0	0	0	0	0	0	0	0	0
ENSG00000279107.1	AC138951.2	lncRNA	TEC	0	0	0	0	0	0	1.58989	0	1.07733	1.2463
ENSG00000279671.1	AC106754.2	lncRNA	TEC	0	0	0	0	0	0	0	0	1.07733	0
ENSG00000279531.1	AC022140.2	lncRNA	TEC	4.67498	5.00139	4.69113	2.82688	3.61478	3.18856	2.59112	3.30177	2.44374	0.258273
ENSG00000279869.1	AC022418.1	lncRNA	TEC	0	0	0	0	0	0	0	0	0	0
ENSG00000280305.1	AC018765.1	lncRNA	TEC	0	0	0	0	0	0	0	0	0	0
ENSG00000279923.1	AC022417.1	lncRNA	TEC	0	0	0	1.14996	1.70049	0	0	0	1.07733	1.12186
ENSG00000278900.1	AC139792.2	lncRNA	TEC	0	0	0	0	0	1.11075	0	0	0	0
ENSG00000279995.1	AC139792.3	lncRNA	TEC	0	0	0	0	0	0	0	0	0	0
ENSG00000279737.1	AC112204.3	lncRNA	TEC	0	0	0	0	0	0	0	0	0	1.12186
ENSG00000279400.1	AC008957.3	lncRNA	TEC	1.11691	3.04274	1.12599	2.82688	2.12934	2.76508	1.58989	1.47106	1.68717	2.60815
ENSG00000279470.1	AC091903.1	lncRNA	TEC	0	0	0	0	0	0	0	0	0	0
ENSG00000279638.1	AC008873.1	lncRNA	TEC	0	0	0	0	0	0	0	0	0	0
ENSG00000280159.1	AC016583.1	lncRNA	TEC	0	0	0	0	0	1.11075	0	1.47106	0	0.258273
ENSG00000279557.1	AC010435.1	lncRNA	TEC	0	0	0	0	0	0	0	0	0	0
ENSG00000279883.1	AC010480.1	lncRNA	TEC	0	0	1.12599	0	0	0	1.0037	0	0	0
ENSG00000279985.1	AC008498.2	lncRNA	TEC	0	0	0	1.14996	0	0	0	0	0	0
ENSG00000280187.1	AC022107.1	lncRNA	TEC	1.73883	1.02458	1.12599	2.55491	3.74154	3.89868	2.81369	3.92391	4.39109	5.50164
ENSG00000280009.1	AC020923.1	lncRNA	TEC	0	0	0	0	0	0	0	0	0	0
ENSG00000278905.1	AC106818.1	lncRNA	TEC	0	0	0	0	0	1.11075	0	1.47106	1.07733	2.561
ENSG00000278958.1	AC091931.1	lncRNA	TEC	0	0	0	0	0	1.11075	0	0	0	0
ENSG00000279860.1	AC008568.2	lncRNA	TEC	0	0	0	0	0	0	0	0	0	0
ENSG00000279772.1	AC026422.1	lncRNA	TEC	0	0	0	0	0	0	0	0	0	0
ENSG00000279118.1	AC093535.2	lncRNA	TEC	2.17199	2.03671	1.12599	1.78164	2.45949	0	3.00646	1.47106	1.68717	2.561
ENSG00000279446.1	AC005915.1	lncRNA	TEC	0	0	0	0	0	0	0	0	0	0
ENSG00000279584.1	AC005593.1	lncRNA	TEC	1.11691	0	0	1.14996	1.70049	0	0	0	1.07733	0
ENSG00000279370.1	AC004777.1	lncRNA	TEC	0	0	0	0	0	1.11075	0	0	0	0
ENSG00000279691.1	AC113410.3	lncRNA	TEC	0	0	1.12599	1.14996	0	0	0	0	0	0.477255
ENSG00000279469.1	AC109454.4	lncRNA	TEC	0	0	0	0	0	0	0	0	0	0.477255
ENSG00000280420.1	AC005355.2	lncRNA	TEC	0	0	0	0	0	0	0	0	0	0
ENSG00000280104.1	AC010608.3	lncRNA	TEC	0	0	0	0	0	0	0	0	0	0
ENSG00000279197.1	AC010608.2	lncRNA	TEC	1.11691	0	1.12599	0	1.0875	1.11075	1.0037	0	0	0
ENSG00000279799.1	AC006077.2	lncRNA	TEC	1.73883	0	0	1.78164	1.70049	1.11075	0	0	1.07733	0.258273
ENSG00000279598.1	AC009948.5	lncRNA	TEC	0	0	0	0	0	0	0	0	0	0
ENSG00000280047.1	AC091825.1	lncRNA	TEC	0	0	1.12599	2.55491	3.322	1.73081	2.32784	0	2.44374	2.17914
ENSG00000279679.1	AC091925.2	lncRNA	TEC	0	0	0	0	0	0	0	0	0	0
ENSG00000279130.1	AC091925.1	lncRNA	TEC	1.11691	0	0	0	0	0	1.0037	0	0	0
ENSG00000285366.1	AC008533.1	lncRNA	TEC	0	0	0	0	0	0	0	0	0	0
ENSG00000279204.1	AC134043.2	lncRNA	TEC	1.11691	0	0	0	1.0875	1.11075	0	0	1.68717	1.36085
ENSG00000279739.1	AC011369.2	lncRNA	TEC	0	1.02458	0	0	0	0	0	0	0	0.477255
ENSG00000279752.1	AC011389.3	lncRNA	TEC	0	0	0	0	0	0	0	0	0	0.477255
ENSG00000280318.1	AC027309.3	lncRNA	TEC	0	0	0	0	0	0	0	0	0	0
ENSG00000280068.1	AC138965.3	lncRNA	TEC	0	0	0	0	0	0	0	0	0	0
ENSG00000280139.1	AC010297.1	lncRNA	TEC	0	0	0	0	0	0	0	0	0	0
ENSG00000279821.1	AC145098.2	lncRNA	TEC	2.50469	1.61764	1.75062	3.42662	3.74154	3.51553	3.00646	4.2267	3.7237	3.67387
ENSG00000278965.1	AC122713.2	lncRNA	TEC	1.11691	1.61764	1.12599	1.14996	1.0875	1.11075	0	0	1.07733	1.12186
ENSG00000280161.1	AC022413.1	lncRNA	TEC	1.11691	1.02458	0	2.21948	1.0875	0	1.58989	1.47106	1.68717	0.667337
ENSG00000278970.1	HEIH	lncRNA	TEC	4.53652	5.21733	4.03322	5.08386	4.86426	5.33719	5.21664	5.18765	5.43244	3.60581
ENSG00000280423.1	AL359852.1	lncRNA	TEC	0	0	0	1.14996	0	1.11075	0	0	1.68717	0
ENSG00000279926.1	AL138831.3	lncRNA	TEC	1.73883	1.61764	0	3.05563	1.0875	2.76508	2.59112	3.01596	1.07733	0
ENSG00000279368.1	AL031123.3	lncRNA	TEC	0	0	1.12599	0	1.70049	1.73081	1.58989	1.47106	1.07733	1.2463
ENSG00000280443.1	AL136313.1	lncRNA	TEC	0	0	0	0	0	0	0	0	0	0
ENSG00000280107.1	AL022393.1	lncRNA	TEC	0	1.02458	1.12599	1.78164	1.0875	2.9923	1.0037	2.65918	2.93748	0.985669
ENSG00000280128.1	AL662795.2	lncRNA	TEC	3.90937	2.84923	2.78922	3.84899	3.85805	3.65486	3.59173	4.58732	4.90029	6.2004
ENSG00000279942.1	AL353597.3	lncRNA	TEC	0	0	0	0	0	0	0	0	1.07733	0.258273
ENSG00000279284.1	AL136967.1	lncRNA	TEC	0	0	0	0	0	0	0	0	0	0
ENSG00000280371.1	AL136967.2	lncRNA	TEC	0	0	0	0	0	0	0	0	0	0
ENSG00000281969.1	AL592158.1	lncRNA	TEC	0	0	0	0	0	0	0	0	0	0
ENSG00000279076.1	AL136140.2	lncRNA	TEC	0	0	0	0	0	0	0	0	0	0
ENSG00000279127.1	AL121950.1	lncRNA	TEC	1.11691	0	1.12599	0	0	0	0	0	0	0.258273
ENSG00000279312.1	AL136164.4	lncRNA	TEC	1.11691	2.03671	2.18509	1.78164	2.72798	2.49526	2.32784	3.01596	3.30465	4.59296
ENSG00000279289.1	AL136164.3	lncRNA	TEC	1.11691	0	0	0	0	0	0	0	1.07733	2.40953
ENSG00000279790.1	AL590552.1	lncRNA	TEC	0	0	0	0	0	0	0	0	1.07733	0.667337
ENSG00000279659.1	AL451064.2	lncRNA	TEC	0	0	0	1.78164	1.70049	0	1.0037	0	0	2.29893
ENSG00000279022.1	AL359715.4	lncRNA	TEC	1.11691	0	0	1.14996	2.12934	2.16309	0	3.54021	2.71163	3.14435
ENSG00000280232.1	AL589666.2	lncRNA	TEC	0	0	0	0	0	0	0	0	0	0.258273
ENSG00000279616.1	AL096817.1	lncRNA	TEC	0	0	0	1.78164	0	0	1.0037	0	0	0.477255
ENSG00000279565.1	AL121835.2	lncRNA	TEC	0	0	1.12599	0	0	0	0	0	0	0
ENSG00000280277.1	AL079342.3	lncRNA	TEC	0	0	0	0	0	0	0	0	0	0
ENSG00000280451.1	AL356094.1	lncRNA	TEC	0	1.61764	1.12599	0	0	0	0	0	0	0
ENSG00000279403.1	AL078595.3	lncRNA	TEC	0	0	0	0	0	0	0	0	0	0
ENSG00000279170.1	AL137784.3	lncRNA	TEC	0	0	0	0	0	0	0	0	0	1.56582
ENSG00000280135.1	AL096816.1	lncRNA	TEC	0	0	1.12599	0	0	0	0	0	1.07733	0.667337
ENSG00000279398.1	AL078596.1	lncRNA	TEC	0	0	0	0	0	0	0	0	0	0
ENSG00000279498.1	AL356121.2	lncRNA	TEC	0	0	0	1.14996	0	0	0	0	0	0
ENSG00000279453.1	Z99129.4	lncRNA	TEC	3.37164	2.84923	2.51855	3.72146	3.61478	3.51553	3.81421	4.2267	5.27591	3.50975
ENSG00000279114.1	Z99129.3	lncRNA	TEC	0	1.02458	0	0	0	1.73081	0	0	0	0.835265
ENSG00000280058.1	AL117378.2	lncRNA	TEC	4.60741	5.21733	4.31616	0	0	1.11075	0	0	0	0
ENSG00000280155.1	AL021408.2	lncRNA	TEC	0	0	0	0	0	0	0	0	0	0.258273
ENSG00000279960.1	AL137783.1	lncRNA	TEC	0	1.02458	0	1.14996	0	1.11075	0	0	0	0
ENSG00000280184.2	AL023806.3	lncRNA	TEC	1.11691	2.03671	1.12599	1.78164	1.70049	2.16309	2.32784	1.47106	1.68717	1.36085
ENSG00000279355.1	AGPAT4-IT1	lncRNA	TEC	1.11691	1.02458	1.75062	1.14996	2.45949	3.36129	2.59112	0	2.11449	2.82323
ENSG00000280057.1	AL022069.2	lncRNA	TEC	0	0	1.75062	0	1.0875	1.11075	0	0	0	1.56582
ENSG00000280665.1	AL513210.1	lncRNA	TEC	1.73883	0	0	1.14996	1.70049	1.73081	0	1.47106	1.68717	0.985669
ENSG00000279810.1	AL109924.4	lncRNA	TEC	0	0	0	0	0	0	0	0	0	0
ENSG00000249852.1	AC145676.1	lncRNA	TEC	0	0	1.12599	0	0	1.11075	1.0037	0	1.07733	0
ENSG00000279048.1	AC080080.1	lncRNA	TEC	1.73883	0	1.12599	1.14996	2.45949	2.76508	1.0037	2.18412	0	1.2463
ENSG00000280340.1	AC080080.2	lncRNA	TEC	0	0	0	0	0	0	0	0	0	0
ENSG00000280255.1	AC004947.2	lncRNA	TEC	0	0	0	0	0	0	0	2.65918	2.71163	0.985669
ENSG00000279429.1	AC004009.2	lncRNA	TEC	0	0	0	0	0	0	0	0	0	0
ENSG00000279655.1	AC004009.3	lncRNA	TEC	0	0	0	0	0	0	0	0	0	0
ENSG00000279853.1	AC004453.2	lncRNA	TEC	0	0	0	0	0	0	0	0	0	0.667337
ENSG00000279578.1	AC004899.2	lncRNA	TEC	0	0	0	0	0	0	0	0	0	0
ENSG00000279104.1	AC093775.1	lncRNA	TEC	0	0	0	0	0	0	0	0	0	0
ENSG00000280225.1	AC237221.2	lncRNA	TEC	0	0	0	0	0	0	0	0	0	0
ENSG00000279785.1	AC008267.7	lncRNA	TEC	0	0	0	0	0	0	0	0	0	0
ENSG00000279005.1	AC211433.3	lncRNA	TEC	0	0	0	0	0	0	0	0	0	0
ENSG00000280388.1	AC006330.1	lncRNA	TEC	0	0	0	1.78164	1.0875	2.16309	1.58989	0	0	0.835265
ENSG00000279996.1	AC004491.1	lncRNA	TEC	0	0	0	1.14996	1.0875	0	0	0	0	0.477255
ENSG00000279326.1	AC004972.1	lncRNA	TEC	0	0	0	0	0	0	0	0	0	0
ENSG00000280325.1	AC074183.2	lncRNA	TEC	0	0	0	0	1.0875	0	0	0	0	1.12186
ENSG00000285398.1	AC079799.2	lncRNA	TEC	0	0	0	0	0	1.11075	1.58989	0	0	0
ENSG00000281008.1	AC004808.2	lncRNA	TEC	0	0	0	0	0	0	0	0	0	0
ENSG00000280958.1	AC004808.1	lncRNA	TEC	0	0	0	0	0	0	0	0	0	0
ENSG00000280440.1	AC002064.3	lncRNA	TEC	0	0	0	0	0	0	0	0	0	0
ENSG00000278959.1	AC006378.2	lncRNA	TEC	1.11691	1.02458	1.12599	1.78164	0	0	0	2.18412	1.68717	0.835265
ENSG00000279525.1	AC002451.2	lncRNA	TEC	0	0	0	0	0	0	0	0	0	0.258273
ENSG00000279067.1	AC002540.1	lncRNA	TEC	0	0	0	0	0	0	0	0	0	0
ENSG00000279482.1	AC007683.2	lncRNA	TEC	0	0	0	0	0	0	0	0	0	0
ENSG00000280439.1	AC004836.1	lncRNA	TEC	0	0	0	0	0	0	0	0	1.68717	1.46697
ENSG00000279043.1	AC004014.2	lncRNA	TEC	0	0	0	0	0	0	1.0037	0	0	0
ENSG00000279288.1	AC073346.2	lncRNA	TEC	0	0	0	1.14996	0	0	1.0037	0	1.07733	0.477255
ENSG00000278894.1	AC073348.1	lncRNA	TEC	0	0	0	0	0	0	0	0	0	0
ENSG00000279086.1	AC073130.3	lncRNA	TEC	0	0	0	0	0	1.11075	0	0	0	0
ENSG00000279419.1	AC004925.1	lncRNA	TEC	1.11691	0	2.18509	1.14996	0	0	1.0037	0	0	1.2463
ENSG00000279265.1	AC000123.2	lncRNA	TEC	1.11691	1.02458	0	1.14996	0	0	0	0	0	0.667337
ENSG00000280347.1	AC000123.3	lncRNA	TEC	1.73883	1.02458	0	2.21948	2.95426	2.9923	3.17649	3.30177	1.07733	2.29893
ENSG00000275106.1	AC025594.2	lncRNA	TEC	0	0	0	0	1.0875	0	1.0037	0	1.68717	0
ENSG00000279223.1	AC073342.3	lncRNA	TEC	0	0	0	0	0	0	0	0	0	0
ENSG00000280144.1	AC073308.1	lncRNA	TEC	0	0	0	0	0	0	0	0	0	0
ENSG00000280149.1	AC004877.2	lncRNA	TEC	0	1.02458	1.75062	1.14996	1.0875	1.73081	1.58989	0	0	1.12186
ENSG00000279536.1	AC093458.2	lncRNA	TEC	0	0	0	0	1.0875	0	0	0	0	0
ENSG00000278998.1	AC099552.4	lncRNA	TEC	0	0	0	0	0	0	0	0	0	0
ENSG00000280266.1	AC006372.4	lncRNA	TEC	0	0	0	0	0	0	0	0	0	0
ENSG00000279852.1	AC083964.2	lncRNA	TEC	0	0	0	0	1.70049	1.11075	1.58989	0	1.07733	0.258273
ENSG00000280294.1	AC011008.2	lncRNA	TEC	2.17199	2.36105	3.01705	2.82688	2.95426	1.73081	3.32857	5.18765	5.73269	3.60581
ENSG00000279919.1	AC068880.5	lncRNA	TEC	0	0	0	0	0	0	0	0	0	0
ENSG00000279858.1	AC068880.4	lncRNA	TEC	0	0	0	0	0	0	0	0	0	0
ENSG00000279271.1	AP006248.2	lncRNA	TEC	0	0	0	0	0	0	0	0	0	0
ENSG00000280453.1	AP006248.5	lncRNA	TEC	0	0	0	0	0	0	0	0	0	0
ENSG00000279903.1	AP006248.3	lncRNA	TEC	0	0	0	0	0	0	0	0	0	0
ENSG00000280215.1	AC021613.1	lncRNA	TEC	0	0	0	0	0	0	0	0	0	0
ENSG00000278886.1	AC087821.1	lncRNA	TEC	0	0	0	0	0	0	0	0	0	0
ENSG00000279302.3	AC013643.3	lncRNA	TEC	0	0	0	0	0	0	0	1.47106	0	0.258273
ENSG00000280147.1	AC084026.3	lncRNA	TEC	0	0	0	0	0	0	0	0	0	0
ENSG00000279041.1	AC102945.2	lncRNA	TEC	4.60741	4.36827	4.47802	4.2695	3.322	3.78192	2.00554	2.18412	1.07733	2.04849
ENSG00000280064.1	AC130304.1	lncRNA	TEC	0	0	0	0	0	0	0	0	0	0
ENSG00000279099.1	AC090740.1	lncRNA	TEC	0	0	0	0	0	0	0	0	0	0.258273
ENSG00000279881.1	AC041040.1	lncRNA	TEC	0	0	0	0	0	0	1.0037	0	0	0.667337
ENSG00000280393.1	AC090574.1	lncRNA	TEC	0	0	0	0	0	0	0	0	0	0
ENSG00000280193.1	AC132219.2	lncRNA	TEC	1.11691	1.61764	1.75062	1.14996	0	0	1.0037	0	1.07733	1.12186
ENSG00000280123.1	AC023632.6	lncRNA	TEC	3.90937	4.50599	4.55261	3.72146	3.61478	3.89868	3.91378	4.08323	4.04804	2.69806
ENSG00000279331.1	RBM12B-AS1	lncRNA	TEC	1.73883	1.02458	1.12599	0	1.0875	1.73081	1.58989	0	1.07733	1.74526
ENSG00000278914.1	AP003355.3	lncRNA	TEC	0	0	0	0	0	0	0	0	0	0
ENSG00000279138.1	AP002847.1	lncRNA	TEC	1.11691	0	0	0	1.0875	1.11075	0	0	1.07733	0.835265
ENSG00000279347.1	AC021945.1	lncRNA	TEC	1.73883	1.02458	2.51855	1.14996	1.0875	0	0	0	0	0.667337
ENSG00000280055.1	TMEM75	lncRNA	TEC	0	1.02458	1.12599	1.14996	0	0	1.0037	0	0	0.667337
ENSG00000278898.1	AC087045.3	lncRNA	TEC	0	0	0	0	0	0	0	0	0	0
ENSG00000279518.1	AC083843.3	lncRNA	TEC	0	0	0	0	0	0	0	0	0	0.477255
ENSG00000280035.1	AC011676.5	lncRNA	TEC	0	0	0	0	0	0	0	0	0	0
ENSG00000279786.1	AC105235.1	lncRNA	TEC	0	0	0	1.14996	1.0875	0	1.58989	1.47106	1.68717	0.477255
ENSG00000250733.5	C8orf17	lncRNA	TEC	0	0	0	0	0	0	0	0	0	0
ENSG00000279605.1	AC067930.6	lncRNA	TEC	0	0	0	0	1.0875	0	0	0	0	0
ENSG00000279766.1	AC067931.1	lncRNA	TEC	0	0	0	1.14996	1.0875	0	0	0	0	0.477255
ENSG00000280326.1	AC067931.2	lncRNA	TEC	0	0	0	0	0	0	0	0	0	0.258273
ENSG00000279256.1	AL442639.1	lncRNA	TEC	0	0	0	0	0	0	0	0	0	0
ENSG00000279670.1	AL359922.3	lncRNA	TEC	0	0	0	0	0	1.11075	0	0	0	0.477255
ENSG00000279489.1	AL355377.2	lncRNA	TEC	3.66541	3.74549	3.80814	0	2.12934	0	1.0037	0	1.07733	0.667337
ENSG00000279608.1	AL353795.3	lncRNA	TEC	0	1.02458	0	1.78164	0	1.73081	0	0	0	0.667337
ENSG00000279561.2	AL845472.2	lncRNA	TEC	1.11691	1.61764	1.75062	2.82688	3.14981	2.9923	3.81421	3.74478	3.13272	3.20695
ENSG00000280077.1	AL353763.2	lncRNA	TEC	2.50469	2.62569	1.75062	4.5947	3.96585	3.89868	4.39935	3.92391	3.84011	3.01036
ENSG00000279456.1	AL353763.1	lncRNA	TEC	0	1.02458	0	0	2.12934	0	1.0037	1.47106	1.68717	2.04849
ENSG00000284471.1	CR769775.4	lncRNA	TEC	1.73883	0	1.12599	2.55491	2.12934	1.73081	1.58989	3.30177	2.93748	1.82725
ENSG00000279706.1	AL353608.4	lncRNA	TEC	0	0	0	0	0	0	0	0	0	0.835265
ENSG00000279083.1	AL160274.1	lncRNA	TEC	0	0	0	0	0	0	0	0	1.07733	0
ENSG00000279715.1	AL161912.4	lncRNA	TEC	0	1.02458	1.12599	0	0	0	1.0037	0	0	0
ENSG00000278988.1	AL356490.1	lncRNA	TEC	0	0	0	0	0	0	0	0	0	0
ENSG00000279154.1	AL353726.2	lncRNA	TEC	0	0	0	0	0	0	0	0	0	0
ENSG00000279503.1	AL353649.1	lncRNA	TEC	0	0	0	0	0	0	0	0	0	0
ENSG00000279609.1	AL158070.2	lncRNA	TEC	0	0	0	0	0	0	0	0	0	0
ENSG00000282897.1	AL162727.3	lncRNA	TEC	0	0	0	0	0	0	0	0	0	0
ENSG00000279137.1	AL356309.3	lncRNA	TEC	0	0	0	0	0	0	0	0	0	0.985669
ENSG00000279929.1	AL354796.1	lncRNA	TEC	0	0	0	0	0	0	0	0	0	0
ENSG00000279935.1	AL353611.2	lncRNA	TEC	0	0	0	0	0	0	0	0	0	0
ENSG00000279813.1	CR392000.1	lncRNA	TEC	0	0	0	0	0	0	0	0	0	0
ENSG00000279682.1	AC120338.1	lncRNA	TEC	0	0	0	0	0	0	0	0	0	0
ENSG00000283737.1	AL023875.1	lncRNA	TEC	3.79254	3.74549	3.01705	3.42662	2.72798	3.18856	2.59112	2.65918	2.44374	2.90102
ENSG00000279528.1	AC115618.3	lncRNA	TEC	1.73883	1.61764	2.18509	2.55491	2.12934	1.73081	1.0037	3.54021	3.30465	3.01036
ENSG00000279155.1	AC233300.1	lncRNA	TEC	0	0	0	2.21948	0	0	1.0037	1.47106	1.68717	1.12186
ENSG00000279422.1	AC231657.1	lncRNA	TEC	0	0	0	0	0	0	1.0037	0	0	0
ENSG00000279437.1	Z82170.1	lncRNA	TEC	0	0	0	0	0	0	0	0	0	0
ENSG00000280375.1	AL359740.1	lncRNA	TEC	0	0	0	0	1.70049	0	2.00554	0	0	0.258273
ENSG00000279894.1	Z73965.1	lncRNA	TEC	0	0	1.75062	1.14996	1.0875	0	0	1.47106	0	0.985669
ENSG00000280322.1	AL035425.4	lncRNA	TEC	1.73883	2.84923	2.51855	1.78164	1.0875	1.11075	0	3.54021	3.30465	5.34346
ENSG00000279587.1	AC006963.1	lncRNA	TEC	0	0	0	0	0	0	1.0037	0	0	0
ENSG00000279601.1	AC005052.1	lncRNA	TEC	2.17199	1.61764	1.75062	2.21948	1.0875	1.73081	1.58989	0	1.07733	0.835265
ENSG00000280142.1	AL357562.1	lncRNA	TEC	5.57751	5.47389	5.36477	1.14996	1.0875	2.16309	0	0	0	0.477255
ENSG00000280223.1	AL645820.1	lncRNA	TEC	0	0	0	0	0	0	0	0	0	0
ENSG00000280275.1	Z82209.2	lncRNA	TEC	0	0	0	0	0	0	0	0	0	0
ENSG00000285989.1	AL357123.1	lncRNA	TEC	0	0	0	0	0	0	0	0	0	0
ENSG00000279585.1	AL109653.2	lncRNA	TEC	0	0	0	0	0	0	0	0	0	0
ENSG00000260920.2	AL031985.3	lncRNA	sense_overlapping	4.01745	4.36827	4.39936	3.96615	3.85805	2.9923	4.09441	4.35718	4.39109	3.23726
ENSG00000227527.2	AC096540.1	lncRNA	sense_overlapping	0	0	0	1.14996	1.0875	0	1.0037	0	1.07733	0.667337
ENSG00000230728.1	AL590093.1	lncRNA	sense_overlapping	1.11691	0	0	0	0	0	0	0	0	0
ENSG00000261654.1	AL360270.2	lncRNA	sense_overlapping	1.73883	2.03671	1.75062	1.14996	2.12934	0	1.0037	2.65918	1.07733	1.12186
ENSG00000260948.1	AL390195.2	lncRNA	sense_overlapping	3.00233	2.84923	2.18509	3.05563	1.70049	1.11075	2.59112	2.18412	2.71163	2.17914
ENSG00000243960.1	AL390195.1	lncRNA	sense_overlapping	0	1.02458	0	0	0	1.11075	0	0	1.68717	0.835265
ENSG00000225113.1	AL355310.1	lncRNA	sense_overlapping	0	0	0	0	0	0	0	0	0	0
ENSG00000260941.1	LINC00622	lncRNA	sense_overlapping	3.00233	3.21333	3.92507	0	1.0875	0	0	1.47106	0	0.667337
ENSG00000261662.1	AL359752.1	lncRNA	sense_overlapping	0	0	0	1.14996	1.70049	1.73081	1.0037	0	2.11449	2.46181
ENSG00000261168.1	AL592424.1	lncRNA	sense_overlapping	1.11691	0	0	2.21948	1.70049	0	1.58989	0	1.68717	1.74526
ENSG00000261060.1	AL160286.2	lncRNA	sense_overlapping	1.11691	1.02458	1.12599	1.78164	0	0	0	0	0	0
ENSG00000261314.1	AC105275.2	lncRNA	sense_overlapping	0	0	0	0	0	0	0	0	0	0
ENSG00000284376.1	AC092017.4	lncRNA	sense_overlapping	0	1.02458	0	0	0	0	0	0	0	0
ENSG00000228470.1	AL929236.1	lncRNA	sense_overlapping	0	0	0	0	0	0	0	0	0	0.477255
ENSG00000248322.1	AL117348.1	lncRNA	sense_overlapping	0	0	1.12599	0	0	0	0	0	0	0
ENSG00000233451.1	AL513128.1	lncRNA	sense_overlapping	0	0	0	0	0	0	0	0	0	0.258273
ENSG00000259994.1	AL353796.1	lncRNA	sense_overlapping	3.19877	2.84923	2.51855	3.42662	1.0875	3.18856	2.32784	3.54021	3.94781	2.24028
ENSG00000241577.1	AC060234.3	lncRNA	sense_overlapping	0	0	0	0	0	0	0	0	0	0.258273
ENSG00000260400.1	AL513534.1	lncRNA	sense_overlapping	3.66541	3.36587	3.80814	2.21948	3.61478	2.49526	2.59112	4.58732	3.59708	2.24028
ENSG00000261438.1	AL157394.1	lncRNA	sense_overlapping	0	1.02458	1.12599	1.14996	2.12934	0	2.00554	0	1.07733	0.258273
ENSG00000244332.1	AL138759.1	lncRNA	sense_overlapping	0	0	0	0	0	0	0	0	0	0
ENSG00000260461.1	AL133355.1	lncRNA	sense_overlapping	2.77486	2.36105	3.21375	2.21948	2.45949	2.16309	2.59112	3.54021	3.84011	2.17914
ENSG00000260917.1	AL158212.3	lncRNA	sense_overlapping	3.19877	3.6297	3.54135	3.72146	4.74826	3.78192	4.46648	4.58732	4.60363	4.89815
ENSG00000249456.1	AL731577.2	lncRNA	sense_overlapping	0	1.02458	0	1.14996	0	0	0	0	0	0.477255
ENSG00000249086.1	AC051649.1	lncRNA	sense_overlapping	0	0	0	0	0	0	0	0	0	0
ENSG00000254444.1	AC022762.1	lncRNA	sense_overlapping	0	0	0	0	1.0875	1.11075	1.0037	0	0	0.477255
ENSG00000229368.1	AC090587.2	lncRNA	sense_overlapping	1.73883	0	0	0	0	0	1.0037	1.47106	2.11449	2.35529
ENSG00000254951.7	AC044810.2	lncRNA	sense_overlapping	1.11691	1.02458	1.12599	0	1.0875	1.11075	0	0	0	0.835265
ENSG00000254641.1	AC091564.3	lncRNA	sense_overlapping	0	0	0	0	0	0	0	0	0	0
ENSG00000255496.1	AC103796.1	lncRNA	sense_overlapping	0	0	1.12599	0	0	0	0	0	0	0
ENSG00000254409.2	AC087521.3	lncRNA	sense_overlapping	0	0	0	1.14996	0	0	0	0	0	0.477255
ENSG00000254577.1	AC087276.1	lncRNA	sense_overlapping	2.17199	0	0	1.78164	1.70049	2.49526	1.0037	0	2.11449	0
ENSG00000254602.1	AP000662.1	lncRNA	sense_overlapping	4.11798	4.29414	5.04124	4.2695	4.55466	4.0067	3.91378	4.35718	4.7297	5.70509
ENSG00000261625.1	AP003071.4	lncRNA	sense_overlapping	0	0	0	1.14996	0	0	0	0	1.07733	0.258273
ENSG00000255143.1	AP000879.2	lncRNA	sense_overlapping	0	0	0	0	0	0	0	0	0	0
ENSG00000260401.1	AP002761.4	lncRNA	sense_overlapping	1.11691	1.61764	1.12599	1.14996	1.0875	1.11075	1.0037	0	0	0.477255
ENSG00000261578.1	AP003119.3	lncRNA	sense_overlapping	2.50469	3.50381	3.92507	3.05563	3.322	3.78192	3.46614	3.74478	2.93748	3.26694
ENSG00000254676.1	AP000873.4	lncRNA	sense_overlapping	0	0	1.12599	0	1.70049	0	1.0037	2.18412	1.68717	0.985669
ENSG00000254698.1	AP000893.2	lncRNA	sense_overlapping	0	0	0	0	0	0	0	0	0	0
ENSG00000260966.1	AP001486.2	lncRNA	sense_overlapping	3.19877	2.62569	3.6809	2.21948	3.61478	4.0067	3.00646	4.58732	5.23396	3.50975
ENSG00000261799.1	AC007406.5	lncRNA	sense_overlapping	4.21197	3.74549	3.92507	4.17529	3.4758	4.0067	3.91378	5.11573	5.67116	4.76925
ENSG00000261324.2	AC010168.2	lncRNA	sense_overlapping	2.50469	2.84923	1.75062	2.21948	2.12934	2.76508	3.17649	1.47106	2.11449	3.23726
ENSG00000258199.1	AC073896.4	lncRNA	sense_overlapping	1.73883	1.02458	1.12599	1.14996	3.14981	2.16309	2.59112	2.18412	3.7237	2.04849
ENSG00000258344.1	AC078778.2	lncRNA	sense_overlapping	0	0	0	0	0	0	0	0	0	0.258273
ENSG00000256139.2	AC007637.1	lncRNA	sense_overlapping	1.11691	1.02458	0	2.55491	2.12934	2.9923	0	0	1.07733	2.11529
ENSG00000258342.1	AL133304.3	lncRNA	sense_overlapping	0	0	0	0	0	0	0	0	0	0
ENSG00000258394.1	AL442163.1	lncRNA	sense_overlapping	1.11691	0	0	0	0	0	0	0	0	0
ENSG00000258535.1	AL079307.1	lncRNA	sense_overlapping	2.50469	2.03671	1.75062	1.14996	2.45949	2.49526	2.00554	1.47106	2.11449	1.56582
ENSG00000259969.1	AL049838.1	lncRNA	sense_overlapping	1.11691	3.04274	0	3.72146	2.95426	2.76508	3.00646	3.92391	4.22974	3.48471
ENSG00000258682.1	AL132989.1	lncRNA	sense_overlapping	1.73883	2.03671	1.12599	2.55491	2.72798	3.18856	2.81369	0	0	2.24028
ENSG00000258559.2	AC005519.1	lncRNA	sense_overlapping	2.17199	2.36105	2.18509	4.17529	3.4758	3.89868	4.1769	2.18412	2.44374	2.90102
ENSG00000258454.1	AC016526.2	lncRNA	sense_overlapping	1.11691	0	0	0	0	0	0	0	0	0
ENSG00000225163.4	LINC00618	lncRNA	sense_overlapping	0	0	0	0	1.0875	0	1.0037	0	0	0.835265
ENSG00000259143.1	AL356017.1	lncRNA	sense_overlapping	0	0	0	0	0	0	0	0	0	0
ENSG00000259052.1	AL157871.6	lncRNA	sense_overlapping	0	0	0	0	0	0	0	0	0	0
ENSG00000258576.1	AL163974.1	lncRNA	sense_overlapping	0	0	0	0	0	0	0	0	0	0
ENSG00000259444.1	AL161669.1	lncRNA	sense_overlapping	0	0	0	0	0	0	0	0	0	0
ENSG00000274253.4	AC138649.1	lncRNA	sense_overlapping	3.19877	2.03671	2.51855	1.78164	1.70049	1.11075	0	0	0	0.667337
ENSG00000259732.1	AC092757.2	lncRNA	sense_overlapping	0	0	0	1.78164	0	1.11075	1.0037	1.47106	0	0.477255
ENSG00000227161.1	AC092755.1	lncRNA	sense_overlapping	0	0	0	0	0	0	0	0	0	0
ENSG00000260534.1	AC100827.3	lncRNA	sense_overlapping	0	0	0	0	0	0	0	0	0	0
ENSG00000259713.1	AC013391.2	lncRNA	sense_overlapping	0	0	0	0	0	0	0	0	0	0
ENSG00000245479.2	LINC01585	lncRNA	sense_overlapping	0	0	0	0	0	0	0	0	1.07733	0
ENSG00000259704.1	AC124248.1	lncRNA	sense_overlapping	1.11691	0	0	1.14996	0	0	2.00554	0	0	0
ENSG00000260541.1	AL031722.1	lncRNA	sense_overlapping	0	0	1.12599	0	0	0	0	0	0	0.258273
ENSG00000262362.1	AC004233.1	lncRNA	sense_overlapping	1.11691	1.61764	0	0	0	1.11075	0	0	0	0
ENSG00000263011.1	AC108134.4	lncRNA	sense_overlapping	0	0	0	1.78164	0	0	0	1.47106	0	2.90102
ENSG00000263235.1	AC006111.2	lncRNA	sense_overlapping	0	1.02458	0	0	1.0875	0	0	1.47106	1.07733	0.258273
ENSG00000259933.6	AC009065.2	lncRNA	sense_overlapping	0	0	1.12599	1.14996	0	0	1.0037	0	0	0.258273
ENSG00000262721.1	AC135048.2	lncRNA	sense_overlapping	0	0	0	0	0	0	0	0	0	0
ENSG00000260757.1	AC093520.1	lncRNA	sense_overlapping	0	0	0	0	0	0	0	0	0	0
ENSG00000261538.1	AC096996.2	lncRNA	sense_overlapping	0	0	0	0	0	0	0	0	0	0
ENSG00000261802.1	AC026470.3	lncRNA	sense_overlapping	0	0	0	0	0	0	0	0	0	0
ENSG00000263276.1	AC020978.7	lncRNA	sense_overlapping	0	0	0	1.14996	1.70049	1.11075	0	0	0	0.477255
ENSG00000275734.2	AC010538.1	lncRNA	sense_overlapping	0	1.02458	2.18509	3.25301	3.4758	2.49526	0	2.65918	2.93748	3.04504
ENSG00000270894.1	AC015849.4	lncRNA	sense_overlapping	0	0	0	0	0	0	0	0	0	0.258273
ENSG00000259623.1	AC125257.1	lncRNA	sense_overlapping	4.01745	4.69068	4.39936	4.85991	4.62212	4.66397	4.70754	5.50164	5.05283	3.32454
ENSG00000234912.12	SNHG20	lncRNA	sense_overlapping	3.66541	4.43877	4.03322	4.17529	3.85805	3.51553	4.25492	3.54021	3.7237	3.60581
ENSG00000267225.1	WDR7-OT1	lncRNA	sense_overlapping	0	0	0	0	0	0	0	0	0	0
ENSG00000269444.1	AC011491.2	lncRNA	sense_overlapping	0	1.02458	0	1.14996	0	1.11075	1.0037	0	0	0
ENSG00000267274.1	AC008770.3	lncRNA	sense_overlapping	0	0	0	0	0	0	0	0	0	0.985669
ENSG00000268262.1	AC011445.1	lncRNA	sense_overlapping	0	0	1.12599	1.14996	1.0875	0	0	1.47106	0	0.258273
ENSG00000260366.1	AC026803.1	lncRNA	sense_overlapping	0	0	0	0	0	0	0	0	1.07733	0.667337
ENSG00000204666.3	AC010624.1	lncRNA	sense_overlapping	1.73883	1.02458	1.12599	1.14996	1.70049	1.11075	1.58989	0	2.11449	1.46697
ENSG00000260160.1	AC011468.1	lncRNA	sense_overlapping	0	2.03671	2.18509	1.78164	1.0875	1.73081	2.00554	1.47106	1.68717	1.2463
ENSG00000222005.9	LINC01118	lncRNA	sense_overlapping	0	0	0	0	0	1.73081	0	0	0	0.258273
ENSG00000224879.1	AC011754.1	lncRNA	sense_overlapping	0	0	0	0	0	0	0	0	0	0
ENSG00000269707.1	AC018730.2	lncRNA	sense_overlapping	0	0	0	0	0	0	1.0037	0	0	1.12186
ENSG00000244125.1	AC078882.1	lncRNA	sense_overlapping	0	0	0	0	0	0	0	0	0	0
ENSG00000227400.2	AC012501.1	lncRNA	sense_overlapping	0	0	0	0	0	0	0	0	0	0
ENSG00000213963.6	AC019080.1	lncRNA	sense_overlapping	1.73883	1.02458	2.51855	3.72146	3.61478	3.51553	2.32784	3.74478	3.7237	2.82323
ENSG00000223523.1	AC092598.1	lncRNA	sense_overlapping	0	0	0	0	0	0	0	0	0	0
ENSG00000273118.1	AC093865.1	lncRNA	sense_overlapping	0	0	0	0	0	0	0	0	0	0
ENSG00000261338.2	AC021016.2	lncRNA	sense_overlapping	1.11691	1.02458	1.75062	1.78164	0	0	1.0037	0	2.11449	2.24028
ENSG00000261829.1	AC009407.1	lncRNA	sense_overlapping	1.11691	1.02458	0	1.78164	1.0875	0	0	2.18412	1.07733	0.835265
ENSG00000261096.1	AC073476.3	lncRNA	sense_overlapping	1.73883	0	1.75062	0	0	1.11075	1.0037	0	0	1.74526
ENSG00000149443.7	C20orf78	lncRNA	sense_overlapping	0	0	0	0	0	0	0	0	0	0
ENSG00000234646.6	AL049651.2	lncRNA	sense_overlapping	0	0	0	0	0	0	0	0	0	0
ENSG00000250917.1	AL035458.2	lncRNA	sense_overlapping	1.11691	1.02458	0	0	1.70049	2.9923	1.0037	2.18412	2.11449	1.12186
ENSG00000228708.1	AL109763.1	lncRNA	sense_overlapping	0	0	0	0	0	0	0	0	0	0
ENSG00000215533.8	LINC00189	lncRNA	sense_overlapping	0	0	0	0	0	0	0	0	0	0
ENSG00000228107.1	AP000692.1	lncRNA	sense_overlapping	0	0	0	1.14996	0	0	0	0	0	0.835265
ENSG00000225330.1	AF064860.1	lncRNA	sense_overlapping	0	0	0	0	0	0	0	0	0	0.258273
ENSG00000184385.2	UMODL1-AS1	lncRNA	sense_overlapping	0	0	0	0	0	0	0	0	0	0.667337
ENSG00000241728.5	AP001062.3	lncRNA	sense_overlapping	0	0	0	0	0	0	0	0	0	0
ENSG00000237373.1	BRWD1-IT1	lncRNA	sense_overlapping	0	0	0	0	0	0	1.0037	0	0	0
ENSG00000280604.1	AJ239328.1	lncRNA	sense_overlapping	2.17199	2.03671	2.18509	3.25301	3.322	2.49526	2.59112	1.47106	1.07733	1.82725
ENSG00000278920.1	AC005005.4	lncRNA	sense_overlapping	0	0	0	2.55491	1.0875	1.73081	0	1.47106	0	0.985669
ENSG00000261675.1	AL022313.4	lncRNA	sense_overlapping	0	0	0	0	0	0	1.0037	2.18412	0	1.65833
ENSG00000243902.6	ELFN2	lncRNA	sense_overlapping	0	0	0	0	0	1.11075	1.0037	1.47106	1.07733	0
ENSG00000279738.1	AL022311.1	lncRNA	sense_overlapping	3.52599	3.04274	1.12599	2.82688	3.322	3.51553	3.17649	3.30177	2.71163	3.23726
ENSG00000280434.1	AL031595.3	lncRNA	sense_overlapping	2.17199	1.61764	2.51855	2.55491	2.72798	3.78192	2.81369	2.65918	2.11449	1.74526
ENSG00000280395.1	AL034546.1	lncRNA	sense_overlapping	0	0	0	1.14996	1.0875	1.11075	1.0037	0	0	0.835265
ENSG00000280383.1	Z95331.1	lncRNA	sense_overlapping	1.11691	0	0	1.14996	1.0875	2.16309	1.0037	0	0	2.17914
ENSG00000261468.1	AC096921.2	lncRNA	sense_overlapping	0	1.02458	0	0	0	0	0	0	0	0.258273
ENSG00000260391.2	AC022336.2	lncRNA	sense_overlapping	0	0	0	0	0	0	0	0	0	0
ENSG00000261167.1	AC107027.3	lncRNA	sense_overlapping	3.52599	2.84923	2.18509	1.78164	0	2.16309	0	2.65918	3.84011	3.73887
ENSG00000244327.1	AC109992.2	lncRNA	sense_overlapping	0	0	0	0	0	0	0	0	1.07733	0.258273
ENSG00000261051.1	AC107021.2	lncRNA	sense_overlapping	0	0	0	0	1.0875	0	0	1.47106	0	0.258273
ENSG00000242808.8	SOX2-OT	lncRNA	sense_overlapping	2.50469	2.03671	2.78922	3.05563	3.322	2.76508	3.17649	5.18765	4.5362	3.78063
ENSG00000244675.2	AC108676.1	lncRNA	sense_overlapping	0	1.02458	2.18509	0	0	0	0	0	0	0.258273
ENSG00000187904.3	AC097382.1	lncRNA	sense_overlapping	0	0	0	0	0	1.11075	0	0	0	0.258273
ENSG00000261490.1	AC005674.2	lncRNA	sense_overlapping	3.52599	3.36587	3.54135	2.21948	1.0875	2.49526	1.0037	2.65918	2.71163	2.69806
ENSG00000260296.1	AC095057.3	lncRNA	sense_overlapping	2.50469	1.61764	2.78922	2.21948	1.70049	2.16309	2.81369	3.54021	2.93748	2.40953
ENSG00000260878.1	AC104072.1	lncRNA	sense_overlapping	0	0	0	0	0	0	0	0	0	0
ENSG00000260918.1	AC107398.3	lncRNA	sense_overlapping	0	0	1.12599	0	0	0	0	0	0	0.258273
ENSG00000254044.5	AC034154.1	lncRNA	sense_overlapping	1.73883	1.02458	1.12599	2.55491	1.0875	2.16309	1.58989	2.65918	2.71163	2.741
ENSG00000260244.1	AC104083.1	lncRNA	sense_overlapping	0	0	1.12599	0	0	0	0	2.18412	0	0.985669
ENSG00000261434.1	AC021087.3	lncRNA	sense_overlapping	1.11691	0	0	0	1.70049	0	0	2.18412	0	2.40953
ENSG00000248525.2	AC026787.1	lncRNA	sense_overlapping	0	0	0	0	0	0	0	0	0	0
ENSG00000177738.3	AC025171.1	lncRNA	sense_overlapping	1.11691	2.84923	2.78922	3.05563	2.72798	2.9923	3.17649	2.65918	3.13272	3.53437
ENSG00000248285.1	AC122707.1	lncRNA	sense_overlapping	0	0	0	0	0	0	0	0	0	0
ENSG00000261269.1	AC093278.2	lncRNA	sense_overlapping	0	0	0	0	0	0	0	0	0	0
ENSG00000260871.1	AC093510.2	lncRNA	sense_overlapping	0	0	0	1.14996	0	0	0	0	0	0
ENSG00000260686.1	AC008669.1	lncRNA	sense_overlapping	1.11691	0	1.12599	0	1.0875	1.11075	2.00554	3.01596	2.71163	2.04849
ENSG00000249881.1	AC008696.2	lncRNA	sense_overlapping	0	0	0	0	0	0	0	0	0	0
ENSG00000251405.3	AC016571.1	lncRNA	sense_overlapping	0	0	1.12599	0	1.0875	0	0	0	0	0.258273
ENSG00000250820.1	AC138965.2	lncRNA	sense_overlapping	0	0	0	0	0	0	0	0	0	0
ENSG00000238158.6	AL391422.3	lncRNA	sense_overlapping	0	0	0	0	0	0	0	0	0	0
ENSG00000206337.10	HCP5	lncRNA	sense_overlapping	6.10416	6.388	6.4483	3.42662	3.4758	3.65486	3.91378	2.18412	2.71163	0.985669
ENSG00000261745.2	AL512347.1	lncRNA	sense_overlapping	0	0	0	0	0	0	0	0	0	0
ENSG00000261116.1	AL049555.1	lncRNA	sense_overlapping	4.21197	3.6297	2.51855	2.55491	1.70049	2.49526	2.81369	1.47106	1.07733	0.258273
ENSG00000227535.2	AL357315.1	lncRNA	sense_overlapping	0	0	0	0	0	0	0	0	0	0
ENSG00000283122.1	HYMAI	lncRNA	sense_overlapping	0	0	0	0	0	0	0	0	0	0.258273
ENSG00000274023.1	AL360169.2	lncRNA	sense_overlapping	0	0	0	0	0	0	1.0037	0	0	0.258273
ENSG00000261003.1	AL008628.1	lncRNA	sense_overlapping	0	0	0	1.14996	0	0	0	0	0	0.258273
ENSG00000229233.1	AC011891.1	lncRNA	sense_overlapping	0	0	0	0	0	0	0	0	0	0
ENSG00000243004.5	AC005062.1	lncRNA	sense_overlapping	7.40352	7.44934	7.44981	3.25301	3.14981	4.0067	3.46614	0	2.44374	1.65833
ENSG00000251660.1	AC007036.3	lncRNA	sense_overlapping	0	0	0	0	0	0	0	0	0	0
ENSG00000239775.1	AC017116.1	lncRNA	sense_overlapping	0	0	0	0	0	0	0	0	0	0
ENSG00000260997.1	AC004847.1	lncRNA	sense_overlapping	1.11691	0	0	0	0	0	1.0037	0	0	0
ENSG00000224223.1	VSTM2A-OT1	lncRNA	sense_overlapping	0	0	0	0	0	0	0	0	1.07733	0.258273
ENSG00000243107.1	AC000120.1	lncRNA	sense_overlapping	0	0	0	0	1.70049	2.16309	1.0037	1.47106	0	1.36085
ENSG00000279168.2	AC105052.4	lncRNA	sense_overlapping	0	1.02458	0	0	0	0	1.0037	2.18412	0	1.36085
ENSG00000243797.6	AC004917.1	lncRNA	sense_overlapping	0	0	0	0	0	0	0	0	0	0
ENSG00000261305.2	AC005586.2	lncRNA	sense_overlapping	0	0	1.75062	0	0	0	0	0	0	0
ENSG00000260426.1	AC008060.4	lncRNA	sense_overlapping	0	0	0	0	0	0	0	0	0	0
ENSG00000261451.1	AC104964.2	lncRNA	sense_overlapping	1.11691	0	0	1.14996	0	0	0	0	0	0
ENSG00000261026.1	AC105046.1	lncRNA	sense_overlapping	0	0	1.12599	0	0	0	1.0037	0	1.68717	0
ENSG00000177725.5	AC105206.1	lncRNA	sense_overlapping	0	0	0	0	0	0	0	0	0	0
ENSG00000260253.1	AC084262.1	lncRNA	sense_overlapping	0	1.02458	0	0	0	1.11075	0	0	0	0
ENSG00000260949.1	AP006545.1	lncRNA	sense_overlapping	0	0	1.12599	1.14996	1.0875	1.11075	0	0	0	1.36085
ENSG00000260398.1	AC068700.1	lncRNA	sense_overlapping	0	0	0	0	0	1.11075	0	1.47106	2.44374	2.29893
ENSG00000260368.1	AC027373.1	lncRNA	sense_overlapping	1.11691	0	0	1.14996	0	2.16309	1.0037	2.18412	1.07733	1.36085
ENSG00000261655.1	AC100803.2	lncRNA	sense_overlapping	0	1.02458	1.12599	1.14996	2.12934	0	1.58989	2.18412	1.68717	0.667337
ENSG00000260912.1	AL158206.1	lncRNA	sense_overlapping	4.53652	4.63171	4.31616	4.66571	4.68657	4.37245	4.70754	3.01596	3.30465	3.26694
ENSG00000171889.3	MIR31HG	lncRNA	sense_overlapping	0	0	0	0	1.70049	0	0	0	0	0
ENSG00000260412.1	AL353746.1	lncRNA	sense_overlapping	1.11691	1.61764	1.12599	0	0	1.11075	0	3.74478	2.93748	2.561
ENSG00000259953.1	AL138756.1	lncRNA	sense_overlapping	2.17199	1.02458	2.51855	3.05563	2.12934	2.16309	2.00554	4.58732	2.44374	2.82323
ENSG00000261534.1	AL596244.1	lncRNA	sense_overlapping	0	0	1.75062	0	1.70049	0	1.0037	3.01596	3.30465	3.01036
ENSG00000261094.2	AC007066.2	lncRNA	sense_overlapping	2.50469	2.62569	1.75062	3.05563	3.4758	3.51553	3.59173	3.01596	3.13272	2.86265
ENSG00000231227.1	AC006450.1	lncRNA	sense_overlapping	0	0	0	0	0	0	0	0	0	0
ENSG00000260190.1	AL807752.5	lncRNA	sense_overlapping	0	0	0	1.14996	0	1.73081	0	0	0	1.36085
ENSG00000260996.1	BX255925.1	lncRNA	sense_overlapping	0	1.02458	0	0	0	1.11075	0	0	0	0.477255
ENSG00000260822.1	AC004656.1	lncRNA	sense_overlapping	7.01759	7.28683	6.83947	7.4235	7.69269	7.41191	7.60726	7.66559	7.51617	5.87375
ENSG00000271199.1	AL353804.2	lncRNA	sense_overlapping	0	0	1.12599	0	0	0	0	0	0	0.477255
ENSG00000225839.2	TRMT2B-AS1	lncRNA	sense_overlapping	0	0	0	0	0	0	0	0	0	0
ENSG00000261101.2	AC234775.3	lncRNA	sense_overlapping	1.11691	1.61764	1.12599	1.14996	1.70049	1.73081	0	1.47106	2.11449	1.46697
ENSG00000261409.1	AL035425.3	lncRNA	sense_overlapping	6.05428	5.93057	6.14503	3.25301	3.85805	4.0067	3.81421	7.76298	7.5074	7.8355
ENSG00000261773.1	AC244090.2	lncRNA	sense_overlapping	0	0	1.12599	0	0	0	0	0	1.68717	0.477255
ENSG00000240731.1	AL139287.1	lncRNA	sense_intronic	3.19877	1.02458	2.78922	3.58156	2.12934	2.76508	3.32857	3.54021	2.71163	2.46181
ENSG00000242590.1	AL645608.5	lncRNA	sense_intronic	0	0	0	0	0	0	0	0	0	0
ENSG00000272161.1	AL589739.1	lncRNA	sense_intronic	0	0	0	0	0	0	0	0	0	0
ENSG00000272420.1	AL513477.2	lncRNA	sense_intronic	0	1.02458	0	0	1.70049	1.11075	1.0037	1.47106	1.68717	0.835265
ENSG00000269925.1	Z98884.2	lncRNA	sense_intronic	0	0	1.12599	0	2.12934	1.73081	2.00554	0	1.07733	0.477255
ENSG00000237402.1	CAMTA1-IT1	lncRNA	sense_intronic	0	0	1.12599	0	0	0	1.0037	1.47106	1.68717	0
ENSG00000228150.1	AL357140.2	lncRNA	sense_intronic	0	1.02458	1.12599	0	1.0875	0	1.0037	0	0	0.667337
ENSG00000241326.1	AL603962.1	lncRNA	sense_intronic	0	0	0	0	0	0	0	0	0	0
ENSG00000230068.2	CDC42-IT1	lncRNA	sense_intronic	0	0	0	0	0	0	1.0037	0	0	0
ENSG00000237200.1	ZBTB40-IT1	lncRNA	sense_intronic	0	0	0	1.14996	1.0875	0	1.0037	0	0	0
ENSG00000269971.1	AL020997.2	lncRNA	sense_intronic	0	0	0	0	0	0	0	0	0	0
ENSG00000270031.1	AL020997.3	lncRNA	sense_intronic	0	0	0	1.78164	0	0	0	0	0	0
ENSG00000250135.1	AL049795.2	lncRNA	sense_intronic	0	0	0	0	0	0	0	0	0	0
ENSG00000233602.1	ERI3-IT1	lncRNA	sense_intronic	0	0	0	0	0	0	0	0	0	0.985669
ENSG00000230896.1	AL604028.1	lncRNA	sense_intronic	1.73883	0	0	3.25301	3.4758	3.36129	3.32857	2.65918	2.44374	2.561
ENSG00000225623.1	AGBL4-IT1	lncRNA	sense_intronic	0	0	0	0	0	0	0	0	0	0
ENSG00000225030.1	AL355483.1	lncRNA	sense_intronic	0	0	0	0	0	0	0	0	1.07733	0.258273
ENSG00000270040.1	AL356055.1	lncRNA	sense_intronic	0	0	0	0	0	0	0	0	0	0
ENSG00000116652.6	DLEU2L	lncRNA	sense_intronic	1.73883	0	1.12599	1.14996	2.12934	1.73081	2.59112	1.47106	1.07733	1.2463
ENSG00000270742.1	AC096947.1	lncRNA	sense_intronic	0	0	0	0	0	0	0	0	0	0.835265
ENSG00000275678.1	AL133320.1	lncRNA	sense_intronic	0	0	0	0	0	1.11075	0	0	0	1.36085
ENSG00000237852.1	AC119800.1	lncRNA	sense_intronic	0	0	0	1.78164	0	0	1.0037	0	0	0
ENSG00000269933.1	AL031429.2	lncRNA	sense_intronic	0	0	0	0	0	0	0	0	0	0
ENSG00000228853.1	NEGR1-IT1	lncRNA	sense_intronic	0	0	0	0	0	0	0	0	0	0
ENSG00000233061.1	TTLL7-IT1	lncRNA	sense_intronic	0	0	0	0	0	0	1.0037	0	0	0.835265
ENSG00000230735.1	AC093423.2	lncRNA	sense_intronic	0	0	0	0	0	0	0	0	0	0.985669
ENSG00000231613.1	AC099568.1	lncRNA	sense_intronic	0	0	1.12599	0	0	0	0	0	0	0
ENSG00000232542.1	DPYD-IT1	lncRNA	sense_intronic	0	1.02458	0	1.14996	0	0	1.0037	0	1.07733	1.12186
ENSG00000231992.1	AC092802.3	lncRNA	sense_intronic	0	0	0	0	0	0	0	0	0	0.258273
ENSG00000227960.1	AL138799.2	lncRNA	sense_intronic	0	0	0	0	0	0	0	0	0	0
ENSG00000232558.1	KCND3-IT1	lncRNA	sense_intronic	0	0	0	0	0	0	0	0	0	0
ENSG00000282048.1	AL591742.2	lncRNA	sense_intronic	7.38346	7.3883	7.28456	1.14996	1.0875	1.73081	0	0	0	2.46181
ENSG00000230921.1	HAO2-IT1	lncRNA	sense_intronic	0	0	0	0	0	0	0	0	0	0
ENSG00000232536.1	AL365436.2	lncRNA	sense_intronic	0	0	0	0	2.12934	0	0	0	0	0.258273
ENSG00000232937.1	AL589765.2	lncRNA	sense_intronic	0	0	0	0	0	0	0	0	0	0
ENSG00000227773.1	ASH1L-IT1	lncRNA	sense_intronic	0	0	0	0	0	0	0	0	0	0
ENSG00000226520.1	KIRREL1-IT1	lncRNA	sense_intronic	0	0	0	0	0	0	1.0037	0	0	0.258273
ENSG00000272574.1	AL596325.2	lncRNA	sense_intronic	1.73883	0	0	1.78164	1.0875	0	1.58989	0	1.68717	0.835265
ENSG00000230898.1	AL596087.2	lncRNA	sense_intronic	0	0	0	0	0	0	0	0	0	0
ENSG00000233411.1	AL359962.1	lncRNA	sense_intronic	0	0	0	0	1.0875	1.11075	0	0	0	0.477255
ENSG00000269887.1	AL391001.1	lncRNA	sense_intronic	2.17199	1.02458	2.18509	1.14996	1.0875	1.11075	1.0037	0	0	0.835265
ENSG00000271917.1	AL357568.2	lncRNA	sense_intronic	0	0	0	0	0	0	0	0	0	0.667337
ENSG00000233540.1	DNM3-IT1	lncRNA	sense_intronic	0	0	0	0	0	0	0	0	0	0
ENSG00000223525.1	RABGAP1L-IT1	lncRNA	sense_intronic	2.50469	1.02458	1.12599	1.78164	1.70049	2.16309	1.58989	0	2.71163	2.11529
ENSG00000235628.1	TNR-IT1	lncRNA	sense_intronic	0	0	0	0	0	0	0	0	0	0
ENSG00000236535.1	RC3H1-IT1	lncRNA	sense_intronic	0	0	0	0	0	0	0	0	0	0
ENSG00000230470.1	AL078645.1	lncRNA	sense_intronic	0	0	0	0	0	0	0	0	0	0
ENSG00000272033.1	AL136984.1	lncRNA	sense_intronic	0	1.02458	0	1.14996	0	1.11075	1.0037	0	0	0.258273
ENSG00000249007.1	AL691482.3	lncRNA	sense_intronic	0	0	0	0	1.0875	1.11075	0	0	0	0.258273
ENSG00000234233.1	KCNH1-IT1	lncRNA	sense_intronic	0	0	0	1.14996	1.0875	2.16309	2.00554	0	1.07733	0
ENSG00000230063.1	AL360091.2	lncRNA	sense_intronic	0	0	0	0	0	0	0	0	0	0
ENSG00000229832.1	AL360091.1	lncRNA	sense_intronic	0	1.02458	0	1.14996	0	1.11075	0	0	0	0.477255
ENSG00000232628.5	AC092809.2	lncRNA	sense_intronic	0	0	0	0	0	0	0	0	0	0
ENSG00000234476.1	AC092811.1	lncRNA	sense_intronic	1.11691	0	1.12599	2.55491	1.70049	1.11075	1.58989	2.18412	2.11449	0
ENSG00000226349.1	AC099066.1	lncRNA	sense_intronic	0	0	0	0	0	0	0	0	0	0
ENSG00000228382.1	ITPKB-IT1	lncRNA	sense_intronic	0	0	0	0	0	0	0	0	0	0
ENSG00000231272.1	AL122008.1	lncRNA	sense_intronic	0	0	0	0	0	0	0	0	0	0
ENSG00000226758.1	DISC1-IT1	lncRNA	sense_intronic	0	0	0	1.14996	0	0	0	0	0	0
ENSG00000231440.1	AL358176.4	lncRNA	sense_intronic	0	0	0	0	0	0	0	0	0	0
ENSG00000230184.1	SMYD3-IT1	lncRNA	sense_intronic	0	0	0	0	0	0	0	0	0	0.477255
ENSG00000225300.1	AL591623.1	lncRNA	sense_intronic	0	0	0	0	0	0	0	0	0	0.258273
ENSG00000232184.1	AL662889.1	lncRNA	sense_intronic	0	0	0	0	0	0	0	0	0	0
ENSG00000228939.1	AKT3-IT1	lncRNA	sense_intronic	0	0	0	0	1.0875	0	0	0	0	0.258273
ENSG00000282390.1	AL392083.1	lncRNA	sense_intronic	0	0	0	0	0	0	1.0037	0	1.68717	1.2463
ENSG00000233052.1	AL513304.1	lncRNA	sense_intronic	0	0	0	0	0	0	0	0	0	0
ENSG00000285994.1	AL731559.1	lncRNA	sense_intronic	0	0	0	0	0	0	0	0	0	0
ENSG00000225213.2	AC073367.1	lncRNA	sense_intronic	1.11691	1.61764	0	1.14996	1.70049	2.16309	1.58989	0	0	0.477255
ENSG00000279623.1	AL359697.1	lncRNA	sense_intronic	0	0	0	0	1.0875	0	0	0	0	0
ENSG00000272914.1	AL359532.1	lncRNA	sense_intronic	1.11691	0	0	1.14996	0	0	0	0	1.07733	0
ENSG00000269952.1	AL117336.2	lncRNA	sense_intronic	0	1.02458	0	1.14996	1.0875	1.73081	2.32784	0	0	0.258273
ENSG00000273363.1	AL353801.3	lncRNA	sense_intronic	0	0	0	0	0	0	0	0	0	0
ENSG00000228403.1	AC035139.1	lncRNA	sense_intronic	0	0	0	0	0	0	0	0	0	0
ENSG00000248682.1	ARHGAP22-IT1	lncRNA	sense_intronic	0	0	0	0	0	0	0	0	0	0
ENSG00000251413.1	AC068898.2	lncRNA	sense_intronic	0	0	0	0	0	0	0	0	0	0
ENSG00000229711.1	AL512366.1	lncRNA	sense_intronic	0	0	0	0	0	0	0	0	0	0
ENSG00000235279.1	AC069079.1	lncRNA	sense_intronic	0	0	0	0	0	0	0	0	0	0
ENSG00000236958.1	AC051618.1	lncRNA	sense_intronic	0	0	0	0	0	0	0	0	0	0
ENSG00000236744.2	AC016822.1	lncRNA	sense_intronic	1.11691	0	0	0	0	0	0	0	0	0
ENSG00000282915.1	AC091769.2	lncRNA	sense_intronic	0	0	0	0	0	0	0	0	0	0
ENSG00000272627.1	AC016542.1	lncRNA	sense_intronic	0	0	0	1.14996	0	0	0	0	0	0
ENSG00000268659.2	AL589863.1	lncRNA	sense_intronic	0	0	0	0	0	0	0	0	0	0
ENSG00000228280.1	AL731568.1	lncRNA	sense_intronic	0	0	0	0	0	0	0	0	0	0
ENSG00000225761.1	AL596247.1	lncRNA	sense_intronic	0	0	0	0	0	0	1.0037	0	0	0
ENSG00000272489.1	AL132656.3	lncRNA	sense_intronic	1.11691	1.02458	1.12599	1.78164	1.70049	1.11075	1.0037	0	1.07733	1.36085
ENSG00000237280.1	AL136982.3	lncRNA	sense_intronic	0	1.02458	0	0	0	1.11075	0	0	0	0.477255
ENSG00000224745.1	AC063965.1	lncRNA	sense_intronic	2.17199	0	1.75062	1.78164	0	1.11075	0	1.47106	1.07733	0.258273
ENSG00000280660.1	AL157396.1	lncRNA	sense_intronic	0	0	0	0	0	0	0	1.47106	1.07733	1.90483
ENSG00000231575.1	AL139118.1	lncRNA	sense_intronic	0	0	0	0	0	0	0	0	0	0
ENSG00000240527.1	AL365273.1	lncRNA	sense_intronic	3.37164	2.84923	3.38683	2.82688	2.45949	2.76508	3.00646	1.47106	2.93748	1.90483
ENSG00000226431.1	AL121929.1	lncRNA	sense_intronic	0	0	0	0	0	0	0	0	0	0
ENSG00000225292.2	AL158212.1	lncRNA	sense_intronic	0	0	0	0	1.0875	1.11075	0	0	0	0
ENSG00000228485.1	GRK5-IT1	lncRNA	sense_intronic	0	0	1.12599	0	0	0	0	0	1.07733	0.477255
ENSG00000277687.1	AL139407.1	lncRNA	sense_intronic	2.17199	1.02458	1.75062	2.55491	2.12934	3.51553	3.46614	2.18412	1.07733	0.835265
ENSG00000234677.1	AC068058.1	lncRNA	sense_intronic	0	0	0	0	0	0	0	0	0	0
ENSG00000234134.1	AL158835.2	lncRNA	sense_intronic	0	0	0	1.14996	1.0875	1.11075	0	1.47106	0	1.12186
ENSG00000227076.1	AL158166.1	lncRNA	sense_intronic	0	0	0	0	1.0875	0	0	0	0	0
ENSG00000277218.1	AL139123.1	lncRNA	sense_intronic	1.11691	0	0	0	0	0	0	0	0	0.667337
ENSG00000229512.1	AC068580.1	lncRNA	sense_intronic	0	0	0	2.21948	2.12934	1.11075	0	1.47106	0	0
ENSG00000275612.1	AC104237.2	lncRNA	sense_intronic	0	0	0	0	0	0	0	0	0	0.258273
ENSG00000276668.1	AC104237.3	lncRNA	sense_intronic	0	1.02458	0	0	0	0	1.0037	0	0	0
ENSG00000248332.6	TUB-AS1	lncRNA	sense_intronic	0	0	0	0	0	0	0	0	0	0
ENSG00000255097.1	AP006259.1	lncRNA	sense_intronic	0	0	0	0	0	0	0	0	0	0.258273
ENSG00000254983.1	AC025300.1	lncRNA	sense_intronic	0	0	0	0	0	0	0	0	0	0
ENSG00000255067.1	AC013549.3	lncRNA	sense_intronic	0	0	0	0	0	0	0	0	0	0
ENSG00000254791.1	FAR1-IT1	lncRNA	sense_intronic	0	1.02458	0	1.14996	1.0875	0	0	0	0	0.258273
ENSG00000256006.1	AC084117.1	lncRNA	sense_intronic	0	0	0	0	0	0	0	0	0	0.258273
ENSG00000256588.1	AC027544.2	lncRNA	sense_intronic	0	0	0	0	1.0875	0	0	0	0	0
ENSG00000254627.1	AL035078.2	lncRNA	sense_intronic	0	0	0	0	0	0	0	0	0	0
ENSG00000251194.2	AL133330.1	lncRNA	sense_intronic	0	0	0	0	0	0	1.0037	1.47106	0	0
ENSG00000255256.1	AL136146.2	lncRNA	sense_intronic	0	0	0	0	0	0	0	0	0	0
ENSG00000255186.1	AC087277.2	lncRNA	sense_intronic	0	0	0	0	0	0	0	0	0	0
ENSG00000255165.1	AC134775.1	lncRNA	sense_intronic	0	0	0	1.14996	1.0875	1.73081	1.0037	0	1.68717	0.258273
ENSG00000270060.1	AC090589.3	lncRNA	sense_intronic	2.17199	2.36105	0	1.78164	0	1.73081	1.0037	0	0	0.667337
ENSG00000270072.1	AC090559.2	lncRNA	sense_intronic	1.11691	0	1.12599	0	0	0	0	0	1.07733	0.667337
ENSG00000255270.1	NAV2-IT1	lncRNA	sense_intronic	0	0	0	0	0	0	0	0	1.07733	0
ENSG00000269463.1	AP001160.4	lncRNA	sense_intronic	0	1.02458	0	0	1.0875	1.11075	1.0037	0	0	0.258273
ENSG00000254484.1	AP002336.1	lncRNA	sense_intronic	0	0	0	1.14996	0	0	0	0	0	0
ENSG00000255440.1	AP001085.1	lncRNA	sense_intronic	0	0	0	0	0	0	0	0	0	0
ENSG00000255434.1	AP001922.6	lncRNA	sense_intronic	0	1.02458	0	0	1.0875	1.11075	1.0037	2.18412	2.44374	3.43327
ENSG00000254630.1	AP001922.2	lncRNA	sense_intronic	0	0	0	0	0	0	0	0	0	0.258273
ENSG00000227726.1	AP001271.1	lncRNA	sense_intronic	1.11691	1.61764	0	1.14996	1.70049	1.73081	0	0	0	0
ENSG00000254826.1	AP001922.3	lncRNA	sense_intronic	0	0	0	0	0	0	0	0	0	0
ENSG00000255081.1	AP003168.2	lncRNA	sense_intronic	0	0	0	0	0	0	0	0	0	0
ENSG00000254460.1	AP002815.1	lncRNA	sense_intronic	0	0	0	0	0	0	0	0	0	0
ENSG00000254985.1	RSF1-IT2	lncRNA	sense_intronic	0	0	1.75062	0	0	0	1.0037	0	1.07733	0.477255
ENSG00000255409.1	RSF1-IT1	lncRNA	sense_intronic	0	0	0	1.14996	0	1.11075	0	0	0	0.258273
ENSG00000255428.1	AP002008.3	lncRNA	sense_intronic	0	0	0	0	0	0	0	0	0	0
ENSG00000254450.1	ALG9-IT1	lncRNA	sense_intronic	0	0	0	0	0	0	0	0	0	0
ENSG00000255334.1	AP000907.2	lncRNA	sense_intronic	0	0	0	0	1.0875	0	0	0	0	0
ENSG00000270179.1	AP002840.2	lncRNA	sense_intronic	0	0	0	0	0	1.11075	0	0	0	1.65833
ENSG00000276505.1	AP000892.2	lncRNA	sense_intronic	0	0	0	0	1.0875	0	1.0037	0	1.07733	0.258273
ENSG00000263873.1	AP003396.5	lncRNA	sense_intronic	0	0	0	0	0	0	0	0	0	0
ENSG00000269944.1	AP001267.4	lncRNA	sense_intronic	0	0	0	0	0	0	0	0	0	0
ENSG00000279342.2	AP000866.6	lncRNA	sense_intronic	1.73883	1.61764	3.38683	4.17529	3.85805	2.49526	3.59173	1.47106	2.71163	2.741
ENSG00000259290.1	AP001007.3	lncRNA	sense_intronic	0	0	0	0	0	0	0	0	0	0.477255
ENSG00000238262.1	NTM-IT	lncRNA	sense_intronic	0	0	0	0	0	0	0	0	0	0
ENSG00000255371.1	OPCML-IT2	lncRNA	sense_intronic	0	0	0	0	0	0	0	0	0	0
ENSG00000254896.1	OPCML-IT1	lncRNA	sense_intronic	0	1.02458	0	0	0	0	0	0	0	0
ENSG00000255746.1	AC007406.2	lncRNA	sense_intronic	0	0	0	0	0	0	0	0	0	0
ENSG00000256020.1	AC006205.2	lncRNA	sense_intronic	0	0	0	0	0	0	0	0	0	0
ENSG00000256197.1	TSPAN9-IT1	lncRNA	sense_intronic	0	0	0	0	0	0	0	0	0	0
ENSG00000275850.1	AC005912.2	lncRNA	sense_intronic	0	0	0	0	0	0	0	0	0	0
ENSG00000267285.1	AC004672.2	lncRNA	sense_intronic	0	0	0	0	0	0	0	0	0	0
ENSG00000256381.1	AC005832.1	lncRNA	sense_intronic	0	0	0	0	0	0	0	0	0	0
ENSG00000255608.1	AC006063.1	lncRNA	sense_intronic	0	0	1.12599	0	0	0	0	0	0	0
ENSG00000276232.1	AC006064.5	lncRNA	sense_intronic	0	0	0	0	0	0	0	0	0	0
ENSG00000257027.1	AC010186.3	lncRNA	sense_intronic	3.37164	4.04574	3.38683	3.42662	2.72798	3.51553	3.32857	3.01596	3.45826	2.6538
ENSG00000256837.1	CACNA1C-IT1	lncRNA	sense_intronic	0	0	0	0	0	0	0	0	0	0
ENSG00000256257.1	CACNA1C-IT2	lncRNA	sense_intronic	0	0	0	0	0	0	0	0	0	0
ENSG00000256721.1	CACNA1C-IT3	lncRNA	sense_intronic	0	0	0	0	0	0	0	0	0	0
ENSG00000278356.1	AC005911.1	lncRNA	sense_intronic	1.11691	1.61764	1.12599	1.14996	1.0875	1.73081	1.58989	1.47106	1.68717	0.258273
ENSG00000255790.5	AC078950.1	lncRNA	sense_intronic	0	0	0	0	0	0	0	0	0	0
ENSG00000256712.1	AC134349.1	lncRNA	sense_intronic	0	0	0	0	0	1.11075	0	0	0	0
ENSG00000275560.1	AC008115.3	lncRNA	sense_intronic	1.11691	1.61764	0	0	1.0875	0	1.0037	0	0	0
ENSG00000256650.1	RERG-IT1	lncRNA	sense_intronic	0	0	0	0	0	0	0	0	0	0.667337
ENSG00000275567.1	AC008250.2	lncRNA	sense_intronic	0	0	0	0	0	0	0	0	0	0
ENSG00000274885.1	AC087241.4	lncRNA	sense_intronic	0	0	0	0	0	0	0	0	0	0
ENSG00000274624.1	AC007671.1	lncRNA	sense_intronic	0	0	0	0	0	1.11075	1.0037	0	1.07733	0.667337
ENSG00000257009.1	AC022367.1	lncRNA	sense_intronic	0	0	0	0	0	0	0	0	0	0
ENSG00000253284.2	AC092828.1	lncRNA	sense_intronic	0	0	0	0	1.70049	1.11075	0	1.47106	1.07733	2.17914
ENSG00000273989.1	AC022079.1	lncRNA	sense_intronic	0	0	0	0	0	0	1.0037	0	0	0
ENSG00000259937.2	AC023158.1	lncRNA	sense_intronic	0	0	0	0	0	0	0	0	0	0
ENSG00000273853.1	AC023158.2	lncRNA	sense_intronic	0	0	0	0	0	0	0	0	0	0
ENSG00000274976.1	AC087588.2	lncRNA	sense_intronic	1.11691	1.02458	1.75062	0	1.0875	1.11075	1.0037	0	1.07733	0
ENSG00000275854.1	AC084824.4	lncRNA	sense_intronic	0	0	0	1.14996	0	1.11075	0	0	0	0.258273
ENSG00000274105.1	AC084824.3	lncRNA	sense_intronic	1.11691	1.61764	1.12599	1.14996	2.12934	0	2.00554	2.65918	1.07733	0.985669
ENSG00000275769.1	AC068792.1	lncRNA	sense_intronic	1.11691	1.61764	0	1.78164	0	0	0	1.47106	2.11449	0.258273
ENSG00000277342.1	AC048344.4	lncRNA	sense_intronic	2.50469	3.21333	3.01705	1.14996	0	0	1.58989	0	0	0.477255
ENSG00000274964.1	AC026356.1	lncRNA	sense_intronic	4.46197	4.69068	4.98848	2.55491	2.12934	1.73081	1.58989	2.18412	1.68717	0.985669
ENSG00000276115.1	AC026356.2	lncRNA	sense_intronic	3.19877	2.84923	2.18509	0	1.70049	0	2.32784	0	0	0.985669
ENSG00000274682.1	AC015540.1	lncRNA	sense_intronic	0	0	0	0	0	0	0	0	0	0
ENSG00000274943.1	AC079684.1	lncRNA	sense_intronic	2.50469	1.61764	3.21375	2.55491	2.45949	2.9923	1.58989	0	1.07733	0.477255
ENSG00000258068.1	AC079600.3	lncRNA	sense_intronic	0	0	0	0	0	0	0	0	0	0
ENSG00000278351.1	AC009248.2	lncRNA	sense_intronic	0	0	0	0	0	0	0	0	0	0
ENSG00000276390.1	AC004241.3	lncRNA	sense_intronic	1.73883	0	0	0	2.12934	0	0	1.47106	0	0.667337
ENSG00000274591.1	AC025031.3	lncRNA	sense_intronic	0	0	0	0	0	1.11075	1.0037	0	1.07733	0.258273
ENSG00000278475.1	AC009464.1	lncRNA	sense_intronic	0	0	0	0	0	0	0	0	0	0
ENSG00000277173.1	AC004241.4	lncRNA	sense_intronic	1.11691	0	0	0	0	0	0	0	0	0
ENSG00000274737.1	AC004466.2	lncRNA	sense_intronic	1.11691	0	0	0	0	1.11075	0	0	0	0.477255
ENSG00000278126.1	AC139768.1	lncRNA	sense_intronic	1.11691	1.02458	1.75062	1.14996	2.12934	1.11075	1.58989	2.65918	2.44374	1.97845
ENSG00000257298.1	AC008147.2	lncRNA	sense_intronic	0	1.02458	1.12599	0	0	1.73081	0	1.47106	1.07733	0.667337
ENSG00000257475.2	AC068888.2	lncRNA	sense_intronic	0	0	0	0	0	0	1.0037	0	0	0.667337
ENSG00000273973.1	AC025162.2	lncRNA	sense_intronic	0	1.02458	0	1.14996	0	1.11075	0	0	0	0.258273
ENSG00000257509.1	AC073487.1	lncRNA	sense_intronic	2.17199	0	1.75062	1.78164	1.0875	0	1.58989	0	0	0.835265
ENSG00000225195.2	AC078962.1	lncRNA	sense_intronic	0	0	0	0	0	0	0	0	0	0
ENSG00000276853.1	AC026124.2	lncRNA	sense_intronic	0	0	0	1.14996	0	1.11075	0	0	1.07733	0.258273
ENSG00000250280.2	AC026124.1	lncRNA	sense_intronic	0	0	0	0	0	0	0	0	0	0.258273
ENSG00000277945.1	AC107308.1	lncRNA	sense_intronic	1.11691	1.02458	0	0	1.0875	1.73081	0	0	0	0.258273
ENSG00000257880.1	AC078789.1	lncRNA	sense_intronic	0	0	0	0	0	0	1.0037	0	0	0.258273
ENSG00000277223.1	AC090116.1	lncRNA	sense_intronic	0	0	0	0	0	0	0	0	0	0
ENSG00000256571.1	AC079866.2	lncRNA	sense_intronic	0	0	0	0	0	0	0	0	0	0
ENSG00000273987.1	AC121761.2	lncRNA	sense_intronic	1.11691	0	2.18509	1.78164	2.45949	2.49526	1.58989	0	2.44374	1.12186
ENSG00000258303.1	AC012464.2	lncRNA	sense_intronic	0	0	0	0	0	0	0	0	0	0
ENSG00000277130.1	AC073569.3	lncRNA	sense_intronic	1.11691	0	0	0	0	0	0	0	0	0.258273
ENSG00000282964.1	AC026108.1	lncRNA	sense_intronic	1.11691	1.61764	0	0	0	0	0	0	0	0
ENSG00000258355.1	AC079174.1	lncRNA	sense_intronic	0	0	0	1.14996	0	0	0	0	0	0
ENSG00000274598.1	AC087893.1	lncRNA	sense_intronic	0	0	0	0	0	0	0	0	0	0
ENSG00000277595.1	AC007546.1	lncRNA	sense_intronic	0	0	0	1.14996	0	0	1.0037	0	0	0
ENSG00000277566.1	AC089999.2	lncRNA	sense_intronic	1.11691	0	0	1.14996	1.70049	1.73081	1.58989	1.47106	1.07733	0.258273
ENSG00000277840.1	AC026368.1	lncRNA	sense_intronic	0	0	0	1.14996	1.0875	1.11075	0	0	1.07733	0
ENSG00000256031.2	AC087885.1	lncRNA	sense_intronic	0	0	0	0	0	1.11075	0	0	0	0.258273
ENSG00000258337.1	AC130895.1	lncRNA	sense_intronic	0	0	0	0	0	0	0	0	0	0
ENSG00000274427.1	AC145423.2	lncRNA	sense_intronic	0	0	0	0	0	0	1.0037	0	0	0
ENSG00000278112.1	AC145423.3	lncRNA	sense_intronic	1.11691	0	1.12599	1.78164	1.0875	1.11075	1.58989	1.47106	0	0.477255
ENSG00000257025.1	AC023595.1	lncRNA	sense_intronic	0	0	0	0	0	0	0	0	0	0
ENSG00000270130.1	AC068790.7	lncRNA	sense_intronic	0	0	0	1.78164	1.0875	1.11075	1.58989	0	0	0.835265
ENSG00000270048.1	AC068790.4	lncRNA	sense_intronic	0	0	0	0	0	0	0	0	0	0.667337
ENSG00000269997.1	AC068790.3	lncRNA	sense_intronic	0	0	0	0	1.70049	0	0	0	1.68717	0.835265
ENSG00000269938.1	AC068790.2	lncRNA	sense_intronic	0	0	0	0	1.0875	0	1.0037	0	0	0.258273
ENSG00000270061.1	AC068790.5	lncRNA	sense_intronic	0	0	0	0	1.0875	1.11075	0	0	0	0.667337
ENSG00000270095.1	AC068790.6	lncRNA	sense_intronic	0	0	0	0	0	1.11075	0	0	0	0.258273
ENSG00000273568.1	AC131009.3	lncRNA	sense_intronic	0	1.02458	1.75062	2.21948	2.45949	1.11075	1.58989	0	0	0.667337
ENSG00000275485.1	AL512652.1	lncRNA	sense_intronic	0	0	0	0	1.0875	0	0	0	0	0.258273
ENSG00000236953.1	ZDHHC20-IT1	lncRNA	sense_intronic	0	0	0	0	1.70049	0	1.0037	0	0	0.477255
ENSG00000276672.1	AL161891.1	lncRNA	sense_intronic	1.11691	2.62569	0	1.14996	2.45949	1.11075	1.0037	0	0	2.97483
ENSG00000230300.1	STARD13-IT1	lncRNA	sense_intronic	0	0	0	0	0	0	0	0	0	0
ENSG00000277386.1	AL138999.1	lncRNA	sense_intronic	0	0	0	0	0	0	0	0	0	0
ENSG00000281026.1	N4BP2L2-IT2	lncRNA	sense_intronic	4.3002	3.6297	3.01705	2.82688	3.4758	3.78192	3.81421	1.47106	2.71163	1.2463
ENSG00000236711.2	SMAD9-IT1	lncRNA	sense_intronic	0	1.02458	0	0	0	1.73081	0	0	0	0.258273
ENSG00000277662.1	AL354696.1	lncRNA	sense_intronic	0	1.02458	1.12599	2.21948	0	1.73081	1.0037	1.47106	0	0.667337
ENSG00000235285.1	SMIM2-IT1	lncRNA	sense_intronic	0	0	0	0	0	0	0	0	0	0
ENSG00000274001.1	AL512506.1	lncRNA	sense_intronic	0	0	0	0	0	0	0	0	0	0
ENSG00000278462.1	AL359880.1	lncRNA	sense_intronic	0	0	0	0	1.0875	0	0	0	0	0
ENSG00000274929.1	AL157813.1	lncRNA	sense_intronic	1.11691	1.02458	0	1.78164	1.70049	0	1.0037	2.18412	0	0.477255
ENSG00000274270.1	AL137060.1	lncRNA	sense_intronic	0	0	1.12599	1.14996	1.0875	0	0	0	1.07733	0.835265
ENSG00000279463.1	AL159972.1	lncRNA	sense_intronic	0	0	0	0	0	0	0	0	0	0
ENSG00000228444.2	AL137244.1	lncRNA	sense_intronic	0	1.02458	1.12599	0	1.0875	0	0	0	0	0
ENSG00000282997.1	AL162456.1	lncRNA	sense_intronic	0	1.02458	0	0	1.0875	1.73081	0	0	0	0.258273
ENSG00000236240.1	GPC5-IT1	lncRNA	sense_intronic	0	0	0	0	0	0	0	0	0	0
ENSG00000276809.1	AL138955.1	lncRNA	sense_intronic	0	0	0	0	1.0875	0	0	0	0	0.258273
ENSG00000229521.2	MYCBP2-AS2	lncRNA	sense_intronic	0	0	0	0	0	0	0	0	0	0
ENSG00000276573.1	AL442067.1	lncRNA	sense_intronic	0	0	0	0	0	0	1.0037	0	0	0
ENSG00000276704.1	AL442067.2	lncRNA	sense_intronic	1.11691	0	1.12599	0	0	1.11075	0	0	0	0
ENSG00000224356.5	AL356966.1	lncRNA	sense_intronic	0	0	0	0	1.0875	0	0	1.47106	0	0.477255
ENSG00000243319.7	FGF14-IT1	lncRNA	sense_intronic	0	0	0	1.14996	1.0875	0	1.0037	0	0	0.667337
ENSG00000277246.1	AL157762.1	lncRNA	sense_intronic	0	1.02458	0	0	0	0	0	1.47106	0	0
ENSG00000276740.1	AL445649.1	lncRNA	sense_intronic	0	0	0	0	0	1.11075	0	0	1.07733	0.477255
ENSG00000227248.1	FAM155A-IT1	lncRNA	sense_intronic	0	0	0	0	0	0	0	0	0	0.258273
ENSG00000274204.1	AL138689.1	lncRNA	sense_intronic	0	1.02458	0	0	2.12934	1.73081	1.58989	0	1.07733	2.24028
ENSG00000269189.1	AL445223.1	lncRNA	sense_intronic	0	0	0	0	0	0	0	0	0	0
ENSG00000229152.2	ANKRD10-IT1	lncRNA	sense_intronic	5.26312	5.40512	4.87678	4.85991	4.33099	4.59643	4.53062	4.47683	4.22974	3.58239
ENSG00000269356.1	AL356740.2	lncRNA	sense_intronic	0	0	0	0	0	0	0	0	0	0
ENSG00000269376.1	AL356740.3	lncRNA	sense_intronic	0	0	0	0	0	0	0	0	0	0
ENSG00000276434.1	AL136221.1	lncRNA	sense_intronic	1.11691	1.02458	0	0	0	0	0	0	0	0
ENSG00000232487.1	RASA3-IT1	lncRNA	sense_intronic	0	0	0	0	0	0	0	0	0	0.477255
ENSG00000276916.1	AL442125.2	lncRNA	sense_intronic	0	0	1.12599	0	0	0	1.0037	0	1.07733	0.477255
ENSG00000276248.1	AL442125.1	lncRNA	sense_intronic	2.50469	3.6297	3.38683	4.79804	4.40946	4.37245	4.1769	2.65918	3.13272	1.74526
ENSG00000277545.1	AL356752.1	lncRNA	sense_intronic	0	0	0	0	0	0	0	0	0	0
ENSG00000233644.1	ARHGEF7-IT1	lncRNA	sense_intronic	0	0	0	0	1.0875	0	0	0	0	0.258273
ENSG00000278784.1	AL136295.7	lncRNA	sense_intronic	3.66541	3.36587	3.92507	4.2695	2.12934	3.51553	3.81421	3.30177	4.22974	3.01036
ENSG00000262119.1	AL079343.1	lncRNA	sense_intronic	0	1.02458	1.12599	0	0	0	0	0	0	0.667337
ENSG00000258827.2	AL079304.1	lncRNA	sense_intronic	0	0	0	0	0	0	0	0	0	0
ENSG00000258450.1	AL139099.2	lncRNA	sense_intronic	0	0	0	0	1.70049	1.11075	1.0037	0	0	0
ENSG00000269906.1	AL606834.1	lncRNA	sense_intronic	3.00233	3.04274	3.80814	2.55491	2.72798	2.9923	3.00646	1.47106	1.07733	0.985669
ENSG00000270062.1	AL606834.2	lncRNA	sense_intronic	0	0	0	0	0	0	0	0	1.68717	0.258273
ENSG00000277651.1	AL391261.4	lncRNA	sense_intronic	0	0	0	0	0	0	0	0	0	0.258273
ENSG00000273797.1	AL133445.2	lncRNA	sense_intronic	0	0	0	0	0	0	0	0	0	0
ENSG00000258443.1	AC005225.1	lncRNA	sense_intronic	0	1.02458	0	1.14996	0	1.11075	0	0	0	0.477255
ENSG00000270140.1	AC005520.3	lncRNA	sense_intronic	0	0	0	0	0	0	1.0037	0	0	0.258273
ENSG00000258419.1	AC022469.1	lncRNA	sense_intronic	0	0	0	0	0	0	0	0	0	0
ENSG00000278576.1	AL162171.3	lncRNA	sense_intronic	1.11691	1.02458	0	1.78164	0	1.73081	1.0037	0	2.11449	1.56582
ENSG00000260711.2	AL121839.2	lncRNA	sense_intronic	3.00233	1.61764	2.51855	2.21948	1.0875	0	1.58989	2.65918	2.44374	0
ENSG00000278396.1	AL122023.1	lncRNA	sense_intronic	0	0	0	0	0	0	0	0	1.07733	0.985669
ENSG00000258412.1	AL355102.1	lncRNA	sense_intronic	0	0	0	0	0	0	0	0	0	0
ENSG00000276182.1	AL163051.2	lncRNA	sense_intronic	0	1.02458	0	0	1.0875	0	1.0037	1.47106	2.11449	1.2463
ENSG00000258904.1	AL157871.5	lncRNA	sense_intronic	0	0	0	0	0	0	0	0	0	0
ENSG00000258620.1	AL135838.1	lncRNA	sense_intronic	0	0	0	0	0	0	0	0	0	0
ENSG00000270108.1	AL049840.5	lncRNA	sense_intronic	0	1.02458	0	1.78164	1.0875	1.11075	1.58989	0	0	0.835265
ENSG00000269940.1	AL049840.3	lncRNA	sense_intronic	1.11691	0	0	0	0	0	0	2.18412	2.11449	0.477255
ENSG00000269958.1	AL049840.4	lncRNA	sense_intronic	4.11798	4.36827	3.80814	4.66571	3.61478	3.65486	3.91378	2.65918	3.84011	3.53437
ENSG00000274307.1	AC023449.2	lncRNA	sense_intronic	3.19877	2.36105	2.51855	1.14996	0	0	0	1.47106	1.07733	0
ENSG00000261426.1	AC144833.1	lncRNA	sense_intronic	0	0	0	0	0	0	0	0	0	0
ENSG00000259152.1	AC104002.2	lncRNA	sense_intronic	0	0	0	1.14996	0	0	0	0	0	0
ENSG00000278840.1	AC009878.1	lncRNA	sense_intronic	2.77486	2.36105	2.78922	1.14996	1.0875	0	1.0037	0	1.68717	0
ENSG00000259690.1	AC107980.1	lncRNA	sense_intronic	0	0	0	0	0	0	0	0	0	0
ENSG00000270055.1	AC127502.2	lncRNA	sense_intronic	3.52599	3.85267	4.03322	5.2316	5.4137	5.01384	5.32913	5.04004	5.10029	3.99091
ENSG00000270015.1	AC087481.3	lncRNA	sense_intronic	4.73953	4.85438	4.87678	5.13481	5.16498	5.29521	4.53062	4.58732	4.7297	3.80106
ENSG00000278472.1	AC009268.2	lncRNA	sense_intronic	0	1.02458	0	1.14996	0	0	0	0	0	0
ENSG00000259644.1	AC022613.3	lncRNA	sense_intronic	0	0	0	1.14996	0	1.11075	1.0037	0	0	0.258273
ENSG00000261529.1	AC100774.1	lncRNA	sense_intronic	0	0	0	0	0	0	0	0	0	0
ENSG00000270704.3	AC124312.4	lncRNA	sense_intronic	0	0	1.12599	0	1.0875	0	0	0	0	0
ENSG00000271347.1	AC124312.5	lncRNA	sense_intronic	3.90937	3.04274	1.12599	2.55491	0	1.73081	0	0	1.07733	0.477255
ENSG00000270523.1	AC124303.1	lncRNA	sense_intronic	0	0	0	0	0	0	0	0	0	0
ENSG00000273786.1	AC020658.4	lncRNA	sense_intronic	0	1.02458	0	0	0	1.11075	0	0	0	0
ENSG00000260648.3	AC020658.3	lncRNA	sense_intronic	1.73883	1.02458	0	0	0	0	0	0	0	0.258273
ENSG00000276107.1	AC037198.1	lncRNA	sense_intronic	0	0	0	0	0	0	0	0	0	0.258273
ENSG00000259432.1	AC023908.1	lncRNA	sense_intronic	0	0	0	0	0	0	0	0	0	0
ENSG00000273855.1	AC020658.5	lncRNA	sense_intronic	1.11691	0	0	1.14996	1.70049	0	0	0	1.07733	0
ENSG00000259396.1	AC087721.1	lncRNA	sense_intronic	0	0	0	0	0	0	0	0	0	0.258273
ENSG00000278493.1	AC039056.2	lncRNA	sense_intronic	1.73883	1.02458	0	1.78164	1.70049	1.11075	2.00554	1.47106	2.44374	0.258273
ENSG00000259254.1	AC022405.1	lncRNA	sense_intronic	0	1.02458	0	0	0	0	0	0	0	0
ENSG00000280036.1	AC020661.4	lncRNA	sense_intronic	0	0	0	0	0	0	0	0	0	0
ENSG00000275601.1	AC011330.2	lncRNA	sense_intronic	1.73883	1.61764	2.51855	2.82688	2.72798	2.76508	2.81369	1.47106	1.07733	0.835265
ENSG00000259659.1	AC009996.1	lncRNA	sense_intronic	0	0	0	0	1.0875	0	1.58989	0	0	0.477255
ENSG00000259932.1	AC051619.7	lncRNA	sense_intronic	0	0	0	0	0	1.11075	0	0	1.07733	0
ENSG00000260035.1	AC051619.8	lncRNA	sense_intronic	1.11691	0	1.75062	1.14996	0	0	0	0	0	0
ENSG00000276593.1	AC022306.3	lncRNA	sense_intronic	0	0	0	0	0	0	0	0	0	0
ENSG00000259554.1	AC084882.1	lncRNA	sense_intronic	0	0	0	0	0	0	0	0	0	0.258273
ENSG00000259740.1	AC009558.2	lncRNA	sense_intronic	0	0	0	0	0	0	0	0	0	0
ENSG00000274654.1	AC022467.1	lncRNA	sense_intronic	0	0	0	0	1.0875	0	1.0037	0	0	0
ENSG00000259204.1	AC073964.1	lncRNA	sense_intronic	0	0	0	0	0	0	0	0	0	0
ENSG00000259701.1	AC020891.3	lncRNA	sense_intronic	0	0	0	0	0	0	0	0	0	0.258273
ENSG00000259194.1	AC020891.1	lncRNA	sense_intronic	0	0	0	0	1.0875	0	0	0	1.07733	0.258273
ENSG00000285410.1	GABPB1-IT1	lncRNA	sense_intronic	3.66541	4.43877	3.92507	5.03105	5.11901	5.37799	5.09463	5.04004	5.70226	5.62712
ENSG00000259377.1	AC026770.1	lncRNA	sense_intronic	0	0	0	0	0	0	0	0	0	0
ENSG00000274954.1	AC090971.5	lncRNA	sense_intronic	0	0	0	0	0	0	0	0	0	0
ENSG00000274528.1	AC090970.2	lncRNA	sense_intronic	1.11691	0	1.75062	1.78164	1.0875	2.16309	0	1.47106	1.07733	1.2463
ENSG00000259398.1	AC090970.1	lncRNA	sense_intronic	0	0	0	0	0	0	0	0	0	0.258273
ENSG00000259935.1	AC009754.1	lncRNA	sense_intronic	0	0	0	0	0	0	0	0	0	0
ENSG00000276533.1	AC018926.2	lncRNA	sense_intronic	0	0	0	0	0	0	1.58989	1.47106	0	0.258273
ENSG00000274765.1	AC018926.1	lncRNA	sense_intronic	0	0	0	1.14996	1.0875	0	0	0	1.07733	0
ENSG00000277548.1	AC018926.3	lncRNA	sense_intronic	1.11691	0	1.12599	1.14996	0	0	0	0	0	0.667337
ENSG00000275417.1	AC068726.1	lncRNA	sense_intronic	0	0	0	0	0	0	0	0	0	0
ENSG00000274719.1	AC012653.2	lncRNA	sense_intronic	0	0	0	0	1.0875	0	0	0	0	0
ENSG00000277229.1	AC084781.1	lncRNA	sense_intronic	0	0	0	0	0	0	0	0	0	0
ENSG00000277790.1	AC084781.2	lncRNA	sense_intronic	0	0	0	0	0	0	0	0	0	0
ENSG00000259476.1	AC018904.2	lncRNA	sense_intronic	0	0	0	0	0	0	0	0	0	0
ENSG00000274667.1	AC090517.2	lncRNA	sense_intronic	0	0	0	1.14996	0	0	0	0	0	0.667337
ENSG00000275343.1	AC010999.1	lncRNA	sense_intronic	0	0	1.12599	0	0	0	0	1.47106	0	0.258273
ENSG00000259771.1	AC092756.1	lncRNA	sense_intronic	1.11691	0	0	0	0	0	0	0	0	0
ENSG00000259735.1	AC092868.2	lncRNA	sense_intronic	0	0	0	0	0	0	0	0	0	0
ENSG00000273792.1	AC022898.2	lncRNA	sense_intronic	0	0	0	1.14996	0	0	0	0	0	0
ENSG00000259402.1	AC090515.5	lncRNA	sense_intronic	0	0	1.12599	0	0	0	0	0	0	0
ENSG00000259682.1	AC091231.1	lncRNA	sense_intronic	0	0	0	0	0	0	0	0	0	0
ENSG00000274995.1	AC013564.1	lncRNA	sense_intronic	0	0	0	0	0	0	0	0	0	0.258273
ENSG00000259645.1	AC027237.4	lncRNA	sense_intronic	0	0	0	0	0	0	0	1.47106	0	0
ENSG00000259744.1	AC009269.4	lncRNA	sense_intronic	0	0	0	0	0	0	1.0037	0	1.07733	0
ENSG00000260586.2	AC064799.2	lncRNA	sense_intronic	0	0	0	0	0	0	0	0	0	0
ENSG00000261544.1	AC011939.2	lncRNA	sense_intronic	0	0	0	0	0	0	0	0	0	0
ENSG00000274297.1	AC009269.5	lncRNA	sense_intronic	0	0	0	0	0	0	0	0	0	0.258273
ENSG00000281183.1	NPTN-IT1	lncRNA	sense_intronic	3.52599	3.74549	3.54135	3.84899	3.85805	3.36129	3.00646	3.30177	3.84011	3.07891
ENSG00000261384.1	AC023300.1	lncRNA	sense_intronic	0	0	0	0	0	0	0	0	0	0
ENSG00000276744.1	AC105137.2	lncRNA	sense_intronic	0	0	0	0	0	0	0	1.47106	0	0
ENSG00000269951.1	AC090181.2	lncRNA	sense_intronic	0	1.61764	1.12599	1.14996	1.0875	1.11075	2.00554	1.47106	2.11449	2.04849
ENSG00000272418.1	AC090607.4	lncRNA	sense_intronic	0	0	0	0	0	0	0	0	0	0
ENSG00000278600.1	AC015871.3	lncRNA	sense_intronic	3.19877	3.21333	3.38683	4.52001	4.15994	3.36129	3.91378	3.30177	3.30465	3.14435
ENSG00000274128.1	AC027807.2	lncRNA	sense_intronic	0	0	0	0	0	0	0	0	0	0
ENSG00000259415.1	AC012291.1	lncRNA	sense_intronic	0	0	0	0	0	0	0	0	0	0
ENSG00000259767.1	AC022558.1	lncRNA	sense_intronic	0	0	0	0	1.0875	0	0	0	0	0.258273
ENSG00000259636.1	AC016987.2	lncRNA	sense_intronic	0	0	0	0	0	0	0	0	0	0
ENSG00000259561.1	AC079075.1	lncRNA	sense_intronic	0	0	0	0	0	0	0	0	1.07733	0.477255
ENSG00000259453.1	AC087286.4	lncRNA	sense_intronic	0	0	0	0	0	0	0	0	0	0.258273
ENSG00000273691.1	AC087284.1	lncRNA	sense_intronic	0	0	0	0	0	0	0	0	0	0
ENSG00000258922.1	AC106028.2	lncRNA	sense_intronic	0	0	0	0	0	0	0	0	0	0
ENSG00000260361.1	AC106028.3	lncRNA	sense_intronic	0	0	1.75062	0	0	0	1.0037	0	0	0.835265
ENSG00000259921.1	AC022819.1	lncRNA	sense_intronic	0	1.02458	1.12599	0	1.0875	2.49526	1.58989	0	0	0.477255
ENSG00000274139.1	AC090164.2	lncRNA	sense_intronic	0	0	0	0	0	0	0	0	0	0
ENSG00000260182.1	AC120498.2	lncRNA	sense_intronic	1.11691	1.02458	0	0	0	0	0	0	0	0
ENSG00000260316.2	AL008727.1	lncRNA	sense_intronic	0	1.61764	1.12599	0	1.70049	1.11075	1.0037	2.18412	2.11449	0.477255
ENSG00000276931.1	AC009041.4	lncRNA	sense_intronic	1.73883	1.02458	0	0	1.0875	0	1.0037	0	1.07733	0.985669
ENSG00000261430.1	AL031600.2	lncRNA	sense_intronic	0	0	0	0	0	0	0	0	0	0
ENSG00000260954.1	AL133297.1	lncRNA	sense_intronic	0	1.02458	0	0	2.12934	1.11075	1.0037	0	1.68717	0.258273
ENSG00000275092.1	AL031710.2	lncRNA	sense_intronic	1.11691	0	0	0	0	0	1.0037	0	0	0
ENSG00000260293.2	AC106820.4	lncRNA	sense_intronic	2.50469	1.61764	1.12599	2.82688	3.322	1.11075	2.32784	4.2267	3.84011	2.60815
ENSG00000261288.1	AC093525.5	lncRNA	sense_intronic	0	0	0	0	0	0	0	0	0	0
ENSG00000277170.1	AC012676.3	lncRNA	sense_intronic	0	0	0	1.14996	0	1.11075	0	0	1.07733	0
ENSG00000277440.1	AC012676.4	lncRNA	sense_intronic	0	0	1.12599	0	0	0	0	0	0	0
ENSG00000262712.1	AC012676.1	lncRNA	sense_intronic	0	1.02458	0	0	0	0	1.0037	0	0	0.477255
ENSG00000278434.1	AC023830.3	lncRNA	sense_intronic	1.11691	0	2.51855	1.14996	1.70049	1.11075	0	0	0	0.985669
ENSG00000278022.1	AC118658.1	lncRNA	sense_intronic	1.11691	1.02458	2.18509	1.78164	1.70049	1.11075	1.58989	0	0	0.258273
ENSG00000257180.1	AC009135.1	lncRNA	sense_intronic	0	0	0	0	0	0	0	1.47106	0	0.667337
ENSG00000260835.1	AC007223.1	lncRNA	sense_intronic	0	0	0	0	0	0	0	0	0	0
ENSG00000261123.1	AC009065.5	lncRNA	sense_intronic	1.11691	0	0	0	1.0875	0	0	0	0	0.258273
ENSG00000275056.1	AC020663.3	lncRNA	sense_intronic	0	1.61764	1.12599	1.14996	1.0875	1.73081	1.0037	0	0	0
ENSG00000260310.1	AC027277.2	lncRNA	sense_intronic	0	0	0	0	0	0	0	0	0	0
ENSG00000274038.1	AC007014.2	lncRNA	sense_intronic	0	0	1.12599	0	0	0	1.0037	0	0	0
ENSG00000260723.1	AC007598.1	lncRNA	sense_intronic	0	0	0	0	0	0	0	0	0	0
ENSG00000260601.1	AC131391.1	lncRNA	sense_intronic	0	0	0	0	0	0	0	0	0	0.477255
ENSG00000261560.1	AC007216.3	lncRNA	sense_intronic	1.73883	0	0	1.14996	0	1.73081	0	1.47106	0	1.12186
ENSG00000262380.1	AC026401.2	lncRNA	sense_intronic	0	0	0	0	0	0	0	0	0	0
ENSG00000275927.1	AC009152.1	lncRNA	sense_intronic	1.11691	0	0	0	0	1.73081	1.0037	0	0	0.258273
ENSG00000259871.1	AC130456.1	lncRNA	sense_intronic	0	0	0	0	0	0	0	0	0	0.835265
ENSG00000261596.2	AC005632.2	lncRNA	sense_intronic	1.73883	0	1.12599	1.14996	0	0	1.0037	0	0	0.667337
ENSG00000259782.2	AC008915.1	lncRNA	sense_intronic	0	1.02458	0	1.14996	0	0	2.00554	0	1.07733	1.12186
ENSG00000260751.2	AC008870.2	lncRNA	sense_intronic	2.50469	2.84923	1.75062	3.05563	1.70049	2.76508	2.59112	2.18412	2.44374	1.74526
ENSG00000275494.1	AC133552.5	lncRNA	sense_intronic	1.73883	1.61764	1.75062	1.78164	2.72798	1.11075	2.32784	3.30177	1.07733	2.35529
ENSG00000285882.1	AC093516.1	lncRNA	sense_intronic	0	0	0	0	1.0875	0	1.0037	1.47106	0	0.477255
ENSG00000261736.1	AC002551.1	lncRNA	sense_intronic	0	0	0	0	0	0	0	0	0	0.258273
ENSG00000273553.1	AC016597.2	lncRNA	sense_intronic	0	0	0	0	0	0	0	0	0	0
ENSG00000262766.1	AC135050.5	lncRNA	sense_intronic	0	1.02458	1.75062	2.21948	2.95426	2.16309	1.0037	1.47106	0	0.667337
ENSG00000278133.1	AC135050.6	lncRNA	sense_intronic	4.11798	3.74549	3.80814	5.03105	3.96585	4.59643	3.91378	5.04004	4.04804	4.26546
ENSG00000259810.2	AC002519.1	lncRNA	sense_intronic	0	0	0	0	0	0	1.0037	0	0	0.667337
ENSG00000262038.1	AC007599.2	lncRNA	sense_intronic	0	0	0	0	0	0	0	0	0	0
ENSG00000261131.1	AC012186.2	lncRNA	sense_intronic	0	1.02458	1.12599	0	0	0	0	0	0	0
ENSG00000270120.1	AC007728.3	lncRNA	sense_intronic	0	1.02458	0	0	0	0	0	0	0	0
ENSG00000275155.1	AC027348.1	lncRNA	sense_intronic	1.73883	1.02458	1.75062	2.82688	1.70049	2.16309	1.58989	1.47106	1.68717	1.46697
ENSG00000259926.1	AC007342.1	lncRNA	sense_intronic	0	0	0	0	0	0	0	0	0	0.258273
ENSG00000260198.1	AC009102.1	lncRNA	sense_intronic	0	0	0	0	0	0	0	0	0	0
ENSG00000261270.1	AC012181.2	lncRNA	sense_intronic	1.11691	0	1.12599	1.14996	1.70049	2.16309	1.58989	0	1.07733	0.477255
ENSG00000261114.1	AC012181.1	lncRNA	sense_intronic	1.11691	0	0	0	1.0875	0	1.58989	0	1.07733	0.258273
ENSG00000260038.1	AC009090.1	lncRNA	sense_intronic	0	0	0	0	0	2.16309	1.58989	0	0	0
ENSG00000269986.1	AC040174.2	lncRNA	sense_intronic	0	0	0	0	0	0	0	0	0	0
ENSG00000275191.1	AC007497.1	lncRNA	sense_intronic	1.11691	0	0	0	2.12934	1.11075	0	1.47106	2.11449	1.2463
ENSG00000260600.1	AC092125.1	lncRNA	sense_intronic	0	0	0	0	0	0	0	0	0	0
ENSG00000270165.1	AC010530.1	lncRNA	sense_intronic	0	0	0	0	0	0	1.0037	0	0	0.477255
ENSG00000259797.1	AC020978.1	lncRNA	sense_intronic	0	0	1.12599	0	1.70049	0	0	0	1.68717	0.667337
ENSG00000266801.1	AC009137.2	lncRNA	sense_intronic	1.11691	0	1.12599	0	0	0	0	0	0	0.477255
ENSG00000262514.1	AC020978.6	lncRNA	sense_intronic	0	0	1.12599	0	0	0	0	0	0	0
ENSG00000261469.1	AC020978.4	lncRNA	sense_intronic	1.11691	0	0	0	0	0	0	0	0	0
ENSG00000265113.1	AC026474.1	lncRNA	sense_intronic	0	0	0	0	0	0	0	0	0	0
ENSG00000260015.1	AC010547.2	lncRNA	sense_intronic	1.11691	0	0	0	0	0	0	0	0	0
ENSG00000261291.1	AC007906.1	lncRNA	sense_intronic	1.11691	0	1.12599	0	1.70049	0	0	0	0	0.258273
ENSG00000261765.1	AC009127.1	lncRNA	sense_intronic	0	0	0	0	0	0	0	0	0	0
ENSG00000259999.1	AC009054.1	lncRNA	sense_intronic	0	0	0	0	0	0	0	0	0	0
ENSG00000261783.1	AC009054.2	lncRNA	sense_intronic	0	0	0	0	0	0	1.0037	0	1.07733	0.667337
ENSG00000261476.1	AC009163.3	lncRNA	sense_intronic	0	1.02458	0	0	1.0875	0	0	0	0	1.36085
ENSG00000276007.1	AC079414.3	lncRNA	sense_intronic	2.50469	1.61764	1.75062	2.55491	2.12934	1.11075	2.32784	4.08323	2.44374	1.82725
ENSG00000261837.1	AC046158.2	lncRNA	sense_intronic	0	0	0	1.14996	0	0	0	0	0	0
ENSG00000260816.2	AC027279.1	lncRNA	sense_intronic	0	1.02458	0	1.14996	1.0875	1.73081	1.0037	0	0	0.477255
ENSG00000261537.1	AC027279.2	lncRNA	sense_intronic	0	0	0	0	0	0	0	0	0	0.258273
ENSG00000260479.1	AC009145.1	lncRNA	sense_intronic	0	0	0	0	0	0	0	0	0	0
ENSG00000260511.1	AC009145.2	lncRNA	sense_intronic	0	0	0	0	0	0	0	0	0	0
ENSG00000260064.1	AC092332.1	lncRNA	sense_intronic	0	0	0	0	0	0	0	0	0	0.258273
ENSG00000272330.1	AC002044.1	lncRNA	sense_intronic	0	0	0	0	0	0	1.0037	0	0	0
ENSG00000261061.1	AC092718.4	lncRNA	sense_intronic	3.66541	3.6297	4.13383	1.14996	2.12934	1.11075	2.32784	2.65918	1.07733	2.6538
ENSG00000260862.1	AC099506.1	lncRNA	sense_intronic	0	0	1.12599	0	0	0	0	0	0	0.258273
ENSG00000274093.1	AC009032.1	lncRNA	sense_intronic	0	0	0	0	0	0	0	0	0	0
ENSG00000274677.1	AC040169.3	lncRNA	sense_intronic	0	0	1.12599	0	0	0	0	0	0	0.258273
ENSG00000260859.1	AC025280.1	lncRNA	sense_intronic	0	0	0	0	1.0875	0	0	0	0	0
ENSG00000275393.1	AC018695.6	lncRNA	sense_intronic	0	0	0	0	0	0	0	0	0	0
ENSG00000261697.5	AC010531.4	lncRNA	sense_intronic	0	0	0	0	1.0875	0	0	0	0	0
ENSG00000260603.1	AC133539.1	lncRNA	sense_intronic	0	0	0	0	0	0	0	0	0	0
ENSG00000260671.2	AC010536.2	lncRNA	sense_intronic	0	0	0	0	0	0	0	0	0	0
ENSG00000276337.1	AC105429.1	lncRNA	sense_intronic	2.17199	1.61764	2.18509	3.58156	3.96585	4.0067	3.91378	1.47106	0	0.835265
ENSG00000261226.1	AC092384.3	lncRNA	sense_intronic	0	1.61764	0	0	1.0875	0	0	0	0	0
ENSG00000261692.1	AC092120.1	lncRNA	sense_intronic	0	0	0	0	0	0	0	0	0	0
ENSG00000262869.1	AC099684.3	lncRNA	sense_intronic	0	0	0	0	0	0	0	0	0	0
ENSG00000236457.1	AC090617.1	lncRNA	sense_intronic	0	0	0	0	0	0	1.0037	0	0	0
ENSG00000263338.1	AC027796.5	lncRNA	sense_intronic	0	1.02458	0	1.78164	0	1.11075	1.58989	0	0	0.258273
ENSG00000261916.1	AC027796.1	lncRNA	sense_intronic	0	0	0	1.14996	0	0	0	0	0	0.258273
ENSG00000271851.1	AC087501.4	lncRNA	sense_intronic	0	1.61764	1.12599	2.21948	1.0875	1.11075	0	0	2.11449	2.51225
ENSG00000266803.1	AC127540.1	lncRNA	sense_intronic	0	0	0	0	1.70049	0	0	0	0	0
ENSG00000264167.1	AC122129.2	lncRNA	sense_intronic	0	0	0	0	0	0	0	0	0	0
ENSG00000264885.1	AC026271.3	lncRNA	sense_intronic	2.17199	2.03671	2.78922	3.25301	3.14981	2.16309	2.32784	4.2267	2.44374	3.40684
ENSG00000266664.1	AC007952.9	lncRNA	sense_intronic	0	0	0	0	0	0	0	0	0	0
ENSG00000266126.1	AC005730.3	lncRNA	sense_intronic	0	0	0	0	0	0	0	0	0	0
ENSG00000265801.1	AC069366.2	lncRNA	sense_intronic	0	0	0	0	0	0	0	0	0	0.258273
ENSG00000277450.1	AC002094.4	lncRNA	sense_intronic	0	0	1.12599	1.78164	0	0	0	0	1.07733	0
ENSG00000266839.3	AC008088.1	lncRNA	sense_intronic	0	0	0	0	0	0	1.0037	0	0	0.477255
ENSG00000264608.1	AC005726.3	lncRNA	sense_intronic	2.17199	2.36105	1.12599	1.14996	2.45949	1.11075	1.58989	2.18412	1.07733	1.12186
ENSG00000265791.1	AC127024.4	lncRNA	sense_intronic	1.11691	2.36105	2.18509	1.78164	1.0875	1.73081	2.00554	0	0	1.12186
ENSG00000264456.1	AC138207.4	lncRNA	sense_intronic	3.19877	0	1.75062	1.14996	2.45949	1.11075	2.59112	0	1.68717	0.667337
ENSG00000238007.1	AC024619.1	lncRNA	sense_intronic	0	0	0	0	0	0	0	0	0	0
ENSG00000264598.1	AC003687.1	lncRNA	sense_intronic	0	0	0	0	0	0	0	0	0	0
ENSG00000265544.1	AA06	lncRNA	sense_intronic	0	0	0	0	0	0	0	0	0	0
ENSG00000263485.1	AC004147.1	lncRNA	sense_intronic	0	0	0	0	0	0	0	0	0	0
ENSG00000265775.1	AC004147.5	lncRNA	sense_intronic	0	0	0	0	0	0	0	0	0	0
ENSG00000264290.1	AC104564.3	lncRNA	sense_intronic	0	1.02458	0	1.14996	3.14981	1.11075	2.00554	0	1.07733	0.835265
ENSG00000264007.1	AC104564.2	lncRNA	sense_intronic	1.11691	0	0	0	1.0875	1.11075	1.58989	0	0	0
ENSG00000265625.1	AC104564.5	lncRNA	sense_intronic	0	0	1.12599	0	0	0	1.0037	0	0	0
ENSG00000266919.3	AC104984.5	lncRNA	sense_intronic	0	0	0	0	0	0	0	0	0	0
ENSG00000267074.1	AC015911.3	lncRNA	sense_intronic	0	0	0	0	0	0	0	0	0	0
ENSG00000265222.1	AC079336.2	lncRNA	sense_intronic	0	0	0	0	0	0	1.0037	0	0	0
ENSG00000263717.1	AC079336.1	lncRNA	sense_intronic	0	0	0	0	0	0	0	0	0	0
ENSG00000265337.1	AC079336.3	lncRNA	sense_intronic	0	0	0	0	0	0	0	0	0	0
ENSG00000266371.1	AC079915.1	lncRNA	sense_intronic	0	0	0	0	0	0	0	0	0	0
ENSG00000277911.1	AC243773.2	lncRNA	sense_intronic	0	0	0	0	0	0	0	0	0	0
ENSG00000277589.1	AC244093.4	lncRNA	sense_intronic	0	0	0	0	1.0875	0	0	0	0	0.258273
ENSG00000277579.1	AC244093.3	lncRNA	sense_intronic	0	0	0	0	0	0	0	0	0	0
ENSG00000271392.1	AC006237.1	lncRNA	sense_intronic	0	0	0	1.14996	0	0	0	0	0	0.258273
ENSG00000236194.3	AC099811.1	lncRNA	sense_intronic	0	0	0	0	0	1.11075	0	0	1.07733	0.258273
ENSG00000278829.1	AC099811.5	lncRNA	sense_intronic	1.11691	1.02458	0	0	0	1.11075	0	0	0	0.258273
ENSG00000267632.1	AC067852.3	lncRNA	sense_intronic	0	1.02458	0	2.21948	2.72798	2.9923	3.46614	2.65918	2.71163	2.24028
ENSG00000267222.1	AC107993.1	lncRNA	sense_intronic	0	0	0	1.78164	0	0	0	0	0	0
ENSG00000276054.1	AC243654.3	lncRNA	sense_intronic	1.11691	0	0	1.14996	1.0875	0	0	0	0	1.12186
ENSG00000283045.1	AC103703.1	lncRNA	sense_intronic	0	0	0	0	0	0	0	0	0	0
ENSG00000279685.2	MAPT-IT1	lncRNA	sense_intronic	0	0	0	0	0	1.11075	0	0	0	0
ENSG00000266222.1	AC036222.2	lncRNA	sense_intronic	0	0	0	0	0	0	0	0	0	0
ENSG00000257178.5	AC103702.1	lncRNA	sense_intronic	0	0	0	0	0	0	0	0	0	0.258273
ENSG00000262265.2	AC002558.3	lncRNA	sense_intronic	0	0	0	0	0	1.11075	0	0	0	0
ENSG00000264895.1	AC006141.1	lncRNA	sense_intronic	0	0	0	0	0	0	1.0037	0	1.07733	0.477255
ENSG00000263120.1	AC004584.3	lncRNA	sense_intronic	1.11691	1.02458	0	1.78164	0	1.11075	1.0037	0	0	0
ENSG00000283209.1	AC106858.1	lncRNA	sense_intronic	0	0	0	0	0	0	0	0	0	0
ENSG00000267637.1	AC040904.1	lncRNA	sense_intronic	0	0	0	0	0	0	0	0	0	0
ENSG00000263938.1	AC100832.2	lncRNA	sense_intronic	0	1.02458	0	0	0	0	0	0	0	0
ENSG00000266934.1	AC005746.1	lncRNA	sense_intronic	0	0	0	0	0	1.11075	0	0	0	0.477255
ENSG00000264546.1	AC008026.3	lncRNA	sense_intronic	0	0	0	1.14996	0	0	0	0	0	0.258273
ENSG00000229330.2	AC006947.1	lncRNA	sense_intronic	0	0	0	0	0	0	0	0	0	0
ENSG00000264754.1	AC110921.1	lncRNA	sense_intronic	0	0	0	0	0	0	0	0	0	0
ENSG00000265010.1	AC087301.1	lncRNA	sense_intronic	0	0	0	0	1.0875	1.73081	0	0	0	0.477255
ENSG00000265800.1	AC022211.3	lncRNA	sense_intronic	1.73883	1.61764	2.18509	1.78164	1.70049	0	1.0037	1.47106	1.07733	0.835265
ENSG00000263786.1	AC022211.1	lncRNA	sense_intronic	1.11691	1.02458	1.12599	1.14996	0	1.11075	0	0	1.68717	0.835265
ENSG00000264853.1	AC011933.2	lncRNA	sense_intronic	0	0	0	0	0	0	0	0	0	0.667337
ENSG00000272386.1	AC015802.5	lncRNA	sense_intronic	0	0	1.12599	0	0	0	0	0	0	0
ENSG00000267543.1	AC015802.3	lncRNA	sense_intronic	0	0	1.12599	1.78164	2.12934	2.76508	0	0	1.07733	0.477255
ENSG00000267263.1	AC111170.2	lncRNA	sense_intronic	0	0	0	0	0	0	0	0	0	0
ENSG00000263278.2	AC233701.1	lncRNA	sense_intronic	0	0	0	0	0	0	0	0	0	0
ENSG00000262172.1	AC116025.2	lncRNA	sense_intronic	1.11691	0	0	0	0	0	0	0	0	0.258273
ENSG00000262979.1	AC124319.1	lncRNA	sense_intronic	1.73883	1.02458	0	0	0	1.11075	0	0	0	0
ENSG00000266236.1	NARF-IT1	lncRNA	sense_intronic	1.11691	1.02458	1.12599	2.55491	1.70049	2.9923	3.00646	2.18412	1.68717	1.36085
ENSG00000262410.1	AC024361.1	lncRNA	sense_intronic	4.11798	3.21333	4.22787	3.05563	2.12934	2.49526	2.00554	2.65918	1.68717	1.12186
ENSG00000265477.1	AP000915.2	lncRNA	sense_intronic	0	0	0	0	0	0	0	0	0	0
ENSG00000264812.1	AC132938.2	lncRNA	sense_intronic	0	1.02458	0	0	1.0875	1.11075	0	0	0	0.258273
ENSG00000279066.1	HEXDC-IT1	lncRNA	sense_intronic	0	0	0	1.14996	1.70049	0	0	1.47106	1.68717	0.835265
ENSG00000263727.1	AP001178.1	lncRNA	sense_intronic	0	0	0	0	0	0	0	0	0	0
ENSG00000264635.1	AP001020.2	lncRNA	sense_intronic	0	0	1.12599	1.78164	0	2.16309	2.00554	0	0	1.2463
ENSG00000266783.1	AP005136.2	lncRNA	sense_intronic	0	0	1.12599	0	1.0875	1.11075	1.0037	0	0	0.258273
ENSG00000262652.1	AC124283.3	lncRNA	sense_intronic	1.11691	0	0	1.14996	0	0	1.0037	0	0	0
ENSG00000265174.1	AP005202.1	lncRNA	sense_intronic	0	0	0	0	0	0	1.0037	0	0	1.12186
ENSG00000266805.1	AP005432.1	lncRNA	sense_intronic	0	0	0	0	0	1.11075	1.58989	0	0	0
ENSG00000266513.1	AP002478.2	lncRNA	sense_intronic	0	0	0	0	0	0	0	0	0	0
ENSG00000272788.1	AP000864.1	lncRNA	sense_intronic	0	1.02458	0	1.78164	0	1.11075	1.58989	1.47106	0	0
ENSG00000264596.1	AP000897.1	lncRNA	sense_intronic	0	0	0	0	0	0	0	0	0	0
ENSG00000273368.1	AC006566.1	lncRNA	sense_intronic	0	0	0	0	0	0	0	0	0	0
ENSG00000265413.1	AP001094.2	lncRNA	sense_intronic	0	0	1.12599	1.78164	1.0875	2.49526	2.00554	1.47106	1.07733	0.985669
ENSG00000273284.1	AP001033.2	lncRNA	sense_intronic	3.52599	3.36587	3.38683	3.96615	2.95426	2.49526	3.00646	2.65918	0	0.477255
ENSG00000267249.1	AP005482.3	lncRNA	sense_intronic	1.11691	2.03671	1.12599	0	2.12934	0	1.58989	0	1.68717	1.12186
ENSG00000265948.1	AC015878.2	lncRNA	sense_intronic	0	0	0	0	0	0	0	0	0	0.258273
ENSG00000264188.1	AC106037.1	lncRNA	sense_intronic	0	0	0	0	0	0	0	0	0	0.258273
ENSG00000273232.1	AC090912.3	lncRNA	sense_intronic	0	0	0	0	0	0	0	0	0	0
ENSG00000267702.1	AP005131.6	lncRNA	sense_intronic	0	0	0	1.14996	2.45949	1.73081	1.0037	0	0	1.46697
ENSG00000272746.1	AP005131.7	lncRNA	sense_intronic	0	0	0	0	0	0	0	0	0	0.667337
ENSG00000265094.1	AC007922.2	lncRNA	sense_intronic	0	0	0	0	0	1.11075	1.0037	0	1.07733	0.985669
ENSG00000266237.1	AC121320.1	lncRNA	sense_intronic	0	0	0	0	0	0	0	0	0	0
ENSG00000274578.1	AC006249.1	lncRNA	sense_intronic	0	0	0	0	1.70049	0	0	0	0	0
ENSG00000277534.1	AC007996.1	lncRNA	sense_intronic	2.50469	3.04274	3.21375	2.82688	3.61478	3.18856	2.00554	4.08323	4.04804	3.40684
ENSG00000275805.1	AC090206.1	lncRNA	sense_intronic	0	0	1.12599	0	0	0	0	0	0	0.258273
ENSG00000274275.1	AC009831.3	lncRNA	sense_intronic	0	0	0	0	0	0	0	0	0	0
ENSG00000263904.1	AC015563.1	lncRNA	sense_intronic	1.11691	0	1.12599	0	1.0875	0	1.0037	0	0	0.258273
ENSG00000276282.1	AC022960.2	lncRNA	sense_intronic	0	0	0	0	0	0	0	2.18412	0	0
ENSG00000266965.1	AC090220.1	lncRNA	sense_intronic	0	0	0	0	0	1.11075	0	0	0	0.258273
ENSG00000274849.1	AC023043.4	lncRNA	sense_intronic	0	2.03671	2.18509	1.14996	1.0875	0	1.58989	1.47106	0	0
ENSG00000266988.5	AC021517.1	lncRNA	sense_intronic	0	0	0	0	0	0	0	0	0	0
ENSG00000267354.1	AC091151.1	lncRNA	sense_intronic	0	0	0	0	0	0	0	0	0	0
ENSG00000266968.2	AC023421.1	lncRNA	sense_intronic	0	0	0	0	0	0	0	0	0	0.667337
ENSG00000263895.1	AC100778.1	lncRNA	sense_intronic	0	0	0	0	0	0	0	0	0	0
ENSG00000277310.1	AC090246.1	lncRNA	sense_intronic	0	0	0	1.14996	0	1.11075	0	0	0	0.835265
ENSG00000263916.1	AC100778.2	lncRNA	sense_intronic	1.11691	0	0	0	1.0875	0	1.58989	0	0	0.835265
ENSG00000267196.1	AC091044.1	lncRNA	sense_intronic	0	0	0	0	0	0	0	0	0	0
ENSG00000276174.1	AC087683.2	lncRNA	sense_intronic	0	0	0	0	0	1.11075	0	0	1.07733	0
ENSG00000274354.1	AC105105.3	lncRNA	sense_intronic	0	0	0	0	1.0875	1.73081	1.0037	0	0	0.258273
ENSG00000267504.1	AC090236.2	lncRNA	sense_intronic	0	0	0	1.14996	0	1.11075	0	0	0	0
ENSG00000267766.1	AC022726.1	lncRNA	sense_intronic	0	0	0	0	0	0	0	0	0	0
ENSG00000269989.1	AC036176.3	lncRNA	sense_intronic	0	0	0	0	0	0	0	0	0	0
ENSG00000276092.1	AC040896.1	lncRNA	sense_intronic	0	0	0	0	0	0	0	0	0	0.258273
ENSG00000273584.1	AC096708.3	lncRNA	sense_intronic	0	1.02458	0	0	1.0875	1.11075	0	0	0	0.258273
ENSG00000263720.1	AC023394.2	lncRNA	sense_intronic	0	0	0	0	0	0	0	0	0	0
ENSG00000265579.1	AC023301.1	lncRNA	sense_intronic	2.77486	2.62569	2.18509	1.14996	1.70049	2.16309	2.32784	1.47106	2.44374	0.667337
ENSG00000266900.1	AC027514.1	lncRNA	sense_intronic	0	1.02458	0	0	1.0875	0	0	0	0	0
ENSG00000276934.1	AC009704.2	lncRNA	sense_intronic	1.11691	1.61764	0	1.14996	1.70049	0	1.0037	0	0	0.258273
ENSG00000267655.1	AC125437.1	lncRNA	sense_intronic	1.11691	0	3.01705	1.14996	2.12934	1.73081	1.0037	1.47106	1.68717	2.35529
ENSG00000278000.1	AC139100.2	lncRNA	sense_intronic	3.19877	1.61764	2.18509	2.21948	2.72798	2.16309	1.58989	3.01596	2.93748	1.74526
ENSG00000275162.1	AC005391.1	lncRNA	sense_intronic	1.11691	1.02458	0	0	1.0875	0	1.0037	0	0	0
ENSG00000267412.1	AC092068.2	lncRNA	sense_intronic	0	0	0	0	0	0	0	0	0	0
ENSG00000267749.1	AC092068.3	lncRNA	sense_intronic	0	0	0	0	0	1.11075	0	0	0	0.258273
ENSG00000276097.1	AC006538.3	lncRNA	sense_intronic	0	0	0	0	0	0	0	0	0	0
ENSG00000261342.1	AC006538.1	lncRNA	sense_intronic	3.19877	2.62569	2.18509	0	1.0875	0	1.0037	1.47106	2.71163	1.97845
ENSG00000267138.1	AC005954.1	lncRNA	sense_intronic	0	0	0	1.78164	0	0	0	0	0	0
ENSG00000268670.1	AC016586.1	lncRNA	sense_intronic	2.17199	0	0	1.14996	0	0	1.0037	0	0	0.835265
ENSG00000276980.1	AC008760.2	lncRNA	sense_intronic	0	0	0	0	0	0	0	0	0	0
ENSG00000269400.1	AC008734.2	lncRNA	sense_intronic	0	0	0	0	0	0	0	0	0	0
ENSG00000267197.1	AC011461.1	lncRNA	sense_intronic	0	0	0	1.14996	0	0	0	0	0	0.258273
ENSG00000267576.1	AC011472.3	lncRNA	sense_intronic	0	0	0	0	0	0	0	0	0	0
ENSG00000266922.1	AC008543.3	lncRNA	sense_intronic	0	0	0	0	1.0875	0	0	0	0	0
ENSG00000269560.1	AC010422.4	lncRNA	sense_intronic	0	0	0	0	0	1.11075	0	1.47106	0	0.258273
ENSG00000267474.1	AC008569.2	lncRNA	sense_intronic	0	0	0	0	0	0	0	1.47106	0	0.258273
ENSG00000269578.1	AC008764.7	lncRNA	sense_intronic	0	0	0	0	0	0	0	0	0	0
ENSG00000269044.2	AC024075.2	lncRNA	sense_intronic	3.19877	2.84923	2.78922	3.58156	3.74154	3.36129	3.91378	4.2267	3.94781	3.69586
ENSG00000267904.1	AC024075.1	lncRNA	sense_intronic	1.11691	1.02458	1.12599	0	1.70049	1.73081	0	0	1.07733	2.561
ENSG00000268743.1	AC008737.1	lncRNA	sense_intronic	0	0	0	0	1.0875	0	0	0	0	0
ENSG00000269815.1	AC010463.3	lncRNA	sense_intronic	0	0	1.12599	1.78164	0	1.73081	0	1.47106	1.07733	1.12186
ENSG00000269799.1	AC008737.3	lncRNA	sense_intronic	0	0	0	0	0	0	0	0	0	0
ENSG00000267481.1	AC011477.2	lncRNA	sense_intronic	0	0	0	0	1.0875	1.11075	0	0	0	0
ENSG00000260599.1	AC011467.1	lncRNA	sense_intronic	0	0	0	0	0	0	0	0	0	0
ENSG00000269397.1	AC011503.2	lncRNA	sense_intronic	2.50469	2.36105	1.12599	1.14996	1.0875	2.16309	1.0037	2.18412	1.07733	1.65833
ENSG00000281468.1	AC006504.8	lncRNA	sense_intronic	1.73883	2.03671	0	0	0	1.73081	0	1.47106	1.07733	1.46697
ENSG00000267054.1	AC008738.1	lncRNA	sense_intronic	0	0	0	0	0	0	0	0	0	0.258273
ENSG00000268683.1	AC020910.1	lncRNA	sense_intronic	0	0	0	0	0	0	0	0	0	0
ENSG00000269553.1	U62631.1	lncRNA	sense_intronic	0	0	0	0	0	0	0	0	0	0
ENSG00000268947.1	AC002128.1	lncRNA	sense_intronic	1.11691	1.02458	0	1.78164	2.12934	2.16309	2.32784	0	0	1.2463
ENSG00000267682.1	AC016590.2	lncRNA	sense_intronic	1.11691	1.02458	0	0	0	0	0	0	0	1.2463
ENSG00000267672.1	AC010632.2	lncRNA	sense_intronic	0	0	1.12599	0	0	0	0	0	1.68717	0.835265
ENSG00000268051.1	AC008395.1	lncRNA	sense_intronic	1.11691	0	0	2.21948	1.0875	1.73081	1.0037	0	1.07733	1.2463
ENSG00000269653.1	AC011479.3	lncRNA	sense_intronic	0	0	0	0	0	0	0	0	1.07733	0
ENSG00000268499.1	AC011479.2	lncRNA	sense_intronic	0	0	0	1.14996	0	0	0	0	0	0
ENSG00000269688.1	AC008982.2	lncRNA	sense_intronic	1.11691	2.03671	2.18509	0	1.0875	1.11075	2.00554	0	1.07733	1.56582
ENSG00000205041.1	AC118344.1	lncRNA	sense_intronic	1.11691	1.61764	3.01705	2.82688	1.70049	1.11075	2.59112	0	0	1.82725
ENSG00000269353.1	AC092071.1	lncRNA	sense_intronic	0	0	0	0	0	0	0	0	0	0
ENSG00000277744.1	AC011462.4	lncRNA	sense_intronic	0	0	0	2.21948	1.70049	1.73081	2.32784	0	2.11449	0.985669
ENSG00000268987.1	AC011462.3	lncRNA	sense_intronic	0	0	0	0	0	0	0	1.47106	0	0
ENSG00000268605.1	AC011497.1	lncRNA	sense_intronic	0	0	0	0	0	0	0	0	0	0
ENSG00000277806.1	AC006213.4	lncRNA	sense_intronic	0	0	1.12599	0	1.0875	0	0	0	1.07733	0.477255
ENSG00000278492.1	AC006213.5	lncRNA	sense_intronic	0	0	0	0	0	0	0	0	0	0.667337
ENSG00000268423.4	AC093503.1	lncRNA	sense_intronic	0	1.02458	0	0	0	0	0	0	0	0
ENSG00000268231.1	AC008743.1	lncRNA	sense_intronic	0	0	0	0	0	0	0	0	0	0.477255
ENSG00000273837.1	AC018755.4	lncRNA	sense_intronic	0	0	0	0	0	0	0	0	0	0
ENSG00000268520.1	AC008750.5	lncRNA	sense_intronic	0	0	1.12599	0	0	0	0	0	0	0.667337
ENSG00000268970.1	AC022150.2	lncRNA	sense_intronic	2.77486	3.21333	3.21375	2.21948	2.95426	2.16309	2.00554	2.65918	2.93748	2.51225
ENSG00000269825.1	AC022150.4	lncRNA	sense_intronic	2.17199	2.84923	3.01705	1.78164	1.0875	1.11075	2.00554	2.18412	2.93748	4.39209
ENSG00000268496.1	AC245884.9	lncRNA	sense_intronic	1.11691	1.02458	0	1.78164	0	1.11075	0	1.47106	2.71163	0
ENSG00000267096.1	AC008735.1	lncRNA	sense_intronic	0	1.02458	0	0	0	0	0	1.47106	1.07733	1.2463
ENSG00000267776.1	AC006116.10	lncRNA	sense_intronic	0	0	0	0	0	0	1.0037	0	0	0.477255
ENSG00000267298.1	AC006116.5	lncRNA	sense_intronic	0	0	0	0	0	0	0	0	0	0
ENSG00000267429.1	AC006116.6	lncRNA	sense_intronic	0	0	0	1.14996	1.70049	0	1.0037	0	1.07733	0
ENSG00000269867.1	AC010326.3	lncRNA	sense_intronic	2.17199	2.36105	2.18509	2.82688	3.14981	2.16309	2.32784	2.65918	2.44374	2.35529
ENSG00000268201.1	AC020915.2	lncRNA	sense_intronic	0	0	1.12599	1.78164	0	1.11075	0	2.18412	1.68717	1.12186
ENSG00000224885.1	EIPR1-IT1	lncRNA	sense_intronic	0	0	0	1.14996	0	0	0	0	0	0.258273
ENSG00000231948.2	HS1BP3-IT1	lncRNA	sense_intronic	0	0	1.12599	0	0	0	0	0	0	0.477255
ENSG00000228496.1	AC106875.1	lncRNA	sense_intronic	1.73883	2.03671	2.51855	0	0	0	0	0	0	0.258273
ENSG00000229122.1	AGBL5-IT1	lncRNA	sense_intronic	1.11691	1.02458	0	1.78164	1.0875	0	2.59112	0	1.07733	0.835265
ENSG00000270640.1	AC104695.3	lncRNA	sense_intronic	0	0	0	1.14996	0	1.11075	0	0	0	0
ENSG00000272054.1	AC007390.2	lncRNA	sense_intronic	2.17199	0	2.18509	0	1.70049	1.73081	1.58989	1.47106	1.68717	0.477255
ENSG00000273035.1	AC007684.1	lncRNA	sense_intronic	0	0	0	0	0	0	0	0	0	0.258273
ENSG00000229692.3	SOS1-IT1	lncRNA	sense_intronic	2.77486	2.03671	2.51855	2.82688	2.12934	1.73081	3.00646	2.18412	2.44374	2.17914
ENSG00000276334.1	AL133243.2	lncRNA	sense_intronic	0	2.62569	1.75062	2.55491	3.322	4.0067	2.59112	2.18412	2.11449	0.985669
ENSG00000276517.1	AL133243.3	lncRNA	sense_intronic	2.17199	1.02458	1.75062	1.78164	2.45949	2.9923	2.81369	2.65918	2.11449	0.985669
ENSG00000274159.1	AL133243.1	lncRNA	sense_intronic	0	0	0	0	0	0	0	0	0	0
ENSG00000273302.1	AC016747.3	lncRNA	sense_intronic	0	0	0	0	0	0	0	1.47106	1.07733	0.258273
ENSG00000232693.2	AC012370.1	lncRNA	sense_intronic	0	0	0	1.14996	0	0	0	0	0	0
ENSG00000224606.1	TGFA-IT1	lncRNA	sense_intronic	0	0	0	0	0	0	0	0	0	0
ENSG00000231134.1	TCF7L1-IT1	lncRNA	sense_intronic	1.11691	0	0	0	0	0	0	0	0	0.477255
ENSG00000271452.1	AC005034.5	lncRNA	sense_intronic	1.11691	0	1.12599	0	1.0875	1.11075	1.0037	1.47106	2.44374	0.258273
ENSG00000230002.3	ALMS1-IT1	lncRNA	sense_intronic	3.37164	4.57022	3.92507	5.48822	5.4137	5.45629	5.36476	3.54021	4.04804	1.46697
ENSG00000284902.1	AC074008.1	lncRNA	sense_intronic	0	0	0	0	0	0	0	0	0	0
ENSG00000227987.1	AC092675.2	lncRNA	sense_intronic	0	0	0	0	0	0	0	0	0	0.477255
ENSG00000236525.1	AC007278.2	lncRNA	sense_intronic	0	0	0	0	0	0	0	0	0	0
ENSG00000234389.1	AC007278.1	lncRNA	sense_intronic	0	0	0	0	0	0	0	0	0	0
ENSG00000232034.1	AC092168.2	lncRNA	sense_intronic	0	0	0	0	0	0	0	0	0	0
ENSG00000238250.1	ST6GAL2-IT1	lncRNA	sense_intronic	0	0	0	0	0	1.11075	0	0	0	0
ENSG00000230696.1	AC011753.2	lncRNA	sense_intronic	0	0	0	0	0	0	0	0	0	0
ENSG00000232474.1	NCKAP5-IT1	lncRNA	sense_intronic	0	0	0	0	0	0	0	0	0	0
ENSG00000283994.1	AC092652.3	lncRNA	sense_intronic	0	0	0	0	0	0	0	0	0	0
ENSG00000237327.1	UPP2-IT1	lncRNA	sense_intronic	0	0	0	0	0	0	0	0	0	0.258273
ENSG00000236664.1	AC011998.3	lncRNA	sense_intronic	0	0	0	0	0	0	0	0	0	0
ENSG00000280374.1	AC019080.5	lncRNA	sense_intronic	0	1.61764	2.18509	2.21948	1.0875	1.11075	2.32784	0	1.68717	1.12186
ENSG00000236977.1	ANKRD44-IT1	lncRNA	sense_intronic	0	0	0	0	0	0	1.0037	0	0	0.258273
ENSG00000231896.1	AC019185.2	lncRNA	sense_intronic	0	0	0	0	0	0	0	0	0	0
ENSG00000225111.1	AC083900.1	lncRNA	sense_intronic	0	0	0	0	0	1.11075	0	0	0	0
ENSG00000237892.1	KLF7-IT1	lncRNA	sense_intronic	0	0	1.12599	0	2.12934	1.11075	1.0037	0	0	0.835265
ENSG00000280837.1	CPS1-IT1	lncRNA	sense_intronic	0	0	0	0	0	0	0	0	0	0
ENSG00000224257.1	VWC2L-IT1	lncRNA	sense_intronic	0	0	0	0	0	0	0	0	0	0
ENSG00000261379.1	AC010735.1	lncRNA	sense_intronic	0	0	0	0	0	0	0	0	0	0
ENSG00000231534.1	FBXO36-IT1	lncRNA	sense_intronic	1.11691	0	0	0	0	0	0	0	0	0
ENSG00000235529.1	AGAP1-IT1	lncRNA	sense_intronic	0	1.02458	0	1.14996	1.0875	0	0	0	0	0.258273
ENSG00000227927.2	MACROD2-IT1	lncRNA	sense_intronic	0	0	0	0	0	0	0	0	0	0
ENSG00000277373.1	AL132765.2	lncRNA	sense_intronic	0	0	0	1.78164	0	0	0	0	0	0
ENSG00000225479.1	PLCB1-IT1	lncRNA	sense_intronic	0	0	0	0	0	0	0	0	0	0
ENSG00000278012.1	AL031658.2	lncRNA	sense_intronic	0	0	0	0	2.12934	1.11075	0	1.47106	0	0.985669
ENSG00000274364.1	AL110115.1	lncRNA	sense_intronic	1.11691	0	0	0	0	0	0	0	1.07733	0
ENSG00000235313.1	HM13-IT1	lncRNA	sense_intronic	0	1.02458	1.75062	0	1.0875	0	1.0037	0	1.68717	1.65833
ENSG00000275576.1	AL049539.1	lncRNA	sense_intronic	0	1.02458	1.12599	1.78164	0	1.11075	0	0	1.07733	0
ENSG00000272945.1	AL356299.2	lncRNA	sense_intronic	0	0	0	0	0	0	0	1.47106	0	0.258273
ENSG00000231795.1	ITCH-IT1	lncRNA	sense_intronic	0	0	0	0	0	0	0	0	0	0.258273
ENSG00000277558.1	AL109923.1	lncRNA	sense_intronic	0	0	0	1.14996	0	0	0	0	0	0
ENSG00000276603.1	AL109614.1	lncRNA	sense_intronic	1.11691	1.02458	0	0	2.12934	1.73081	1.0037	0	0	1.12186
ENSG00000277829.1	AL031651.2	lncRNA	sense_intronic	0	0	0	0	0	0	0	0	0	0.258273
ENSG00000277581.1	AL023803.3	lncRNA	sense_intronic	0	0	0	0	0	0	1.0037	0	0	0
ENSG00000273951.1	AL031667.3	lncRNA	sense_intronic	1.11691	0	0	1.14996	0	1.11075	1.0037	0	1.68717	0
ENSG00000276223.1	AL118522.1	lncRNA	sense_intronic	0	0	0	0	0	1.73081	1.0037	0	0	0
ENSG00000275894.1	AL021578.1	lncRNA	sense_intronic	0	0	0	1.14996	2.45949	0	1.58989	0	0	0
ENSG00000273893.1	AL133520.1	lncRNA	sense_intronic	0	1.61764	1.12599	2.21948	1.0875	1.11075	1.58989	1.47106	1.68717	2.46181
ENSG00000254419.1	AL139349.1	lncRNA	sense_intronic	1.73883	2.03671	2.18509	2.21948	0	0	1.58989	2.18412	1.07733	0
ENSG00000275437.1	AL121832.3	lncRNA	sense_intronic	1.73883	1.61764	1.75062	2.21948	2.72798	2.16309	2.32784	0	0	0.477255
ENSG00000273451.1	AL031666.3	lncRNA	sense_intronic	0	0	0	0	0	0	1.0037	0	0	0.667337
ENSG00000231125.2	AF129075.1	lncRNA	sense_intronic	1.11691	1.02458	0	0	0	0	2.00554	1.47106	1.07733	0.667337
ENSG00000248476.1	BACH1-IT1	lncRNA	sense_intronic	0	1.02458	0	0	1.0875	0	0	0	0	1.12186
ENSG00000273017.1	AP000240.1	lncRNA	sense_intronic	0	0	0	0	0	0	0	0	0	0
ENSG00000234293.1	BACH1-IT3	lncRNA	sense_intronic	0	0	0	0	0	0	0	0	0	0
ENSG00000233213.1	KCNJ6-AS1	lncRNA	sense_intronic	1.11691	0	0	0	0	0	0	0	0	0.477255
ENSG00000223608.1	DSCR4-IT1	lncRNA	sense_intronic	0	0	0	0	0	0	0	0	0	0
ENSG00000230212.6	AP000688.1	lncRNA	sense_intronic	0	0	0	0	0	0	0	1.47106	0	0
ENSG00000237646.1	HLCS-IT1	lncRNA	sense_intronic	0	0	0	0	0	0	0	0	0	0
ENSG00000233316.4	DSCR10	lncRNA	sense_intronic	0	0	0	0	0	0	0	0	0	0
ENSG00000233756.5	DSCAM-IT1	lncRNA	sense_intronic	0	0	0	0	0	0	0	0	0	0
ENSG00000270116.1	AP001429.1	lncRNA	sense_intronic	1.11691	0	0	1.78164	1.70049	1.11075	1.0037	0	0	1.12186
ENSG00000239930.2	AP001625.3	lncRNA	sense_intronic	0	0	0	0	0	0	0	0	0	0.258273
ENSG00000231867.1	AP001625.1	lncRNA	sense_intronic	0	0	0	0	0	0	0	0	0	0
ENSG00000273027.1	AL844908.2	lncRNA	sense_intronic	1.11691	0	1.12599	1.14996	0	0	1.0037	0	1.68717	0.258273
ENSG00000227698.1	AP001619.1	lncRNA	sense_intronic	0	0	0	0	0	0	0	0	0	0
ENSG00000276633.1	AJ011931.1	lncRNA	sense_intronic	0	1.02458	0	0	0	0	0	0	1.68717	0
ENSG00000271127.1	AP000526.1	lncRNA	sense_intronic	0	0	0	0	0	0	0	0	0	0
ENSG00000272872.1	AP000525.1	lncRNA	sense_intronic	0	0	0	0	0	0	0	0	0	0
ENSG00000223692.1	DIP2A-IT1	lncRNA	sense_intronic	1.11691	0	1.12599	0	1.0875	1.11075	0	0	0	0.477255
ENSG00000279987.1	AC008103.1	lncRNA	sense_intronic	0	0	0	0	0	0	0	0	1.68717	0
ENSG00000273164.1	DGCR10	lncRNA	sense_intronic	0	0	0	0	1.0875	0	0	0	1.07733	0
ENSG00000235445.1	AC016027.3	lncRNA	sense_intronic	0	0	0	0	0	0	0	0	0	0
ENSG00000234913.1	AC016027.2	lncRNA	sense_intronic	0	0	0	0	0	0	0	0	0	0.258273
ENSG00000273311.1	DGCR11	lncRNA	sense_intronic	2.77486	2.84923	0	1.14996	2.72798	1.73081	2.81369	1.47106	2.11449	2.561
ENSG00000281530.1	AC004461.2	lncRNA	sense_intronic	0	0	0	0	0	0	1.0037	0	0	0.477255
ENSG00000273343.1	AC007663.4	lncRNA	sense_intronic	1.73883	0	1.75062	2.21948	1.0875	2.9923	1.58989	2.18412	0	0.835265
ENSG00000272954.1	AP000553.2	lncRNA	sense_intronic	1.11691	2.03671	1.12599	1.14996	0	0	0	0	0	0.835265
ENSG00000230947.2	AP000356.1	lncRNA	sense_intronic	0	0	0	0	0	0	0	0	0	0
ENSG00000272977.1	AL008721.2	lncRNA	sense_intronic	2.77486	2.03671	1.12599	1.14996	2.12934	2.49526	3.32857	0	3.13272	3.20695
ENSG00000272858.1	Z93930.3	lncRNA	sense_intronic	0	0	1.12599	0	0	1.11075	0	0	0	0
ENSG00000232545.1	AC253536.3	lncRNA	sense_intronic	0	1.61764	1.75062	1.14996	1.0875	2.49526	2.00554	0	1.07733	1.36085
ENSG00000235786.1	ZNRF3-IT1	lncRNA	sense_intronic	0	0	0	0	0	0	1.0037	0	0	0.258273
ENSG00000273216.1	AC002059.1	lncRNA	sense_intronic	0	0	0	0	0	0	0	0	0	0.258273
ENSG00000273350.1	AC004832.5	lncRNA	sense_intronic	0	0	0	0	1.0875	1.11075	0	0	0	0
ENSG00000272689.1	AC004832.4	lncRNA	sense_intronic	0	0	0	0	0	0	1.0037	0	0	0.258273
ENSG00000234208.1	AC005529.1	lncRNA	sense_intronic	0	0	0	0	0	0	0	0	0	0
ENSG00000223831.1	AC005006.1	lncRNA	sense_intronic	0	0	0	0	0	0	0	0	0	0
ENSG00000268818.2	AL049747.1	lncRNA	sense_intronic	0	0	1.12599	0	0	0	0	0	0	0
ENSG00000232081.1	LARGE-IT1	lncRNA	sense_intronic	0	0	0	0	0	0	0	0	0	0
ENSG00000237862.1	Z94160.1	lncRNA	sense_intronic	0	0	0	0	0	1.11075	0	0	0	0.258273
ENSG00000229955.1	Z98749.1	lncRNA	sense_intronic	0	0	0	0	1.0875	1.11075	1.58989	0	0	0
ENSG00000273096.1	AL021707.8	lncRNA	sense_intronic	0	1.02458	0	0	0	1.11075	0	0	0	0.985669
ENSG00000270083.1	AL021878.2	lncRNA	sense_intronic	1.73883	1.02458	1.12599	1.14996	1.70049	1.11075	1.0037	0	1.68717	0.477255
ENSG00000230922.1	AL079301.1	lncRNA	sense_intronic	1.73883	0	1.12599	0	0	0	0	0	0	0.258273
ENSG00000273353.1	AL008718.3	lncRNA	sense_intronic	0	1.02458	2.18509	1.14996	0	0	0	0	0	0.477255
ENSG00000279175.1	AL033543.1	lncRNA	sense_intronic	5.38918	5.47389	5.76057	0	1.0875	1.11075	1.0037	1.47106	1.07733	1.46697
ENSG00000235111.1	Z97192.3	lncRNA	sense_intronic	0	0	0	0	0	0	0	0	0	0
ENSG00000280384.1	FP325332.1	lncRNA	sense_intronic	0	0	0	0	1.0875	1.73081	0	0	1.07733	0
ENSG00000269894.1	AC018809.1	lncRNA	sense_intronic	0	0	0	1.78164	1.0875	0	2.00554	1.47106	0	0.667337
ENSG00000236999.1	ATP2B2-IT1	lncRNA	sense_intronic	0	0	0	0	0	0	0	0	0	0
ENSG00000224771.1	ATP2B2-IT2	lncRNA	sense_intronic	0	0	0	0	0	0	0	0	0	0
ENSG00000272477.1	AC144521.1	lncRNA	sense_intronic	0	0	0	0	0	0	0	0	0	0
ENSG00000224822.1	THRB-IT1	lncRNA	sense_intronic	0	0	0	0	0	0	0	0	0	0.667337
ENSG00000261572.1	AC097639.1	lncRNA	sense_intronic	1.11691	1.02458	1.12599	2.21948	2.45949	2.49526	1.58989	2.65918	1.07733	1.65833
ENSG00000214773.1	AC112512.1	lncRNA	sense_intronic	0	0	0	0	1.0875	0	0	0	0	0.258273
ENSG00000235908.1	RHOA-IT1	lncRNA	sense_intronic	0	0	0	0	0	0	1.0037	0	0	0.667337
ENSG00000213600.3	U73169.1	lncRNA	sense_intronic	0	0	0	0	0	0	0	0	1.07733	0.667337
ENSG00000265992.1	ESRG	lncRNA	sense_intronic	12.5856	12.6993	12.6757	5.70602	5.94844	6.0174	6.00727	3.30177	3.7237	4.87905
ENSG00000281708.1	ERC2-IT1	lncRNA	sense_intronic	0	0	0	0	0	0	0	0	0	0.258273
ENSG00000242094.1	FOXP1-IT1	lncRNA	sense_intronic	1.11691	0	0	0	0	0	1.0037	0	0	0
ENSG00000272610.1	MAGI1-IT1	lncRNA	sense_intronic	0	0	0	0	1.0875	0	0	1.47106	0	0.258273
ENSG00000270059.1	AC121493.1	lncRNA	sense_intronic	0	1.61764	0	1.14996	1.0875	1.73081	1.58989	1.47106	2.11449	0.667337
ENSG00000241596.1	AC092468.1	lncRNA	sense_intronic	0	0	0	0	0	0	0	0	0	0
ENSG00000203644.3	AC083799.1	lncRNA	sense_intronic	3.79254	4.216	3.38683	4.17529	3.61478	4.10719	3.91378	4.08323	3.84011	2.90102
ENSG00000250170.1	RASA2-IT1	lncRNA	sense_intronic	0	0	0	0	0	0	1.0037	0	0	0
ENSG00000248773.1	AC108727.1	lncRNA	sense_intronic	0	0	0	1.78164	1.70049	1.11075	0	1.47106	1.07733	0.258273
ENSG00000240888.1	AC131210.1	lncRNA	sense_intronic	0	0	0	0	0	0	0	0	0	0
ENSG00000241985.1	WWTR1-IT1	lncRNA	sense_intronic	0	0	0	0	0	0	0	0	0	0
ENSG00000214919.3	AC104472.1	lncRNA	sense_intronic	0	0	1.12599	0	1.0875	0	0	0	0	0
ENSG00000271778.1	AC080013.3	lncRNA	sense_intronic	0	1.02458	0	0	1.70049	1.11075	0	0	0	0
ENSG00000242795.2	AC007849.1	lncRNA	sense_intronic	0	0	0	0	0	0	0	0	0	0
ENSG00000244738.1	AC026316.3	lncRNA	sense_intronic	0	0	0	0	0	0	0	0	0	0
ENSG00000235943.1	TMEM212-IT1	lncRNA	sense_intronic	0	0	0	0	0	0	0	0	0	0
ENSG00000223941.5	LINC01014	lncRNA	sense_intronic	0	0	0	0	0	0	0	0	0	1.2463
ENSG00000229325.1	ACAP2-IT1	lncRNA	sense_intronic	0	1.02458	0	1.14996	1.0875	0	0	0	1.07733	0.667337
ENSG00000230732.4	AC016949.1	lncRNA	sense_intronic	0	0	2.18509	0	0	1.73081	0	0	1.07733	1.2463
ENSG00000275426.1	AC253576.2	lncRNA	sense_intronic	1.11691	0	0	1.14996	0	1.73081	0	0	0	0
ENSG00000254094.1	AC078852.2	lncRNA	sense_intronic	1.11691	0	0	0	1.0875	0	0	0	0	0
ENSG00000253399.1	AC078852.1	lncRNA	sense_intronic	0	0	0	0	0	0	1.0037	0	0	0
ENSG00000248399.1	AL645924.1	lncRNA	sense_intronic	1.11691	0	0	0	0	0	0	0	1.07733	1.12186
ENSG00000248221.1	STX18-IT1	lncRNA	sense_intronic	0	0	0	0	0	0	0	0	0	0
ENSG00000258507.1	AC116612.1	lncRNA	sense_intronic	0	0	0	0	0	0	0	0	0	0
ENSG00000248228.1	SLIT2-IT1	lncRNA	sense_intronic	0	0	0	0	0	0	0	0	0	0
ENSG00000249341.1	AC124017.1	lncRNA	sense_intronic	0	0	0	1.14996	0	0	0	0	0	0
ENSG00000248494.1	LNX1-AS2	lncRNA	sense_intronic	0	0	1.12599	0	0	0	0	0	0	0.258273
ENSG00000249706.1	AC105384.1	lncRNA	sense_intronic	0	0	0	0	0	0	0	0	0	0
ENSG00000250223.1	LINC01216	lncRNA	sense_intronic	0	0	0	0	0	0	0	0	0	0.258273
ENSG00000251219.1	LINC01217	lncRNA	sense_intronic	0	0	0	0	0	0	0	0	0	0
ENSG00000251636.1	LINC01218	lncRNA	sense_intronic	0	0	0	0	0	0	0	0	0	0
ENSG00000249885.1	ARHGEF38-IT1	lncRNA	sense_intronic	0	0	0	0	0	0	0	0	0	0
ENSG00000270426.1	AC099343.2	lncRNA	sense_intronic	0	0	0	0	1.0875	0	0	1.47106	1.07733	0.258273
ENSG00000248266.1	AC108142.1	lncRNA	sense_intronic	0	0	0	0	0	0	0	0	0	0
ENSG00000248206.1	AC074194.1	lncRNA	sense_intronic	0	1.02458	0	0	1.70049	0	0	0	0	1.36085
ENSG00000250001.1	AC027335.1	lncRNA	sense_intronic	0	0	0	0	0	0	0	0	0	0
ENSG00000253104.1	AC139497.1	lncRNA	sense_intronic	0	0	0	0	0	0	0	0	0	0
ENSG00000248624.1	AC022447.2	lncRNA	sense_intronic	0	0	0	0	0	0	0	0	0	0
ENSG00000249114.1	AC022447.5	lncRNA	sense_intronic	0	0	0	0	0	0	0	0	0	0
ENSG00000249688.1	AC022447.6	lncRNA	sense_intronic	0	0	0	0	0	0	0	0	0	0
ENSG00000234553.1	AC022431.1	lncRNA	sense_intronic	0	0	0	0	0	0	0	0	0	0
ENSG00000249057.1	MAST4-IT1	lncRNA	sense_intronic	0	0	0	0	0	0	0	0	0	0
ENSG00000236447.2	ATG10-IT1	lncRNA	sense_intronic	0	0	0	0	0	0	0	0	0	0
ENSG00000251023.1	AC114980.1	lncRNA	sense_intronic	0	1.61764	2.51855	3.72146	2.45949	2.9923	2.59112	2.18412	1.07733	0.477255
ENSG00000270133.1	AC025766.1	lncRNA	sense_intronic	1.11691	0	0	0	1.0875	1.73081	2.00554	0	1.07733	0.985669
ENSG00000250472.1	TRIM36-IT1	lncRNA	sense_intronic	0	0	0	0	0	0	0	0	0	0
ENSG00000251456.1	AC113398.2	lncRNA	sense_intronic	0	0	0	0	0	0	0	0	0	0
[truncated: 33,872 more rows]

## Sheet: batch_adjusted_norm_counts
geneId	geneName	type	specific_type	d0_r1	d0_r2	d0_r3	d14_r1	d14_r2	d14_r3	d14_r4	d28_r1	d28_r2	d28_r3
ENSG00000225931.3	AL139246.2	lncRNA	TEC	6.56288	6.56288	6.56288	6.56288	6.56288	6.56288	6.56288	6.64989	6.62651	6.6382
ENSG00000279839.1	AL512383.1	lncRNA	TEC	6.66645	6.60054	6.60054	6.60054	6.60054	6.66609	6.60054	6.60054	6.60054	6.60054
ENSG00000280113.2	AL357140.3	lncRNA	TEC	6.60054	6.60054	6.60054	6.60054	6.66475	6.60054	6.60054	6.60054	6.60054	6.60054
ENSG00000280222.1	AL365209.1	lncRNA	TEC	6.60054	6.60054	6.60054	6.60054	6.60054	6.60054	6.60054	6.60054	6.60054	6.60054
ENSG00000279625.1	AL591122.1	lncRNA	TEC	6.60054	6.60054	6.60054	6.60054	6.60054	6.60054	6.60054	6.60054	6.60054	6.60054
ENSG00000279443.1	AL513497.1	lncRNA	TEC	6.76518	6.60514	6.74035	6.67295	6.70669	6.60514	6.66456	6.60514	6.76026	6.6827
ENSG00000278966.2	AL031602.1	lncRNA	TEC	6.60919	6.60919	6.67562	6.60919	6.60919	6.60919	6.66862	6.60919	6.60919	6.60919
ENSG00000278997.1	AL662907.1	lncRNA	TEC	6.60715	6.63745	6.60767	6.60906	6.60545	6.67483	6.54124	6.62825	6.79134	6.70979
ENSG00000279179.1	AL662907.2	lncRNA	TEC	6.69068	6.62477	6.75999	6.62477	6.75589	6.78405	6.71922	6.62477	6.6884	6.65659
ENSG00000279667.1	AL603839.4	lncRNA	TEC	6.66143	6.5878	6.6624	6.52718	6.5914	6.63072	6.62163	6.70008	6.68231	6.6912
ENSG00000279096.2	AL356289.3	lncRNA	TEC	6.60054	6.60054	6.66697	6.60054	6.60054	6.60054	6.60054	6.60054	6.60054	6.60054
ENSG00000279214.1	AL109659.3	lncRNA	TEC	6.60054	6.60054	6.60054	6.60054	6.60054	6.60054	6.60054	6.60054	6.60054	6.60054
ENSG00000279324.1	AL645730.1	lncRNA	TEC	6.60054	6.60054	6.60054	6.60054	6.60054	6.60054	6.60054	6.60054	6.60054	6.60054
ENSG00000280378.1	AL353898.3	lncRNA	TEC	6.58674	6.71118	6.65317	6.58674	6.65095	6.65229	6.70897	6.58674	6.74186	6.6643
ENSG00000278967.1	AL138847.2	lncRNA	TEC	6.60054	6.60054	6.60054	6.60054	6.60054	6.60054	6.60054	6.60054	6.60054	6.60054
ENSG00000280317.1	AL732618.1	lncRNA	TEC	6.60054	6.66116	6.66697	6.60054	6.60054	6.60054	6.60054	6.60054	6.60054	6.60054
ENSG00000280099.1	AL603750.1	lncRNA	TEC	6.77113	6.78548	6.74172	6.70469	6.73843	6.70243	6.75911	6.63688	6.70051	6.66869
ENSG00000279778.1	AL445437.1	lncRNA	TEC	6.60054	6.60054	6.60054	6.60054	6.60054	6.60054	6.60054	6.60054	6.60054	6.60054
ENSG00000280040.1	AC095031.1	lncRNA	TEC	6.58463	6.58463	6.58463	6.65245	6.58463	6.58463	6.58463	6.58463	6.64826	6.61645
ENSG00000280186.1	AL359258.3	lncRNA	TEC	6.60919	6.60919	6.60919	6.60919	6.60919	6.67474	6.60919	6.60919	6.60919	6.60919
ENSG00000279513.1	AL157902.2	lncRNA	TEC	6.62552	6.62552	6.62552	6.62552	6.62552	6.62552	6.74775	6.62552	6.62552	6.62552
ENSG00000281741.2	AC241377.3	lncRNA	TEC	6.65376	6.58786	6.58786	6.65568	6.58786	6.65341	6.64729	6.67486	6.65149	6.66318
ENSG00000281571.2	AC241585.2	lncRNA	TEC	6.68141	6.71172	6.72035	6.72241	6.71706	6.79758	6.78267	6.61551	6.7162	6.66585
ENSG00000280649.2	AC245100.8	lncRNA	TEC	6.76492	6.77927	6.79184	6.69849	6.8095	6.76426	6.72511	6.63067	6.76071	6.69569
ENSG00000279430.1	AL590560.2	lncRNA	TEC	6.60054	6.60054	6.60054	6.60054	6.60054	6.60054	6.60054	6.60054	6.60054	6.60054
ENSG00000279061.1	Z98043.1	lncRNA	TEC	6.60054	6.60054	6.60054	6.60054	6.60054	6.60054	6.60054	6.60054	6.60054	6.60054
ENSG00000279838.1	AL356273.3	lncRNA	TEC	6.61621	6.61621	6.61621	6.72311	6.71777	6.68176	6.61621	6.70322	6.77134	6.73728
ENSG00000279401.1	AL133383.2	lncRNA	TEC	6.66645	6.60054	6.60054	6.60054	6.60054	6.60054	6.60054	6.60054	6.60054	6.60054
ENSG00000279946.1	AC244034.3	lncRNA	TEC	6.60054	6.60054	6.60054	6.60054	6.60054	6.60054	6.60054	6.60054	6.60054	6.60054
ENSG00000279333.1	AC096636.1	lncRNA	TEC	6.60054	6.60054	6.60054	6.60054	6.60054	6.60054	6.60054	6.60054	6.60054	6.60054
ENSG00000280157.1	AL359510.2	lncRNA	TEC	6.62935	6.56345	6.56345	6.67034	6.62766	6.69704	6.70947	6.6986	6.69348	6.69604
ENSG00000279306.1	AL139288.1	lncRNA	TEC	6.57153	6.57153	6.57153	6.57153	6.57153	6.57153	6.63096	6.65854	6.63516	6.64685
ENSG00000279774.1	AL590483.3	lncRNA	TEC	6.60054	6.60054	6.60054	6.60054	6.60054	6.60054	6.60054	6.60054	6.60054	6.60054
ENSG00000280450.1	AL683826.1	lncRNA	TEC	6.60054	6.60054	6.60054	6.60054	6.60054	6.60054	6.60054	6.60054	6.60054	6.60054
ENSG00000278982.1	AL139125.2	lncRNA	TEC	6.62085	6.71706	6.68728	6.62085	6.62085	6.62085	6.62085	6.62085	6.62085	6.62085
ENSG00000279575.1	AL583859.3	lncRNA	TEC	6.58744	6.58744	6.58744	6.58744	6.58744	6.58744	6.58744	6.67444	6.58744	6.63094
ENSG00000280086.1	AC026887.1	lncRNA	TEC	6.60054	6.60054	6.60054	6.60054	6.60054	6.60054	6.60054	6.60054	6.60054	6.60054
ENSG00000279631.1	AL158211.5	lncRNA	TEC	6.62552	6.62552	6.62552	6.62552	6.62552	6.69107	6.68495	6.62552	6.62552	6.62552
ENSG00000279819.1	AL390318.1	lncRNA	TEC	6.60054	6.60054	6.60054	6.60054	6.60054	6.60054	6.60054	6.60054	6.60054	6.60054
ENSG00000279212.1	AL390961.3	lncRNA	TEC	6.62552	6.62552	6.69195	6.62552	6.62552	6.62552	6.62552	6.62552	6.62552	6.62552
ENSG00000279029.1	AL353583.1	lncRNA	TEC	6.60919	6.60919	6.60919	6.60919	6.71074	6.60919	6.66862	6.60919	6.60919	6.60919
ENSG00000279822.1	AC016397.2	lncRNA	TEC	6.60919	6.60919	6.60919	6.60919	6.60919	6.60919	6.60919	6.60919	6.60919	6.60919
ENSG00000279863.1	AC069547.1	lncRNA	TEC	6.74978	6.6705	6.70723	6.68384	6.72488	6.6496	6.66829	6.71896	6.72346	6.72121
ENSG00000280401.1	AC022532.1	lncRNA	TEC	6.59964	6.69585	6.66607	6.66745	6.59964	6.59964	6.72187	6.59964	6.66327	6.63145
ENSG00000279406.1	AL359183.1	lncRNA	TEC	6.61554	6.61554	6.68197	6.61554	6.61554	6.61554	6.61554	6.61554	6.61554	6.61554
ENSG00000280166.1	AC016542.3	lncRNA	TEC	6.60054	6.60054	6.60054	6.60054	6.60054	6.60054	6.60054	6.60054	6.60054	6.60054
ENSG00000279502.1	AC016542.2	lncRNA	TEC	6.60054	6.60054	6.60054	6.60054	6.60054	6.60054	6.60054	6.60054	6.60054	6.60054
ENSG00000279088.1	AC022400.7	lncRNA	TEC	6.9413	6.94656	6.85956	7.20394	7.19267	7.15905	7.22347	7.1658	7.16282	7.16431
ENSG00000279689.1	AC022400.8	lncRNA	TEC	6.59328	6.6539	6.59328	6.6611	6.59328	6.59328	6.65271	6.59328	6.65691	6.6251
ENSG00000280238.1	AC022400.9	lncRNA	TEC	6.60054	6.60054	6.60054	6.60054	6.60054	6.60054	6.60054	6.60054	6.60054	6.60054
ENSG00000279814.1	AC010997.5	lncRNA	TEC	6.60054	6.60054	6.60054	6.60054	6.60054	6.60054	6.60054	6.60054	6.60054	6.60054
ENSG00000278992.1	AC012048.1	lncRNA	TEC	6.60054	6.60054	6.60054	6.60054	6.60054	6.60054	6.60054	6.60054	6.60054	6.60054
ENSG00000280259.1	AL512662.1	lncRNA	TEC	6.60054	6.60054	6.60054	6.60054	6.60054	6.60054	6.60054	6.60054	6.60054	6.60054
ENSG00000279399.1	AL356095.2	lncRNA	TEC	6.60054	6.60054	6.60054	6.60054	6.60054	6.60054	6.60054	6.60054	6.60054	6.60054
ENSG00000279359.1	AL359195.2	lncRNA	TEC	6.60054	6.60054	6.60054	6.60054	6.60054	6.60054	6.60054	6.60054	6.60054	6.60054
ENSG00000280355.1	AL132656.4	lncRNA	TEC	6.60626	6.66687	6.60626	6.60626	6.60626	6.7098	6.7007	6.69326	6.66989	6.68158
ENSG00000279910.1	AL731532.1	lncRNA	TEC	6.61554	6.61554	6.61554	6.61554	6.61554	6.61554	6.61554	6.61554	6.61554	6.61554
ENSG00000280134.1	AL731532.2	lncRNA	TEC	6.60054	6.66116	6.60054	6.60054	6.60054	6.60054	6.60054	6.60054	6.60054	6.60054
ENSG00000281974.1	AC025268.1	lncRNA	TEC	6.60919	6.60919	6.60919	6.60919	6.60919	6.60919	6.60919	6.60919	6.60919	6.60919
ENSG00000279315.1	AL158212.4	lncRNA	TEC	6.60054	6.60054	6.60054	6.60054	6.60054	6.60054	6.60054	6.60054	6.60054	6.60054
ENSG00000279796.1	AL133384.2	lncRNA	TEC	6.60919	6.60919	6.60919	6.60919	6.60919	6.60919	6.60919	6.60919	6.60919	6.60919
ENSG00000279725.1	AL391005.1	lncRNA	TEC	6.71325	6.66981	6.60919	6.60919	6.60919	6.60919	6.60919	6.60919	6.60919	6.60919
ENSG00000280446.1	AL607033.1	lncRNA	TEC	6.60054	6.60054	6.60054	6.60054	6.60054	6.60054	6.60054	6.60054	6.60054	6.60054
ENSG00000279982.1	AL162274.3	lncRNA	TEC	6.58319	6.58319	6.58319	6.58319	6.58319	6.58319	6.58319	6.67019	6.64682	6.65851
ENSG00000279672.1	AP006621.5	lncRNA	TEC	6.75606	6.74462	6.70086	6.78358	6.72714	6.7553	6.76318	6.76892	6.79366	6.78129
ENSG00000285498.1	AC104389.6	lncRNA	TEC	6.60054	6.60054	6.60054	6.60054	6.60054	6.60054	6.60054	6.60054	6.60054	6.60054
ENSG00000279391.1	AC116456.2	lncRNA	TEC	6.60054	6.60054	6.60054	6.60054	6.66475	6.60054	6.60054	6.60054	6.60054	6.60054
ENSG00000280288.1	AC131935.2	lncRNA	TEC	6.61554	6.61554	6.61554	6.61554	6.61554	6.61554	6.61554	6.61554	6.61554	6.61554
ENSG00000279837.1	AC112694.2	lncRNA	TEC	6.58402	6.58402	6.65045	6.58402	6.58402	6.58402	6.64345	6.58402	6.68471	6.63436
ENSG00000279266.1	AC068860.1	lncRNA	TEC	6.57879	6.57879	6.57879	6.57879	6.57879	6.57879	6.57879	6.6658	6.57879	6.62229
ENSG00000280321.1	AC129502.1	lncRNA	TEC	6.60919	6.60919	6.60919	6.60919	6.60919	6.60919	6.60919	6.60919	6.60919	6.60919
ENSG00000280331.1	AC061999.1	lncRNA	TEC	6.60054	6.60054	6.60054	6.60054	6.60054	6.60054	6.60054	6.60054	6.60054	6.60054
ENSG00000279004.1	AC103798.2	lncRNA	TEC	6.60054	6.60054	6.60054	6.60054	6.60054	6.60054	6.60054	6.60054	6.60054	6.60054
ENSG00000279675.1	AC080100.1	lncRNA	TEC	6.61554	6.61554	6.61554	6.61554	6.61554	6.61554	6.61554	6.61554	6.61554	6.61554
ENSG00000280010.1	AP001350.2	lncRNA	TEC	6.62136	6.62136	6.62136	6.62136	6.62136	6.68691	6.62136	6.62136	6.68499	6.65317
ENSG00000279549.1	AP000437.1	lncRNA	TEC	6.65376	6.7123	6.58786	6.65568	6.65207	6.65341	6.58786	6.67486	6.65149	6.66318
ENSG00000279632.1	AP003108.4	lncRNA	TEC	6.59379	6.59379	6.66022	6.59379	6.59379	6.59379	6.59379	6.6808	6.59379	6.6373
ENSG00000279878.1	AP003108.5	lncRNA	TEC	6.60054	6.66116	6.66697	6.70744	6.70209	6.66609	6.65997	6.60054	6.60054	6.60054
ENSG00000279246.1	AP003108.3	lncRNA	TEC	6.60054	6.60054	6.60054	6.60054	6.60054	6.60054	6.60054	6.60054	6.60054	6.60054
ENSG00000279491.1	AP003733.4	lncRNA	TEC	6.58402	6.68023	6.58402	6.58402	6.71513	6.68756	6.64345	6.58402	6.68471	6.63436
ENSG00000278952.1	AP003068.4	lncRNA	TEC	6.63477	6.56887	6.56887	6.67576	6.63308	6.56887	6.56887	6.82804	6.72399	6.77601
ENSG00000279093.1	AP001362.1	lncRNA	TEC	6.60054	6.60054	6.60054	6.60054	6.60054	6.60054	6.60054	6.60054	6.60054	6.60054
ENSG00000279353.1	AP001324.3	lncRNA	TEC	6.60054	6.60054	6.66697	6.60054	6.60054	6.66609	6.60054	6.60054	6.60054	6.60054
ENSG00000279117.1	AP001972.5	lncRNA	TEC	7.71001	7.7118	7.788	6.93329	6.95972	7.0066	6.84844	6.99154	6.89055	6.94105
ENSG00000280269.1	AP000577.1	lncRNA	TEC	6.57879	6.6394	6.57879	6.57879	6.57879	6.57879	6.57879	6.6658	6.57879	6.62229
ENSG00000279459.1	AP001271.2	lncRNA	TEC	6.60919	6.60919	6.60919	6.60919	6.60919	6.60919	6.60919	6.60919	6.60919	6.60919
ENSG00000280089.1	AP000590.1	lncRNA	TEC	6.60054	6.60054	6.60054	6.60054	6.60054	6.60054	6.60054	6.60054	6.60054	6.60054
ENSG00000278879.1	AP000560.1	lncRNA	TEC	6.60919	6.60919	6.60919	6.60919	6.60919	6.67474	6.60919	6.60919	6.60919	6.60919
ENSG00000279295.1	AP001541.1	lncRNA	TEC	6.60054	6.60054	6.60054	6.60054	6.60054	6.60054	6.60054	6.60054	6.60054	6.60054
ENSG00000279900.1	AP001767.4	lncRNA	TEC	6.62477	6.62477	6.62477	6.62477	6.68899	6.62477	6.62477	6.62477	6.6884	6.65659
ENSG00000279742.1	AP000974.1	lncRNA	TEC	6.94275	6.93565	6.97217	6.70742	6.74116	6.7732	6.80677	6.63961	6.70324	6.67142
ENSG00000279701.1	AP003497.2	lncRNA	TEC	6.60054	6.60054	6.60054	6.60054	6.60054	6.60054	6.60054	6.60054	6.60054	6.60054
ENSG00000278929.1	AP001784.1	lncRNA	TEC	6.60054	6.60054	6.60054	6.60054	6.60054	6.60054	6.60054	6.60054	6.60054	6.60054
ENSG00000279341.1	AP000756.2	lncRNA	TEC	6.60919	6.60919	6.60919	6.60919	6.60919	6.60919	6.60919	6.60919	6.60919	6.60919
ENSG00000279793.1	AP000676.3	lncRNA	TEC	6.60054	6.60054	6.60054	6.60054	6.60054	6.60054	6.60054	6.60054	6.60054	6.60054
ENSG00000280307.1	AP000676.4	lncRNA	TEC	6.60054	6.60054	6.60054	6.60054	6.60054	6.60054	6.60054	6.60054	6.60054	6.60054
ENSG00000279733.1	AP001642.1	lncRNA	TEC	6.60054	6.60054	6.60054	6.60054	6.60054	6.60054	6.60054	6.60054	6.60054	6.60054
ENSG00000279297.1	AP000720.1	lncRNA	TEC	6.60054	6.60054	6.60054	6.60054	6.60054	6.60054	6.60054	6.60054	6.60054	6.60054
ENSG00000278989.1	AP001148.1	lncRNA	TEC	6.54482	6.54482	6.54482	6.54482	6.60903	6.61037	6.60425	6.80399	6.60845	6.70622
ENSG00000279603.1	AP000720.2	lncRNA	TEC	6.60054	6.60054	6.60054	6.60054	6.60054	6.60054	6.60054	6.60054	6.60054	6.60054
ENSG00000279248.1	AP003400.4	lncRNA	TEC	6.60054	6.60054	6.60054	6.60054	6.60054	6.60054	6.60054	6.60054	6.60054	6.60054
ENSG00000279697.1	AP003400.5	lncRNA	TEC	6.60054	6.60054	6.60054	6.60054	6.60054	6.60054	6.60054	6.60054	6.60054	6.60054
ENSG00000279045.1	AP003400.2	lncRNA	TEC	6.60054	6.60054	6.60054	6.60054	6.60054	6.60054	6.60054	6.60054	6.60054	6.60054
ENSG00000279056.1	AP003400.3	lncRNA	TEC	6.60054	6.60054	6.60054	6.60054	6.60054	6.60054	6.60054	6.60054	6.60054	6.60054
ENSG00000280201.1	AP003400.6	lncRNA	TEC	6.60054	6.60054	6.60054	6.60054	6.60054	6.60054	6.60054	6.60054	6.60054	6.60054
ENSG00000279163.1	AP003122.6	lncRNA	TEC	6.60054	6.60054	6.60054	6.60054	6.60054	6.66609	6.60054	6.60054	6.60054	6.60054
ENSG00000279299.1	AP000648.2	lncRNA	TEC	6.60054	6.60054	6.60054	6.60054	6.60054	6.60054	6.60054	6.60054	6.60054	6.60054
ENSG00000279836.1	AP002967.1	lncRNA	TEC	6.60054	6.60054	6.60054	6.60054	6.60054	6.60054	6.60054	6.60054	6.60054	6.60054
ENSG00000280339.1	AP001528.3	lncRNA	TEC	6.65816	6.65287	6.72747	6.59225	6.65646	6.72584	6.65168	6.67926	6.74738	6.71332
ENSG00000280085.1	AP001002.3	lncRNA	TEC	6.60054	6.60054	6.60054	6.60054	6.60054	6.60054	6.60054	6.60054	6.60054	6.60054
ENSG00000279209.1	AP001002.1	lncRNA	TEC	6.60054	6.60054	6.60054	6.60054	6.60054	6.60054	6.60054	6.60054	6.60054	6.60054
ENSG00000279438.1	AP001002.2	lncRNA	TEC	6.60054	6.60054	6.60054	6.60054	6.60054	6.60054	6.60054	6.60054	6.60054	6.60054
ENSG00000280430.1	AP002782.1	lncRNA	TEC	6.60054	6.60054	6.60054	6.60054	6.60054	6.60054	6.60054	6.60054	6.60054	6.60054
ENSG00000280124.1	AP003485.2	lncRNA	TEC	6.60054	6.60054	6.60054	6.60054	6.60054	6.60054	6.60054	6.60054	6.60054	6.60054
ENSG00000278980.1	AP003485.1	lncRNA	TEC	6.60054	6.60054	6.60054	6.60054	6.60054	6.60054	6.60054	6.60054	6.60054	6.60054
ENSG00000280093.1	AP002791.1	lncRNA	TEC	6.60054	6.60054	6.60054	6.60054	6.60054	6.60054	6.60054	6.60054	6.60054	6.60054
ENSG00000280385.1	AP000648.3	lncRNA	TEC	6.93732	6.84705	6.92601	6.93148	6.82489	6.86331	6.88532	6.97097	6.91493	6.94295
ENSG00000278859.1	AP002799.1	lncRNA	TEC	6.60054	6.60054	6.60054	6.60054	6.60054	6.60054	6.60054	6.60054	6.60054	6.60054
ENSG00000278892.1	AP002371.1	lncRNA	TEC	6.58744	6.58744	6.58744	6.58744	6.58744	6.58744	6.64687	6.67444	6.58744	6.63094
ENSG00000279304.1	AP003072.4	lncRNA	TEC	6.61554	6.61554	6.61554	6.61554	6.61554	6.61554	6.61554	6.61554	6.61554	6.61554
ENSG00000279269.1	AP003072.3	lncRNA	TEC	6.60054	6.60054	6.60054	6.60054	6.60054	6.60054	6.60054	6.60054	6.60054	6.60054
ENSG00000279684.1	AP003969.2	lncRNA	TEC	6.59328	6.59328	6.59328	6.59328	6.59328	6.65883	6.65271	6.59328	6.65691	6.6251
ENSG00000279454.1	AP003499.3	lncRNA	TEC	6.60054	6.60054	6.60054	6.60054	6.60054	6.60054	6.60054	6.60054	6.60054	6.60054
ENSG00000278953.1	AP003499.2	lncRNA	TEC	6.60054	6.60054	6.60054	6.60054	6.60054	6.60054	6.65997	6.60054	6.60054	6.60054
ENSG00000280379.1	AP003072.5	lncRNA	TEC	6.60919	6.60919	6.60919	6.60919	6.60919	6.67474	6.60919	6.60919	6.60919	6.60919
ENSG00000280367.1	AP002364.1	lncRNA	TEC	6.59379	6.65441	6.59379	6.66161	6.59379	6.69733	6.68824	6.6808	6.59379	6.6373
ENSG00000279696.1	AP001273.1	lncRNA	TEC	6.5634	6.62402	6.69862	6.6703	6.5634	6.69699	6.62283	6.7363	6.77971	6.75801
ENSG00000280167.1	AP000943.4	lncRNA	TEC	6.60054	6.60054	6.60054	6.66836	6.60054	6.60054	6.69498	6.60054	6.60054	6.60054
ENSG00000279771.1	AP000997.3	lncRNA	TEC	6.60054	6.60054	6.60054	6.60054	6.60054	6.60054	6.65997	6.60054	6.60054	6.60054
ENSG00000279818.1	AP002991.2	lncRNA	TEC	6.60054	6.60054	6.60054	6.60054	6.60054	6.60054	6.60054	6.60054	6.60054	6.60054
ENSG00000278945.1	AP000770.2	lncRNA	TEC	6.60054	6.60054	6.60054	6.60054	6.60054	6.60054	6.60054	6.60054	6.60054	6.60054
ENSG00000279586.1	AP000711.1	lncRNA	TEC	6.60054	6.60054	6.60054	6.60054	6.60054	6.60054	6.60054	6.60054	6.60054	6.60054
ENSG00000280032.1	AP002800.1	lncRNA	TEC	6.60054	6.60054	6.60054	6.60054	6.60054	6.60054	6.60054	6.60054	6.60054	6.60054
ENSG00000280143.1	AP000892.3	lncRNA	TEC	6.69565	6.72595	6.69617	6.73664	6.62974	6.62974	6.68917	6.62974	6.62974	6.62974
ENSG00000279358.1	AP002833.3	lncRNA	TEC	6.60919	6.60919	6.60919	6.60919	6.60919	6.60919	6.60919	6.60919	6.60919	6.60919
ENSG00000279090.1	AP000843.1	lncRNA	TEC	6.60054	6.60054	6.60054	6.60054	6.60054	6.60054	6.65997	6.60054	6.60054	6.60054
ENSG00000280237.3	MIR4697HG	lncRNA	TEC	7.3316	7.33674	7.33751	7.2561	7.23471	7.19566	7.23136	7.2416	7.19793	7.21976
ENSG00000279497.1	AP003784.1	lncRNA	TEC	6.60054	6.60054	6.60054	6.60054	6.60054	6.60054	6.60054	6.60054	6.60054	6.60054
ENSG00000279711.1	AP004782.1	lncRNA	TEC	6.64173	6.57582	6.71104	6.78462	6.77502	6.83224	6.81204	6.71097	6.63945	6.67521
ENSG00000279189.1	AP003972.1	lncRNA	TEC	6.60054	6.60054	6.60054	6.60054	6.60054	6.60054	6.60054	6.60054	6.60054	6.60054
ENSG00000279046.1	AP003062.2	lncRNA	TEC	6.60054	6.60054	6.60054	6.60054	6.60054	6.60054	6.60054	6.60054	6.60054	6.60054
ENSG00000280202.1	AC005831.1	lncRNA	TEC	6.60919	6.66981	6.60919	6.60919	6.60919	6.60919	6.66862	6.60919	6.60919	6.60919
ENSG00000280345.1	AC092184.1	lncRNA	TEC	6.58706	6.64768	6.58706	6.72484	6.58706	6.58706	6.64649	6.72221	6.58706	6.65463
ENSG00000279865.1	AC006511.3	lncRNA	TEC	6.55455	6.55455	6.55455	6.55455	6.65611	6.68814	6.649	6.6897	6.68459	6.68714
ENSG00000279173.1	AC092451.3	lncRNA	TEC	6.60054	6.60054	6.60054	6.60054	6.60054	6.60054	6.60054	6.60054	6.60054	6.60054
ENSG00000278969.1	AC026310.3	lncRNA	TEC	6.66645	6.60054	6.60054	6.60054	6.60054	6.60054	6.60054	6.60054	6.60054	6.60054
ENSG00000278896.1	AC025031.5	lncRNA	TEC	6.59964	6.66025	6.59964	6.59964	6.66385	6.59964	6.65907	6.59964	6.66327	6.63145
ENSG00000279840.1	AC004801.7	lncRNA	TEC	6.57879	6.6394	6.57879	6.57879	6.57879	6.57879	6.57879	6.6658	6.57879	6.62229
ENSG00000279875.1	AC074029.4	lncRNA	TEC	6.59598	6.59598	6.59598	6.59598	6.59598	6.59598	6.59598	6.68298	6.65961	6.67129
ENSG00000280054.1	AC004241.5	lncRNA	TEC	6.60919	6.60919	6.60919	6.67701	6.60919	6.60919	6.66862	6.60919	6.60919	6.60919
ENSG00000279134.1	AC090643.1	lncRNA	TEC	6.60054	6.60054	6.60054	6.60054	6.60054	6.60054	6.60054	6.60054	6.60054	6.60054
ENSG00000279411.1	AC090643.2	lncRNA	TEC	6.60054	6.60054	6.60054	6.60054	6.60054	6.60054	6.60054	6.60054	6.60054	6.60054
ENSG00000279444.1	AC135584.1	lncRNA	TEC	6.60054	6.60054	6.60054	6.60054	6.60054	6.60054	6.60054	6.60054	6.60054	6.60054
ENSG00000280181.1	AC025262.2	lncRNA	TEC	6.60919	6.60919	6.60919	6.60919	6.60919	6.60919	6.60919	6.60919	6.60919	6.60919
ENSG00000280320.1	AC025262.3	lncRNA	TEC	6.60054	6.60054	6.60054	6.60054	6.60054	6.60054	6.60054	6.60054	6.60054	6.60054
ENSG00000279505.1	AC022513.1	lncRNA	TEC	6.60054	6.60054	6.60054	6.60054	6.60054	6.60054	6.60054	6.60054	6.60054	6.60054
ENSG00000279310.1	AC073530.2	lncRNA	TEC	6.60054	6.60054	6.60054	6.60054	6.60054	6.60054	6.60054	6.60054	6.60054	6.60054
ENSG00000279551.1	AC025263.3	lncRNA	TEC	6.60919	6.60919	6.60919	6.60919	6.60919	6.60919	6.60919	6.60919	6.60919	6.60919
ENSG00000280049.1	AC079597.1	lncRNA	TEC	6.60054	6.60054	6.60054	6.60054	6.60054	6.60054	6.60054	6.60054	6.60054	6.60054
ENSG00000279530.2	AC092881.1	lncRNA	TEC	6.75024	6.64618	6.64618	6.64618	6.71039	6.71173	6.74062	6.73318	6.64618	6.68968
ENSG00000279939.1	AC025034.2	lncRNA	TEC	6.60054	6.60054	6.60054	6.60054	6.60054	6.60054	6.60054	6.60054	6.60054	6.60054
ENSG00000279190.1	AC007656.2	lncRNA	TEC	6.60919	6.60919	6.60919	6.60919	6.60919	6.60919	6.66862	6.60919	6.60919	6.60919
ENSG00000279798.1	AC018659.2	lncRNA	TEC	6.70354	6.66009	6.70431	6.59947	6.59947	6.66502	6.6589	6.83289	6.86508	6.84899
ENSG00000279148.1	AC126474.1	lncRNA	TEC	6.62552	6.62552	6.62552	6.69333	6.62552	6.62552	6.62552	6.62552	6.62552	6.62552
ENSG00000280088.1	AC126474.2	lncRNA	TEC	6.83796	6.81957	6.80685	6.8283	6.72085	6.85183	6.68669	6.84735	6.88553	6.86644
ENSG00000279176.1	AC079316.2	lncRNA	TEC	6.60054	6.60054	6.60054	6.60054	6.60054	6.60054	6.65997	6.60054	6.60054	6.60054
ENSG00000279630.1	AC190387.1	lncRNA	TEC	6.60054	6.60054	6.60054	6.60054	6.60054	6.60054	6.60054	6.60054	6.60054	6.60054
ENSG00000280426.1	AC084876.2	lncRNA	TEC	6.63364	6.63364	6.70007	6.70145	6.63364	6.69919	6.75587	6.63364	6.63364	6.63364
ENSG00000280110.1	AC087893.2	lncRNA	TEC	6.60054	6.60054	6.60054	6.60054	6.60054	6.60054	6.60054	6.60054	6.60054	6.60054
ENSG00000279360.1	AC007546.2	lncRNA	TEC	6.60054	6.60054	6.60054	6.60054	6.60054	6.60054	6.60054	6.60054	6.60054	6.60054
ENSG00000278993.1	AC002350.1	lncRNA	TEC	6.60934	6.60934	6.67577	6.60934	6.67355	6.67489	6.60934	6.69635	6.67297	6.68466
ENSG00000279925.1	AC144522.1	lncRNA	TEC	6.60054	6.60054	6.60054	6.60054	6.60054	6.60054	6.60054	6.60054	6.60054	6.60054
ENSG00000279001.1	AC079602.3	lncRNA	TEC	6.60054	6.60054	6.60054	6.60054	6.60054	6.60054	6.60054	6.60054	6.60054	6.60054
ENSG00000280120.1	AC073857.1	lncRNA	TEC	6.76592	6.76739	6.72723	6.83862	6.74223	6.84483	6.76369	6.80221	6.85106	6.82663
ENSG00000280381.1	AC026362.2	lncRNA	TEC	6.60054	6.60054	6.60054	6.60054	6.66475	6.60054	6.60054	6.60054	6.60054	6.60054
ENSG00000280138.1	AC027290.2	lncRNA	TEC	6.66604	6.7702	6.76131	6.84679	6.89684	6.87241	6.87855	6.73528	6.83386	6.78457
ENSG00000278861.1	AC117503.2	lncRNA	TEC	6.6282	6.6282	6.6282	6.6282	6.6282	6.69375	6.68763	6.71521	6.6282	6.6717
ENSG00000279953.1	AC117503.3	lncRNA	TEC	6.62974	6.62974	6.62974	6.62974	6.62974	6.62974	6.62974	6.62974	6.62974	6.62974
ENSG00000280097.1	AC073592.8	lncRNA	TEC	6.60054	6.60054	6.60054	6.60054	6.60054	6.60054	6.60054	6.60054	6.60054	6.60054
ENSG00000278973.1	AC073592.2	lncRNA	TEC	6.60054	6.60054	6.60054	6.60054	6.60054	6.60054	6.60054	6.60054	6.60054	6.60054
ENSG00000280444.1	AC073592.10	lncRNA	TEC	6.60054	6.60054	6.60054	6.60054	6.60054	6.60054	6.60054	6.60054	6.60054	6.60054
ENSG00000279087.1	AC073592.4	lncRNA	TEC	6.60054	6.60054	6.60054	6.60054	6.60054	6.60054	6.60054	6.60054	6.60054	6.60054
ENSG00000279931.1	AC073593.1	lncRNA	TEC	6.60054	6.60054	6.60054	6.60054	6.60054	6.60054	6.60054	6.60054	6.60054	6.60054
ENSG00000280300.1	AC117503.4	lncRNA	TEC	6.72096	6.68292	6.58671	6.58671	6.68827	6.58671	6.70894	6.67372	6.6874	6.68056
ENSG00000280117.1	AC122688.4	lncRNA	TEC	6.60919	6.60919	6.60919	6.60919	6.60919	6.60919	6.60919	6.60919	6.60919	6.60919
ENSG00000280125.1	AC005252.2	lncRNA	TEC	6.60054	6.60054	6.60054	6.60054	6.60054	6.60054	6.60054	6.60054	6.60054	6.60054
ENSG00000280415.1	AC005252.3	lncRNA	TEC	6.60054	6.60054	6.60054	6.60054	6.60054	6.60054	6.60054	6.60054	6.60054	6.60054
ENSG00000280364.1	AC005858.2	lncRNA	TEC	6.60054	6.60054	6.60054	6.60054	6.60054	6.60054	6.60054	6.60054	6.60054	6.60054
ENSG00000280398.1	AC005858.3	lncRNA	TEC	6.60054	6.60054	6.60054	6.60054	6.60054	6.60054	6.60054	6.60054	6.60054	6.60054
ENSG00000280272.1	AC005858.1	lncRNA	TEC	6.60054	6.60054	6.60054	6.60054	6.60054	6.60054	6.60054	6.60054	6.60054	6.60054
ENSG00000278866.1	AC006065.5	lncRNA	TEC	6.60054	6.60054	6.60054	6.60054	6.60054	6.60054	6.60054	6.60054	6.60054	6.60054
ENSG00000279171.1	AC006065.6	lncRNA	TEC	6.60054	6.60054	6.60054	6.60054	6.60054	6.60054	6.60054	6.60054	6.60054	6.60054
ENSG00000280024.1	AC048347.1	lncRNA	TEC	6.60054	6.60054	6.60054	6.60054	6.60054	6.60054	6.60054	6.60054	6.60054	6.60054
ENSG00000279952.1	AC068787.1	lncRNA	TEC	6.60054	6.60054	6.60054	6.60054	6.60054	6.60054	6.60054	6.60054	6.60054	6.60054
ENSG00000279475.1	AC087894.3	lncRNA	TEC	6.60054	6.60054	6.60054	6.60054	6.60054	6.60054	6.60054	6.60054	6.60054	6.60054
ENSG00000279180.1	AC061709.2	lncRNA	TEC	6.6751	6.60919	6.60919	6.60919	6.6734	6.60919	6.60919	6.60919	6.60919	6.60919
ENSG00000279500.1	AC108704.2	lncRNA	TEC	6.75134	6.70789	6.64727	6.71509	6.74883	6.75081	6.64727	6.64727	6.7109	6.67909
ENSG00000279193.1	AC026336.4	lncRNA	TEC	6.60054	6.60054	6.60054	6.60054	6.60054	6.60054	6.60054	6.60054	6.60054	6.60054
ENSG00000280051.1	AC079456.1	lncRNA	TEC	6.60054	6.60054	6.60054	6.60054	6.60054	6.60054	6.60054	6.60054	6.60054	6.60054
ENSG00000280196.1	AC055717.3	lncRNA	TEC	6.60054	6.60054	6.60054	6.60054	6.60054	6.60054	6.60054	6.60054	6.60054	6.60054
ENSG00000279343.1	AC127071.1	lncRNA	TEC	6.60054	6.60054	6.60054	6.60054	6.60054	6.60054	6.60054	6.60054	6.60054	6.60054
ENSG00000279478.1	AC127071.2	lncRNA	TEC	6.60054	6.60054	6.60054	6.60054	6.60054	6.60054	6.60054	6.60054	6.60054	6.60054
ENSG00000280405.1	AC026336.5	lncRNA	TEC	6.60054	6.60054	6.60054	6.60054	6.60054	6.60054	6.60054	6.60054	6.60054	6.60054
ENSG00000279650.1	AC073912.3	lncRNA	TEC	6.60054	6.60054	6.60054	6.60054	6.60054	6.60054	6.60054	6.60054	6.60054	6.60054
ENSG00000279233.1	AC122688.3	lncRNA	TEC	6.73556	6.72412	6.64195	6.80391	6.81105	6.77829	6.86682	6.74842	6.67621	6.71231
ENSG00000279905.1	AC063926.3	lncRNA	TEC	6.62974	6.69036	6.69617	6.62974	6.69396	6.62974	6.62974	6.62974	6.62974	6.62974
ENSG00000279146.1	AC063926.2	lncRNA	TEC	6.61554	6.61554	6.61554	6.61554	6.67976	6.61554	6.61554	6.61554	6.61554	6.61554
ENSG00000280217.1	AC126564.1	lncRNA	TEC	6.61554	6.61554	6.61554	6.61554	6.61554	6.61554	6.61554	6.61554	6.61554	6.61554
ENSG00000279746.1	AC092850.1	lncRNA	TEC	6.60054	6.60054	6.60054	6.60054	6.60054	6.60054	6.60054	6.60054	6.60054	6.60054
ENSG00000280319.1	AC073578.4	lncRNA	TEC	6.60919	6.60919	6.60919	6.60919	6.60919	6.60919	6.60919	6.60919	6.60919	6.60919
ENSG00000279388.1	AC073578.3	lncRNA	TEC	6.60054	6.60054	6.60054	6.60054	6.60054	6.60054	6.60054	6.60054	6.60054	6.60054
ENSG00000279455.1	AC117500.5	lncRNA	TEC	6.60919	6.60919	6.60919	6.60919	6.60919	6.60919	6.60919	6.60919	6.60919	6.60919
ENSG00000279153.1	AC117500.4	lncRNA	TEC	6.60054	6.60054	6.60054	6.60054	6.60054	6.60054	6.60054	6.60054	6.60054	6.60054
ENSG00000279462.1	AC093028.1	lncRNA	TEC	6.61554	6.61554	6.61554	6.61554	6.67976	6.61554	6.61554	6.61554	6.61554	6.61554
ENSG00000279940.1	AC073862.3	lncRNA	TEC	6.60919	6.60919	6.60919	6.60919	6.60919	6.60919	6.60919	6.60919	6.60919	6.60919
ENSG00000279976.1	AC073862.4	lncRNA	TEC	6.60054	6.60054	6.60054	6.60054	6.60054	6.60054	6.60054	6.60054	6.60054	6.60054
ENSG00000280200.1	AC073862.5	lncRNA	TEC	6.60054	6.60054	6.60054	6.60054	6.60054	6.60054	6.60054	6.60054	6.60054	6.60054
ENSG00000279581.1	AC073862.2	lncRNA	TEC	6.60054	6.60054	6.60054	6.60054	6.60054	6.60054	6.60054	6.60054	6.60054	6.60054
ENSG00000280002.1	AC078925.4	lncRNA	TEC	6.60054	6.60054	6.60054	6.60054	6.60054	6.60054	6.60054	6.60054	6.60054	6.60054
ENSG00000279128.1	AC078925.2	lncRNA	TEC	6.60054	6.60054	6.60054	6.66836	6.60054	6.60054	6.60054	6.60054	6.60054	6.60054
ENSG00000279993.1	AC078925.3	lncRNA	TEC	6.61554	6.61554	6.61554	6.61554	6.61554	6.61554	6.61554	6.61554	6.61554	6.61554
ENSG00000279283.1	AC131009.4	lncRNA	TEC	6.64596	6.64067	6.58005	6.58005	6.64426	6.68359	6.67449	6.7152	6.64368	6.67944
ENSG00000279113.1	AC148477.7	lncRNA	TEC	6.57879	6.57879	6.57879	6.57879	6.57879	6.57879	6.57879	6.6658	6.57879	6.62229
ENSG00000279704.1	AC148477.8	lncRNA	TEC	6.60054	6.60054	6.60054	6.60054	6.60054	6.60054	6.60054	6.60054	6.60054	6.60054
ENSG00000279023.1	AC148477.6	lncRNA	TEC	6.60054	6.60054	6.60054	6.60054	6.60054	6.60054	6.60054	6.60054	6.60054	6.60054
ENSG00000280150.1	AC148477.9	lncRNA	TEC	6.60054	6.60054	6.60054	6.60054	6.60054	6.60054	6.60054	6.60054	6.60054	6.60054
ENSG00000279480.1	AC138466.4	lncRNA	TEC	6.60054	6.60054	6.66697	6.60054	6.60054	6.60054	6.60054	6.60054	6.60054	6.60054
ENSG00000278872.1	AC148477.5	lncRNA	TEC	6.60054	6.60054	6.60054	6.60054	6.60054	6.60054	6.60054	6.60054	6.60054	6.60054
ENSG00000280311.1	AC131212.4	lncRNA	TEC	6.59328	6.6539	6.59328	6.59328	6.59328	6.59328	6.59328	6.59328	6.65691	6.6251
ENSG00000279640.1	AC138466.5	lncRNA	TEC	6.59328	6.59328	6.65971	6.59328	6.59328	6.72687	6.65271	6.59328	6.65691	6.6251
ENSG00000280287.1	AC131212.3	lncRNA	TEC	6.8593	6.88789	6.89385	6.91412	6.91525	6.68409	6.71298	6.75369	6.74857	6.75113
ENSG00000279700.1	AC131212.2	lncRNA	TEC	6.60054	6.60054	6.60054	6.73832	6.75693	6.70408	6.69498	6.60054	6.60054	6.60054
ENSG00000279466.1	AC073911.2	lncRNA	TEC	6.60054	6.60054	6.60054	6.60054	6.60054	6.60054	6.60054	6.60054	6.60054	6.60054
ENSG00000279817.1	AC073911.3	lncRNA	TEC	6.60054	6.60054	6.60054	6.60054	6.60054	6.60054	6.60054	6.60054	6.60054	6.60054
ENSG00000278949.1	AC127070.4	lncRNA	TEC	6.70659	6.76512	6.64068	6.77846	6.74223	6.84345	6.73512	6.64068	6.64068	6.64068
ENSG00000279951.1	AL138688.2	lncRNA	TEC	6.60054	6.60054	6.60054	6.60054	6.66475	6.60054	6.60054	6.60054	6.60054	6.60054
ENSG00000279065.1	AL138688.1	lncRNA	TEC	6.60054	6.60054	6.60054	6.60054	6.60054	6.60054	6.60054	6.60054	6.60054	6.60054
ENSG00000279135.1	AL512652.2	lncRNA	TEC	6.61554	6.61554	6.68197	6.72244	6.61554	6.61554	6.67497	6.61554	6.61554	6.61554
ENSG00000279695.1	AL359757.2	lncRNA	TEC	6.60054	6.60054	6.60054	6.60054	6.60054	6.60054	6.60054	6.60054	6.60054	6.60054
ENSG00000279550.1	AL359757.1	lncRNA	TEC	6.61554	6.61554	6.61554	6.61554	6.61554	6.61554	6.61554	6.61554	6.61554	6.61554
ENSG00000279393.1	AL139005.1	lncRNA	TEC	6.76058	6.66116	6.60054	6.60054	6.60054	6.60054	6.60054	6.60054	6.60054	6.60054
ENSG00000279527.1	AC073592.7	lncRNA	TEC	6.60054	6.60054	6.60054	6.60054	6.60054	6.60054	6.60054	6.60054	6.60054	6.60054
ENSG00000279071.1	AC073592.3	lncRNA	TEC	6.60919	6.60919	6.60919	6.60919	6.60919	6.60919	6.60919	6.60919	6.60919	6.60919
ENSG00000280354.1	AC073592.9	lncRNA	TEC	6.66645	6.60054	6.60054	6.60054	6.60054	6.60054	6.60054	6.60054	6.60054	6.60054
ENSG00000279121.1	AC073592.5	lncRNA	TEC	6.60054	6.60054	6.60054	6.60054	6.60054	6.60054	6.60054	6.60054	6.60054	6.60054
ENSG00000279334.1	AC073592.6	lncRNA	TEC	6.60054	6.66116	6.60054	6.60054	6.60054	6.60054	6.60054	6.60054	6.60054	6.60054
ENSG00000279499.1	AL157770.1	lncRNA	TEC	6.60054	6.60054	6.60054	6.60054	6.60054	6.60054	6.60054	6.60054	6.60054	6.60054
ENSG00000279149.1	AL356750.1	lncRNA	TEC	6.62974	6.62974	6.62974	6.69756	6.62974	6.69529	6.68917	6.62974	6.62974	6.62974
ENSG00000280431.1	AL160394.1	lncRNA	TEC	6.60919	6.66981	6.67562	6.60919	6.60919	6.60919	6.60919	6.60919	6.60919	6.60919
ENSG00000279511.1	AL356274.2	lncRNA	TEC	6.66551	6.59961	6.59961	6.59961	6.66382	6.59961	6.59961	6.68661	6.66324	6.67492
ENSG00000279025.1	AL356863.1	lncRNA	TEC	6.60054	6.60054	6.60054	6.60054	6.60054	6.60054	6.60054	6.60054	6.60054	6.60054
ENSG00000280060.1	AL512506.2	lncRNA	TEC	6.60054	6.60054	6.60054	6.60054	6.60054	6.60054	6.60054	6.60054	6.60054	6.60054
ENSG00000280357.1	AL138960.2	lncRNA	TEC	6.60054	6.60054	6.60054	6.60054	6.60054	6.60054	6.60054	6.60054	6.60054	6.60054
ENSG00000279314.1	AC002525.1	lncRNA	TEC	6.60919	6.66981	6.60919	6.60919	6.60919	6.60919	6.60919	6.60919	6.60919	6.60919
ENSG00000279677.1	AL162377.2	lncRNA	TEC	6.60054	6.60054	6.60054	6.60054	6.60054	6.60054	6.60054	6.60054	6.60054	6.60054
ENSG00000280296.1	AL137058.3	lncRNA	TEC	6.60054	6.60054	6.60054	6.60054	6.60054	6.60054	6.60054	6.60054	6.60054	6.60054
ENSG00000279657.1	AL161901.1	lncRNA	TEC	6.60054	6.60054	6.60054	6.60054	6.60054	6.60054	6.60054	6.60054	6.60054	6.60054
ENSG00000279754.1	AL162376.1	lncRNA	TEC	6.60054	6.60054	6.60054	6.60054	6.60054	6.60054	6.60054	6.60054	6.60054	6.60054
ENSG00000280348.1	AL138713.1	lncRNA	TEC	6.60054	6.60054	6.60054	6.60054	6.60054	6.60054	6.60054	6.60054	6.60054	6.60054
ENSG00000282864.1	AL356118.1	lncRNA	TEC	6.60054	6.60054	6.60054	6.60054	6.60054	6.60054	6.60054	6.60054	6.60054	6.60054
ENSG00000282865.1	AL157815.1	lncRNA	TEC	6.60919	6.60919	6.60919	6.60919	6.60919	6.60919	6.60919	6.60919	6.60919	6.60919
ENSG00000283097.1	AL159152.1	lncRNA	TEC	6.60054	6.60054	6.60054	6.60054	6.60054	6.66609	6.60054	6.60054	6.60054	6.60054
ENSG00000282993.1	AL356737.1	lncRNA	TEC	6.60054	6.60054	6.60054	6.60054	6.60054	6.60054	6.60054	6.60054	6.60054	6.60054
ENSG00000279157.1	AL162574.3	lncRNA	TEC	6.60054	6.60054	6.60054	6.60054	6.60054	6.60054	6.60054	6.60054	6.60054	6.60054
ENSG00000279702.1	AL356266.1	lncRNA	TEC	6.60054	6.60054	6.60054	6.60054	6.60054	6.60054	6.60054	6.60054	6.60054	6.60054
ENSG00000279965.1	AL390755.1	lncRNA	TEC	6.62085	6.68146	6.62085	6.62085	6.62085	6.6864	6.62085	6.62085	6.62085	6.62085
ENSG00000279770.1	LINC00552	lncRNA	TEC	6.59328	6.59328	6.59328	6.59328	6.59328	6.59328	6.59328	6.59328	6.65691	6.6251
ENSG00000279237.1	AL161773.1	lncRNA	TEC	6.60054	6.60054	6.60054	6.60054	6.60054	6.60054	6.60054	6.60054	6.60054	6.60054
ENSG00000280129.1	AL132780.5	lncRNA	TEC	6.59328	6.6539	6.59328	6.59328	6.6575	6.69682	6.65271	6.59328	6.65691	6.6251
ENSG00000279656.1	AL132780.4	lncRNA	TEC	6.74475	6.76512	6.70711	6.7085	6.74223	6.70623	6.7867	6.64068	6.64068	6.64068
ENSG00000279521.1	AL359396.1	lncRNA	TEC	6.62552	6.62552	6.62552	6.62552	6.62552	6.62552	6.62552	6.62552	6.62552	6.62552
ENSG00000279032.1	AL079305.1	lncRNA	TEC	6.58463	6.58463	6.58463	6.58463	6.58463	6.65018	6.58463	6.58463	6.64826	6.61645
ENSG00000280281.1	AL049781.1	lncRNA	TEC	6.60054	6.60054	6.60054	6.60054	6.60054	6.60054	6.60054	6.60054	6.60054	6.60054
ENSG00000279423.1	AL445363.3	lncRNA	TEC	6.60054	6.60054	6.60054	6.60054	6.60054	6.60054	6.60054	6.60054	6.60054	6.60054
ENSG00000279434.1	AL049776.1	lncRNA	TEC	6.67173	6.60582	6.71066	6.71272	6.67003	6.73941	6.75184	6.74097	6.66945	6.70521
ENSG00000279972.1	AL356596.1	lncRNA	TEC	6.5595	6.5595	6.5595	6.62731	6.62371	6.5595	6.5595	6.69464	6.62313	6.65888
ENSG00000279633.1	AL137918.1	lncRNA	TEC	6.66645	6.60054	6.60054	6.66836	6.60054	6.60054	6.65997	6.60054	6.60054	6.60054
ENSG00000280073.1	AL157996.1	lncRNA	TEC	6.56862	6.56862	6.56862	6.56862	6.56862	6.56862	6.56862	6.65563	6.66931	6.66247
ENSG00000279026.1	AC005225.4	lncRNA	TEC	6.6306	6.5647	6.63113	6.67159	6.72109	6.74677	6.73186	6.69984	6.71982	6.70983
ENSG00000279594.1	AL049780.3	lncRNA	TEC	6.59379	6.59379	6.59379	6.59379	6.65801	6.65934	6.59379	6.6808	6.59379	6.6373
ENSG00000280078.1	AC016526.3	lncRNA	TEC	6.60054	6.60054	6.60054	6.60054	6.60054	6.60054	6.60054	6.60054	6.60054	6.60054
ENSG00000279286.2	AL133373.2	lncRNA	TEC	6.60054	6.60054	6.60054	6.60054	6.60054	6.60054	6.60054	6.60054	6.60054	6.60054
ENSG00000279593.1	AL132642.2	lncRNA	TEC	6.60054	6.60054	6.60054	6.60054	6.60054	6.60054	6.60054	6.60054	6.60054	6.60054
ENSG00000280070.1	AL049833.3	lncRNA	TEC	6.60054	6.60054	6.60054	6.60054	6.60054	6.60054	6.60054	6.60054	6.60054	6.60054
ENSG00000278990.1	AL132796.3	lncRNA	TEC	6.60054	6.60054	6.60054	6.60054	6.60054	6.60054	6.60054	6.60054	6.60054	6.60054
ENSG00000279140.1	AL590326.1	lncRNA	TEC	6.62085	6.62085	6.62085	6.68866	6.62085	6.62085	6.62085	6.62085	6.62085	6.62085
ENSG00000280244.1	AL512356.3	lncRNA	TEC	6.5991	6.5991	6.5991	6.66691	6.5991	6.5991	6.65852	6.6861	6.5991	6.6426
ENSG00000278935.1	AC087386.2	lncRNA	TEC	6.64068	6.64068	6.64068	6.7085	6.64068	6.64068	6.64068	6.64068	6.64068	6.64068
ENSG00000279628.1	AC131280.1	lncRNA	TEC	6.60054	6.60054	6.60054	6.60054	6.60054	6.60054	6.60054	6.60054	6.60054	6.60054
ENSG00000279595.1	AC126335.2	lncRNA	TEC	6.70659	6.64068	6.64068	6.64068	6.64068	6.64068	6.64068	6.64068	6.64068	6.64068
ENSG00000279495.1	AL928654.4	lncRNA	TEC	6.82188	6.86331	6.80012	6.74585	6.83815	6.87862	6.88991	6.72596	6.63895	6.68246
ENSG00000279417.1	AC019322.4	lncRNA	TEC	7.17217	7.15724	7.2852	7.20375	7.254	7.28878	7.22605	7.1966	7.21302	7.20481
ENSG00000279912.1	AC068448.1	lncRNA	TEC	7.14018	7.12525	7.17546	7.14929	7.17422	7.12709	7.19405	7.131	7.08271	7.10686
ENSG00000279092.1	AC025678.3	lncRNA	TEC	6.59964	6.59964	6.59964	6.66745	6.70119	6.70317	6.69408	6.59964	6.66327	6.63145
ENSG00000279364.1	AC114546.3	lncRNA	TEC	6.60054	6.60054	6.60054	6.60054	6.60054	6.60054	6.60054	6.60054	6.60054	6.60054
ENSG00000280396.1	AC114546.4	lncRNA	TEC	6.60054	6.60054	6.60054	6.60054	6.60054	6.60054	6.60054	6.60054	6.60054	6.60054
ENSG00000279192.1	PWAR5	lncRNA	TEC	7.06531	7.19946	7.14838	6.85976	7.01869	6.9784	6.86801	6.89489	6.85202	6.87345
ENSG00000279735.2	AC124312.6	lncRNA	TEC	6.61554	6.67616	6.61554	6.61554	6.67976	6.61554	6.67497	6.61554	6.61554	6.61554
ENSG00000279050.1	PWAR1	lncRNA	TEC	6.71284	6.74866	6.5786	6.71638	6.73498	6.68213	6.5786	6.6656	6.67928	6.67244
ENSG00000280234.1	AC124303.2	lncRNA	TEC	6.63255	6.69317	6.69898	6.79671	6.69677	6.73609	6.75479	6.71956	6.69618	6.70787
ENSG00000279958.1	AC019278.1	lncRNA	TEC	6.60054	6.60054	6.60054	6.60054	6.60054	6.60054	6.60054	6.60054	6.60054	6.60054
ENSG00000279537.1	AC020658.7	lncRNA	TEC	6.58463	6.58463	6.58463	6.65245	6.58463	6.58463	6.58463	6.58463	6.64826	6.61645
ENSG00000279409.1	AC020658.6	lncRNA	TEC	6.62085	6.62085	6.62085	6.68866	6.62085	6.62085	6.68028	6.62085	6.62085	6.62085
ENSG00000279014.1	AC051619.9	lncRNA	TEC	6.60054	6.60054	6.60054	6.60054	6.60054	6.60054	6.60054	6.60054	6.60054	6.60054
ENSG00000284540.1	AC066615.1	lncRNA	TEC	6.73397	6.69836	6.70914	6.57393	6.63814	6.63947	6.66837	6.66093	6.67461	6.66777
ENSG00000279665.1	AC012100.3	lncRNA	TEC	6.60919	6.60919	6.67562	6.60919	6.60919	6.60919	6.60919	6.60919	6.60919	6.60919
ENSG00000280362.1	AC084759.3	lncRNA	TEC	6.60054	6.60054	6.60054	6.60054	6.60054	6.60054	6.60054	6.60054	6.60054	6.60054
ENSG00000279683.1	AC090517.3	lncRNA	TEC	6.60054	6.60054	6.60054	6.60054	6.60054	6.60054	6.60054	6.60054	6.60054	6.60054
ENSG00000279268.1	AC068213.1	lncRNA	TEC	6.86677	6.77925	6.83359	6.60919	6.6734	6.60919	6.66862	6.60919	6.60919	6.60919
ENSG00000280309.1	AC023300.3	lncRNA	TEC	6.60054	6.60054	6.60054	6.66836	6.60054	6.66609	6.65997	6.60054	6.60054	6.60054
ENSG00000280359.1	AC105133.2	lncRNA	TEC	6.60054	6.60054	6.60054	6.60054	6.60054	6.60054	6.60054	6.60054	6.60054	6.60054
ENSG00000279033.1	AC090984.1	lncRNA	TEC	6.60054	6.60054	6.60054	6.60054	6.60054	6.60054	6.60054	6.60054	6.60054	6.60054
ENSG00000278991.1	AC090181.3	lncRNA	TEC	6.669	6.60309	6.60309	6.74087	6.60309	6.73668	6.72532	6.73824	6.66672	6.70248
ENSG00000279694.1	AC011270.2	lncRNA	TEC	6.66316	6.65787	6.66369	6.59726	6.66147	6.66281	6.74328	6.77016	6.77466	6.77241
ENSG00000279373.1	AC027228.3	lncRNA	TEC	6.60919	6.60919	6.60919	6.60919	6.60919	6.67474	6.60919	6.60919	6.60919	6.60919
ENSG00000279235.1	AC011944.2	lncRNA	TEC	6.60919	6.60919	6.60919	6.60919	6.60919	6.60919	6.60919	6.60919	6.60919	6.60919
ENSG00000279421.1	AC067863.2	lncRNA	TEC	6.60054	6.60054	6.60054	6.60054	6.60054	6.60054	6.60054	6.60054	6.60054	6.60054
ENSG00000279719.1	AC015871.5	lncRNA	TEC	6.60054	6.60054	6.60054	6.60054	6.60054	6.60054	6.60054	6.60054	6.60054	6.60054
ENSG00000279705.1	AC092701.1	lncRNA	TEC	6.60054	6.60054	6.60054	6.60054	6.60054	6.60054	6.60054	6.60054	6.60054	6.60054
ENSG00000279394.1	AC015871.4	lncRNA	TEC	6.64909	6.58319	6.64962	6.58319	6.6474	6.68673	6.58319	6.67019	6.64682	6.65851
ENSG00000279834.1	AC068870.3	lncRNA	TEC	6.58463	6.58463	6.58463	6.58463	6.58463	6.58463	6.58463	6.58463	6.64826	6.61645
ENSG00000279758.1	AC105339.5	lncRNA	TEC	6.57879	6.57879	6.64522	6.64661	6.57879	6.64434	6.57879	6.6658	6.57879	6.62229
ENSG00000280038.1	DNM1P41	lncRNA	TEC	6.58358	6.58358	6.68842	6.74774	6.7624	6.76565	6.64301	6.75648	6.73871	6.74759
ENSG00000279708.1	AC133637.1	lncRNA	TEC	6.60054	6.60054	6.60054	6.60054	6.60054	6.60054	6.60054	6.60054	6.60054	6.60054
ENSG00000279945.1	AC013489.3	lncRNA	TEC	6.60054	6.60054	6.60054	6.60054	6.60054	6.60054	6.60054	6.60054	6.60054	6.60054
ENSG00000280377.1	AC027176.3	lncRNA	TEC	6.61554	6.61554	6.61554	6.68336	6.61554	6.71908	6.70999	6.61554	6.61554	6.61554
ENSG00000279980.1	AC018946.2	lncRNA	TEC	6.60054	6.60054	6.60054	6.60054	6.60054	6.60054	6.60054	6.60054	6.60054	6.60054
ENSG00000280076.1	AC112693.3	lncRNA	TEC	6.60054	6.60054	6.60054	6.60054	6.60054	6.60054	6.60054	6.60054	6.60054	6.60054
ENSG00000280304.1	AC104260.2	lncRNA	TEC	6.5754	6.5754	6.5754	6.5754	6.5754	6.64095	6.5754	6.71055	6.5754	6.64298
ENSG00000279091.1	AC026523.2	lncRNA	TEC	6.72633	6.68829	6.65851	6.59209	6.6563	6.59209	6.68653	6.67909	6.65571	6.6674
ENSG00000279645.1	AC016251.1	lncRNA	TEC	6.62085	6.62085	6.62085	6.62085	6.62085	6.62085	6.62085	6.62085	6.62085	6.62085
ENSG00000280048.1	AC012409.5	lncRNA	TEC	6.60919	6.60919	6.60919	6.60919	6.60919	6.60919	6.60919	6.60919	6.60919	6.60919
ENSG00000280291.1	AC016251.2	lncRNA	TEC	6.60919	6.60919	6.60919	6.60919	6.60919	6.60919	6.60919	6.60919	6.60919	6.60919
ENSG00000279846.1	AC015660.4	lncRNA	TEC	6.60054	6.60054	6.60054	6.60054	6.60054	6.60054	6.60054	6.60054	6.60054	6.60054
ENSG00000279588.2	AC087762.2	lncRNA	TEC	6.6751	6.60919	6.60919	6.60919	6.60919	6.60919	6.60919	6.60919	6.60919	6.60919
ENSG00000278995.1	Z69720.2	lncRNA	TEC	6.90368	6.90916	7.02693	6.70744	6.60054	6.60054	6.60054	6.60054	6.60054	6.60054
[truncated: 35,535 more rows]
