# Supplementary material for: Dynamic landscape of chromatin accessibility and transcriptomic changes during differentiation of human embryonic stem cells into dopaminergic neurons
Source: Sci Rep. 2021 Aug 20;11:16977. doi: 10.1038/s41598-021-96263-1 (PMC8379280; doi:10.1038/s41598-021-96263-1)
Supplement: Supplementary file 2 — Supplementary Information 2. [file 41598_2021_96263_MOESM2_ESM.xlsx]

## Sheet: DEGs_D0_vs_D14
geneId	geneName	type	specific_type	baseMean	log2FoldChange	lfcSE	stat	pvalue	padj	upRegIn
ENSG00000253507.5	AC104257.1	lncRNA	lincRNA	310.003	-8.73519	0.519961	-16.7997	2.45252e-63	8.06796e-62	D0
ENSG00000185559.14	DLK1	protein_coding	protein_coding	3011.31	8.27204	0.201001	41.1542	0	0	D14
ENSG00000236673.5	AL117378.1	lncRNA	lincRNA	297.309	-8.03583	0.428086	-18.7715	1.291e-78	5.38727e-77	D0
ENSG00000215866.7	LINC01356	lncRNA	lincRNA	731.387	-7.90556	0.268417	-29.4526	1.16701e-190	1.64532e-188	D0
ENSG00000219445.2	AC019155.2	lncRNA	lincRNA	149.039	-7.74034	0.533141	-14.5184	9.26722e-48	2.29218e-46	D0
ENSG00000254339.5	AC064802.1	lncRNA	lincRNA	295.396	-7.39406	0.351252	-21.0506	2.25709e-98	1.23408e-96	D0
ENSG00000111704.10	NANOG	protein_coding	protein_coding	242.204	-7.20014	0.362908	-19.8401	1.34161e-87	6.39628e-86	D0
ENSG00000241186.9	TDGF1	protein_coding	protein_coding	439.762	-7.17701	0.270856	-26.4975	1.03612e-154	9.97609e-153	D0
ENSG00000143632.14	ACTA1	protein_coding	protein_coding	373.913	-7.16221	0.291488	-24.5712	2.56835e-133	2.06073e-131	D0
ENSG00000254934.5	LINC00678	lncRNA	lincRNA	315.18	-7.10615	0.310698	-22.8716	8.91419e-116	5.92418e-114	D0
ENSG00000230798.5	FOXD3-AS1	lncRNA	antisense	75.7551	-7.05244	0.585154	-12.0523	1.88626e-33	3.12865e-32	D0
ENSG00000156234.7	CXCL13	protein_coding	protein_coding	57.0834	7.0415	0.799242	8.81022	1.249e-18	1.16562e-17	D14
ENSG00000226673.2	LINC01108	lncRNA	lincRNA	426.094	-7.0331	0.2627	-26.7723	6.78941e-158	6.9077e-156	D0
ENSG00000103089.8	FA2H	protein_coding	protein_coding	27.4397	-6.82243	0.811772	-8.40437	4.30178e-17	3.68367e-16	D0
ENSG00000131203.12	IDO1	protein_coding	protein_coding	27.3543	-6.81707	0.812067	-8.39471	4.67039e-17	3.98893e-16	D0
ENSG00000256288.1	AC022075.2	lncRNA	lincRNA	99.4921	-6.80952	0.485326	-14.0308	1.00974e-44	2.29084e-43	D0
ENSG00000136110.12	CNMD	protein_coding	protein_coding	75.0978	-6.80473	0.548267	-12.4113	2.26825e-35	4.02614e-34	D0
ENSG00000131969.14	ABHD12B	protein_coding	protein_coding	204.215	-6.784	0.345278	-19.6479	6.02381e-86	2.8042e-84	D0
ENSG00000265992.1	ESRG	lncRNA	sense_intronic	2454.9	-6.72217	0.102518	-65.5707	0	0	D0
ENSG00000132297.11	HHLA1	protein_coding	protein_coding	945.365	-6.70498	0.16042	-41.7964	0	0	D0
ENSG00000255666.6	AP000943.2	lncRNA	lincRNA	250.053	-6.6821	0.336598	-19.8519	1.06169e-87	5.08634e-86	D0
ENSG00000279481.1	AC104791.2	lncRNA	TEC	428.836	-6.66778	0.232975	-28.6201	3.7728e-180	4.74315e-178	D0
ENSG00000260834.1	AC009055.2	lncRNA	lincRNA	153.919	-6.65357	0.379088	-17.5515	5.78883e-69	2.08124e-67	D0
ENSG00000258609.3	LINC-ROR	lncRNA	lincRNA	33.6712	-6.61234	0.721542	-9.16418	4.99257e-20	4.99206e-19	D0
ENSG00000184344.3	GDF3	protein_coding	protein_coding	52.4771	-6.55565	0.595413	-11.0102	3.41067e-28	4.78464e-27	D0
ENSG00000197408.9	CYP2B6	protein_coding	protein_coding	31.9424	-6.54433	0.722665	-9.05583	1.35534e-19	1.32895e-18	D0
ENSG00000282048.1	AL591742.2	lncRNA	sense_intronic	61.7069	-6.53616	0.552933	-11.8209	3.04461e-32	4.88176e-31	D0
ENSG00000075388.3	FGF4	protein_coding	protein_coding	21.7242	-6.53415	0.824801	-7.92209	2.33554e-15	1.80074e-14	D0
ENSG00000278910.4	BANCR	lncRNA	lincRNA	21.1446	-6.50386	0.825878	-7.87509	3.40495e-15	2.59687e-14	D0
ENSG00000232301.2	LNCPRESS1	lncRNA	lincRNA	69.7249	-6.49971	0.519763	-12.5051	6.99707e-36	1.26589e-34	D0
ENSG00000282024.1	AL009031.1	lncRNA	antisense	369.312	-6.45014	0.235022	-27.4448	8.00792e-166	9.29766e-164	D0
ENSG00000121207.11	LRAT	protein_coding	protein_coding	158.812	-6.42354	0.348968	-18.4072	1.14976e-75	4.62199e-74	D0
ENSG00000154237.12	LRRK1	protein_coding	protein_coding	2100.03	-6.42173	0.099688	-64.4183	0	0	D0
ENSG00000180347.13	ITPRID1	protein_coding	protein_coding	19.6028	-6.40523	0.830644	-7.71116	1.24677e-14	9.12211e-14	D0
ENSG00000240563.1	L1TD1	protein_coding	protein_coding	671.044	-6.39033	0.171446	-37.2731	4.46938e-304	1.24249e-301	D0
ENSG00000283633.1	AP000547.3	lncRNA	lincRNA	106.813	-6.34985	0.410107	-15.4834	4.49045e-54	1.2572e-52	D0
ENSG00000111783.12	RFX4	protein_coding	protein_coding	76.8963	6.32034	0.59546	10.6142	2.5591e-26	3.32531e-25	D14
ENSG00000274652.1	AL157817.1	lncRNA	lincRNA	17.6086	-6.2796	0.836314	-7.50866	5.97354e-14	4.20791e-13	D0
ENSG00000258649.1	AL392023.1	lncRNA	lincRNA	25.0297	-6.23104	0.733751	-8.49204	2.03044e-17	1.77882e-16	D0
ENSG00000171794.3	UTF1	protein_coding	protein_coding	33.132	-6.22509	0.659723	-9.43591	3.87612e-21	4.10224e-20	D0
ENSG00000120949.14	TNFRSF8	protein_coding	protein_coding	24.8145	-6.21436	0.734588	-8.45966	2.68168e-17	2.32971e-16	D0
ENSG00000182866.16	LCK	protein_coding	protein_coding	32.3518	-6.19546	0.660009	-9.38695	6.17657e-21	6.45385e-20	D0
ENSG00000187867.8	PALM3	protein_coding	protein_coding	24.3364	-6.19425	0.735748	-8.41898	3.79772e-17	3.26336e-16	D0
ENSG00000251687.1	AC104791.1	lncRNA	antisense	47.0793	-6.15985	0.561854	-10.9634	5.72828e-28	7.9567e-27	D0
ENSG00000259048.1	AL392023.2	lncRNA	antisense	273.623	-6.13204	0.245734	-24.954	1.93358e-137	1.59686e-135	D0
ENSG00000162344.3	FGF19	protein_coding	protein_coding	30.8355	-6.13143	0.662179	-9.25948	2.05431e-20	2.09226e-19	D0
ENSG00000251292.1	ERVH-1	lncRNA	lincRNA	82.9035	-6.11327	0.429987	-14.2173	7.15433e-46	1.68914e-44	D0
ENSG00000130182.7	ZSCAN10	protein_coding	protein_coding	111.217	-6.09212	0.372495	-16.3549	4.01366e-60	1.25549e-58	D0
ENSG00000204531.17	POU5F1	protein_coding	protein_coding	1515.81	-6.06413	0.10442	-58.0745	0	0	D0
ENSG00000254365.1	AC091820.2	lncRNA	antisense	14.6239	-6.052	0.847431	-7.14159	9.22582e-13	6.05584e-12	D0
ENSG00000282012.1	AP000357.2	lncRNA	lincRNA	76.4752	-6.00101	0.43175	-13.8993	6.40002e-44	1.42417e-42	D0
ENSG00000182968.4	SOX1	protein_coding	protein_coding	34.7535	5.94527	0.737545	8.0609	7.57364e-16	6.01321e-15	D14
ENSG00000275216.2	AL161431.1	lncRNA	lincRNA	1076.75	-5.90063	0.116661	-50.5791	0	0	D0
ENSG00000147596.3	PRDM14	protein_coding	protein_coding	148.021	-5.88936	0.306444	-19.2184	2.59667e-82	1.14149e-80	D0
ENSG00000167634.12	NLRP7	protein_coding	protein_coding	12.8473	-5.87947	0.856856	-6.86168	6.80575e-12	4.22561e-11	D0
ENSG00000255192.5	NANOGP8	protein_coding	protein_coding	30.9786	-5.83904	0.613861	-9.51199	1.87054e-21	2.01863e-20	D0
ENSG00000250328.5	MGC32805	lncRNA	antisense	67.7429	-5.82941	0.434215	-13.4252	4.30541e-41	8.92649e-40	D0
ENSG00000134516.16	DOCK2	protein_coding	protein_coding	43.0628	-5.8269	0.531746	-10.9581	6.07868e-28	8.41971e-27	D0
ENSG00000280511.1	AL591030.1	lncRNA	lincRNA	96.9101	-5.79921	0.365929	-15.8479	1.45336e-56	4.31375e-55	D0
ENSG00000094755.16	GABRP	protein_coding	protein_coding	124.401	-5.77083	0.320934	-17.9814	2.72667e-72	1.03697e-70	D0
ENSG00000166816.14	LDHD	protein_coding	protein_coding	35.2122	-5.76139	0.569951	-10.1086	5.06104e-24	6.0469e-23	D0
ENSG00000261780.2	LINC02582	lncRNA	processed_transcript	406.144	-5.75864	0.181215	-31.7779	1.30644e-221	2.1853e-219	D0
ENSG00000154096.13	THY1	protein_coding	protein_coding	519.987	-5.74699	0.158732	-36.2056	4.97204e-287	1.21158e-284	D0
ENSG00000237412.6	PRSS56	protein_coding	protein_coding	29.2447	5.72204	0.745469	7.67575	1.64451e-14	1.19556e-13	D14
ENSG00000163032.11	VSNL1	protein_coding	protein_coding	28.4679	-5.72054	0.616893	-9.27315	1.80732e-20	1.84642e-19	D0
ENSG00000253348.1	AC008514.1	lncRNA	antisense	67.1821	-5.68842	0.419182	-13.5703	6.00997e-42	1.27966e-40	D0
ENSG00000241743.3	XACT	lncRNA	lincRNA	10.5443	-5.63831	0.869422	-6.48513	8.86539e-11	5.10012e-10	D0
ENSG00000169174.10	PCSK9	protein_coding	protein_coding	103.973	-5.58117	0.331109	-16.856	9.4768e-64	3.17577e-62	D0
ENSG00000144834.13	TAGLN3	protein_coding	protein_coding	35.3099	5.58056	0.670947	8.31745	8.98781e-17	7.53937e-16	D14
ENSG00000156966.6	B3GNT7	protein_coding	protein_coding	234.234	-5.57869	0.222885	-25.0295	2.92164e-138	2.42299e-136	D0
ENSG00000166546.13	BEAN1	protein_coding	protein_coding	89.3021	5.56593	0.450704	12.3494	4.90687e-35	8.58615e-34	D14
ENSG00000243709.1	LEFTY1	protein_coding	protein_coding	143.899	-5.51165	0.277995	-19.8264	1.76075e-87	8.35423e-86	D0
ENSG00000112297.14	CRYBG1	protein_coding	protein_coding	59.0368	-5.5045	0.422913	-13.0157	9.96531e-39	1.95522e-37	D0
ENSG00000249152.1	LNCPRESS2	lncRNA	lincRNA	14.3239	-5.50436	0.763247	-7.21177	5.5229e-13	3.68281e-12	D0
ENSG00000248329.5	APELA	protein_coding	protein_coding	251.252	-5.49707	0.210259	-26.1443	1.14384e-150	1.05009e-148	D0
ENSG00000198729.4	PPP1R14C	protein_coding	protein_coding	49.6668	5.48294	0.568154	9.65045	4.89423e-22	5.44852e-21	D14
ENSG00000163735.6	CXCL5	protein_coding	protein_coding	179.552	-5.47581	0.246083	-22.2519	1.08162e-109	6.65081e-108	D0
ENSG00000254587.1	AP003066.1	lncRNA	lincRNA	9.22163	-5.4713	0.878996	-6.22448	4.83145e-10	2.62059e-09	D0
ENSG00000100078.3	PLA2G3	protein_coding	protein_coding	23.3962	-5.45134	0.625732	-8.71194	2.98713e-18	2.72963e-17	D0
ENSG00000125798.14	FOXA2	protein_coding	protein_coding	14.9791	5.425	0.872041	6.22103	4.93889e-10	2.67592e-09	D14
ENSG00000138722.9	MMRN1	protein_coding	protein_coding	31.1364	5.41904	0.675988	8.01648	1.08815e-15	8.56377e-15	D14
ENSG00000163492.15	CCDC141	protein_coding	protein_coding	8.51372	-5.38481	0.883402	-6.09553	1.09072e-09	5.75326e-09	D0
ENSG00000197721.16	CR1L	protein_coding	protein_coding	8.45227	-5.37503	0.883566	-6.08334	1.17706e-09	6.1888e-09	D0
ENSG00000139874.5	SSTR1	protein_coding	protein_coding	17.5255	-5.37462	0.688996	-7.80065	6.15911e-15	4.61186e-14	D0
ENSG00000261364.1	AC063923.2	lncRNA	lincRNA	8.34134	-5.35589	0.885613	-6.04767	1.46956e-09	7.66145e-09	D0
ENSG00000204711.8	C9orf135	protein_coding	protein_coding	61.8951	-5.34868	0.395141	-13.5361	9.56791e-42	2.0263e-40	D0
ENSG00000172061.8	LRRC15	protein_coding	protein_coding	29.4631	5.34226	0.677949	7.88003	3.27314e-15	2.5002e-14	D14
ENSG00000117322.17	CR2	protein_coding	protein_coding	8.23485	-5.33807	0.885763	-6.02652	1.67529e-09	8.69723e-09	D0
ENSG00000232973.12	CYP1B1-AS1	lncRNA	antisense	189.758	-5.33721	0.229912	-23.2142	3.27444e-119	2.29188e-117	D0
ENSG00000171517.5	LPAR3	protein_coding	protein_coding	21.2024	-5.31684	0.629172	-8.45053	2.89977e-17	2.51364e-16	D0
ENSG00000187140.5	FOXD3	protein_coding	protein_coding	8.03095	-5.31264	0.887036	-5.9892	2.10872e-09	1.08958e-08	D0
ENSG00000238266.2	LINC00707	lncRNA	lincRNA	12.2889	-5.30319	0.773063	-6.85998	6.88715e-12	4.27345e-11	D0
ENSG00000185633.10	NDUFA4L2	protein_coding	protein_coding	96.1976	5.29646	0.40267	13.1534	1.62779e-39	3.26185e-38	D14
ENSG00000156049.6	GNA14	protein_coding	protein_coding	67.4924	-5.27837	0.372389	-14.1744	1.3205e-45	3.09182e-44	D0
ENSG00000197462.3	AC003975.1	lncRNA	lincRNA	37.5959	-5.27353	0.486859	-10.8317	2.43491e-27	3.28505e-26	D0
ENSG00000133980.4	VRTN	protein_coding	protein_coding	58.7706	-5.27331	0.396721	-13.2922	2.56772e-40	5.24654e-39	D0
ENSG00000075223.13	SEMA3C	protein_coding	protein_coding	267.655	5.20829	0.240039	21.6977	2.1578e-104	1.25636e-102	D14
ENSG00000254277.1	AC009446.1	lncRNA	lincRNA	132.67	-5.19706	0.264767	-19.6288	8.7707e-86	4.06376e-84	D0
ENSG00000136014.11	USP44	protein_coding	protein_coding	256.421	-5.19027	0.190242	-27.2825	6.84441e-164	7.71971e-162	D0
ENSG00000148680.15	HTR7	protein_coding	protein_coding	15.2215	-5.18563	0.695374	-7.45733	8.82926e-14	6.1711e-13	D0
ENSG00000165480.15	SKA3	protein_coding	protein_coding	110.899	-5.1784	0.285572	-18.1334	1.73683e-73	6.74835e-72	D0
ENSG00000253652.1	AC136628.4	lncRNA	lincRNA	7.15616	-5.16375	0.896553	-5.75956	8.43345e-09	4.12539e-08	D0
ENSG00000226792.7	C13orf42	protein_coding	protein_coding	66.2413	-5.16137	0.365763	-14.1112	3.23912e-45	7.4689e-44	D0
ENSG00000104490.17	NCALD	protein_coding	protein_coding	137.773	5.1132	0.320779	15.9399	3.3468e-57	1.00854e-55	D14
ENSG00000177108.5	ZDHHC22	protein_coding	protein_coding	52.089	-5.0995	0.399955	-12.7502	3.11029e-37	5.86351e-36	D0
ENSG00000076662.9	ICAM3	protein_coding	protein_coding	10.1959	-5.05837	0.785839	-6.43691	1.21933e-10	6.92378e-10	D0
ENSG00000233056.2	ERVH48-1	lncRNA	lincRNA	580.553	-5.04612	0.123493	-40.8618	0	0	D0
ENSG00000280058.1	AL117378.2	lncRNA	TEC	9.98548	-5.02375	0.788275	-6.37309	1.85253e-10	1.03643e-09	D0
ENSG00000254297.1	AC091820.1	lncRNA	antisense	13.4079	-5.00818	0.703642	-7.11751	1.09898e-12	7.18743e-12	D0
ENSG00000164120.13	HPGD	protein_coding	protein_coding	219.635	-5.00734	0.194643	-25.7258	6.01883e-146	5.35134e-144	D0
ENSG00000164129.11	NPY5R	protein_coding	protein_coding	9.71631	-4.98896	0.788468	-6.3274	2.49324e-10	1.38041e-09	D0
ENSG00000112541.14	PDE10A	protein_coding	protein_coding	141.854	4.95463	0.304434	16.2749	1.4881e-59	4.64015e-58	D14
ENSG00000249675.1	AC097487.1	lncRNA	lincRNA	19.8173	-4.94817	0.595171	-8.31387	9.26295e-17	7.76687e-16	D0
ENSG00000225226.1	LINC01795	lncRNA	lincRNA	12.7115	-4.9372	0.706198	-6.99124	2.72458e-12	1.74433e-11	D0
ENSG00000087128.9	TMPRSS11E	protein_coding	protein_coding	5.92371	-4.9337	0.909693	-5.42348	5.84508e-08	2.66014e-07	D0
ENSG00000254258.1	AC087354.1	lncRNA	lincRNA	73.5468	-4.93214	0.324078	-15.219	2.64588e-52	7.20337e-51	D0
ENSG00000136750.12	GAD2	protein_coding	protein_coding	19.4355	-4.92953	0.596261	-8.2674	1.36909e-16	1.13782e-15	D0
ENSG00000197487.8	GALP	protein_coding	protein_coding	9.89141	4.92355	0.899286	5.47495	4.37623e-08	2.01677e-07	D14
ENSG00000133636.10	NTS	protein_coding	protein_coding	42.5366	-4.91817	0.41928	-11.73	8.94179e-32	1.41421e-30	D0
ENSG00000163623.9	NKX6-1	protein_coding	protein_coding	15.4168	4.90864	0.778269	6.30712	2.84271e-10	1.56512e-09	D14
ENSG00000128573.24	FOXP2	protein_coding	protein_coding	9.73004	4.90821	0.899884	5.45427	4.91744e-08	2.2546e-07	D14
ENSG00000175745.12	NR2F1	protein_coding	protein_coding	216.287	4.89918	0.241881	20.2545	3.24401e-91	1.6088e-89	D14
ENSG00000231689.2	LINC01090	lncRNA	lincRNA	18.8882	-4.89439	0.595754	-8.21545	2.11366e-16	1.73758e-15	D0
ENSG00000146904.8	EPHA1	protein_coding	protein_coding	261.849	-4.88567	0.172356	-28.3464	9.2734e-177	1.14399e-174	D0
ENSG00000155886.11	SLC24A2	protein_coding	protein_coding	18.934	-4.88297	0.596487	-8.18622	2.69564e-16	2.19952e-15	D0
ENSG00000181541.5	MAB21L2	protein_coding	protein_coding	9.40357	4.87663	0.90178	5.40778	6.38099e-08	2.89071e-07	D14
ENSG00000118513.18	MYB	protein_coding	protein_coding	5.66658	-4.87655	0.913195	-5.34009	9.28999e-08	4.14761e-07	D0
ENSG00000139269.2	INHBE	protein_coding	protein_coding	87.1265	-4.87257	0.294257	-16.5589	1.38193e-61	4.42799e-60	D0
ENSG00000100095.18	SEZ6L	protein_coding	protein_coding	25.7334	4.84822	0.632083	7.67023	1.71685e-14	1.24723e-13	D14
ENSG00000101276.15	SLC52A3	protein_coding	protein_coding	18.0074	-4.82349	0.597816	-8.06851	7.11589e-16	5.66117e-15	D0
ENSG00000179256.2	SMCO3	protein_coding	protein_coding	8.97868	4.81456	0.905182	5.31888	1.04406e-07	4.64031e-07	D14
ENSG00000105996.6	HOXA2	protein_coding	protein_coding	8.92817	4.81446	0.904918	5.32033	1.03579e-07	4.60669e-07	D14
ENSG00000007372.22	PAX6	protein_coding	protein_coding	8.93965	4.81414	0.905021	5.31937	1.04129e-07	4.62904e-07	D14
ENSG00000230148.8	HOXB-AS1	lncRNA	antisense	8.98698	4.81166	0.905619	5.31311	1.0777e-07	4.78121e-07	D14
ENSG00000234787.7	LINC00458	lncRNA	lincRNA	48.6146	-4.80012	0.380413	-12.6182	1.67675e-36	3.10467e-35	D0
ENSG00000105997.22	HOXA3	protein_coding	protein_coding	8.87223	4.79906	0.90599	5.29704	1.17697e-07	5.1913e-07	D14
ENSG00000228624.7	HDAC2-AS2	lncRNA	antisense	39.1265	-4.79147	0.421467	-11.3685	5.9979e-30	8.90794e-29	D0
ENSG00000143995.19	MEIS1	protein_coding	protein_coding	83.5306	4.79124	0.370711	12.9245	3.27557e-38	6.3138e-37	D14
ENSG00000164362.19	TERT	protein_coding	protein_coding	8.24354	-4.77381	0.800049	-5.96689	2.41813e-09	1.24165e-08	D0
ENSG00000170542.5	SERPINB9	protein_coding	protein_coding	1734.29	-4.76751	0.06706	-71.0932	0	0	D0
ENSG00000276644.4	DACH1	protein_coding	protein_coding	19.1176	4.76151	0.698198	6.81971	9.1224e-12	5.59534e-11	D14
ENSG00000237087.1	AC068134.2	lncRNA	lincRNA	14.2719	-4.75888	0.652741	-7.2906	3.08574e-13	2.09157e-12	D0
ENSG00000258417.3	AC100868.1	protein_coding	protein_coding	8.13318	-4.75655	0.800428	-5.94251	2.80683e-09	1.43119e-08	D0
ENSG00000069482.6	GAL	protein_coding	protein_coding	348.079	-4.75357	0.144809	-32.8265	2.46561e-236	4.34521e-234	D0
ENSG00000147614.3	ATP6V0D2	protein_coding	protein_coding	102.278	4.75077	0.33298	14.2674	3.49223e-46	8.30478e-45	D14
ENSG00000251027.1	LINC01950	lncRNA	lincRNA	7.92017	-4.7172	0.802041	-5.88149	4.06594e-09	2.04833e-08	D0
ENSG00000007062.11	PROM1	protein_coding	protein_coding	171.752	-4.70973	0.202302	-23.2807	6.96207e-120	4.90776e-118	D0
ENSG00000236922.9	LINC01378	lncRNA	lincRNA	4.92937	-4.70606	0.923883	-5.09378	3.50997e-07	1.47781e-06	D0
ENSG00000163737.3	PF4	protein_coding	protein_coding	4.87554	-4.69208	0.925306	-5.07084	3.96064e-07	1.65942e-06	D0
ENSG00000148600.14	CDHR1	protein_coding	protein_coding	13.4814	-4.69098	0.654853	-7.1634	7.86998e-13	5.1935e-12	D0
ENSG00000197406.7	DIO3	protein_coding	protein_coding	17.9394	4.68173	0.70273	6.66221	2.69748e-11	1.60467e-10	D14
ENSG00000259280.1	AC018563.1	lncRNA	processed_transcript	12.8256	4.67261	0.789543	5.91812	3.25644e-09	1.6519e-08	D14
ENSG00000257474.5	AC027288.1	lncRNA	lincRNA	4.79834	-4.6708	0.926189	-5.04303	4.58222e-07	1.90729e-06	D0
ENSG00000142182.8	DNMT3L	protein_coding	protein_coding	7.69833	-4.66787	0.805699	-5.79357	6.89058e-09	3.39168e-08	D0
ENSG00000205502.3	C2CD4B	protein_coding	protein_coding	4.76355	-4.66426	0.926709	-5.03314	4.82499e-07	2.00369e-06	D0
ENSG00000111206.12	FOXM1	protein_coding	protein_coding	114.625	-4.65874	0.242802	-19.1874	4.71678e-82	2.0643e-80	D0
ENSG00000007038.10	PRSS21	protein_coding	protein_coding	4.74943	-4.65408	0.928084	-5.01472	5.31109e-07	2.19862e-06	D0
ENSG00000141449.14	GREB1L	protein_coding	protein_coding	51.8203	4.65335	0.444524	10.4682	1.20975e-25	1.53557e-24	D14
ENSG00000142405.21	NLRP12	protein_coding	protein_coding	24.4419	-4.64993	0.504383	-9.21905	2.99731e-20	3.02923e-19	D0
ENSG00000283567.1	C19orf85	protein_coding	protein_coding	4.65647	-4.62891	0.929285	-4.98116	6.32054e-07	2.59312e-06	D0
ENSG00000138795.9	LEF1	protein_coding	protein_coding	64.8649	4.61907	0.398714	11.5849	4.9155e-31	7.60958e-30	D14
ENSG00000158246.7	TENT5B	protein_coding	protein_coding	103.144	-4.60858	0.252464	-18.2544	1.90892e-74	7.5206e-73	D0
ENSG00000078018.19	MAP2	protein_coding	protein_coding	120.898	4.60852	0.294096	15.6701	2.4227e-55	6.98091e-54	D14
ENSG00000266074.8	BAHCC1	protein_coding	protein_coding	139.325	4.60479	0.274122	16.7983	2.50983e-63	8.24277e-62	D14
ENSG00000120094.7	HOXB1	protein_coding	protein_coding	30.9881	4.59701	0.550972	8.34345	7.21521e-17	6.08606e-16	D14
ENSG00000274090.1	AL354821.1	lncRNA	lincRNA	9.9149	-4.59113	0.72438	-6.33801	2.32745e-10	1.29188e-09	D0
ENSG00000255234.5	AP000446.1	lncRNA	antisense	23.3482	-4.58912	0.504581	-9.09491	9.4666e-20	9.33611e-19	D0
ENSG00000166535.19	A2ML1	protein_coding	protein_coding	18.0223	-4.58459	0.571181	-8.02651	1.00283e-15	7.92075e-15	D0
ENSG00000157005.3	SST	protein_coding	protein_coding	7.35996	4.58349	0.918464	4.99039	6.02573e-07	2.47835e-06	D14
ENSG00000142185.16	TRPM2	protein_coding	protein_coding	23.1691	-4.57727	0.508628	-8.99924	2.27295e-19	2.19811e-18	D0
ENSG00000099260.10	PALMD	protein_coding	protein_coding	11.9428	4.577	0.793764	5.7662	8.10782e-09	3.97003e-08	D14
ENSG00000118292.8	C1orf54	protein_coding	protein_coding	122.384	4.57043	0.289199	15.8038	2.93109e-56	8.62203e-55	D14
ENSG00000115556.13	PLCD4	protein_coding	protein_coding	58.1443	4.56956	0.412466	11.0786	1.59308e-28	2.26054e-27	D14
ENSG00000171533.11	MAP6	protein_coding	protein_coding	71.4339	4.55927	0.37403	12.1896	3.5319e-34	6.02009e-33	D14
ENSG00000088305.18	DNMT3B	protein_coding	protein_coding	1047.89	-4.55656	0.0802918	-56.75	0	0	D0
ENSG00000198286.9	CARD11	protein_coding	protein_coding	75.3716	-4.54793	0.288838	-15.7456	7.36235e-56	2.14018e-54	D0
ENSG00000169607.12	CKAP2L	protein_coding	protein_coding	38.1796	-4.53865	0.397879	-11.4071	3.85263e-30	5.75649e-29	D0
ENSG00000185847.7	LINC01405	lncRNA	lincRNA	30.3246	-4.53156	0.442966	-10.23	1.45452e-24	1.77547e-23	D0
ENSG00000185905.3	C16orf54	protein_coding	protein_coding	6.83061	-4.52954	0.814324	-5.56233	2.662e-08	1.2473e-07	D0
ENSG00000126353.3	CCR7	protein_coding	protein_coding	56.2778	4.52739	0.415185	10.9045	1.09667e-27	1.50844e-26	D14
ENSG00000280142.1	AL357562.1	lncRNA	TEC	17.0866	-4.51272	0.568789	-7.93391	2.12346e-15	1.64364e-14	D0
ENSG00000144406.18	UNC80	protein_coding	protein_coding	28.9035	4.50405	0.553154	8.14249	3.87244e-16	3.13512e-15	D14
ENSG00000080986.12	NDC80	protein_coding	protein_coding	135.887	-4.48818	0.214335	-20.94	2.31386e-97	1.24106e-95	D0
ENSG00000130768.14	SMPDL3B	protein_coding	protein_coding	14.2269	-4.48281	0.610811	-7.33911	2.15018e-13	1.47004e-12	D0
ENSG00000112175.7	BMP5	protein_coding	protein_coding	11.0924	4.48277	0.798219	5.61597	1.95466e-08	9.2476e-08	D14
ENSG00000187398.11	LUZP2	protein_coding	protein_coding	19.2032	-4.47641	0.53846	-8.31337	9.30257e-17	7.79678e-16	D0
ENSG00000234273.1	AC073071.1	lncRNA	lincRNA	4.13564	-4.47572	0.939176	-4.76558	1.88312e-06	7.39977e-06	D0
ENSG00000163286.8	ALPG	protein_coding	protein_coding	16.5211	-4.46852	0.57206	-7.81127	5.66149e-15	4.25377e-14	D0
ENSG00000148344.10	PTGES	protein_coding	protein_coding	178.207	4.4619	0.233568	19.1033	2.3724e-81	1.02241e-79	D14
ENSG00000204175.5	GPRIN2	protein_coding	protein_coding	6.52832	-4.45652	0.817427	-5.45188	4.98396e-08	2.28298e-07	D0
ENSG00000006047.12	YBX2	protein_coding	protein_coding	38.595	-4.45277	0.387744	-11.4838	1.59161e-30	2.41656e-29	D0
ENSG00000204335.3	SP5	protein_coding	protein_coding	10.8533	4.45138	0.801715	5.55233	2.81895e-08	1.31756e-07	D14
ENSG00000115163.14	CENPA	protein_coding	protein_coding	85.2633	-4.45092	0.264877	-16.8037	2.29135e-63	7.56297e-62	D0
ENSG00000225889.7	AC012368.1	lncRNA	antisense	367.293	-4.44394	0.129839	-34.2264	9.7862e-257	1.95111e-254	D0
ENSG00000152910.18	CNTNAP4	protein_coding	protein_coding	6.46736	4.42727	0.928257	4.76944	1.84739e-06	7.26513e-06	D14
ENSG00000130950.13	NUTM2F	protein_coding	protein_coding	3.93666	-4.41649	0.943449	-4.68122	2.85173e-06	1.09829e-05	D0
ENSG00000101447.14	FAM83D	protein_coding	protein_coding	73.7061	-4.41567	0.284109	-15.5422	1.79846e-54	5.08567e-53	D0
ENSG00000054392.12	HHAT	protein_coding	protein_coding	35.4178	4.40871	0.494302	8.91906	4.70261e-19	4.4884e-18	D14
ENSG00000197044.10	ZNF441	protein_coding	protein_coding	47.5118	4.40196	0.431219	10.2082	1.82288e-24	2.21688e-23	D14
ENSG00000260719.1	AC009133.3	lncRNA	antisense	10.999	-4.4018	0.666142	-6.60791	3.89788e-11	2.2973e-10	D0
ENSG00000171951.4	SCG2	protein_coding	protein_coding	211.354	4.39717	0.210642	20.8751	9.01505e-97	4.7962e-95	D14
ENSG00000170373.8	CST1	protein_coding	protein_coding	6.25379	-4.39695	0.821213	-5.35421	8.59311e-08	3.85129e-07	D0
ENSG00000142178.8	SIK1	protein_coding	protein_coding	10.3507	4.3947	0.802801	5.4742	4.39481e-08	2.02391e-07	D14
ENSG00000124839.12	RAB17	protein_coding	protein_coding	221.936	-4.39071	0.16413	-26.7515	1.18677e-157	1.18906e-155	D0
ENSG00000279882.1	AC112702.1	lncRNA	TEC	625.295	-4.38718	0.0980436	-44.7472	0	0	D0
ENSG00000164265.8	SCGB3A2	protein_coding	protein_coding	217.979	-4.3826	0.165798	-26.4333	5.67293e-154	5.40929e-152	D0
ENSG00000115461.4	IGFBP5	protein_coding	protein_coding	6248.88	4.37881	0.0437432	100.103	0	0	D14
ENSG00000160867.14	FGFR4	protein_coding	protein_coding	83.4429	-4.37578	0.265139	-16.5037	3.44819e-61	1.09246e-59	D0
ENSG00000105205.6	CLC	protein_coding	protein_coding	3.78332	-4.37319	0.945888	-4.62337	3.77552e-06	1.43559e-05	D0
ENSG00000117407.16	ARTN	protein_coding	protein_coding	10.7854	-4.3638	0.667702	-6.53554	6.33786e-11	3.68582e-10	D0
ENSG00000248131.5	LINC01194	lncRNA	lincRNA	15.2164	-4.34725	0.57612	-7.54573	4.49751e-14	3.19438e-13	D0
ENSG00000101057.15	MYBL2	protein_coding	protein_coding	173.514	-4.34336	0.182072	-23.8552	8.95171e-126	6.61756e-124	D0
ENSG00000138622.3	HCN4	protein_coding	protein_coding	54.2803	-4.34257	0.321529	-13.506	1.44099e-41	3.03547e-40	D0
ENSG00000075702.17	WDR62	protein_coding	protein_coding	58.9578	-4.34215	0.308971	-14.0536	7.32397e-45	1.67509e-43	D0
ENSG00000233429.9	HOTAIRM1	lncRNA	antisense	6.05422	4.33584	0.935449	4.63504	3.56865e-06	1.36059e-05	D14
ENSG00000234261.3	AL138720.1	lncRNA	lincRNA	3.72516	-4.33311	0.949378	-4.56416	5.0151e-06	1.87726e-05	D0
ENSG00000143369.14	ECM1	protein_coding	protein_coding	453.571	4.33217	0.141976	30.5134	1.73195e-204	2.62964e-202	D14
ENSG00000167513.8	CDT1	protein_coding	protein_coding	87.6473	-4.32783	0.255307	-16.9515	1.87715e-64	6.35525e-63	D0
ENSG00000236714.1	LINC01844	lncRNA	lincRNA	12.7154	-4.32229	0.618753	-6.98548	2.83877e-12	1.8145e-11	D0
ENSG00000104722.13	NEFM	protein_coding	protein_coding	312.748	4.31714	0.169984	25.3973	2.6994e-142	2.32667e-140	D14
ENSG00000107984.9	DKK1	protein_coding	protein_coding	9.75573	4.31632	0.805925	5.35573	8.52106e-08	3.81986e-07	D14
ENSG00000160097.17	FNDC5	protein_coding	protein_coding	28.9359	4.31177	0.525797	8.20044	2.39507e-16	1.96321e-15	D14
ENSG00000157502.13	MUM1L1	protein_coding	protein_coding	94.0727	4.30187	0.303439	14.177	1.27105e-45	2.97957e-44	D14
ENSG00000115896.15	PLCL1	protein_coding	protein_coding	5.86716	4.29447	0.936855	4.58392	4.5633e-06	1.71661e-05	D14
ENSG00000124772.11	CPNE5	protein_coding	protein_coding	17.1967	4.29118	0.65078	6.5939	4.28431e-11	2.51528e-10	D14
ENSG00000128683.13	GAD1	protein_coding	protein_coding	39.9636	4.28698	0.451784	9.48901	2.33242e-21	2.50067e-20	D14
ENSG00000227838.1	AL121885.2	lncRNA	lincRNA	3.5229	-4.27772	0.952486	-4.49111	7.08539e-06	2.60285e-05	D0
ENSG00000107295.9	SH3GL2	protein_coding	protein_coding	12.4067	-4.27712	0.620561	-6.89234	5.48814e-12	3.43452e-11	D0
ENSG00000141968.7	VAV1	protein_coding	protein_coding	14.4301	-4.27617	0.582723	-7.33825	2.16398e-13	1.47897e-12	D0
ENSG00000156970.12	BUB1B	protein_coding	protein_coding	130.832	-4.27514	0.205378	-20.816	3.10284e-96	1.63317e-94	D0
ENSG00000168875.2	SOX14	protein_coding	protein_coding	5.66614	-4.26565	0.828719	-5.14729	2.64283e-07	1.12641e-06	D0
ENSG00000134138.19	MEIS2	protein_coding	protein_coding	155.576	4.26109	0.235926	18.0611	6.44751e-73	2.47109e-71	D14
ENSG00000250899.3	AC125807.2	lncRNA	lincRNA	16.3239	-4.25246	0.546366	-7.78318	7.07267e-15	5.27391e-14	D0
ENSG00000254226.5	LINC01933	lncRNA	lincRNA	5.56703	4.2489	0.938556	4.52706	5.98095e-06	2.21861e-05	D14
ENSG00000102755.11	FLT1	protein_coding	protein_coding	31.3088	-4.24618	0.405882	-10.4616	1.29624e-25	1.64323e-24	D0
ENSG00000163251.3	FZD5	protein_coding	protein_coding	292.683	-4.23969	0.137348	-30.8683	3.18463e-209	4.94947e-207	D0
ENSG00000163421.8	PROK2	protein_coding	protein_coding	3.42995	-4.23162	0.956021	-4.42628	9.58709e-06	3.46448e-05	D0
ENSG00000134470.20	IL15RA	protein_coding	protein_coding	3.37776	-4.22909	0.955427	-4.42638	9.58259e-06	3.46349e-05	D0
ENSG00000129514.5	FOXA1	protein_coding	protein_coding	5.45948	4.22691	0.9406	4.49384	6.99488e-06	2.57152e-05	D14
ENSG00000115339.13	GALNT3	protein_coding	protein_coding	92.2517	-4.22297	0.241613	-17.4782	2.09905e-68	7.46507e-67	D0
ENSG00000178999.12	AURKB	protein_coding	protein_coding	138.605	-4.21819	0.197225	-21.3877	1.73759e-101	9.85531e-100	D0
ENSG00000140450.8	ARRDC4	protein_coding	protein_coding	579.823	4.21811	0.12183	34.623	1.14029e-262	2.34448e-260	D14
ENSG00000162849.15	KIF26B	protein_coding	protein_coding	74.9065	4.21707	0.334061	12.6236	1.56404e-36	2.90414e-35	D14
ENSG00000174004.5	NRROS	protein_coding	protein_coding	58.1873	-4.21685	0.300434	-14.0359	9.40256e-45	2.13811e-43	D0
ENSG00000261888.1	AC144831.1	lncRNA	lincRNA	5.38571	4.21419	0.940667	4.48	7.46417e-06	2.73386e-05	D14
ENSG00000231698.2	AP002856.2	lncRNA	lincRNA	5.38935	-4.2083	0.835804	-5.03503	4.77762e-07	1.98444e-06	D0
ENSG00000156959.8	LHFPL4	protein_coding	protein_coding	20.0132	-4.20673	0.49391	-8.5172	1.63462e-17	1.43588e-16	D0
ENSG00000089685.14	BIRC5	protein_coding	protein_coding	148.384	-4.20597	0.189671	-22.1751	5.97284e-109	3.64991e-107	D0
ENSG00000141934.9	PLPP2	protein_coding	protein_coding	93.6057	-4.20445	0.239292	-17.5704	4.1516e-69	1.49807e-67	D0
ENSG00000126787.12	DLGAP5	protein_coding	protein_coding	182.797	-4.19796	0.170585	-24.6093	1.00454e-133	8.09292e-132	D0
ENSG00000174963.17	ZIC4	protein_coding	protein_coding	19.5844	4.19304	0.606988	6.90795	4.91718e-12	3.087e-11	D14
ENSG00000186871.6	ERCC6L	protein_coding	protein_coding	26.1944	-4.19091	0.436888	-9.59265	8.58505e-22	9.42445e-21	D0
ENSG00000158764.6	ITLN2	protein_coding	protein_coding	5.36438	-4.18445	0.835773	-5.00668	5.53759e-07	2.28807e-06	D0
ENSG00000148541.12	FAM13C	protein_coding	protein_coding	5.25843	4.18386	0.94258	4.43873	9.04918e-06	3.28151e-05	D14
ENSG00000137273.5	FOXF2	protein_coding	protein_coding	5.25313	4.18085	0.942939	4.43385	9.25638e-06	3.35172e-05	D14
ENSG00000179111.8	HES7	protein_coding	protein_coding	8.77396	4.17836	0.815077	5.12633	2.95439e-07	1.25083e-06	D14
ENSG00000166105.15	GLB1L3	protein_coding	protein_coding	38.2108	-4.17477	0.364843	-11.4426	2.56008e-30	3.86026e-29	D0
ENSG00000092345.13	DAZL	protein_coding	protein_coding	3.24673	-4.17473	0.959318	-4.35176	1.35047e-05	4.79163e-05	D0
ENSG00000197594.12	ENPP1	protein_coding	protein_coding	132.986	-4.17392	0.199849	-20.8854	7.26439e-97	3.88168e-95	D0
ENSG00000148677.6	ANKRD1	protein_coding	protein_coding	29.812	-4.17077	0.408856	-10.2011	1.96055e-24	2.38137e-23	D0
ENSG00000261175.6	LINC02188	lncRNA	lincRNA	5.27794	-4.16718	0.83757	-4.97532	6.51383e-07	2.66964e-06	D0
ENSG00000170091.10	NSG2	protein_coding	protein_coding	8.74398	4.16435	0.820318	5.0765	3.84451e-07	1.61384e-06	D14
ENSG00000008516.16	MMP25	protein_coding	protein_coding	21.6182	-4.16364	0.471942	-8.82236	1.12073e-18	1.04988e-17	D0
ENSG00000015592.16	STMN4	protein_coding	protein_coding	8.71435	4.16258	0.814221	5.11235	3.18177e-07	1.34393e-06	D14
ENSG00000285689.1	AC091951.4	lncRNA	lincRNA	3.1929	-4.15515	0.96117	-4.32301	1.53913e-05	5.42102e-05	D0
ENSG00000128242.12	GAL3ST1	protein_coding	protein_coding	5.267	-4.15424	0.83856	-4.95401	7.26979e-07	2.96837e-06	D0
ENSG00000232445.1	AC006329.1	lncRNA	antisense	74.1793	-4.15008	0.262827	-15.7902	3.637e-56	1.06667e-54	D0
ENSG00000284294.1	AC007326.5	lncRNA	processed_transcript	95.4994	-4.13215	0.23288	-17.7437	1.92689e-70	7.12227e-69	D0
ENSG00000184486.9	POU3F2	protein_coding	protein_coding	29.0555	4.13121	0.501287	8.2412	1.70488e-16	1.41212e-15	D14
ENSG00000136982.5	DSCC1	protein_coding	protein_coding	39.238	-4.12899	0.35776	-11.5412	8.17546e-31	1.25773e-29	D0
ENSG00000161958.10	FGF11	protein_coding	protein_coding	15.248	4.12805	0.658313	6.27065	3.59547e-10	1.96694e-09	D14
ENSG00000226887.7	ERVMER34-1	protein_coding	protein_coding	19.068	-4.12755	0.495635	-8.3278	8.2356e-17	6.93195e-16	D0
ENSG00000183778.17	B3GALT5	protein_coding	protein_coding	74.8155	-4.12279	0.259756	-15.8718	9.93722e-57	2.96733e-55	D0
ENSG00000171320.14	ESCO2	protein_coding	protein_coding	13.0081	-4.12235	0.586557	-7.02805	2.09447e-12	1.35056e-11	D0
ENSG00000134207.16	SYT6	protein_coding	protein_coding	58.6	-4.11832	0.294114	-14.0025	1.50587e-44	3.38916e-43	D0
ENSG00000248746.5	ACTN3	protein_coding	protein_coding	38.9804	-4.11605	0.357178	-11.5238	1.00078e-30	1.53365e-29	D0
ENSG00000121769.7	FABP3	protein_coding	protein_coding	640.435	4.11561	0.113324	36.3172	8.64458e-289	2.15983e-286	D14
ENSG00000187513.8	GJA4	protein_coding	protein_coding	5.06703	-4.11202	0.838733	-4.90266	9.45493e-07	3.82499e-06	D0
ENSG00000278995.1	Z69720.2	lncRNA	TEC	7.14505	-4.11112	0.750986	-5.4743	4.3925e-08	2.02332e-07	D0
ENSG00000176387.6	HSD11B2	protein_coding	protein_coding	30.4323	-4.10686	0.398116	-10.3157	5.98243e-25	7.3847e-24	D0
ENSG00000102096.9	PIM2	protein_coding	protein_coding	354.073	-4.10096	0.122026	-33.6073	1.31302e-247	2.49196e-245	D0
ENSG00000081479.13	LRP2	protein_coding	protein_coding	95.8928	4.10029	0.285425	14.3656	8.51157e-47	2.05884e-45	D14
ENSG00000181291.7	TMEM132E	protein_coding	protein_coding	8.24773	4.09715	0.821549	4.98711	6.12905e-07	2.51874e-06	D14
ENSG00000119969.14	HELLS	protein_coding	protein_coding	208.662	-4.09492	0.155754	-26.291	2.43223e-152	2.28607e-150	D0
ENSG00000145386.9	CCNA2	protein_coding	protein_coding	149.101	-4.08854	0.183452	-22.2868	4.96644e-110	3.06336e-108	D0
ENSG00000164128.6	NPY1R	protein_coding	protein_coding	51.5127	-4.08256	0.308908	-13.2161	7.0848e-40	1.4372e-38	D0
ENSG00000173917.10	HOXB2	protein_coding	protein_coding	24.6903	4.08159	0.530349	7.69604	1.40344e-14	1.02369e-13	D14
ENSG00000258498.8	DIO3OS	lncRNA	lincRNA	4.80383	4.07889	0.94921	4.29713	1.7302e-05	6.06584e-05	D14
ENSG00000280707.2	HPAT5	lncRNA	lincRNA	51.1146	-4.07276	0.30862	-13.1967	9.16911e-40	1.8524e-38	D0
ENSG00000169554.19	ZEB2	protein_coding	protein_coding	74.0212	4.06908	0.31948	12.7366	3.70204e-37	6.97169e-36	D14
ENSG00000255021.1	AC093496.1	lncRNA	lincRNA	10.6158	-4.06401	0.632144	-6.42894	1.28498e-10	7.27982e-10	D0
ENSG00000188848.15	BEND4	protein_coding	protein_coding	29.7268	-4.06401	0.400321	-10.1519	3.25073e-24	3.9076e-23	D0
ENSG00000256463.8	SALL3	protein_coding	protein_coding	44.9197	-4.05707	0.327653	-12.3822	3.26216e-35	5.74898e-34	D0
ENSG00000174600.13	CMKLR1	protein_coding	protein_coding	6.72525	-4.05607	0.751852	-5.39477	6.86127e-08	3.10187e-07	D0
ENSG00000050344.8	NFE2L3	protein_coding	protein_coding	327.55	-4.05416	0.12461	-32.5348	3.43585e-232	5.89712e-230	D0
ENSG00000231160.9	KLF3-AS1	lncRNA	processed_transcript	11.3165	4.04798	0.732605	5.52547	3.28607e-08	1.52828e-07	D14
ENSG00000151650.7	VENTX	protein_coding	protein_coding	31.5363	-4.04765	0.389564	-10.3902	2.74716e-25	3.44057e-24	D0
ENSG00000275993.2	SIK1B	protein_coding	protein_coding	62.8471	4.04301	0.344607	11.7322	8.7132e-32	1.37916e-30	D14
ENSG00000186439.12	TRDN	protein_coding	protein_coding	50.0557	-4.03938	0.308967	-13.0738	4.64646e-39	9.21727e-38	D0
ENSG00000104419.14	NDRG1	protein_coding	protein_coding	583.04	4.03193	0.116195	34.6996	7.98939e-264	1.65994e-261	D14
ENSG00000095596.11	CYP26A1	protein_coding	protein_coding	7.91548	4.02556	0.823495	4.88838	1.01669e-06	4.09959e-06	D14
ENSG00000163530.4	DPPA2	protein_coding	protein_coding	32.6247	-4.02288	0.377627	-10.6531	1.68725e-26	2.20988e-25	D0
ENSG00000196550.10	FAM72A	protein_coding	protein_coding	8.46724	-4.02218	0.684864	-5.87296	4.28069e-09	2.14938e-08	D0
ENSG00000184408.9	KCND2	protein_coding	protein_coding	6.5969	-4.02068	0.754955	-5.32573	1.00549e-07	4.48203e-07	D0
ENSG00000188883.4	KLRG2	protein_coding	protein_coding	8.42485	-4.01965	0.685584	-5.8631	4.54314e-09	2.27307e-08	D0
ENSG00000133101.9	CCNA1	protein_coding	protein_coding	4.73475	-4.01941	0.847729	-4.74138	2.12265e-06	8.29806e-06	D0
ENSG00000143847.15	PPFIA4	protein_coding	protein_coding	97.2165	4.01775	0.279024	14.3993	5.22739e-47	1.2691e-45	D14
ENSG00000266524.2	GDF10	protein_coding	protein_coding	42.6129	4.0173	0.408453	9.8354	7.92486e-23	9.07314e-22	D14
ENSG00000119699.7	TGFB3	protein_coding	protein_coding	23.699	4.01598	0.532267	7.54506	4.52096e-14	3.20988e-13	D14
ENSG00000152779.13	SLC16A12	protein_coding	protein_coding	2.88193	-4.01515	0.971763	-4.13182	3.59903e-05	0.000121039	D0
ENSG00000185432.11	METTL7A	protein_coding	protein_coding	101.499	-4.01511	0.21943	-18.2979	8.59258e-75	3.40563e-73	D0
ENSG00000137959.15	IFI44L	protein_coding	protein_coding	7.68873	4.01075	0.82318	4.87226	1.10327e-06	4.43239e-06	D14
ENSG00000112984.11	KIF20A	protein_coding	protein_coding	152.831	-4.00786	0.17933	-22.3491	1.23148e-110	7.66783e-109	D0
ENSG00000133317.14	LGALS12	protein_coding	protein_coding	4.73105	-4.00427	0.846662	-4.72947	2.25104e-06	8.76523e-06	D0
ENSG00000224525.2	AL591686.1	lncRNA	antisense	4.66852	-4.00207	0.845982	-4.73069	2.23762e-06	8.7147e-06	D0
ENSG00000120279.6	MYCT1	protein_coding	protein_coding	2.86348	-4.00119	0.971612	-4.11809	3.82018e-05	0.000128127	D0
ENSG00000164344.15	KLKB1	protein_coding	protein_coding	32.3061	-4.00103	0.377601	-10.5959	3.11269e-26	4.02874e-25	D0
ENSG00000113263.12	ITK	protein_coding	protein_coding	4.56905	3.99659	0.955515	4.18266	2.88123e-05	9.81188e-05	D14
ENSG00000068489.12	PRR11	protein_coding	protein_coding	70.5851	-3.99312	0.259928	-15.3624	2.92469e-53	8.11921e-52	D0
ENSG00000197905.8	TEAD4	protein_coding	protein_coding	63.091	-3.99033	0.274223	-14.5514	5.72471e-48	1.4285e-46	D0
ENSG00000100341.11	PNPLA5	protein_coding	protein_coding	2.87432	-3.98837	0.973683	-4.09617	4.20046e-05	0.000140357	D0
ENSG00000184224.3	C11orf72	lncRNA	lincRNA	494.866	-3.98703	0.0998601	-39.9262	0	0	D0
ENSG00000180353.10	HCLS1	protein_coding	protein_coding	40.8953	-3.98339	0.335778	-11.8631	1.83931e-32	2.96121e-31	D0
ENSG00000100526.19	CDKN3	protein_coding	protein_coding	44.7277	-3.98217	0.322734	-12.3389	5.59463e-35	9.75503e-34	D0
ENSG00000179046.8	TRIML2	protein_coding	protein_coding	153.979	-3.9816	0.177344	-22.4513	1.24298e-111	7.86343e-110	D0
ENSG00000180592.16	SKIDA1	protein_coding	protein_coding	26.4199	3.98156	0.510233	7.80341	6.02542e-15	4.51861e-14	D14
ENSG00000125966.9	MMP24	protein_coding	protein_coding	60.835	-3.98102	0.277437	-14.3493	1.07652e-46	2.5881e-45	D0
ENSG00000243004.5	AC005062.1	lncRNA	sense_overlapping	69.9358	-3.9793	0.259041	-15.3617	2.95828e-53	8.20091e-52	D0
ENSG00000187553.8	CYP26C1	protein_coding	protein_coding	4.38967	3.96983	0.956164	4.15184	3.2982e-05	0.000111382	D14
ENSG00000140067.6	FAM181A	protein_coding	protein_coding	4.47479	3.96782	0.957255	4.14499	3.39826e-05	0.00011456	D14
ENSG00000165462.5	PHOX2A	protein_coding	protein_coding	10.4777	3.96385	0.731824	5.41639	6.08133e-08	2.76256e-07	D14
ENSG00000140835.9	CHST4	protein_coding	protein_coding	6.32942	-3.96202	0.757084	-5.23326	1.66547e-07	7.25516e-07	D0
ENSG00000102878.16	HSF4	protein_coding	protein_coding	142.267	3.96036	0.227059	17.442	3.96035e-68	1.39838e-66	D14
ENSG00000153002.11	CPB1	protein_coding	protein_coding	4.36301	3.95985	0.957181	4.13699	3.51884e-05	0.000118463	D14
ENSG00000166869.2	CHP2	protein_coding	protein_coding	6.31972	-3.95961	0.756907	-5.23129	1.68327e-07	7.32621e-07	D0
ENSG00000102290.22	PCDH11X	protein_coding	protein_coding	40.1754	-3.95313	0.336812	-11.7369	8.2468e-32	1.30848e-30	D0
ENSG00000140451.12	PIF1	protein_coding	protein_coding	74.1356	-3.95237	0.250608	-15.7711	4.91598e-56	1.43538e-54	D0
ENSG00000144354.13	CDCA7	protein_coding	protein_coding	133.087	-3.95216	0.188077	-21.0135	4.93143e-98	2.68145e-96	D0
ENSG00000198796.6	ALPK2	protein_coding	protein_coding	55.6454	3.93825	0.354276	11.1163	1.0448e-28	1.49005e-27	D14
ENSG00000241769.7	LINC00893	lncRNA	antisense	7.26587	3.93398	0.827917	4.75166	2.01755e-06	7.90125e-06	D14
ENSG00000100721.10	TCL1A	protein_coding	protein_coding	6.16306	-3.93396	0.760736	-5.17126	2.32526e-07	9.97524e-07	D0
ENSG00000100122.6	CRYBB1	protein_coding	protein_coding	61.3736	3.93276	0.337232	11.6619	1.99567e-31	3.12127e-30	D14
ENSG00000112394.16	SLC16A10	protein_coding	protein_coding	44.8784	-3.93026	0.316714	-12.4095	2.32158e-35	4.11711e-34	D0
ENSG00000166292.11	TMEM100	protein_coding	protein_coding	10.2172	3.92829	0.733356	5.3566	8.48048e-08	3.8034e-07	D14
ENSG00000235750.9	KIAA0040	protein_coding	protein_coding	23.9533	-3.92629	0.433174	-9.06401	1.25746e-19	1.23543e-18	D0
ENSG00000258545.5	RHOXF1-AS1	lncRNA	antisense	23.8008	-3.92598	0.429514	-9.14052	6.2154e-20	6.19907e-19	D0
ENSG00000117399.13	CDC20	protein_coding	protein_coding	215.007	-3.925	0.147968	-26.526	4.8608e-155	4.72623e-153	D0
ENSG00000173826.14	KCNH6	protein_coding	protein_coding	9.77099	-3.92293	0.647255	-6.06087	1.35384e-09	7.07685e-09	D0
ENSG00000173673.7	HES3	protein_coding	protein_coding	23.8672	-3.92205	0.430113	-9.11864	7.60722e-20	7.54908e-19	D0
ENSG00000169418.9	NPR1	protein_coding	protein_coding	9.66069	-3.92202	0.639438	-6.13354	8.59463e-10	4.55656e-09	D0
ENSG00000280623.1	PCAT14	lncRNA	lincRNA	124.938	-3.91946	0.192409	-20.3705	3.05669e-92	1.53911e-90	D0
ENSG00000165905.17	LARGE2	protein_coding	protein_coding	55.03	-3.91904	0.286657	-13.6715	1.5019e-42	3.25764e-41	D0
ENSG00000109846.7	CRYAB	protein_coding	protein_coding	49.1363	3.9169	0.374513	10.4586	1.3378e-25	1.69375e-24	D14
ENSG00000267696.6	ERVK-28	lncRNA	lincRNA	321.406	-3.91467	0.120274	-32.5479	2.24156e-232	3.88105e-230	D0
ENSG00000134817.10	APLNR	protein_coding	protein_coding	18.9738	3.91283	0.570719	6.85597	7.0828e-12	4.38658e-11	D14
ENSG00000283403.1	AC005394.2	lncRNA	processed_transcript	33.9138	-3.91233	0.367788	-10.6375	1.99501e-26	2.60433e-25	D0
ENSG00000170893.3	TRH	protein_coding	protein_coding	24.7795	3.89792	0.508335	7.66801	1.74684e-14	1.26855e-13	D14
ENSG00000104413.16	ESRP1	protein_coding	protein_coding	234.348	-3.88999	0.139919	-27.8018	4.12677e-170	4.9434e-168	D0
ENSG00000114654.7	EFCC1	protein_coding	protein_coding	9.96945	3.88595	0.735612	5.28261	1.27355e-07	5.60349e-07	D14
ENSG00000188610.12	FAM72B	protein_coding	protein_coding	16.2821	-3.8835	0.50958	-7.62098	2.5176e-14	1.81227e-13	D0
ENSG00000196684.12	HSH2D	protein_coding	protein_coding	2.62643	-3.88074	0.981672	-3.95319	7.71149e-05	0.000248465	D0
ENSG00000141682.11	PMAIP1	protein_coding	protein_coding	294.3	-3.87905	0.12528	-30.9629	1.70185e-210	2.68729e-208	D0
ENSG00000178538.9	CA8	protein_coding	protein_coding	12.6873	-3.87823	0.56312	-6.88704	5.69661e-12	3.55934e-11	D0
ENSG00000118193.11	KIF14	protein_coding	protein_coding	38.3495	-3.87667	0.338223	-11.4619	2.04987e-30	3.10041e-29	D0
ENSG00000233393.1	AP000688.2	lncRNA	lincRNA	16.156	-3.87597	0.505862	-7.6621	1.82913e-14	1.32684e-13	D0
ENSG00000105011.8	ASF1B	protein_coding	protein_coding	40.0355	-3.87506	0.332214	-11.6643	1.93894e-31	3.03496e-30	D0
ENSG00000198203.9	SULT1C2	protein_coding	protein_coding	337.696	3.87447	0.144762	26.7644	8.39666e-158	8.49915e-156	D14
ENSG00000136883.14	KIF12	protein_coding	protein_coding	4.30317	-3.86967	0.856682	-4.51705	6.27083e-06	2.31873e-05	D0
ENSG00000165349.11	SLC7A3	protein_coding	protein_coding	146.403	-3.86956	0.175482	-22.0511	9.32278e-108	5.61015e-106	D0
ENSG00000167900.11	TK1	protein_coding	protein_coding	46.4773	-3.86301	0.31177	-12.3906	2.9383e-35	5.19678e-34	D0
ENSG00000091592.15	NLRP1	protein_coding	protein_coding	213.934	3.86243	0.181717	21.2551	2.95587e-100	1.65278e-98	D14
ENSG00000077009.13	NMRK2	protein_coding	protein_coding	256.861	-3.86203	0.132472	-29.1534	7.55904e-187	1.03611e-184	D0
ENSG00000104760.16	FGL1	protein_coding	protein_coding	2.52692	-3.85285	0.981578	-3.92515	8.66744e-05	0.000277454	D0
ENSG00000072571.19	HMMR	protein_coding	protein_coding	60.9309	-3.84702	0.271428	-14.1732	1.34177e-45	3.13791e-44	D0
ENSG00000154265.15	ABCA5	protein_coding	protein_coding	66.5433	3.84586	0.316863	12.1373	6.70026e-34	1.12937e-32	D14
ENSG00000136159.3	NUDT15	protein_coding	protein_coding	189.497	-3.84512	0.153555	-25.0407	2.20597e-138	1.83719e-136	D0
ENSG00000116132.11	PRRX1	protein_coding	protein_coding	126.411	3.84436	0.232818	16.5123	2.9925e-61	9.51143e-60	D14
ENSG00000183117.18	CSMD1	protein_coding	protein_coding	20.7786	-3.84239	0.446577	-8.60411	7.69137e-18	6.89116e-17	D0
ENSG00000169856.8	ONECUT1	protein_coding	protein_coding	5.79393	-3.84082	0.766868	-5.00845	5.48698e-07	2.26811e-06	D0
ENSG00000170011.13	MYRIP	protein_coding	protein_coding	5.80149	-3.84022	0.767563	-5.00312	5.64086e-07	2.32781e-06	D0
ENSG00000135744.7	AGT	protein_coding	protein_coding	12.4476	3.83785	0.670708	5.7221	1.05217e-08	5.10391e-08	D14
ENSG00000108950.11	FAM20A	protein_coding	protein_coding	83.7498	-3.83775	0.229834	-16.6979	1.35741e-62	4.42853e-61	D0
ENSG00000080709.15	KCNN2	protein_coding	protein_coding	17.4126	-3.83319	0.484871	-7.90559	2.6666e-15	2.0464e-14	D0
ENSG00000165655.16	ZNF503	protein_coding	protein_coding	51.6635	3.82933	0.357049	10.7249	7.77317e-27	1.03179e-25	D14
ENSG00000154856.12	APCDD1	protein_coding	protein_coding	29.0347	3.82303	0.464328	8.23347	1.81866e-16	1.50447e-15	D14
ENSG00000163449.10	TMEM169	protein_coding	protein_coding	31.793	3.82176	0.446447	8.56038	1.125e-17	9.96199e-17	D14
ENSG00000166825.13	ANPEP	protein_coding	protein_coding	12.3134	-3.82067	0.563762	-6.77708	1.22626e-11	7.4359e-11	D0
ENSG00000110092.3	CCND1	protein_coding	protein_coding	218.568	-3.81735	0.143875	-26.5325	4.09224e-155	3.99864e-153	D0
ENSG00000124780.13	KCNK17	protein_coding	protein_coding	4.19118	-3.81701	0.862947	-4.42322	9.72389e-06	3.51006e-05	D0
ENSG00000127564.16	PKMYT1	protein_coding	protein_coding	41.731	-3.81441	0.323057	-11.8072	3.58197e-32	5.72477e-31	D0
ENSG00000180176.14	TH	protein_coding	protein_coding	3.85565	3.81303	0.966064	3.94698	7.91433e-05	0.000254501	D14
ENSG00000242797.3	GLYCTK-AS1	lncRNA	processed_transcript	14.8536	3.80615	0.618424	6.1546	7.52678e-10	4.01523e-09	D14
ENSG00000166450.12	PRTG	protein_coding	protein_coding	338.275	3.80554	0.141553	26.8841	3.3656e-159	3.49633e-157	D14
ENSG00000135547.8	HEY2	protein_coding	protein_coding	98.2851	-3.80429	0.211304	-18.0039	1.81647e-72	6.93491e-71	D0
ENSG00000101197.12	BIRC7	protein_coding	protein_coding	48.121	3.8029	0.365205	10.4131	2.16163e-25	2.71759e-24	D14
ENSG00000183401.11	CCDC159	protein_coding	protein_coding	25.8237	3.80211	0.486723	7.81166	5.64382e-15	4.24211e-14	D14
ENSG00000166206.14	GABRB3	protein_coding	protein_coding	258.326	-3.80001	0.130701	-29.0741	7.62406e-186	1.01678e-183	D0
ENSG00000090776.5	EFNB1	protein_coding	protein_coding	127.755	3.79605	0.229705	16.5258	2.39293e-61	7.64265e-60	D14
ENSG00000121152.9	NCAPH	protein_coding	protein_coding	57.1354	-3.79412	0.274224	-13.8359	1.54895e-43	3.41981e-42	D0
ENSG00000171759.9	PAH	protein_coding	protein_coding	7.18571	-3.79173	0.69898	-5.42466	5.80635e-08	2.64312e-07	D0
ENSG00000075218.18	GTSE1	protein_coding	protein_coding	65.1717	-3.79166	0.256081	-14.8065	1.32976e-49	3.43545e-48	D0
ENSG00000108231.12	LGI1	protein_coding	protein_coding	6.46152	3.79042	0.836381	4.53193	5.84486e-06	2.17139e-05	D14
ENSG00000204052.4	LRRC73	protein_coding	protein_coding	6.60258	3.78977	0.837181	4.52682	5.98778e-06	2.22072e-05	D14
ENSG00000228863.8	AL121985.1	lncRNA	antisense	153.785	-3.7882	0.169268	-22.38	6.16703e-111	3.87659e-109	D0
ENSG00000185924.6	RTN4RL1	protein_coding	protein_coding	9.20104	3.78779	0.746682	5.07283	3.91933e-07	1.64315e-06	D14
ENSG00000139734.18	DIAPH3	protein_coding	protein_coding	29.6688	-3.7876	0.374072	-10.1253	4.26588e-24	5.11232e-23	D0
ENSG00000121570.12	DPPA4	protein_coding	protein_coding	1215.2	-3.78139	0.0616866	-61.3001	0	0	D0
ENSG00000233379.1	AL139002.1	lncRNA	lincRNA	3.99976	-3.78097	0.862793	-4.38224	1.17466e-05	4.20484e-05	D0
ENSG00000175063.16	UBE2C	protein_coding	protein_coding	179.531	-3.77779	0.155632	-24.2739	3.69895e-130	2.86313e-128	D0
ENSG00000206075.13	SERPINB5	protein_coding	protein_coding	3.99485	-3.77287	0.864917	-4.36212	1.28807e-05	4.58338e-05	D0
ENSG00000215784.5	FAM72D	protein_coding	protein_coding	7.16899	-3.77192	0.700616	-5.38372	7.29631e-08	3.29327e-07	D0
ENSG00000112742.9	TTK	protein_coding	protein_coding	93.0426	-3.76887	0.215048	-17.5257	9.115e-69	3.25927e-67	D0
ENSG00000153446.15	C16orf89	protein_coding	protein_coding	9.20214	3.76782	0.745409	5.0547	4.31068e-07	1.7973e-06	D14
ENSG00000251533.2	LINC00605	lncRNA	lincRNA	5.55044	-3.76441	0.771137	-4.88163	1.05212e-06	4.23464e-06	D0
ENSG00000155066.15	PROM2	protein_coding	protein_coding	3.73013	3.7615	0.969984	3.8779	0.000105362	0.000333809	D14
ENSG00000224243.1	SOX1-OT	lncRNA	lincRNA	3.68705	3.7594	0.969772	3.87658	0.000105934	0.000335461	D14
ENSG00000108255.7	CRYBA1	protein_coding	protein_coding	3.74422	3.75723	0.971784	3.86632	0.00011049	0.000348992	D14
ENSG00000131981.15	LGALS3	protein_coding	protein_coding	355.232	3.75683	0.137124	27.3973	2.95572e-165	3.4117e-163	D14
ENSG00000137078.8	SIT1	protein_coding	protein_coding	2.3437	-3.75181	0.9893	-3.79239	0.000149207	0.000464591	D0
ENSG00000204516.9	MICB	protein_coding	protein_coding	68.104	-3.74634	0.249495	-15.0157	5.7945e-51	1.53725e-49	D0
ENSG00000237149.5	ZNF503-AS2	lncRNA	antisense	8.97416	3.74233	0.742738	5.03856	4.69038e-07	1.95026e-06	D14
ENSG00000197769.5	MAP1LC3C	protein_coding	protein_coding	27.5299	3.74017	0.466506	8.01742	1.0799e-15	8.50565e-15	D14
ENSG00000203930.11	LINC00632	lncRNA	antisense	40.4291	3.73861	0.389063	9.60928	7.30567e-22	8.05133e-21	D14
ENSG00000146006.7	LRRTM2	protein_coding	protein_coding	6.27879	3.73566	0.83863	4.45448	8.40981e-06	3.06203e-05	D14
ENSG00000056291.17	NPFFR2	protein_coding	protein_coding	14.5989	-3.73502	0.519705	-7.18681	6.63211e-13	4.40311e-12	D0
ENSG00000165490.12	DDIAS	protein_coding	protein_coding	24.0207	-3.73344	0.410204	-9.10142	8.91586e-20	8.80787e-19	D0
ENSG00000120093.11	HOXB3	protein_coding	protein_coding	22.1125	3.73303	0.515015	7.24838	4.21775e-13	2.82682e-12	D14
ENSG00000197405.7	C5AR1	protein_coding	protein_coding	11.4482	3.73257	0.673935	5.53847	3.05121e-08	1.42274e-07	D14
ENSG00000053918.16	KCNQ1	protein_coding	protein_coding	3.81601	-3.72999	0.867818	-4.29813	1.72245e-05	6.03976e-05	D0
ENSG00000013810.18	TACC3	protein_coding	protein_coding	215.491	-3.72465	0.1407	-26.4723	2.02202e-154	1.9374e-152	D0
ENSG00000260941.1	LINC00622	lncRNA	sense_overlapping	3.83886	-3.72127	0.868272	-4.28584	1.82053e-05	6.3588e-05	D0
ENSG00000146197.8	SCUBE3	protein_coding	protein_coding	45.6036	3.71965	0.368087	10.1053	5.2314e-24	6.24288e-23	D14
ENSG00000274312.1	AC015722.2	lncRNA	lincRNA	2.28882	-3.71627	0.990834	-3.75065	0.000176378	0.000543867	D0
ENSG00000196091.13	MYBPC1	protein_coding	protein_coding	3.53681	3.71539	0.972381	3.82092	0.000132953	0.000416214	D14
ENSG00000172238.4	ATOH1	protein_coding	protein_coding	2.27142	-3.71369	0.990783	-3.74824	0.00017808	0.000548866	D0
ENSG00000133107.14	TRPC4	protein_coding	protein_coding	8.66895	3.713	0.747807	4.96519	6.86347e-07	2.80944e-06	D14
ENSG00000226506.5	AC007463.1	lncRNA	lincRNA	2.25239	-3.7079	0.991125	-3.7411	0.000183217	0.000563731	D0
ENSG00000184661.13	CDCA2	protein_coding	protein_coding	60.4315	-3.70789	0.264705	-14.0076	1.3997e-44	3.15739e-43	D0
ENSG00000148773.13	MKI67	protein_coding	protein_coding	228.314	-3.70777	0.13801	-26.866	5.48801e-159	5.67133e-157	D0
ENSG00000121966.6	CXCR4	protein_coding	protein_coding	65.7626	3.70198	0.307482	12.0397	2.1979e-33	3.63944e-32	D14
ENSG00000158402.19	CDC25C	protein_coding	protein_coding	43.4553	-3.70143	0.30806	-12.0153	2.95305e-33	4.87353e-32	D0
ENSG00000228592.1	D21S2088E	lncRNA	lincRNA	50.6166	-3.69199	0.28427	-12.9876	1.43877e-38	2.80894e-37	D0
ENSG00000106631.8	MYL7	protein_coding	protein_coding	5.2491	-3.69179	0.780736	-4.7286	2.26077e-06	8.79966e-06	D0
ENSG00000099399.5	MAGEB2	protein_coding	protein_coding	5.26121	-3.69162	0.779675	-4.73482	2.19245e-06	8.55736e-06	D0
ENSG00000162444.11	RBP7	protein_coding	protein_coding	5.16326	-3.68957	0.778172	-4.74133	2.12323e-06	8.29868e-06	D0
ENSG00000151012.13	SLC7A11	protein_coding	protein_coding	198.572	-3.6885	0.145032	-25.4323	1.10839e-142	9.59532e-141	D0
ENSG00000123572.16	NRK	protein_coding	protein_coding	12.8147	-3.68565	0.542718	-6.79109	1.11291e-11	6.77144e-11	D0
ENSG00000157456.7	CCNB2	protein_coding	protein_coding	160.92	-3.68511	0.161338	-22.841	1.79734e-115	1.19047e-113	D0
ENSG00000137804.12	NUSAP1	protein_coding	protein_coding	15.7331	-3.68507	0.492309	-7.48527	7.13996e-14	5.01168e-13	D0
ENSG00000157404.15	KIT	protein_coding	protein_coding	27.7076	-3.68424	0.380543	-9.68152	3.61296e-22	4.03123e-21	D0
ENSG00000128567.16	PODXL	protein_coding	protein_coding	1269.49	-3.68177	0.0599232	-61.4415	0	0	D0
ENSG00000146476.10	ARMT1	protein_coding	protein_coding	338.946	-3.68134	0.111622	-32.9806	1.54312e-238	2.76892e-236	D0
ENSG00000004799.7	PDK4	protein_coding	protein_coding	56.9418	3.67927	0.327792	11.2244	3.09445e-29	4.48117e-28	D14
ENSG00000256969.1	AC007207.2	lncRNA	lincRNA	3.65019	-3.67246	0.872073	-4.21118	2.54039e-05	8.72191e-05	D0
ENSG00000170312.15	CDK1	protein_coding	protein_coding	165.046	-3.6709	0.159415	-23.0273	2.48219e-117	1.68943e-115	D0
ENSG00000144852.17	NR1I2	protein_coding	protein_coding	3.68224	-3.66845	0.871569	-4.20902	2.56485e-05	8.79975e-05	D0
ENSG00000152977.9	ZIC1	protein_coding	protein_coding	61.7514	3.66836	0.313416	11.7044	1.20984e-31	1.90278e-30	D14
ENSG00000109805.9	NCAPG	protein_coding	protein_coding	55.7371	-3.6682	0.270271	-13.5723	5.84445e-42	1.24576e-40	D0
ENSG00000137872.16	SEMA6D	protein_coding	protein_coding	54.0832	3.66455	0.333637	10.9837	4.57959e-28	6.39717e-27	D14
ENSG00000185666.14	SYN3	protein_coding	protein_coding	26.0542	-3.66448	0.388297	-9.43732	3.82427e-21	4.05171e-20	D0
ENSG00000164778.4	EN2	protein_coding	protein_coding	3.39098	3.66228	0.97605	3.75214	0.00017533	0.000540898	D14
ENSG00000170074.19	FAM153A	protein_coding	protein_coding	13.4947	3.66219	0.623293	5.87556	4.21409e-09	2.11972e-08	D14
ENSG00000101463.5	SYNDIG1	protein_coding	protein_coding	15.9013	3.6619	0.584733	6.26252	3.78811e-10	2.06889e-09	D14
ENSG00000223764.2	LINC02593	lncRNA	lincRNA	33.3445	3.66172	0.418669	8.7461	2.20844e-18	2.03312e-17	D14
ENSG00000175643.9	RMI2	protein_coding	protein_coding	74.7215	-3.66153	0.233787	-15.6618	2.76002e-55	7.9413e-54	D0
ENSG00000177602.5	HASPIN	protein_coding	protein_coding	18.5105	-3.6597	0.454257	-8.05645	7.85422e-16	6.22597e-15	D0
ENSG00000148444.15	COMMD3	protein_coding	protein_coding	16.0557	3.65791	0.583909	6.26453	3.73946e-10	2.04345e-09	D14
ENSG00000113356.11	POLR3G	protein_coding	protein_coding	130.099	-3.64407	0.17775	-20.5011	2.10465e-93	1.07621e-91	D0
ENSG00000114268.11	PFKFB4	protein_coding	protein_coding	329.179	3.64282	0.137476	26.4978	1.02765e-154	9.94306e-153	D14
ENSG00000125945.14	ZNF436	protein_coding	protein_coding	82.8706	3.63963	0.270218	13.4692	2.37322e-41	4.96741e-40	D14
ENSG00000171241.8	SHCBP1	protein_coding	protein_coding	28.473	-3.63739	0.368973	-9.85813	6.32163e-23	7.26712e-22	D0
ENSG00000124532.14	MRS2	protein_coding	protein_coding	559.433	-3.63142	0.0867423	-41.8644	0	0	D0
ENSG00000123485.11	HJURP	protein_coding	protein_coding	111.332	-3.63103	0.190513	-19.0592	5.50995e-81	2.3694e-79	D0
ENSG00000182645.5	CCDC172	protein_coding	protein_coding	2.16107	-3.62948	0.997243	-3.63952	0.000273151	0.000817753	D0
ENSG00000167600.13	CYP2S1	protein_coding	protein_coding	276.615	-3.62597	0.121898	-29.7458	1.96476e-194	2.83068e-192	D0
ENSG00000008311.14	AASS	protein_coding	protein_coding	238.714	-3.62295	0.130151	-27.8364	1.57172e-170	1.91497e-168	D0
ENSG00000172782.11	FADS6	protein_coding	protein_coding	2.1056	-3.61979	0.997216	-3.62989	0.00028354	0.000846032	D0
ENSG00000099866.14	MADCAM1	protein_coding	protein_coding	12.1666	-3.61816	0.542839	-6.66524	2.64233e-11	1.57283e-10	D0
ENSG00000172159.15	FRMD3	protein_coding	protein_coding	5.6837	3.61512	0.847509	4.26558	1.99381e-05	6.94316e-05	D14
ENSG00000016402.13	IL20RA	protein_coding	protein_coding	2.13711	-3.61488	0.998566	-3.62007	0.000294523	0.000875893	D0
ENSG00000181544.14	FANCB	protein_coding	protein_coding	4.95293	-3.61448	0.780333	-4.63197	3.62198e-06	1.37906e-05	D0
ENSG00000136999.4	NOV	protein_coding	protein_coding	15.4199	3.61441	0.580819	6.22296	4.87873e-10	2.64551e-09	D14
ENSG00000145642.11	SHISAL2B	protein_coding	protein_coding	3.48928	-3.61412	0.876285	-4.12436	3.71759e-05	0.000124792	D0
ENSG00000249087.6	ZNF436-AS1	lncRNA	antisense	32.5805	3.61366	0.416818	8.66963	4.33525e-18	3.93784e-17	D14
ENSG00000186185.13	KIF18B	protein_coding	protein_coding	58.1835	-3.61307	0.260886	-13.8492	1.28618e-43	2.84603e-42	D0
ENSG00000104804.7	TULP2	protein_coding	protein_coding	17.8754	-3.6117	0.455259	-7.93329	2.13423e-15	1.65133e-14	D0
ENSG00000150773.10	PIH1D2	protein_coding	protein_coding	5.65713	3.60879	0.845732	4.26706	1.98068e-05	6.89866e-05	D14
ENSG00000205403.13	CFI	protein_coding	protein_coding	5.71298	3.60473	0.848114	4.25029	2.1349e-05	7.41481e-05	D14
ENSG00000187714.6	SLC18A3	protein_coding	protein_coding	3.22732	3.60417	0.979981	3.6778	0.000235258	0.000711761	D14
ENSG00000135312.6	HTR1B	protein_coding	protein_coding	9.22636	-3.60279	0.610083	-5.90541	3.51762e-09	1.77982e-08	D0
ENSG00000116133.12	DHCR24	protein_coding	protein_coding	355.681	-3.60186	0.106625	-33.7805	3.81335e-250	7.45226e-248	D0
ENSG00000155307.18	SAMSN1	protein_coding	protein_coding	2.10888	-3.59941	0.999862	-3.5999	0.000318334	0.00094301	D0
ENSG00000165025.14	SYK	protein_coding	protein_coding	10.5627	-3.59838	0.574827	-6.25993	3.85148e-10	2.10176e-09	D0
ENSG00000138180.15	CEP55	protein_coding	protein_coding	50.4462	-3.59413	0.277465	-12.9535	2.24551e-38	4.35381e-37	D0
ENSG00000164841.4	TMEM74	protein_coding	protein_coding	2.08329	-3.59059	1.00039	-3.58919	0.000331702	0.000980612	D0
ENSG00000160973.7	FOXH1	protein_coding	protein_coding	70.4764	-3.59025	0.238492	-15.054	3.24945e-51	8.66725e-50	D0
ENSG00000124143.10	ARHGAP40	protein_coding	protein_coding	13.4357	-3.58822	0.526484	-6.81544	9.39751e-12	5.7605e-11	D0
ENSG00000156097.12	GPR61	protein_coding	protein_coding	7.96686	3.58756	0.751232	4.77557	1.792e-06	7.05295e-06	D14
ENSG00000187678.9	SPRY4	protein_coding	protein_coding	187.682	-3.58575	0.145186	-24.6975	1.13643e-134	9.23081e-133	D0
ENSG00000169679.14	BUB1	protein_coding	protein_coding	211.106	-3.58195	0.137954	-25.9648	1.23845e-148	1.11619e-146	D0
ENSG00000221867.8	MAGEA3	protein_coding	protein_coding	2.06589	-3.5804	1.00126	-3.5759	0.000349031	0.00102808	D0
ENSG00000250722.5	SELENOP	protein_coding	protein_coding	69.8482	3.57919	0.289848	12.3485	4.96206e-35	8.67504e-34	D14
ENSG00000119715.15	ESRRB	protein_coding	protein_coding	6.17671	-3.57711	0.713539	-5.0132	5.35325e-07	2.21515e-06	D0
ENSG00000095777.15	MYO3A	protein_coding	protein_coding	7.60988	-3.57621	0.656429	-5.44798	5.09439e-08	2.33085e-07	D0
ENSG00000125089.16	SH3TC1	protein_coding	protein_coding	15.0132	3.57168	0.58241	6.13258	8.64625e-10	4.5827e-09	D14
ENSG00000225383.7	SFTA1P	lncRNA	lincRNA	4.81374	-3.56833	0.783253	-4.55579	5.21894e-06	1.95076e-05	D0
ENSG00000087586.17	AURKA	protein_coding	protein_coding	129.292	-3.56745	0.17504	-20.3808	2.47635e-92	1.25329e-90	D0
ENSG00000256232.1	LINC02387	lncRNA	lincRNA	4.90614	-3.5669	0.788154	-4.52563	6.02147e-06	2.23154e-05	D0
ENSG00000118495.19	PLAGL1	protein_coding	protein_coding	26.7312	3.56652	0.450106	7.92374	2.30468e-15	1.77936e-14	D14
ENSG00000188316.13	ENO4	protein_coding	protein_coding	3.12565	3.56613	0.98204	3.63135	0.000281945	0.000841785	D14
ENSG00000188112.8	C6orf132	protein_coding	protein_coding	46.3869	-3.56183	0.288417	-12.3496	4.89602e-35	8.57477e-34	D0
ENSG00000143627.19	PKLR	protein_coding	protein_coding	4.83228	-3.5604	0.783847	-4.54221	5.56677e-06	2.07198e-05	D0
ENSG00000116039.12	ATP6V1B1	protein_coding	protein_coding	3.1283	3.55889	0.982939	3.62067	0.000293843	0.000874398	D14
ENSG00000254080.1	AC115837.2	lncRNA	antisense	3.20088	3.55757	0.983939	3.61564	0.000299609	0.00089048	D14
ENSG00000113448.18	PDE4D	protein_coding	protein_coding	64.4095	3.55666	0.298641	11.9095	1.05648e-32	1.71205e-31	D14
ENSG00000132854.18	KANK4	protein_coding	protein_coding	35.9797	3.55607	0.392763	9.05399	1.37835e-19	1.35084e-18	D14
ENSG00000117650.12	NEK2	protein_coding	protein_coding	52.0724	-3.55597	0.273339	-13.0094	1.08197e-38	2.11865e-37	D0
ENSG00000280216.1	AL022326.2	lncRNA	TEC	3.11999	3.5509	0.98382	3.6093	0.000307025	0.00091156	D14
ENSG00000124159.15	MATN4	protein_coding	protein_coding	2.011	-3.54115	1.0029	-3.53092	0.000414118	0.00120647	D0
ENSG00000035499.12	DEPDC1B	protein_coding	protein_coding	63.8403	-3.53735	0.245161	-14.4287	3.41526e-47	8.32228e-46	D0
ENSG00000104154.6	SLC30A4	protein_coding	protein_coding	7.66545	3.53723	0.75392	4.69179	2.7083e-06	1.04591e-05	D14
ENSG00000148053.15	NTRK2	protein_coding	protein_coding	158.842	3.53546	0.192753	18.3419	3.83018e-75	1.53036e-73	D14
ENSG00000165023.6	DIRAS2	protein_coding	protein_coding	26.1176	3.53353	0.453105	7.79846	6.26663e-15	4.69058e-14	D14
ENSG00000101938.14	CHRDL1	protein_coding	protein_coding	22.329	-3.5286	0.40551	-8.70165	3.27101e-18	2.98489e-17	D0
ENSG00000187848.13	P2RX2	protein_coding	protein_coding	1.95718	-3.52546	1.00359	-3.51284	0.00044334	0.00128591	D0
ENSG00000247095.2	MIR210HG	lncRNA	lincRNA	35.1881	3.52453	0.393478	8.95738	3.32495e-19	3.18892e-18	D14
ENSG00000173531.15	MST1	protein_coding	protein_coding	92.3576	3.52339	0.249656	14.113	3.15923e-45	7.30174e-44	D14
ENSG00000125355.15	TMEM255A	protein_coding	protein_coding	28.4537	3.52251	0.434634	8.10455	5.29403e-16	4.25289e-15	D14
ENSG00000255794.7	RMST	lncRNA	processed_transcript	10.1419	-3.52213	0.582386	-6.04776	1.46876e-09	7.65926e-09	D0
ENSG00000267055.1	AC007001.1	lncRNA	lincRNA	8.77936	-3.52201	0.615688	-5.72045	1.0624e-08	5.14465e-08	D0
ENSG00000238042.5	LINC02257	lncRNA	lincRNA	7.37406	-3.51827	0.659345	-5.33601	9.50133e-08	4.24101e-07	D0
ENSG00000085840.12	ORC1	protein_coding	protein_coding	50.6167	-3.50995	0.274519	-12.7858	1.96706e-37	3.73326e-36	D0
ENSG00000133640.19	LRRIQ1	protein_coding	protein_coding	7.44184	3.50635	0.757872	4.62657	3.71769e-06	1.41414e-05	D14
ENSG00000135069.13	PSAT1	protein_coding	protein_coding	515.386	-3.50526	0.0872198	-40.1887	0	0	D0
ENSG00000124302.12	CHST8	protein_coding	protein_coding	44.9343	-3.50491	0.288836	-12.1346	6.92688e-34	1.16658e-32	D0
ENSG00000121211.7	MND1	protein_coding	protein_coding	23.5148	-3.50388	0.395568	-8.85785	8.15727e-19	7.69638e-18	D0
ENSG00000198826.10	ARHGAP11A	protein_coding	protein_coding	97.4974	-3.50242	0.198679	-17.6285	1.48816e-69	5.40945e-68	D0
ENSG00000255020.1	AF131216.3	lncRNA	antisense	1.94142	-3.50024	1.00628	-3.47839	0.000504429	0.00144985	D0
ENSG00000146670.9	CDCA5	protein_coding	protein_coding	113.168	-3.49797	0.184102	-19.0001	1.70077e-80	7.26617e-79	D0
ENSG00000157368.10	IL34	protein_coding	protein_coding	8.57995	-3.49643	0.617846	-5.65907	1.52199e-08	7.27563e-08	D0
ENSG00000137812.19	KNL1	protein_coding	protein_coding	39.4716	-3.49557	0.306921	-11.3891	4.73625e-30	7.0554e-29	D0
ENSG00000174951.11	FUT1	protein_coding	protein_coding	24.3996	-3.48758	0.384655	-9.06678	1.22588e-19	1.205e-18	D0
ENSG00000164418.20	GRIK2	protein_coding	protein_coding	23.0276	3.48016	0.472085	7.3719	1.68211e-13	1.15886e-12	D14
ENSG00000140873.15	ADAMTS18	protein_coding	protein_coding	27.3707	3.47595	0.439171	7.9148	2.47644e-15	1.90416e-14	D14
ENSG00000196542.8	SPTSSB	protein_coding	protein_coding	3.27353	-3.47534	0.890499	-3.90269	9.51292e-05	0.000302897	D0
ENSG00000126550.8	HTN1	protein_coding	protein_coding	29.6004	-3.47219	0.350905	-9.89497	4.37763e-23	5.09167e-22	D0
ENSG00000188580.14	NKAIN2	protein_coding	protein_coding	2.95987	3.47099	0.990029	3.50595	0.000454986	0.00131718	D14
ENSG00000113361.12	CDH6	protein_coding	protein_coding	180.819	3.46923	0.177327	19.564	3.13233e-85	1.44116e-83	D14
ENSG00000079689.13	SCGN	protein_coding	protein_coding	2.94822	3.46878	0.990115	3.50341	0.000459335	0.00132938	D14
ENSG00000158089.14	GALNT14	protein_coding	protein_coding	9.70474	-3.46876	0.583211	-5.9477	2.71943e-09	1.38913e-08	D0
ENSG00000248215.5	LINC02505	lncRNA	lincRNA	8.49197	-3.46807	0.619664	-5.59669	2.18486e-08	1.03071e-07	D0
ENSG00000174567.7	GOLT1A	protein_coding	protein_coding	4.49404	-3.4667	0.79662	-4.35176	1.35048e-05	4.79163e-05	D0
ENSG00000158856.18	DMTN	protein_coding	protein_coding	18.5128	3.46545	0.524541	6.60664	3.93137e-11	2.31565e-10	D14
ENSG00000172927.7	MYEOV	protein_coding	protein_coding	3.22067	-3.46417	0.895754	-3.86733	0.000110035	0.000347665	D0
ENSG00000163823.3	CCR1	protein_coding	protein_coding	5.06047	3.46241	0.855555	4.04697	5.18844e-05	0.000171167	D14
ENSG00000106785.14	TRIM14	protein_coding	protein_coding	40.0224	-3.46178	0.304555	-11.3667	6.12692e-30	9.09271e-29	D0
ENSG00000235314.1	LINC00957	lncRNA	lincRNA	5.02606	3.46041	0.858612	4.03023	5.57213e-05	0.000183182	D14
ENSG00000166851.14	PLK1	protein_coding	protein_coding	182.426	-3.45935	0.143167	-24.1631	5.44435e-129	4.18134e-127	D0
ENSG00000135063.19	FAM189A2	protein_coding	protein_coding	48.9986	-3.4587	0.274247	-12.6116	1.82219e-36	3.36763e-35	D0
ENSG00000138772.12	ANXA3	protein_coding	protein_coding	65.7918	-3.45836	0.237676	-14.5508	5.77581e-48	1.43943e-46	D0
ENSG00000139793.18	MBNL2	protein_coding	protein_coding	27.0532	3.4582	0.438181	7.89217	2.96973e-15	2.27284e-14	D14
ENSG00000164007.10	CLDN19	protein_coding	protein_coding	12.2156	-3.45606	0.524675	-6.58705	4.48645e-11	2.63161e-10	D0
ENSG00000184012.11	TMPRSS2	protein_coding	protein_coding	37.2081	-3.45476	0.314581	-10.9821	4.65864e-28	6.49381e-27	D0
ENSG00000105122.12	RASAL3	protein_coding	protein_coding	9.63744	-3.45423	0.585693	-5.89768	3.68654e-09	1.86386e-08	D0
ENSG00000160200.17	CBS	protein_coding	protein_coding	32.0552	-3.4525	0.340977	-10.1253	4.26521e-24	5.11232e-23	D0
ENSG00000174371.16	EXO1	protein_coding	protein_coding	27.6559	-3.45065	0.363605	-9.49009	2.30839e-21	2.47625e-20	D0
ENSG00000276724.1	AC123768.4	lncRNA	lincRNA	2.92018	3.44626	0.991094	3.47723	0.000506618	0.00145555	D14
ENSG00000231412.2	AC005392.2	lncRNA	lincRNA	1.86422	-3.44579	1.009	-3.41504	0.000637716	0.0018054	D0
ENSG00000203995.9	ZYG11A	protein_coding	protein_coding	12.2292	-3.44352	0.529452	-6.50392	7.82538e-11	4.52291e-10	D0
ENSG00000065911.11	MTHFD2	protein_coding	protein_coding	231.107	-3.4418	0.130973	-26.2786	3.36735e-152	3.13513e-150	D0
ENSG00000010310.8	GIPR	protein_coding	protein_coding	37.7036	3.44118	0.372283	9.24345	2.3867e-20	2.41831e-19	D14
ENSG00000198597.8	ZNF536	protein_coding	protein_coding	5.0153	3.43505	0.858165	4.00278	6.26018e-05	0.000204271	D14
ENSG00000248487.8	ABHD14A	protein_coding	protein_coding	7.16723	3.43433	0.766436	4.48091	7.43245e-06	2.72275e-05	D14
ENSG00000142449.12	FBN3	protein_coding	protein_coding	108.298	-3.42968	0.184648	-18.5742	5.20193e-77	2.14354e-75	D0
ENSG00000176884.14	GRIN1	protein_coding	protein_coding	4.47676	-3.42876	0.798447	-4.29429	1.75254e-05	6.13219e-05	D0
ENSG00000142945.12	KIF2C	protein_coding	protein_coding	159.694	-3.42745	0.152613	-22.4585	1.05787e-111	6.71391e-110	D0
ENSG00000187634.11	SAMD11	protein_coding	protein_coding	32.8672	3.42154	0.395323	8.65506	4.92643e-18	4.45636e-17	D14
ENSG00000253686.1	LINC01484	lncRNA	lincRNA	1.81039	-3.4212	1.01065	-3.38514	0.000711423	0.0019983	D0
ENSG00000159713.10	TPPP3	protein_coding	protein_coding	9.35437	3.41948	0.691977	4.94161	7.74783e-07	3.15638e-06	D14
ENSG00000120129.5	DUSP1	protein_coding	protein_coding	268.834	3.4164	0.142521	23.9712	5.55857e-127	4.1876e-125	D14
ENSG00000181378.13	CFAP65	protein_coding	protein_coding	2.79444	3.41547	0.993143	3.43905	0.000583754	0.00166169	D14
ENSG00000262877.4	AC110285.2	lncRNA	lincRNA	41.2617	3.41534	0.355122	9.61738	6.75318e-22	7.45911e-21	D14
ENSG00000139410.14	SDSL	protein_coding	protein_coding	56.0913	3.41134	0.310937	10.9712	5.25788e-28	7.31876e-27	D14
ENSG00000107159.12	CA9	protein_coding	protein_coding	9.16999	3.40954	0.691806	4.92846	8.28807e-07	3.36813e-06	D14
ENSG00000259203.1	AC016044.1	lncRNA	lincRNA	3.14671	-3.40947	0.902424	-3.77812	0.000158017	0.000490784	D0
ENSG00000149150.8	SLC43A1	protein_coding	protein_coding	57.7055	-3.40774	0.250444	-13.6068	3.64706e-42	7.83305e-41	D0
ENSG00000157303.10	SUSD3	protein_coding	protein_coding	6.82649	-3.40136	0.66924	-5.08242	3.72648e-07	1.56596e-06	D0
ENSG00000198515.13	CNGA1	protein_coding	protein_coding	3.04896	-3.3967	0.895165	-3.79449	0.000147947	0.000461031	D0
ENSG00000152076.18	CCDC74B	protein_coding	protein_coding	40.894	3.39576	0.354729	9.57281	1.04042e-21	1.13835e-20	D14
ENSG00000164037.16	SLC9B1	protein_coding	protein_coding	2.72915	3.39499	0.993305	3.41788	0.000631112	0.00178875	D14
ENSG00000237742.6	AL365259.1	lncRNA	antisense	6.79775	-3.39469	0.670337	-5.06416	4.10214e-07	1.71615e-06	D0
ENSG00000151702.16	FLI1	protein_coding	protein_coding	37.0837	-3.39193	0.309747	-10.9506	6.59781e-28	9.12597e-27	D0
ENSG00000075340.22	ADD2	protein_coding	protein_coding	384.211	-3.39097	0.0987477	-34.3397	2.00346e-258	4.03514e-256	D0
ENSG00000180694.13	TMEM64	protein_coding	protein_coding	331.33	-3.39082	0.105206	-32.2303	6.64733e-228	1.13108e-225	D0
ENSG00000175832.12	ETV4	protein_coding	protein_coding	129.576	-3.39067	0.170391	-19.8993	4.12694e-88	1.99163e-86	D0
ENSG00000172554.11	SNTG2	protein_coding	protein_coding	5.5195	-3.39038	0.722698	-4.69129	2.71487e-06	1.04783e-05	D0
ENSG00000171777.15	RASGRP4	protein_coding	protein_coding	5.50535	-3.38986	0.726651	-4.66505	3.08542e-06	1.18298e-05	D0
ENSG00000129810.14	SGO1	protein_coding	protein_coding	19.3528	-3.38985	0.419985	-8.07135	6.95223e-16	5.53766e-15	D0
ENSG00000133433.10	GSTT2B	protein_coding	protein_coding	9.23944	-3.38973	0.58749	-5.76986	7.93395e-09	3.88876e-08	D0
ENSG00000154175.16	ABI3BP	protein_coding	protein_coding	4.78961	3.38877	0.860595	3.9377	8.2266e-05	0.000263856	D14
ENSG00000253230.8	LINC00599	lncRNA	lincRNA	53.2849	-3.38781	0.261194	-12.9705	1.79896e-38	3.50177e-37	D0
ENSG00000265415.1	AC099850.3	lncRNA	antisense	9.35484	-3.38666	0.590089	-5.73923	9.51094e-09	4.63295e-08	D0
ENSG00000062038.13	CDH3	protein_coding	protein_coding	247.987	-3.3832	0.120717	-28.0258	7.88043e-173	9.66111e-171	D0
ENSG00000101695.8	RNF125	protein_coding	protein_coding	78.0131	-3.38244	0.216342	-15.6347	4.22621e-55	1.21069e-53	D0
ENSG00000109674.3	NEIL3	protein_coding	protein_coding	11.7796	-3.38077	0.531076	-6.36588	1.9417e-10	1.08478e-09	D0
ENSG00000178878.12	APOLD1	protein_coding	protein_coding	27.6988	3.377	0.422802	7.98719	1.38049e-15	1.07956e-14	D14
ENSG00000148180.19	GSN	protein_coding	protein_coding	545.274	3.3746	0.100227	33.6694	1.61923e-248	3.10294e-246	D14
ENSG00000135451.12	TROAP	protein_coding	protein_coding	58.8072	-3.37425	0.248237	-13.5928	4.41695e-42	9.44548e-41	D0
ENSG00000237649.7	KIFC1	protein_coding	protein_coding	112.144	-3.37359	0.179599	-18.784	1.02079e-78	4.26873e-77	D0
ENSG00000109132.6	PHOX2B	protein_coding	protein_coding	2.72787	3.37352	0.996996	3.38368	0.000715204	0.00200778	D14
ENSG00000275234.1	AC010503.4	lncRNA	antisense	6.75206	-3.37227	0.67395	-5.00373	5.62303e-07	2.32143e-06	D0
ENSG00000274565.1	AC080038.1	lncRNA	antisense	12.9236	3.36729	0.592015	5.68785	1.28649e-08	6.19035e-08	D14
ENSG00000156042.17	CFAP70	protein_coding	protein_coding	10.9267	3.36719	0.639929	5.26181	1.42645e-07	6.25673e-07	D14
ENSG00000022556.15	NLRP2	protein_coding	protein_coding	15.3028	-3.3667	0.466889	-7.21092	5.55762e-13	3.7047e-12	D0
ENSG00000241168.1	AC128685.1	lncRNA	lincRNA	87.1981	-3.36635	0.203911	-16.509	3.16292e-61	1.00369e-59	D0
ENSG00000094804.10	CDC6	protein_coding	protein_coding	69.7205	-3.36465	0.226806	-14.8349	8.71452e-50	2.25731e-48	D0
ENSG00000165633.12	VSTM4	protein_coding	protein_coding	33.7081	3.36341	0.38517	8.73228	2.49592e-18	2.29031e-17	D14
ENSG00000179934.6	CCR8	protein_coding	protein_coding	1.7756	-3.36152	1.01659	-3.30666	0.000944168	0.00259952	D0
ENSG00000131914.10	LIN28A	protein_coding	protein_coding	1627.22	-3.36148	0.0497873	-67.5169	0	0	D0
ENSG00000143494.15	VASH2	protein_coding	protein_coding	176.779	-3.36148	0.142946	-23.5157	2.81811e-122	2.00808e-120	D0
ENSG00000130822.15	PNCK	protein_coding	protein_coding	72.9815	3.36037	0.267264	12.5732	2.96451e-36	5.43806e-35	D14
ENSG00000163923.9	RPL39L	protein_coding	protein_coding	241.42	-3.36032	0.124085	-27.0808	1.65826e-161	1.77884e-159	D0
ENSG00000149599.15	DUSP15	protein_coding	protein_coding	93.8312	3.3599	0.236572	14.2025	8.84574e-46	2.07854e-44	D14
ENSG00000123473.15	STIL	protein_coding	protein_coding	64.5812	-3.35982	0.235536	-14.2646	3.6367e-46	8.63792e-45	D0
ENSG00000102904.14	TSNAXIP1	protein_coding	protein_coding	6.77435	3.35973	0.765274	4.39023	1.13228e-05	4.06346e-05	D14
ENSG00000135476.11	ESPL1	protein_coding	protein_coding	59.3056	-3.35795	0.431387	-7.78408	7.02208e-15	5.23817e-14	D0
ENSG00000272870.1	AC097534.2	lncRNA	antisense	6.72973	3.356	0.764739	4.38843	1.14171e-05	4.09431e-05	D14
ENSG00000065328.16	MCM10	protein_coding	protein_coding	26.3431	-3.35577	0.361832	-9.27438	1.78649e-20	1.82608e-19	D0
ENSG00000152926.14	ZNF117	protein_coding	protein_coding	227.529	3.35365	0.152286	22.0221	1.76757e-107	1.05722e-105	D14
ENSG00000066279.17	ASPM	protein_coding	protein_coding	89.2608	-3.35159	0.271982	-12.3229	6.82337e-35	1.18556e-33	D0
ENSG00000173376.13	NDNF	protein_coding	protein_coding	23.2066	3.34955	0.458283	7.30892	2.69291e-13	1.83222e-12	D14
ENSG00000139629.15	GALNT6	protein_coding	protein_coding	19.9955	-3.34841	0.41406	-8.08676	6.12716e-16	4.90024e-15	D0
ENSG00000277463.1	AC080038.2	lncRNA	lincRNA	2.61577	3.34808	0.997271	3.35724	0.000787254	0.00219692	D14
ENSG00000134690.10	CDCA8	protein_coding	protein_coding	95.8119	-3.34551	0.192945	-17.3392	2.38063e-67	8.28726e-66	D0
ENSG00000104313.18	EYA1	protein_coding	protein_coding	14.8919	3.34551	0.556585	6.01078	1.84634e-09	9.5676e-09	D14
ENSG00000128965.12	CHAC1	protein_coding	protein_coding	99.2271	-3.34381	0.189022	-17.6901	4.99933e-70	1.83414e-68	D0
ENSG00000158748.3	HTR6	protein_coding	protein_coding	1.71743	-3.34028	1.01572	-3.28857	0.00100697	0.00275896	D0
ENSG00000140104.13	CLBA1	protein_coding	protein_coding	37.1795	3.3392	0.369541	9.03607	1.62399e-19	1.57981e-18	D14
ENSG00000164604.12	GPR85	protein_coding	protein_coding	10.7041	3.33778	0.637318	5.23723	1.63004e-07	7.10864e-07	D14
ENSG00000173338.12	KCNK7	protein_coding	protein_coding	4.12049	-3.33585	0.807008	-4.1336	3.57119e-05	0.000120123	D0
ENSG00000075426.11	FOSL2	protein_coding	protein_coding	347.227	3.33567	0.123281	27.0574	3.12299e-161	3.31406e-159	D14
ENSG00000171126.7	KCNG3	protein_coding	protein_coding	21.0093	-3.33548	0.402007	-8.29707	1.06715e-16	8.91759e-16	D0
ENSG00000158825.5	CDA	protein_coding	protein_coding	4.08091	-3.33458	0.803237	-4.15142	3.3042e-05	0.000111541	D0
ENSG00000234692.1	AL355601.1	lncRNA	lincRNA	1.70004	-3.33261	1.01618	-3.27954	0.00103976	0.00284019	D0
ENSG00000256008.2	AC125616.1	lncRNA	antisense	1.69676	-3.3312	1.01627	-3.27788	0.0010459	0.00285491	D0
ENSG00000167210.17	LOXHD1	protein_coding	protein_coding	8.88164	-3.33051	0.589925	-5.64564	1.6457e-08	7.84419e-08	D0
ENSG00000163884.3	KLF15	protein_coding	protein_coding	8.9857	-3.32886	0.59002	-5.64195	1.68138e-08	8.00652e-08	D0
ENSG00000152208.12	GRID2	protein_coding	protein_coding	35.4274	-3.32884	0.31491	-10.5708	4.07128e-26	5.24194e-25	D0
ENSG00000182481.8	KPNA2	protein_coding	protein_coding	711.962	-3.3267	0.0725128	-45.8774	0	0	D0
ENSG00000247809.7	NR2F2-AS1	lncRNA	antisense	2.54959	3.32444	0.997707	3.33208	0.000862004	0.00238889	D14
ENSG00000145808.9	ADAMTS19	protein_coding	protein_coding	31.8394	-3.32036	0.331189	-10.0256	1.17687e-23	1.3893e-22	D0
ENSG00000155629.14	PIK3AP1	protein_coding	protein_coding	7.71497	-3.32036	0.62875	-5.28088	1.28563e-07	5.65412e-07	D0
ENSG00000253838.1	AC007991.2	lncRNA	sense_intronic	1.70168	-3.31975	1.01765	-3.26217	0.00110563	0.00300303	D0
ENSG00000058404.19	CAMK2B	protein_coding	protein_coding	4.61333	3.31948	0.866092	3.83271	0.000126741	0.000398093	D14
ENSG00000280079.1	AC011447.7	lncRNA	TEC	7.51155	-3.31859	0.786021	-4.22201	2.42133e-05	8.33634e-05	D0
ENSG00000129354.11	AP1M2	protein_coding	protein_coding	142.955	-3.31608	0.158166	-20.9659	1.3445e-97	7.25075e-96	D0
ENSG00000107742.12	SPOCK2	protein_coding	protein_coding	161.182	3.31412	0.178477	18.5689	5.73672e-77	2.35899e-75	D14
ENSG00000204352.3	C9orf129	protein_coding	protein_coding	1.67772	-3.31201	1.01796	-3.25358	0.0011396	0.00308763	D0
ENSG00000101306.10	MYLK2	protein_coding	protein_coding	6.45957	3.31147	0.770036	4.30041	1.70486e-05	5.98124e-05	D14
ENSG00000163235.15	TGFA	protein_coding	protein_coding	15.9444	-3.31141	0.459137	-7.21226	5.50314e-13	3.67087e-12	D0
ENSG00000087510.6	TFAP2C	protein_coding	protein_coding	51.7229	-3.3085	0.257871	-12.8301	1.11243e-37	2.12351e-36	D0
ENSG00000086475.14	SEPHS1	protein_coding	protein_coding	641.155	-3.30687	0.0758086	-43.6213	0	0	D0
ENSG00000179954.15	SSC5D	protein_coding	protein_coding	42.3343	3.30426	0.341166	9.68518	3.48589e-22	3.89166e-21	D14
ENSG00000124875.9	CXCL6	protein_coding	protein_coding	2.84073	-3.30398	0.898426	-3.67752	0.00023551	0.000712412	D0
ENSG00000130307.11	USHBP1	protein_coding	protein_coding	13.3801	-3.30166	0.49147	-6.71793	1.8433e-11	1.10654e-10	D0
ENSG00000280056.1	AC097520.1	lncRNA	TEC	1.66033	-3.30114	1.01875	-3.2404	0.00119362	0.00321985	D0
ENSG00000111846.17	GCNT2	protein_coding	protein_coding	131.798	-3.29541	0.162675	-20.2577	3.0401e-91	1.51147e-89	D0
ENSG00000119938.8	PPP1R3C	protein_coding	protein_coding	28.2894	3.29452	0.413109	7.97496	1.5243e-15	1.19013e-14	D14
ENSG00000147883.10	CDKN2B	protein_coding	protein_coding	28.2624	3.29357	0.414128	7.95302	1.82018e-15	1.41444e-14	D14
ENSG00000188483.7	IER5L	protein_coding	protein_coding	63.6912	3.29178	0.280382	11.7404	7.91566e-32	1.25695e-30	D14
ENSG00000157335.20	CLEC18C	protein_coding	protein_coding	2.54147	3.29013	1.0014	3.28554	0.00101788	0.00278643	D14
ENSG00000173467.8	AGR3	protein_coding	protein_coding	2.48849	3.29009	1.00079	3.2875	0.0010108	0.00276868	D14
ENSG00000008323.15	PLEKHG6	protein_coding	protein_coding	25.273	-3.28932	0.364854	-9.01543	1.96107e-19	1.90209e-18	D0
ENSG00000145777.14	TSLP	protein_coding	protein_coding	5.08996	-3.28827	0.73979	-4.44488	8.79424e-06	3.19493e-05	D0
ENSG00000182580.2	EPHB3	protein_coding	protein_coding	77.7003	3.28719	0.255671	12.8571	7.84958e-38	1.50422e-36	D14
ENSG00000257135.5	AC007249.2	lncRNA	lincRNA	14.3135	3.28624	0.557311	5.89659	3.71082e-09	1.87565e-08	D14
ENSG00000159409.14	CELF3	protein_coding	protein_coding	14.2301	3.28339	0.558983	5.87386	4.25764e-09	2.13944e-08	D14
ENSG00000162782.15	TDRD5	protein_coding	protein_coding	3.99123	-3.28068	0.812476	-4.03787	5.3938e-05	0.000177679	D0
ENSG00000165863.16	C10orf82	protein_coding	protein_coding	8.63815	-3.28066	0.592815	-5.53404	3.12941e-08	1.45783e-07	D0
ENSG00000177191.2	B3GNT8	protein_coding	protein_coding	14.2514	3.27819	0.558871	5.86574	4.47127e-09	2.23995e-08	D14
ENSG00000164929.16	BAALC	protein_coding	protein_coding	84.9904	3.27817	0.242215	13.5341	9.83356e-42	2.08033e-40	D14
ENSG00000206530.10	CFAP44	protein_coding	protein_coding	4.49059	3.27643	0.870335	3.76456	0.000166844	0.000516252	D14
ENSG00000225313.5	AL513327.1	lncRNA	antisense	4.4867	3.27588	0.870408	3.76362	0.00016747	0.000517996	D14
ENSG00000214193.10	SH3D21	protein_coding	protein_coding	122.105	3.27494	0.20351	16.0923	2.8902e-58	8.80351e-57	D14
ENSG00000142611.16	PRDM16	protein_coding	protein_coding	45.622	3.27475	0.327698	9.99318	1.63264e-23	1.92045e-22	D14
ENSG00000184828.9	ZBTB7C	protein_coding	protein_coding	4.51271	3.27457	0.87139	3.75787	0.000171366	0.000529247	D14
ENSG00000074211.13	PPP2R2C	protein_coding	protein_coding	36.6537	-3.27315	0.302885	-10.8066	3.20488e-27	4.30325e-26	D0
ENSG00000164611.12	PTTG1	protein_coding	protein_coding	241.004	-3.27155	0.120488	-27.1524	2.37414e-162	2.60338e-160	D0
ENSG00000123975.4	CKS2	protein_coding	protein_coding	219.415	-3.26989	0.125438	-26.0677	8.47226e-150	7.74192e-148	D0
ENSG00000165304.7	MELK	protein_coding	protein_coding	63.1315	-3.26921	0.233308	-14.0124	1.30848e-44	2.9584e-43	D0
ENSG00000204252.13	HLA-DOA	protein_coding	protein_coding	29.3862	-3.26787	0.336647	-9.70711	2.81188e-22	3.15526e-21	D0
ENSG00000150594.6	ADRA2A	protein_coding	protein_coding	13.1662	-3.26415	0.494194	-6.605	3.97525e-11	2.3401e-10	D0
ENSG00000164087.7	POC1A	protein_coding	protein_coding	42.118	-3.26061	0.283786	-11.4897	1.48607e-30	2.26154e-29	D0
ENSG00000153898.12	MCOLN2	protein_coding	protein_coding	6.18502	-3.26021	0.676599	-4.81853	1.44618e-06	5.75613e-06	D0
ENSG00000127920.5	GNG11	protein_coding	protein_coding	74.2372	3.25913	0.259721	12.5486	4.04556e-36	7.3868e-35	D14
ENSG00000279382.1	AC018665.1	lncRNA	TEC	2.4511	3.25847	1.00236	3.25079	0.00115086	0.00311556	D14
ENSG00000103490.13	PYCARD	protein_coding	protein_coding	17.7076	-3.25836	0.425657	-7.65489	1.93476e-14	1.40038e-13	D0
ENSG00000197301.7	AC090673.1	lncRNA	antisense	6.34683	3.25764	0.775176	4.20245	2.64038e-05	9.03691e-05	D14
ENSG00000164161.9	HHIP	protein_coding	protein_coding	6.21913	3.25706	0.77257	4.21588	2.4881e-05	8.55279e-05	D14
ENSG00000224141.5	MIR548XHG	lncRNA	lincRNA	8.41251	-3.25499	0.594064	-5.4792	4.27258e-08	1.97038e-07	D0
ENSG00000143669.13	LYST	protein_coding	protein_coding	46.5972	3.25394	0.323834	10.0482	9.36032e-24	1.10764e-22	D14
ENSG00000118271.10	TTR	protein_coding	protein_coding	2.44011	3.25238	1.00423	3.23868	0.00120083	0.00323797	D14
ENSG00000124493.13	GRM4	protein_coding	protein_coding	107.414	-3.25224	0.180317	-18.0363	1.01158e-72	3.86949e-71	D0
ENSG00000127863.15	TNFRSF19	protein_coding	protein_coding	54.8084	3.25084	0.299809	10.843	2.15226e-27	2.91167e-26	D14
ENSG00000127423.10	AUNIP	protein_coding	protein_coding	17.7782	-3.25045	0.432463	-7.51614	5.64167e-14	3.98124e-13	D0
ENSG00000164220.6	F2RL2	protein_coding	protein_coding	10.1121	3.24868	0.64169	5.06269	4.13375e-07	1.72828e-06	D14
ENSG00000137807.15	KIF23	protein_coding	protein_coding	83.2661	-3.24846	0.202617	-16.0325	7.5818e-58	2.30585e-56	D0
ENSG00000147676.13	MAL2	protein_coding	protein_coding	115.098	-3.24766	0.172399	-18.838	3.68463e-79	1.54739e-77	D0
ENSG00000068831.18	RASGRP2	protein_coding	protein_coding	40.7885	-3.24748	0.288034	-11.2746	1.75089e-29	2.55615e-28	D0
ENSG00000263513.5	FAM72C	protein_coding	protein_coding	4.95841	-3.23857	0.735517	-4.40311	1.06709e-05	3.83645e-05	D0
ENSG00000197461.13	PDGFA	protein_coding	protein_coding	103.204	-3.23749	0.182579	-17.732	2.37499e-70	8.72953e-69	D0
ENSG00000164683.16	HEY1	protein_coding	protein_coding	55.7768	3.23639	0.296172	10.9274	8.52427e-28	1.17659e-26	D14
ENSG00000132840.9	BHMT2	protein_coding	protein_coding	2.72597	-3.23599	0.905798	-3.57253	0.000353547	0.00104045	D0
ENSG00000179772.7	FOXS1	protein_coding	protein_coding	12.1197	3.23534	0.602732	5.36779	7.97067e-08	3.58535e-07	D14
ENSG00000138160.5	KIF11	protein_coding	protein_coding	107.851	-3.23436	0.178995	-18.0695	5.54205e-73	2.1365e-71	D0
ENSG00000134057.14	CCNB1	protein_coding	protein_coding	316.213	-3.23162	0.104034	-31.063	7.61254e-212	1.21174e-209	D0
ENSG00000265972.5	TXNIP	protein_coding	protein_coding	1180.55	3.22922	0.0663078	48.7004	0	0	D14
ENSG00000169908.11	TM4SF1	protein_coding	protein_coding	3.8117	-3.22613	0.810874	-3.97858	6.93276e-05	0.000224252	D0
ENSG00000185156.5	MFSD6L	protein_coding	protein_coding	6.09861	-3.22537	0.684186	-4.71417	2.42704e-06	9.40972e-06	D0
ENSG00000111341.9	MGP	protein_coding	protein_coding	6.1455	3.22299	0.774631	4.16067	3.17309e-05	0.000107354	D14
ENSG00000141431.11	ASXL3	protein_coding	protein_coding	21.3348	3.222	0.466222	6.91088	4.81658e-12	3.02577e-11	D14
ENSG00000258667.1	HIF1A-AS2	lncRNA	lincRNA	2.45424	3.21997	1.00775	3.1952	0.00139734	0.00371951	D14
ENSG00000166451.13	CENPN	protein_coding	protein_coding	21.7576	-3.21966	0.383807	-8.38875	4.91329e-17	4.18552e-16	D0
ENSG00000024526.16	DEPDC1	protein_coding	protein_coding	44.4096	-3.21783	0.276528	-11.6365	2.68692e-31	4.18252e-30	D0
ENSG00000081138.13	CDH7	protein_coding	protein_coding	8.03298	3.21614	0.701562	4.58425	4.55613e-06	1.71424e-05	D14
ENSG00000011426.10	ANLN	protein_coding	protein_coding	119.911	-3.21405	0.17408	-18.4631	4.09239e-76	1.66205e-74	D0
ENSG00000158014.14	SLC30A2	protein_coding	protein_coding	9.82219	3.21046	0.644603	4.98053	6.34102e-07	2.60098e-06	D14
ENSG00000170743.16	SYT9	protein_coding	protein_coding	7.03748	-3.20624	0.63671	-5.03563	4.76279e-07	1.97911e-06	D0
ENSG00000178343.4	SHISA3	protein_coding	protein_coding	1.56573	-3.20612	1.02469	-3.12887	0.00175482	0.00459312	D0
ENSG00000162039.15	MEIOB	protein_coding	protein_coding	9.38636	-3.20549	0.571846	-5.60552	2.07629e-08	9.80426e-08	D0
ENSG00000136153.19	LMO7	protein_coding	protein_coding	39.3338	-3.202	0.290663	-11.0162	3.19284e-28	4.49182e-27	D0
ENSG00000175040.5	CHST2	protein_coding	protein_coding	91.8829	-3.19523	0.191342	-16.699	1.33217e-62	4.35338e-61	D0
ENSG00000259291.2	ZNF710-AS1	lncRNA	antisense	30.1329	3.19138	0.395412	8.07102	6.97133e-16	5.55063e-15	D14
ENSG00000164674.15	SYTL3	protein_coding	protein_coding	4.14879	3.19122	0.8736	3.65295	0.000259242	0.000779304	D14
ENSG00000173207.12	CKS1B	protein_coding	protein_coding	249.413	-3.19008	0.122016	-26.1448	1.13059e-150	1.04278e-148	D0
ENSG00000070019.4	GUCY2C	protein_coding	protein_coding	4.79423	-3.18967	0.739717	-4.31201	1.61775e-05	5.6827e-05	D0
ENSG00000153253.16	SCN3A	protein_coding	protein_coding	4.13135	3.18899	0.87328	3.65174	0.000260473	0.000782649	D14
ENSG00000124785.8	NRN1	protein_coding	protein_coding	2.29503	3.1889	1.00649	3.16835	0.00153307	0.00405084	D14
ENSG00000154645.13	CHODL	protein_coding	protein_coding	43.7612	-3.18862	0.274007	-11.637	2.672e-31	4.16259e-30	D0
ENSG00000101825.7	MXRA5	protein_coding	protein_coding	480.187	3.18849	0.102547	31.0929	3.00072e-212	4.85478e-210	D14
ENSG00000182698.11	RESP18	protein_coding	protein_coding	7.79396	3.18773	0.704094	4.52742	5.97095e-06	2.21531e-05	D14
ENSG00000021645.18	NRXN3	protein_coding	protein_coding	33.793	3.18717	0.369687	8.62127	6.62159e-18	5.9543e-17	D14
ENSG00000135750.14	KCNK1	protein_coding	protein_coding	33.8694	-3.18379	0.317458	-10.029	1.13619e-23	1.34207e-22	D0
ENSG00000163040.14	CCDC74A	protein_coding	protein_coding	35.2908	3.17952	0.362705	8.76613	1.84905e-18	1.70864e-17	D14
ENSG00000101445.9	PPP1R16B	protein_coding	protein_coding	58.7626	-3.17718	0.236949	-13.4087	5.37881e-41	1.1117e-39	D0
ENSG00000196584.2	XRCC2	protein_coding	protein_coding	16.8951	-3.17657	0.432521	-7.34432	2.06808e-13	1.41637e-12	D0
ENSG00000088325.15	TPX2	protein_coding	protein_coding	376.338	-3.17516	0.0944846	-33.605	1.41641e-247	2.66258e-245	D0
ENSG00000145423.4	SFRP2	protein_coding	protein_coding	316.933	-3.17201	0.103029	-30.7875	3.85787e-208	5.94895e-206	D0
ENSG00000100033.16	PRODH	protein_coding	protein_coding	306.363	-3.16971	0.104441	-30.3493	2.56729e-202	3.83888e-200	D0
ENSG00000101542.9	CDH20	protein_coding	protein_coding	2.23517	3.16855	1.0079	3.1437	0.00166827	0.00438577	D14
ENSG00000185565.11	LSAMP	protein_coding	protein_coding	90.1747	3.16558	0.229473	13.795	2.73266e-43	6.02651e-42	D14
ENSG00000105991.8	HOXA1	protein_coding	protein_coding	7.64778	3.16414	0.703911	4.49509	6.95402e-06	2.55793e-05	D14
ENSG00000176244.6	ACBD7	protein_coding	protein_coding	11.2431	-3.16381	0.515108	-6.14204	8.1466e-10	4.333e-09	D0
ENSG00000131747.14	TOP2A	protein_coding	protein_coding	492.814	-3.16376	0.082785	-38.2166	0	0	D0
ENSG00000104147.8	OIP5	protein_coding	protein_coding	14.447	-3.16359	0.460664	-6.86744	6.53624e-12	4.06466e-11	D0
ENSG00000144410.4	CPO	protein_coding	protein_coding	2.54385	-3.1626	0.912826	-3.46462	0.000530983	0.00152068	D0
ENSG00000253636.1	AC022893.1	lncRNA	antisense	3.64537	-3.16118	0.815911	-3.87441	0.000106882	0.000338301	D0
ENSG00000017427.16	IGF1	protein_coding	protein_coding	2.30033	3.16097	1.00953	3.13112	0.00174143	0.00456291	D14
ENSG00000204347.3	BTBD17	protein_coding	protein_coding	2.27419	3.15974	1.00933	3.13054	0.00174486	0.00456824	D14
ENSG00000163132.6	MSX1	protein_coding	protein_coding	22.1767	3.15959	0.446164	7.08168	1.42415e-12	9.26188e-12	D14
ENSG00000183844.16	FAM3B	protein_coding	protein_coding	3.65143	-3.15835	0.816335	-3.86894	0.00010931	0.000345542	D0
ENSG00000157111.12	TMEM171	protein_coding	protein_coding	2.56178	-3.1559	0.911589	-3.46198	0.000536222	0.00153479	D0
ENSG00000167850.3	CD300C	protein_coding	protein_coding	2.24806	3.153	1.0097	3.1227	0.00179199	0.00468419	D14
ENSG00000169031.19	COL4A3	protein_coding	protein_coding	11.2443	-3.15189	0.517894	-6.08597	1.15786e-09	6.09108e-09	D0
ENSG00000198520.11	ARMH1	protein_coding	protein_coding	12.9618	3.14975	0.565408	5.57076	2.53631e-08	1.19025e-07	D14
ENSG00000144645.13	OSBPL10	protein_coding	protein_coding	104.22	-3.14874	0.176939	-17.7956	7.64299e-71	2.84637e-69	D0
ENSG00000122884.12	P4HA1	protein_coding	protein_coding	898.26	3.1479	0.0747391	42.1185	0	0	D14
ENSG00000197024.8	ZNF398	protein_coding	protein_coding	174.666	-3.14622	0.137173	-22.9361	2.02934e-116	1.35321e-114	D0
ENSG00000111247.14	RAD51AP1	protein_coding	protein_coding	70.6043	-3.14525	0.217097	-14.4878	1.44714e-47	3.56156e-46	D0
ENSG00000170390.15	DCLK2	protein_coding	protein_coding	54.7733	3.14417	0.293016	10.7304	7.331e-27	9.74405e-26	D14
ENSG00000179059.9	ZFP42	protein_coding	protein_coding	4.71101	-3.14392	0.744351	-4.22371	2.40312e-05	8.28374e-05	D0
ENSG00000125848.9	FLRT3	protein_coding	protein_coding	18.2856	3.14367	0.488422	6.43639	1.22349e-10	6.94542e-10	D14
ENSG00000111752.10	PHC1	protein_coding	protein_coding	649.181	-3.14189	0.0729417	-43.074	0	0	D0
ENSG00000164125.15	FAM198B	protein_coding	protein_coding	58.0394	3.14135	0.284736	11.0325	2.66313e-28	3.74928e-27	D14
ENSG00000164850.14	GPER1	protein_coding	protein_coding	5.80463	3.14126	0.77934	4.03067	5.56192e-05	0.000182877	D14
ENSG00000044524.10	EPHA3	protein_coding	protein_coding	30.8137	3.14107	0.382417	8.21373	2.14414e-16	1.76118e-15	D14
ENSG00000143476.17	DTL	protein_coding	protein_coding	52.0017	-3.14051	0.250325	-12.5457	4.19561e-36	7.6537e-35	D0
ENSG00000122679.8	RAMP3	protein_coding	protein_coding	2.5944	-3.13895	0.923382	-3.39941	0.000675319	0.00190421	D0
ENSG00000151725.11	CENPU	protein_coding	protein_coding	62.4208	-3.13693	0.231858	-13.5295	1.04685e-41	2.20992e-40	D0
ENSG00000215386.12	MIR99AHG	lncRNA	lincRNA	4.03639	3.13485	0.880522	3.56022	0.000370542	0.00108674	D14
ENSG00000143674.10	MAP3K21	protein_coding	protein_coding	31.7212	-3.13469	0.321695	-9.7443	1.95111e-22	2.20063e-21	D0
ENSG00000139631.18	CSAD	protein_coding	protein_coding	48.6424	3.13351	0.307786	10.1808	2.41568e-24	2.92519e-23	D14
ENSG00000104081.13	BMF	protein_coding	protein_coding	302.212	3.13138	0.125016	25.0479	1.84152e-138	1.54017e-136	D14
ENSG00000111077.17	TNS2	protein_coding	protein_coding	62.8296	3.12859	0.271896	11.5066	1.22259e-30	1.86343e-29	D14
ENSG00000124343.13	XG	protein_coding	protein_coding	2.47098	-3.12482	0.918625	-3.40162	0.000669865	0.00189051	D0
ENSG00000166736.11	HTR3A	protein_coding	protein_coding	3.56386	-3.12362	0.819559	-3.81134	0.000138215	0.000432071	D0
ENSG00000137558.8	PI15	protein_coding	protein_coding	9.90774	-3.12273	0.541589	-5.76586	8.12407e-09	3.97701e-08	D0
ENSG00000188176.11	SMTNL2	protein_coding	protein_coding	48.2787	3.12117	0.307044	10.1652	2.83426e-24	3.41738e-23	D14
ENSG00000159166.13	LAD1	protein_coding	protein_coding	20.4664	-3.11881	0.388716	-8.02336	1.02892e-15	8.11381e-15	D0
ENSG00000177721.4	ANXA2R	protein_coding	protein_coding	2.18237	3.11831	1.01242	3.08006	0.00206956	0.00535232	D14
ENSG00000153234.13	NR4A2	protein_coding	protein_coding	9.19489	3.11632	0.647619	4.81196	1.49457e-06	5.94038e-06	D14
ENSG00000103534.16	TMC5	protein_coding	protein_coding	7.69424	-3.11443	0.604057	-5.15585	2.52478e-07	1.07913e-06	D0
ENSG00000093009.9	CDC45	protein_coding	protein_coding	23.6319	-3.11426	0.362775	-8.58454	9.12016e-18	8.14173e-17	D0
ENSG00000152582.13	SPEF2	protein_coding	protein_coding	12.7278	3.11203	0.573354	5.42776	5.70657e-08	2.5989e-07	D14
ENSG00000135318.11	NT5E	protein_coding	protein_coding	32.9214	-3.11127	0.30994	-10.0383	1.03439e-23	1.22329e-22	D0
ENSG00000163064.6	EN1	protein_coding	protein_coding	2.17217	3.10637	1.01216	3.06906	0.00214733	0.00553966	D14
ENSG00000204677.10	FAM153C	protein_coding	protein_coding	2.12254	3.10552	1.0116	3.06991	0.00214124	0.0055254	D14
ENSG00000167552.13	TUBA1A	protein_coding	protein_coding	2840.96	3.10456	0.0450002	68.9899	0	0	D14
ENSG00000100505.13	TRIM9	protein_coding	protein_coding	21.2656	3.1044	0.449623	6.90446	5.03934e-12	3.15967e-11	D14
ENSG00000262223.7	AC110285.1	lncRNA	lincRNA	2.12696	3.10365	1.01185	3.0673	0.00216005	0.00556666	D14
ENSG00000272970.1	AC107294.2	lncRNA	lincRNA	2.12696	3.10365	1.01185	3.0673	0.00216005	0.00556666	D14
ENSG00000175395.15	ZNF25	protein_coding	protein_coding	40.5839	3.09854	0.332242	9.32615	1.09783e-20	1.13154e-19	D14
ENSG00000131409.12	LRRC4B	protein_coding	protein_coding	54.6663	3.09752	0.287597	10.7704	4.75144e-27	6.35393e-26	D14
ENSG00000163283.6	ALPP	protein_coding	protein_coding	1.44126	-3.09685	1.03078	-3.00438	0.00266124	0.00675595	D0
ENSG00000259033.1	AL356804.1	lncRNA	lincRNA	1.44126	-3.09685	1.03078	-3.00438	0.00266124	0.00675595	D0
ENSG00000095932.6	SMIM24	protein_coding	protein_coding	19.1894	-3.09666	0.397274	-7.79479	6.45163e-15	4.82357e-14	D0
ENSG00000251603.1	AC092611.2	lncRNA	antisense	1.42058	-3.0963	1.03037	-3.00505	0.0026554	0.00674374	D0
ENSG00000184697.6	CLDN6	protein_coding	protein_coding	439.786	-3.09487	0.0867789	-35.6638	1.43844e-278	3.34022e-276	D0
ENSG00000280254.1	AC233723.2	lncRNA	TEC	2.12572	3.09377	1.01287	3.05445	0.00225477	0.00578885	D14
ENSG00000170162.13	VGLL2	protein_coding	protein_coding	2.47102	-3.09176	0.9218	-3.35404	0.000796397	0.00221992	D0
ENSG00000090889.11	KIF4A	protein_coding	protein_coding	79.7098	-3.09125	0.201001	-15.3793	2.2554e-53	6.28771e-52	D0
ENSG00000147601.13	TERF1	protein_coding	protein_coding	363.612	-3.09056	0.0947922	-32.6035	3.6533e-233	6.38132e-231	D0
ENSG00000118997.13	DNAH7	protein_coding	protein_coding	3.81873	3.08995	0.884618	3.49297	0.000477674	0.00137881	D14
ENSG00000206077.10	ZDHHC11B	protein_coding	protein_coding	38.753	3.08836	0.341408	9.04597	1.48347e-19	1.45026e-18	D14
ENSG00000198554.11	WDHD1	protein_coding	protein_coding	267.378	-3.08775	0.111076	-27.7984	4.5355e-170	5.39287e-168	D0
ENSG00000054179.11	ENTPD2	protein_coding	protein_coding	12.8562	-3.08764	0.478318	-6.45519	1.08082e-10	6.1596e-10	D0
ENSG00000179178.10	TMEM125	protein_coding	protein_coding	26.4134	-3.0873	0.342336	-9.01833	1.90978e-19	1.85326e-18	D0
ENSG00000085999.11	RAD54L	protein_coding	protein_coding	31.6957	-3.0872	0.31348	-9.84816	6.98089e-23	8.01098e-22	D0
ENSG00000198795.10	ZNF521	protein_coding	protein_coding	52.7403	3.08622	0.293853	10.5026	8.40331e-26	1.07217e-24	D14
ENSG00000171243.7	SOSTDC1	protein_coding	protein_coding	2.09323	3.08436	1.0134	3.04358	0.00233781	0.0059857	D14
ENSG00000129173.12	E2F8	protein_coding	protein_coding	8.63342	-3.08394	0.581229	-5.30589	1.12122e-07	4.96315e-07	D0
ENSG00000130653.15	PNPLA7	protein_coding	protein_coding	15.998	3.08337	0.518754	5.94379	2.78511e-09	1.42121e-08	D14
ENSG00000180739.13	S1PR5	protein_coding	protein_coding	2.39706	-3.08106	0.919382	-3.35123	0.000804523	0.00224068	D0
ENSG00000273008.1	AC010864.1	lncRNA	lincRNA	2.12908	3.07886	1.0144	3.03515	0.00240416	0.00614442	D14
ENSG00000166963.12	MAP1A	protein_coding	protein_coding	143.371	3.07844	0.180446	17.0602	2.93738e-65	1.00656e-63	D14
ENSG00000112981.4	NME5	protein_coding	protein_coding	7.26701	3.07843	0.708835	4.34294	1.40588e-05	4.97297e-05	D14
ENSG00000244968.6	LIFR-AS1	lncRNA	antisense	5.56768	3.07729	0.787935	3.90552	9.40243e-05	0.000299718	D14
ENSG00000238178.6	AC078993.1	lncRNA	antisense	212.774	-3.07706	0.122292	-25.1616	1.05424e-139	8.89256e-138	D0
ENSG00000148516.21	ZEB1	protein_coding	protein_coding	70.9866	3.07468	0.252824	12.1613	4.99366e-34	8.48234e-33	D14
ENSG00000145284.11	SCD5	protein_coding	protein_coding	31.4045	3.07302	0.372351	8.25302	1.54443e-16	1.28137e-15	D14
ENSG00000076382.16	SPAG5	protein_coding	protein_coding	137.775	-3.07261	0.153388	-20.0317	2.91777e-89	1.422e-87	D0
ENSG00000167670.15	CHAF1A	protein_coding	protein_coding	95.3896	-3.0709	0.183008	-16.7802	3.4093e-63	1.11782e-61	D0
ENSG00000122756.14	CNTFR	protein_coding	protein_coding	80.9278	3.06704	0.235399	13.0291	8.35909e-39	1.6435e-37	D14
ENSG00000102962.4	CCL22	protein_coding	protein_coding	2.44551	-3.0649	0.919626	-3.33276	0.000859877	0.00238441	D0
ENSG00000108932.11	SLC16A6	protein_coding	protein_coding	38.216	3.06034	0.342727	8.92939	4.28345e-19	4.09427e-18	D14
ENSG00000159228.12	CBR1	protein_coding	protein_coding	32.0142	-3.05905	0.309656	-9.87886	5.14131e-23	5.94837e-22	D0
ENSG00000168386.18	FILIP1L	protein_coding	protein_coding	12.1822	3.05739	0.569805	5.36568	8.06453e-08	3.62412e-07	D14
ENSG00000121621.6	KIF18A	protein_coding	protein_coding	40.1805	-3.05171	0.277845	-10.9835	4.58687e-28	6.4028e-27	D0
ENSG00000257842.5	LINC02588	lncRNA	antisense	5.41082	3.05127	0.791524	3.85493	0.000115762	0.000364885	D14
ENSG00000167550.10	RHEBL1	protein_coding	protein_coding	8.52788	-3.04963	0.577548	-5.2803	1.28972e-07	5.67087e-07	D0
ENSG00000145147.19	SLIT2	protein_coding	protein_coding	54.6698	3.04923	0.28439	10.722	8.02355e-27	1.06288e-25	D14
ENSG00000161652.12	IZUMO2	protein_coding	protein_coding	2.36555	-3.04903	0.92626	-3.29177	0.0009956	0.00273084	D0
ENSG00000101347.9	SAMHD1	protein_coding	protein_coding	81.844	-3.04844	0.196544	-15.5103	2.9563e-54	8.31218e-53	D0
ENSG00000186297.11	GABRA5	protein_coding	protein_coding	11.5123	-3.04752	0.503325	-6.05478	1.40609e-09	7.34024e-09	D0
ENSG00000109436.7	TBC1D9	protein_coding	protein_coding	27.2504	3.04511	0.39501	7.70896	1.26849e-14	9.27656e-14	D14
ENSG00000144681.10	STAC	protein_coding	protein_coding	3.4166	-3.04483	0.827713	-3.6786	0.000234515	0.000710056	D0
ENSG00000081052.12	COL4A4	protein_coding	protein_coding	18.5869	-3.04454	0.399757	-7.61597	2.61719e-14	1.88189e-13	D0
ENSG00000254054.2	AC087273.2	lncRNA	lincRNA	1.38251	-3.04421	1.03437	-2.94306	0.00324982	0.00811859	D0
ENSG00000152763.16	WDR78	protein_coding	protein_coding	3.73168	3.04236	0.885081	3.43738	0.00058737	0.0016715	D14
ENSG00000213462.4	ERV3-1	protein_coding	protein_coding	69.3647	3.04026	0.251875	12.0705	1.5123e-33	2.52109e-32	D14
ENSG00000173227.13	SYT12	protein_coding	protein_coding	12.4671	-3.03956	0.488576	-6.22125	4.932e-10	2.67292e-09	D0
ENSG00000154102.10	C16orf74	protein_coding	protein_coding	7.35936	-3.03793	0.612975	-4.95603	7.19471e-07	2.93832e-06	D0
ENSG00000115758.12	ODC1	protein_coding	protein_coding	737.926	3.03758	0.0797529	38.0874	0	0	D14
ENSG00000095397.13	WHRN	protein_coding	protein_coding	200.342	3.03489	0.150199	20.2059	8.69041e-91	4.28828e-89	D14
ENSG00000130164.13	LDLR	protein_coding	protein_coding	276.384	-3.03465	0.106515	-28.4905	1.53753e-178	1.90867e-176	D0
ENSG00000138032.20	PPM1B	protein_coding	protein_coding	129.767	-3.03464	0.15641	-19.4018	7.44524e-84	3.33229e-82	D0
ENSG00000148204.11	CRB2	protein_coding	protein_coding	27.2464	3.03287	0.396337	7.65225	1.97489e-14	1.42785e-13	D14
ENSG00000139998.15	RAB15	protein_coding	protein_coding	176.242	-3.0306	0.134258	-22.573	7.98241e-113	5.16579e-111	D0
ENSG00000075643.5	MOCOS	protein_coding	protein_coding	39.5287	-3.02804	0.27855	-10.8707	1.58966e-27	2.1714e-26	D0
ENSG00000113368.11	LMNB1	protein_coding	protein_coding	289.226	-3.02597	0.103871	-29.132	1.41427e-186	1.92516e-184	D0
ENSG00000250510.7	GPR162	protein_coding	protein_coding	63.8065	3.02551	0.261788	11.5571	6.79408e-31	1.04685e-29	D14
ENSG00000116761.11	CTH	protein_coding	protein_coding	58.6688	-3.02546	0.229945	-13.1573	1.5445e-39	3.09811e-38	D0
ENSG00000116014.9	KISS1R	protein_coding	protein_coding	13.7475	3.02452	0.541333	5.58718	2.30792e-08	1.08642e-07	D14
ENSG00000164764.10	SBSPON	protein_coding	protein_coding	5.29062	-3.02107	0.707815	-4.26816	1.97093e-05	6.8659e-05	D0
ENSG00000250579.1	CTD-2297D10.2	lncRNA	antisense	18.4532	-3.0192	0.409217	-7.37799	1.60692e-13	1.109e-12	D0
ENSG00000184261.4	KCNK12	protein_coding	protein_coding	16.3323	-3.01763	0.424978	-7.10068	1.24146e-12	8.0951e-12	D0
ENSG00000051341.13	POLQ	protein_coding	protein_coding	38.1951	-3.01348	0.282162	-10.68	1.26318e-26	1.66107e-25	D0
ENSG00000101003.9	GINS1	protein_coding	protein_coding	73.1355	-3.01297	0.206298	-14.605	2.61124e-48	6.59087e-47	D0
ENSG00000101198.14	NKAIN4	protein_coding	protein_coding	167.563	3.01296	0.163636	18.4125	1.04245e-75	4.19915e-74	D14
ENSG00000275542.1	AC027601.3	lncRNA	lincRNA	2.00727	3.01241	1.0181	2.95886	0.00308775	0.00774605	D14
ENSG00000168743.12	NPNT	protein_coding	protein_coding	18.6292	3.00952	0.478076	6.29507	3.07266e-10	1.68608e-09	D14
ENSG00000141622.13	RNF165	protein_coding	protein_coding	25.029	3.00906	0.408552	7.36517	1.76917e-13	1.21714e-12	D14
ENSG00000130176.7	CNN1	protein_coding	protein_coding	28.1658	-3.00849	0.332399	-9.05085	1.41863e-19	1.38824e-18	D0
ENSG00000124092.12	CTCFL	protein_coding	protein_coding	11.1855	-3.0079	0.503953	-5.96862	2.39271e-09	1.22924e-08	D0
ENSG00000106565.17	TMEM176B	protein_coding	protein_coding	8.59658	3.00764	0.654768	4.59345	4.35978e-06	1.64727e-05	D14
ENSG00000260693.1	AC026150.1	lncRNA	lincRNA	1.95447	3.0065	1.01799	2.95339	0.00314309	0.00787589	D14
ENSG00000092969.11	TGFB2	protein_coding	protein_coding	59.3706	3.00543	0.27097	11.0914	1.38102e-28	1.96388e-27	D14
ENSG00000141338.13	ABCA8	protein_coding	protein_coding	8.48982	3.00524	0.654592	4.59101	4.41096e-06	1.66438e-05	D14
ENSG00000279268.1	AC068213.1	lncRNA	TEC	3.27621	-3.00499	0.830865	-3.6167	0.000298387	0.000887117	D0
ENSG00000237943.6	PRKCQ-AS1	lncRNA	processed_transcript	28.8916	-3.00399	0.323112	-9.29707	1.44373e-20	1.48033e-19	D0
ENSG00000138135.6	CH25H	protein_coding	protein_coding	13.1891	-3.00363	0.468371	-6.41293	1.42751e-10	8.05726e-10	D0
ENSG00000197106.6	SLC6A17	protein_coding	protein_coding	21.6956	3.00352	0.446381	6.7286	1.71301e-11	1.03083e-10	D14
ENSG00000259884.1	AC025259.3	lncRNA	lincRNA	2.07314	3.00263	1.0199	2.94404	0.00323962	0.00809618	D14
ENSG00000063015.19	SEZ6	protein_coding	protein_coding	33.8829	-3.00219	0.41484	-7.23699	4.5875e-13	3.07047e-12	D0
ENSG00000277586.2	NEFL	protein_coding	protein_coding	329.439	3.00192	0.116157	25.8436	2.8681e-147	2.5732e-145	D14
ENSG00000182798.10	MAGEB17	protein_coding	protein_coding	167.601	-3.00181	0.136168	-22.0449	1.06953e-107	6.41656e-106	D0
ENSG00000166073.10	GPR176	protein_coding	protein_coding	76.8804	-3.00056	0.202202	-14.8394	8.14502e-50	2.11257e-48	D0
ENSG00000140839.11	CLEC18B	protein_coding	protein_coding	13.4066	3.0005	0.539467	5.56197	2.66751e-08	1.24944e-07	D14
ENSG00000177238.13	TRIM72	protein_coding	protein_coding	10.1263	-3.00048	0.531594	-5.64431	1.6584e-08	7.90285e-08	D0
ENSG00000104369.4	JPH1	protein_coding	protein_coding	18.0302	-2.99964	0.401816	-7.4652	8.31725e-14	5.81736e-13	D0
ENSG00000277200.1	AC005696.4	lncRNA	lincRNA	22.9089	-2.99934	0.360267	-8.32532	8.41006e-17	7.07276e-16	D0
ENSG00000005020.12	SKAP2	protein_coding	protein_coding	42.8874	2.9972	0.322152	9.30367	1.35678e-20	1.39263e-19	D14
ENSG00000279489.1	AL355377.2	lncRNA	TEC	5.20629	-2.9964	0.698621	-4.28902	1.79459e-05	6.27266e-05	D0
ENSG00000141738.13	GRB7	protein_coding	protein_coding	80.4712	-2.9961	0.195804	-15.3015	7.46852e-53	2.05026e-51	D0
ENSG00000100218.11	RSPH14	protein_coding	protein_coding	1.94564	2.99583	1.01892	2.94019	0.00328007	0.00818379	D14
ENSG00000159251.7	ACTC1	protein_coding	protein_coding	51.5563	-2.99432	0.242677	-12.3387	5.60488e-35	9.76427e-34	D0
ENSG00000152253.8	SPC25	protein_coding	protein_coding	21.142	-2.99402	0.378807	-7.90382	2.7049e-15	2.07418e-14	D0
ENSG00000111087.9	GLI1	protein_coding	protein_coding	45.5926	-2.99348	0.258401	-11.5847	4.92954e-31	7.62534e-30	D0
ENSG00000231672.6	DIRC3	lncRNA	lincRNA	3.5722	2.99252	0.887889	3.37037	0.000750669	0.00210136	D14
ENSG00000279117.1	AP001972.5	lncRNA	TEC	80.4206	-2.99017	0.197718	-15.1234	1.13485e-51	3.07265e-50	D0
ENSG00000168078.9	PBK	protein_coding	protein_coding	29.9535	-2.98956	0.322931	-9.2576	2.09086e-20	2.12839e-19	D0
ENSG00000112936.18	C7	protein_coding	protein_coding	1.95129	2.98686	1.01984	2.92874	0.00340339	0.00844876	D14
ENSG00000245870.3	LINC00682	lncRNA	lincRNA	3.57856	2.98678	0.889916	3.35625	0.000790057	0.00220443	D14
ENSG00000156574.9	NODAL	protein_coding	protein_coding	19.937	-2.98495	0.385284	-7.74739	9.37975e-15	6.93399e-14	D0
ENSG00000107798.17	LIPA	protein_coding	protein_coding	658.151	-2.98336	0.070114	-42.5501	0	0	D0
ENSG00000279253.1	AL121753.2	lncRNA	TEC	22.8459	-2.98278	0.358799	-8.31323	9.31297e-17	7.80218e-16	D0
ENSG00000163499.11	CRYBA2	protein_coding	protein_coding	1.93805	2.98276	1.02008	2.92406	0.00345502	0.0085683	D14
ENSG00000234869.1	AL021392.1	lncRNA	antisense	3.57414	2.98196	0.891117	3.34632	0.000818926	0.00227634	D14
ENSG00000088386.16	SLC15A1	protein_coding	protein_coding	6.10399	-2.98185	0.654925	-4.55297	5.28937e-06	1.97543e-05	D0
ENSG00000067840.12	PDZD4	protein_coding	protein_coding	239.531	-2.98181	0.115456	-25.8263	4.48731e-147	4.00772e-145	D0
ENSG00000274307.1	AC023449.2	lncRNA	sense_intronic	2.29217	-2.9779	0.926122	-3.21545	0.00130242	0.00348618	D0
ENSG00000140534.13	TICRR	protein_coding	protein_coding	82.0974	-2.97743	0.197505	-15.0752	2.35815e-51	6.32408e-50	D0
ENSG00000162576.16	MXRA8	protein_coding	protein_coding	326.307	2.97637	0.116608	25.5245	1.05383e-143	9.20374e-142	D14
ENSG00000175707.8	KDF1	protein_coding	protein_coding	21.6094	-2.97434	0.373579	-7.96176	1.69611e-15	1.32114e-14	D0
ENSG00000223745.7	CCDC18-AS1	lncRNA	processed_transcript	128.281	2.97376	0.186139	15.976	1.87831e-57	5.68621e-56	D14
ENSG00000126562.16	WNK4	protein_coding	protein_coding	7.1141	-2.97367	0.620391	-4.79322	1.64128e-06	6.49469e-06	D0
ENSG00000141096.4	DPEP3	protein_coding	protein_coding	48.0961	-2.97194	0.250516	-11.8633	1.83589e-32	2.9581e-31	D0
ENSG00000137166.14	FOXP4	protein_coding	protein_coding	153.355	2.97017	0.169222	17.5519	5.74914e-69	2.07074e-67	D14
ENSG00000267632.1	AC067852.3	lncRNA	sense_intronic	3.45026	2.96862	0.894065	3.32036	0.000899014	0.00248491	D14
ENSG00000149380.11	P4HA3	protein_coding	protein_coding	13.2048	2.96809	0.553321	5.36413	8.13401e-08	3.65216e-07	D14
ENSG00000178445.9	GLDC	protein_coding	protein_coding	309.025	-2.96716	0.100665	-29.4756	5.91852e-191	8.40429e-189	D0
ENSG00000179603.17	GRM8	protein_coding	protein_coding	3.21271	-2.96087	0.835706	-3.54296	0.000395661	0.00115577	D0
ENSG00000135919.12	SERPINE2	protein_coding	protein_coding	302.088	-2.9579	0.103157	-28.6738	8.10386e-181	1.02535e-178	D0
ENSG00000169291.9	SHE	protein_coding	protein_coding	3.19204	-2.95355	0.836797	-3.52958	0.000416215	0.00121187	D0
ENSG00000187808.4	SOWAHD	protein_coding	protein_coding	3.19796	-2.95229	0.837083	-3.52688	0.000420493	0.00122288	D0
ENSG00000107736.20	CDH23	protein_coding	protein_coding	43.2687	2.95069	0.314843	9.37195	7.12071e-21	7.4129e-20	D14
ENSG00000169764.15	UGP2	protein_coding	protein_coding	860.114	-2.95052	0.0612264	-48.1903	0	0	D0
ENSG00000228496.1	AC106875.1	lncRNA	sense_intronic	1.27544	-2.94964	1.03852	-2.84022	0.00450824	0.010937	D0
ENSG00000119411.10	BSPRY	protein_coding	protein_coding	9.83827	-2.94517	0.526862	-5.59001	2.27052e-08	1.06958e-07	D0
ENSG00000141526.16	SLC16A3	protein_coding	protein_coding	378.47	2.94437	0.108608	27.1101	7.48635e-162	8.11899e-160	D14
ENSG00000169894.17	MUC3A	protein_coding	protein_coding	57.5323	-2.94123	0.228968	-12.8456	9.10743e-38	1.74188e-36	D0
ENSG00000244731.7	C4A	protein_coding	protein_coding	1.86039	2.94044	1.0217	2.878	0.0040021	0.00981284	D14
ENSG00000235192.1	AC009495.3	lncRNA	lincRNA	1.2564	-2.93746	1.03914	-2.82681	0.00470149	0.0113626	D0
ENSG00000106105.13	GARS	protein_coding	protein_coding	1153.32	-2.93686	0.0542584	-54.1273	0	0	D0
ENSG00000143320.8	CRABP2	protein_coding	protein_coding	1011.48	2.93673	0.0671437	43.738	0	0	D14
ENSG00000079385.21	CEACAM1	protein_coding	protein_coding	25.8541	-2.93545	0.336161	-8.7323	2.4955e-18	2.29031e-17	D0
ENSG00000213988.10	ZNF90	protein_coding	protein_coding	101.264	-2.93531	0.1727	-16.9965	8.7124e-65	2.95982e-63	D0
ENSG00000179051.13	RCC2	protein_coding	protein_coding	667.743	-2.93487	0.0706903	-41.5173	0	0	D0
ENSG00000278206.1	AL031320.2	lncRNA	processed_transcript	1.88211	2.93483	1.02252	2.87018	0.00410234	0.0100412	D14
ENSG00000101470.9	TNNC2	protein_coding	protein_coding	3.17027	-2.93436	0.840942	-3.48937	0.000484155	0.0013963	D0
ENSG00000240583.11	AQP1	protein_coding	protein_coding	20.6793	2.93394	0.438719	6.68751	2.26992e-11	1.35728e-10	D14
ENSG00000144550.12	CPNE9	protein_coding	protein_coding	6.91516	-2.9337	0.61669	-4.75717	1.96327e-06	7.69482e-06	D0
ENSG00000140939.14	NOL3	protein_coding	protein_coding	108.683	2.93327	0.201575	14.5517	5.69435e-48	1.42272e-46	D14
ENSG00000183807.7	FAM162B	protein_coding	protein_coding	3.12187	-2.93169	0.834727	-3.51216	0.000444486	0.00128874	D0
ENSG00000261485.1	PAN3-AS1	lncRNA	antisense	3.44339	2.93112	0.894106	3.27827	0.00104446	0.00285177	D14
ENSG00000154839.9	SKA1	protein_coding	protein_coding	24.1859	-2.93012	0.35207	-8.32254	8.6095e-17	7.23432e-16	D0
ENSG00000105641.3	SLC5A5	protein_coding	protein_coding	6.868	-2.92866	0.61409	-4.76911	1.85038e-06	7.27545e-06	D0
ENSG00000267498.1	AC007786.1	lncRNA	lincRNA	1.87893	2.92787	1.02313	2.86168	0.004214	0.0102877	D14
ENSG00000140945.16	CDH13	protein_coding	protein_coding	15.4096	-2.92738	0.434547	-6.73663	1.62106e-11	9.77289e-11	D0
ENSG00000230896.1	AL604028.1	lncRNA	sense_intronic	4.96129	2.92709	0.791431	3.69847	0.000216902	0.000660682	D14
ENSG00000130529.15	TRPM4	protein_coding	protein_coding	265.483	2.92647	0.129569	22.5862	5.91707e-113	3.85463e-111	D14
ENSG00000143195.12	ILDR2	protein_coding	protein_coding	58.2635	2.92535	0.26815	10.9094	1.03977e-27	1.43117e-26	D14
ENSG00000184809.12	B3GALT5-AS1	lncRNA	antisense	9.90851	-2.925	0.534873	-5.46858	4.5366e-08	2.0858e-07	D0
ENSG00000229544.8	NKX1-2	protein_coding	protein_coding	15.3769	-2.92481	0.429346	-6.81223	9.60969e-12	5.88325e-11	D0
ENSG00000140465.13	CYP1A1	protein_coding	protein_coding	5.8877	-2.92243	0.65478	-4.46322	8.07366e-06	2.94507e-05	D0
ENSG00000109906.13	ZBTB16	protein_coding	protein_coding	4.93843	2.92085	0.792146	3.68726	0.000226682	0.000688557	D14
ENSG00000088002.11	SULT2B1	protein_coding	protein_coding	3.15228	-2.92058	0.837298	-3.48809	0.000486475	0.00140192	D0
ENSG00000232759.1	AC002480.1	lncRNA	antisense	3.15228	-2.92058	0.837298	-3.48809	0.000486475	0.00140192	D0
ENSG00000052344.15	PRSS8	protein_coding	protein_coding	199.34	-2.91933	0.207006	-14.1026	3.6612e-45	8.42247e-44	D0
ENSG00000223784.2	LINP1	lncRNA	lincRNA	1.25804	-2.91864	1.0407	-2.80451	0.00503936	0.0121183	D0
ENSG00000196220.15	SRGAP3	protein_coding	protein_coding	58.1456	2.91851	0.268416	10.8731	1.54873e-27	2.11695e-26	D14
ENSG00000110723.11	EXPH5	protein_coding	protein_coding	19.9744	-2.91751	0.377817	-7.72201	1.14509e-14	8.40218e-14	D0
ENSG00000183023.18	SLC8A1	protein_coding	protein_coding	14.2653	2.91661	0.522202	5.58521	2.33419e-08	1.09853e-07	D14
ENSG00000151090.18	THRB	protein_coding	protein_coding	16.3823	-2.91491	0.423907	-6.8763	6.14291e-12	3.82247e-11	D0
ENSG00000228486.10	C2orf92	protein_coding	protein_coding	10.9945	2.91447	0.580692	5.01896	5.19515e-07	2.15198e-06	D14
ENSG00000137204.14	SLC22A7	protein_coding	protein_coding	8.03656	2.91218	0.660463	4.4093	1.03705e-05	3.73118e-05	D14
ENSG00000021300.13	PLEKHB1	protein_coding	protein_coding	32.7562	2.9097	0.351733	8.27246	1.31228e-16	1.09244e-15	D14
ENSG00000147485.12	PXDNL	protein_coding	protein_coding	10.9653	2.90957	0.579257	5.02293	5.08894e-07	2.10887e-06	D14
ENSG00000135905.19	DOCK10	protein_coding	protein_coding	12.7628	2.90847	0.545239	5.33431	9.59101e-08	4.2791e-07	D14
ENSG00000277831.1	AL138960.1	lncRNA	lincRNA	1.82542	2.90808	1.02432	2.83905	0.00452483	0.0109719	D14
ENSG00000196189.12	SEMA4A	protein_coding	protein_coding	33.9647	-2.90795	0.291971	-9.95971	2.28729e-23	2.67932e-22	D0
ENSG00000260725.1	AC005307.1	lncRNA	lincRNA	1.31515	-2.90786	1.04265	-2.78893	0.00528828	0.0126491	D0
ENSG00000273061.1	CDC37L1-DT	lncRNA	lincRNA	1.82401	2.90742	1.02435	2.83832	0.00453518	0.0109929	D14
ENSG00000206561.12	COLQ	protein_coding	protein_coding	3.33443	2.9062	0.896354	3.24225	0.00118592	0.00320126	D14
ENSG00000115290.9	GRB14	protein_coding	protein_coding	25.4539	-2.90496	0.335976	-8.64634	5.31784e-18	4.80602e-17	D0
ENSG00000169896.17	ITGAM	protein_coding	protein_coding	2.13992	-2.90491	0.936062	-3.10333	0.00191359	0.0049783	D0
ENSG00000165591.6	FAAH2	protein_coding	protein_coding	44.1896	-2.90107	0.25917	-11.1937	4.37863e-29	6.3269e-28	D0
ENSG00000182670.13	TTC3	protein_coding	protein_coding	885.167	2.90056	0.0703388	41.237	0	0	D14
ENSG00000128052.9	KDR	protein_coding	protein_coding	485.965	-2.89991	0.0800394	-36.231	1.97607e-287	4.87546e-285	D0
ENSG00000269416.5	LINC01224	lncRNA	lincRNA	47.7717	-2.89976	0.253466	-11.4404	2.62587e-30	3.95644e-29	D0
ENSG00000168004.9	HRASLS5	protein_coding	protein_coding	41.0855	-2.89607	0.267756	-10.816	2.8899e-27	3.88561e-26	D0
ENSG00000092621.12	PHGDH	protein_coding	protein_coding	818.635	-2.894	0.0659206	-43.9013	0	0	D0
ENSG00000108176.14	DNAJC12	protein_coding	protein_coding	9.51213	2.89262	0.616572	4.69146	2.71266e-06	1.04718e-05	D14
ENSG00000235770.5	LINC00607	lncRNA	lincRNA	2.13996	-2.89234	0.933203	-3.09937	0.00193932	0.00503861	D0
ENSG00000182168.14	UNC5C	protein_coding	protein_coding	21.6397	2.89067	0.429947	6.72332	1.77634e-11	1.0683e-10	D14
ENSG00000104415.14	WISP1	protein_coding	protein_coding	7.94772	2.88941	0.668401	4.32286	1.54017e-05	5.42372e-05	D14
ENSG00000128335.13	APOL2	protein_coding	protein_coding	284.688	2.88583	0.121671	23.7184	2.33056e-124	1.71006e-122	D14
ENSG00000105993.14	DNAJB6	protein_coding	protein_coding	618.884	-2.88575	0.0719916	-40.0846	0	0	D0
ENSG00000073331.17	ALPK1	protein_coding	protein_coding	13.8941	2.88455	0.519833	5.549	2.87305e-08	1.34221e-07	D14
ENSG00000166257.8	SCN3B	protein_coding	protein_coding	27.7518	2.88373	0.377767	7.63361	2.28278e-14	1.64563e-13	D14
ENSG00000196172.9	ZNF681	protein_coding	protein_coding	44.1519	-2.87812	0.258995	-11.1126	1.08895e-28	1.5519e-27	D0
ENSG00000224596.7	ZMIZ1-AS1	lncRNA	antisense	3.23967	2.87637	0.900303	3.1949	0.00139882	0.00372247	D14
ENSG00000205336.11	ADGRG1	protein_coding	protein_coding	231.806	2.87619	0.134314	21.414	9.9033e-102	5.64946e-100	D14
ENSG00000159231.5	CBR3	protein_coding	protein_coding	2.16114	-2.87425	0.937596	-3.06555	0.00217273	0.00559714	D0
ENSG00000232325.4	AC093627.1	lncRNA	lincRNA	1.21997	-2.87397	1.04337	-2.75449	0.00587829	0.0139169	D0
ENSG00000274460.1	AC092119.2	lncRNA	lincRNA	3.21036	2.87315	0.899772	3.19319	0.00140709	0.00374098	D14
ENSG00000077279.18	DCX	protein_coding	protein_coding	40.9952	2.87224	0.31521	9.11214	8.07754e-20	7.99972e-19	D14
ENSG00000054598.7	FOXC1	protein_coding	protein_coding	19.9506	2.87174	0.441877	6.49895	8.08816e-11	4.67205e-10	D14
ENSG00000181804.14	SLC9A9	protein_coding	protein_coding	7.83171	2.87158	0.664312	4.32264	1.54173e-05	5.4272e-05	D14
ENSG00000129195.15	PIMREG	protein_coding	protein_coding	59.6645	-2.86789	0.22406	-12.7996	1.64716e-37	3.1382e-36	D0
ENSG00000205129.8	C4orf47	protein_coding	protein_coding	9.21805	2.86771	0.619711	4.6275	3.70115e-06	1.40812e-05	D14
ENSG00000230623.5	AC104461.1	lncRNA	processed_transcript	52.7888	-2.86746	0.237343	-12.0815	1.32335e-33	2.20985e-32	D0
ENSG00000235152.1	AL353052.1	lncRNA	lincRNA	4.82746	-2.86744	0.710515	-4.03572	5.44352e-05	0.000179193	D0
ENSG00000159753.13	CARMIL2	protein_coding	protein_coding	41.6034	-2.86553	0.266648	-10.7465	6.15466e-27	8.19708e-26	D0
ENSG00000181392.15	SYNE4	protein_coding	protein_coding	25.7707	-2.86512	0.332217	-8.62425	6.45153e-18	5.81197e-17	D0
ENSG00000197776.7	KLHDC1	protein_coding	protein_coding	3.21248	2.86425	0.902487	3.17373	0.00150492	0.00398018	D14
ENSG00000166482.11	MFAP4	protein_coding	protein_coding	72.6247	2.86401	0.23734	12.0671	1.5755e-33	2.62425e-32	D14
ENSG00000151778.10	SERP2	protein_coding	protein_coding	7.65249	2.86341	0.669558	4.27657	1.89796e-05	6.62104e-05	D14
ENSG00000273084.1	AC092171.5	lncRNA	lincRNA	4.76086	2.8608	0.807093	3.54457	0.000393254	0.00114925	D14
ENSG00000257704.3	INAFM1	protein_coding	protein_coding	46.8696	2.85952	0.294142	9.72156	2.44008e-22	2.74273e-21	D14
ENSG00000138346.14	DNA2	protein_coding	protein_coding	45.7043	-2.85637	0.251725	-11.3472	7.6561e-30	1.1328e-28	D0
ENSG00000274964.1	AC026356.1	lncRNA	sense_intronic	11.1933	-2.85564	0.492629	-5.79673	6.76199e-09	3.33337e-08	D0
ENSG00000246898.1	LINC00920	lncRNA	lincRNA	3.20273	2.85435	0.899571	3.17301	0.00150868	0.00398906	D14
ENSG00000269349.1	AC022150.3	lncRNA	antisense	2.07844	-2.85388	0.940193	-3.03542	0.00240203	0.00614056	D0
ENSG00000137672.12	TRPC6	protein_coding	protein_coding	18.3708	-2.8516	0.388913	-7.33223	2.2635e-13	1.54484e-12	D0
ENSG00000127249.14	ATP13A4	protein_coding	protein_coding	3.18493	2.85083	0.90507	3.14984	0.00163358	0.00429915	D14
ENSG00000163888.3	CAMK2N2	protein_coding	protein_coding	2.97234	-2.85031	0.839607	-3.39481	0.000686751	0.00193506	D0
ENSG00000167749.11	KLK4	protein_coding	protein_coding	4.62991	2.84991	0.80206	3.55323	0.000380528	0.00111421	D14
ENSG00000133818.13	RRAS2	protein_coding	protein_coding	218.974	-2.8484	0.116177	-24.5179	9.53019e-133	7.5545e-131	D0
ENSG00000164045.11	CDC25A	protein_coding	protein_coding	44.4796	-2.84666	0.253587	-11.2256	3.05386e-29	4.42889e-28	D0
ENSG00000178860.8	MSC	protein_coding	protein_coding	2.99087	-2.84348	0.842868	-3.37358	0.000741988	0.00207913	D0
ENSG00000108557.18	RAI1	protein_coding	protein_coding	96.9148	2.84319	0.204975	13.8709	9.51082e-44	2.11164e-42	D14
ENSG00000130545.15	CRB3	protein_coding	protein_coding	16.4901	-2.84295	0.408873	-6.95315	3.57222e-12	2.26206e-11	D0
ENSG00000118194.18	TNNT2	protein_coding	protein_coding	1.24064	-2.84239	1.04596	-2.71751	0.00657757	0.0154117	D0
ENSG00000008083.13	JARID2	protein_coding	protein_coding	598.046	-2.84169	0.071473	-39.759	0	0	D0
ENSG00000270607.1	AC009549.1	lncRNA	lincRNA	7.55979	2.83935	0.666902	4.25752	2.06708e-05	7.18817e-05	D14
ENSG00000235688.2	AC116614.1	lncRNA	antisense	15.433	-2.83855	0.421855	-6.72874	1.71134e-11	1.03014e-10	D0
ENSG00000261150.2	EPPK1	protein_coding	protein_coding	51.6816	-2.83492	0.238408	-11.891	1.31748e-32	2.13326e-31	D0
ENSG00000117394.21	SLC2A1	protein_coding	protein_coding	3023.86	2.83423	0.0403012	70.326	0	0	D14
ENSG00000224383.7	PRR29	protein_coding	protein_coding	1.75483	2.83325	1.02881	2.7539	0.00588889	0.013937	D14
ENSG00000204682.5	CASC10	protein_coding	protein_coding	22.2799	2.82964	0.417238	6.78183	1.18661e-11	7.20875e-11	D14
ENSG00000230630.5	DNM3OS	lncRNA	antisense	6.14161	2.82831	0.723359	3.90997	9.23083e-05	0.000294581	D14
ENSG00000126010.5	GRPR	protein_coding	protein_coding	78.1727	-2.82704	0.194518	-14.5336	7.4244e-48	1.84331e-46	D0
ENSG00000132749.10	TESMIN	protein_coding	protein_coding	67.5168	-2.82587	0.207936	-13.5901	4.58308e-42	9.79012e-41	D0
ENSG00000204264.9	PSMB8	protein_coding	protein_coding	63.4963	-2.82536	0.213298	-13.246	4.75645e-40	9.66866e-39	D0
ENSG00000103067.13	ESRP2	protein_coding	protein_coding	41.2478	-2.82519	0.263442	-10.7241	7.84155e-27	1.04016e-25	D0
ENSG00000121068.13	TBX2	protein_coding	protein_coding	12.0074	2.82411	0.54809	5.15265	2.56833e-07	1.09679e-06	D14
ENSG00000142910.15	TINAGL1	protein_coding	protein_coding	159.158	2.82265	0.16181	17.4442	3.8125e-68	1.34859e-66	D14
ENSG00000183688.4	RFLNB	protein_coding	protein_coding	91.9674	-2.82208	0.180249	-15.6566	2.99403e-55	8.58957e-54	D0
ENSG00000184678.10	HIST2H2BE	protein_coding	protein_coding	28.2068	2.82169	0.373058	7.56369	3.91808e-14	2.79188e-13	D14
ENSG00000077684.15	JADE1	protein_coding	protein_coding	273.158	-2.82079	0.103983	-27.1274	4.67325e-162	5.09616e-160	D0
ENSG00000100583.4	SAMD15	protein_coding	protein_coding	3.15765	2.82008	0.907224	3.10847	0.00188056	0.0048969	D14
ENSG00000255248.8	MIR100HG	lncRNA	processed_transcript	67.7833	2.81957	0.24366	11.5717	5.73267e-31	8.8538e-30	D14
ENSG00000089116.3	LHX5	protein_coding	protein_coding	1.73258	2.81868	1.0298	2.73712	0.00619791	0.0145897	D14
ENSG00000250366.2	TUNAR	protein_coding	protein_coding	187.35	-2.81826	0.124565	-22.6248	2.47169e-113	1.62081e-111	D0
ENSG00000277938.1	AL035252.3	lncRNA	lincRNA	11.0035	-2.81781	0.499816	-5.63768	1.72354e-08	8.19743e-08	D0
ENSG00000132517.15	SLC52A1	protein_coding	protein_coding	5.52941	-2.81509	0.66284	-4.24701	2.16638e-05	7.51758e-05	D0
ENSG00000203805.10	PLPP4	protein_coding	protein_coding	14.7795	2.81377	0.501852	5.60676	2.06144e-08	9.73882e-08	D14
ENSG00000186854.10	TRABD2A	protein_coding	protein_coding	7.31653	-2.81326	0.589842	-4.76951	1.84675e-06	7.26408e-06	D0
ENSG00000232453.6	AC105277.1	lncRNA	lincRNA	1.66176	2.81257	1.02945	2.7321	0.0062933	0.0147895	D14
ENSG00000141570.10	CBX8	protein_coding	protein_coding	8.99805	2.81234	0.620864	4.52971	5.90635e-06	2.19341e-05	D14
ENSG00000116032.5	GRIN3B	protein_coding	protein_coding	16.1996	2.81166	0.477637	5.8866	3.9423e-09	1.98858e-08	D14
ENSG00000150347.15	ARID5B	protein_coding	protein_coding	33.8079	2.81033	0.339678	8.27351	1.30071e-16	1.08372e-15	D14
ENSG00000139263.11	LRIG3	protein_coding	protein_coding	85.9779	2.80962	0.216426	12.9819	1.54904e-38	3.02124e-37	D14
ENSG00000150625.16	GPM6A	protein_coding	protein_coding	36.5458	2.80731	0.325539	8.62357	6.48968e-18	5.84367e-17	D14
ENSG00000185551.14	NR2F2	protein_coding	protein_coding	93.684	2.80622	0.208839	13.4373	3.65734e-41	7.62287e-40	D14
ENSG00000125772.12	GPCPD1	protein_coding	protein_coding	256.464	2.80496	0.127577	21.9863	3.89145e-107	2.31353e-105	D14
ENSG00000277987.1	LINC02351	lncRNA	lincRNA	1.14441	-2.80481	1.0454	-2.683	0.00729647	0.0169333	D0
ENSG00000127507.17	ADGRE2	protein_coding	protein_coding	2.0089	-2.8019	0.946831	-2.95924	0.00308403	0.00773771	D0
ENSG00000120324.8	PCDHB10	protein_coding	protein_coding	23.375	2.80169	0.401326	6.98106	2.92952e-12	1.87069e-11	D14
ENSG00000262089.1	AC040977.1	lncRNA	lincRNA	3.11319	2.80064	0.90522	3.09388	0.00197557	0.00512433	D14
ENSG00000214944.9	ARHGEF28	protein_coding	protein_coding	4.59256	-2.79919	0.715294	-3.91334	9.10297e-05	0.000290594	D0
ENSG00000137868.18	STRA6	protein_coding	protein_coding	114.628	2.79884	0.187176	14.953	1.48998e-50	3.93171e-49	D14
ENSG00000135525.18	MAP7	protein_coding	protein_coding	67.3575	-2.79709	0.207441	-13.4838	1.94846e-41	4.09135e-40	D0
ENSG00000143228.12	NUF2	protein_coding	protein_coding	65.9056	-2.797	0.20839	-13.4219	4.4992e-41	9.3185e-40	D0
ENSG00000232310.7	AL078590.3	lncRNA	lincRNA	1.14277	-2.7968	1.04593	-2.67397	0.00749587	0.0173512	D0
ENSG00000149571.11	KIRREL3	protein_coding	protein_coding	7.49039	2.79624	0.670944	4.16761	3.07805e-05	0.000104353	D14
ENSG00000168427.8	KLHL30	protein_coding	protein_coding	3.09504	2.79463	0.916601	3.04891	0.00229672	0.00589152	D14
ENSG00000203952.9	CCDC160	protein_coding	protein_coding	14.5791	2.79259	0.502401	5.55849	2.72118e-08	1.27337e-07	D14
ENSG00000183856.10	IQGAP3	protein_coding	protein_coding	61.7872	-2.79211	0.215192	-12.975	1.69629e-38	3.30517e-37	D0
ENSG00000233885.7	YEATS2-AS1	lncRNA	antisense	4.45986	2.79191	0.80428	3.47131	0.000517919	0.00148564	D14
ENSG00000160224.16	AIRE	protein_coding	protein_coding	4.6356	-2.79098	0.732394	-3.81077	0.000138536	0.000432993	D0
ENSG00000103044.10	HAS3	protein_coding	protein_coding	36.9369	-2.78859	0.276556	-10.0833	6.54921e-24	7.78256e-23	D0
ENSG00000185247.14	MAGEA11	protein_coding	protein_coding	2.82287	-2.7882	0.848067	-3.28772	0.00101003	0.00276697	D0
ENSG00000197580.11	BCO2	protein_coding	protein_coding	4.50503	2.78814	0.803081	3.47181	0.000516969	0.00148335	D14
ENSG00000164330.16	EBF1	protein_coding	protein_coding	5.92365	2.78802	0.729175	3.82353	0.000131555	0.000412085	D14
ENSG00000113396.12	SLC27A6	protein_coding	protein_coding	10.6691	-2.78753	0.495794	-5.62236	1.88362e-08	8.92223e-08	D0
ENSG00000162949.16	CAPN13	protein_coding	protein_coding	3.68408	-2.7865	0.777012	-3.58618	0.00033556	0.000990473	D0
ENSG00000165698.15	SPACA9	protein_coding	protein_coding	17.3393	2.78419	0.461461	6.03342	1.60527e-09	8.34691e-09	D14
ENSG00000131264.3	CDX4	protein_coding	protein_coding	3.64651	-2.78417	0.775157	-3.59175	0.00032847	0.000971869	D0
ENSG00000206190.11	ATP10A	protein_coding	protein_coding	9.89755	-2.78252	0.531396	-5.23625	1.63874e-07	7.14341e-07	D0
ENSG00000260362.1	AC007218.1	lncRNA	lincRNA	2.81795	-2.78226	0.850218	-3.27241	0.00106634	0.00290631	D0
ENSG00000138670.17	RASGEF1B	protein_coding	protein_coding	16.0112	2.7819	0.480114	5.79426	6.86239e-09	3.37865e-08	D14
ENSG00000198732.10	SMOC1	protein_coding	protein_coding	21.7192	2.78134	0.415111	6.70025	2.0807e-11	1.24602e-10	D14
ENSG00000175793.11	SFN	protein_coding	protein_coding	115.904	-2.77979	0.156765	-17.7323	2.36363e-70	8.70399e-69	D0
ENSG00000166426.7	CRABP1	protein_coding	protein_coding	262.565	2.77967	0.123412	22.5234	2.44666e-112	1.56793e-110	D14
ENSG00000181097.5	BREA2	lncRNA	sense_intronic	2.88918	-2.77633	0.861214	-3.22374	0.00126529	0.00339695	D0
ENSG00000109339.21	MAPK10	protein_coding	protein_coding	34.4016	2.77523	0.333018	8.33355	7.84533e-17	6.61192e-16	D14
ENSG00000049192.14	ADAMTS6	protein_coding	protein_coding	17.2055	2.77493	0.461318	6.01522	1.79648e-09	9.31167e-09	D14
ENSG00000135903.19	PAX3	protein_coding	protein_coding	18.6052	2.7745	0.44997	6.16596	7.00554e-10	3.74628e-09	D14
ENSG00000091656.16	ZFHX4	protein_coding	protein_coding	25.7238	2.77362	0.381984	7.26107	3.84026e-13	2.58347e-12	D14
ENSG00000152217.18	SETBP1	protein_coding	protein_coding	49.8996	2.77301	0.280295	9.89318	4.45655e-23	5.18041e-22	D14
ENSG00000115816.14	CEBPZ	protein_coding	protein_coding	277.672	-2.773	0.102294	-27.1081	7.91339e-162	8.53522e-160	D0
ENSG00000224506.2	LINC02523	lncRNA	lincRNA	1.12865	-2.77297	1.04729	-2.64776	0.00810278	0.0185774	D0
ENSG00000240038.6	AMY2B	protein_coding	protein_coding	10.1028	2.77212	0.595102	4.65823	3.18946e-06	1.22121e-05	D14
ENSG00000229153.5	EPHA1-AS1	lncRNA	antisense	5.46194	-2.7721	0.675903	-4.10132	4.108e-05	0.000137453	D0
ENSG00000080007.7	DDX43	protein_coding	protein_coding	1.10798	-2.77088	1.04707	-2.64632	0.00813736	0.0186437	D0
ENSG00000173930.8	SLCO4C1	protein_coding	protein_coding	10.6584	-2.77086	0.502657	-5.51242	3.53923e-08	1.641e-07	D0
ENSG00000133401.15	PDZD2	protein_coding	protein_coding	34.7958	-2.76968	0.281984	-9.8221	9.0441e-23	1.03306e-21	D0
ENSG00000168671.9	UGT3A2	protein_coding	protein_coding	33.9361	-2.76946	0.288543	-9.59808	8.14466e-22	8.95595e-21	D0
ENSG00000184058.14	TBX1	protein_coding	protein_coding	5.34619	-2.76843	0.664975	-4.1632	3.13815e-05	0.000106263	D0
ENSG00000124134.8	KCNS1	protein_coding	protein_coding	4.51321	-2.7676	0.717428	-3.85767	0.000114472	0.000360877	D0
ENSG00000011028.13	MRC2	protein_coding	protein_coding	1178.33	2.76598	0.0615837	44.9141	0	0	D14
ENSG00000111728.10	ST8SIA1	protein_coding	protein_coding	28.5304	2.76543	0.36714	7.53234	4.98389e-14	3.53094e-13	D14
ENSG00000205649.7	HTN3	protein_coding	protein_coding	1.96381	-2.76518	0.944153	-2.92875	0.00340333	0.00844876	D0
ENSG00000196517.11	SLC6A9	protein_coding	protein_coding	18.4099	-2.76399	0.386117	-7.15843	8.1605e-13	5.37803e-12	D0
ENSG00000118276.11	B4GALT6	protein_coding	protein_coding	72.5138	-2.76385	0.200816	-13.7631	4.25043e-43	9.301e-42	D0
ENSG00000170549.3	IRX1	protein_coding	protein_coding	5.76373	2.76372	0.729604	3.78796	0.000151887	0.000472489	D14
ENSG00000165197.4	VEGFD	protein_coding	protein_coding	3.00542	2.76362	0.909822	3.03754	0.00238522	0.00610074	D14
ENSG00000186897.4	C1QL4	protein_coding	protein_coding	2.95968	2.76279	0.907415	3.04468	0.00232927	0.00596692	D14
ENSG00000105131.7	EPHX3	protein_coding	protein_coding	17.5019	-2.7622	0.400053	-6.90457	5.03555e-12	3.1583e-11	D0
ENSG00000106648.13	GALNTL5	protein_coding	protein_coding	2.79504	-2.76163	0.852424	-3.23974	0.00119639	0.00322644	D0
ENSG00000115295.19	CLIP4	protein_coding	protein_coding	35.5664	2.76063	0.336951	8.19296	2.5487e-16	2.08653e-15	D14
ENSG00000183765.21	CHEK2	protein_coding	protein_coding	134.356	-2.75877	0.145398	-18.9739	2.80126e-80	1.19419e-78	D0
ENSG00000105538.9	RASIP1	protein_coding	protein_coding	23.4224	-2.75818	0.344084	-8.016	1.09247e-15	8.59435e-15	D0
ENSG00000277969.1	AC006449.6	lncRNA	lincRNA	2.9988	2.75786	0.905789	3.04471	0.00232905	0.00596692	D14
ENSG00000164649.19	CDCA7L	protein_coding	protein_coding	114.098	-2.75664	0.161628	-17.0554	3.18698e-65	1.0902e-63	D0
ENSG00000251637.6	AP003716.1	lncRNA	lincRNA	9.58871	-2.75629	0.519462	-5.30604	1.12035e-07	4.96264e-07	D0
ENSG00000124191.17	TOX2	protein_coding	protein_coding	6.18297	-2.75577	0.632834	-4.35465	1.3328e-05	4.73657e-05	D0
ENSG00000187951.11	AC091057.1	lncRNA	processed_transcript	17.5342	-2.75523	0.405467	-6.7952	1.08166e-11	6.59962e-11	D0
ENSG00000088836.13	SLC4A11	protein_coding	protein_coding	32.7501	-2.75459	0.292777	-9.40851	5.03197e-21	5.29995e-20	D0
ENSG00000109861.15	CTSC	protein_coding	protein_coding	509.967	-2.75355	0.0756048	-36.4203	2.02912e-290	5.20139e-288	D0
ENSG00000126218.11	F10	protein_coding	protein_coding	3.01068	2.75224	0.907612	3.0324	0.00242616	0.00619502	D14
ENSG00000130045.16	NXNL2	protein_coding	protein_coding	3.61503	-2.75169	0.782627	-3.51597	0.00043815	0.00127161	D0
ENSG00000129682.15	FGF13	protein_coding	protein_coding	176.147	-2.75042	0.127093	-21.641	7.38145e-104	4.27258e-102	D0
ENSG00000278200.1	LINC01971	lncRNA	lincRNA	2.97001	2.75035	0.906543	3.03389	0.0024142	0.00616768	D14
ENSG00000282556.2	AC068733.3	lncRNA	processed_transcript	7.04159	-2.74953	0.594766	-4.62288	3.78447e-06	1.43843e-05	D0
ENSG00000171848.14	RRM2	protein_coding	protein_coding	35.232	-2.74953	0.288211	-9.53996	1.42884e-21	1.54959e-20	D0
ENSG00000064763.10	FAR2	protein_coding	protein_coding	45.3514	-2.74915	0.248465	-11.0645	1.86501e-28	2.63693e-27	D0
ENSG00000123689.5	G0S2	protein_coding	protein_coding	53.6467	2.74912	0.268214	10.2497	1.18689e-24	1.45148e-23	D14
ENSG00000142273.12	CBLC	protein_coding	protein_coding	24.0719	-2.74854	0.341965	-8.03749	9.16972e-16	7.24837e-15	D0
ENSG00000285128.1	AC092306.1	lncRNA	lincRNA	1.18248	-2.74765	1.04978	-2.61736	0.00886141	0.0201296	D0
ENSG00000187955.11	COL14A1	protein_coding	protein_coding	242.689	-2.74565	0.108651	-25.2704	6.758e-141	5.74954e-139	D0
ENSG00000092758.17	COL9A3	protein_coding	protein_coding	44.5593	-2.74469	0.24977	-10.9889	4.32261e-28	6.04247e-27	D0
ENSG00000188859.6	FAM78B	protein_coding	protein_coding	5.36365	-2.74419	0.676191	-4.05831	4.94289e-05	0.000163531	D0
ENSG00000141506.13	PIK3R5	protein_coding	protein_coding	17.2029	-2.74357	0.393682	-6.969	3.19191e-12	2.03101e-11	D0
ENSG00000114346.13	ECT2	protein_coding	protein_coding	154.073	-2.74256	0.135845	-20.1889	1.22671e-90	6.02311e-89	D0
ENSG00000173805.15	HAP1	protein_coding	protein_coding	29.6743	2.74242	0.358914	7.64087	2.15752e-14	1.55819e-13	D14
ENSG00000277363.4	SRCIN1	protein_coding	protein_coding	29.4547	2.74203	0.355703	7.70879	1.2702e-14	9.28567e-14	D14
ENSG00000157992.12	KRTCAP3	protein_coding	protein_coding	44.4274	-2.73665	0.253441	-10.798	3.51952e-27	4.71931e-26	D0
ENSG00000105889.15	STEAP1B	protein_coding	protein_coding	12.9063	-2.73583	0.461608	-5.92674	3.09003e-09	1.57153e-08	D0
ENSG00000145911.5	N4BP3	protein_coding	protein_coding	63.844	-2.73559	0.209471	-13.0595	5.60691e-39	1.11002e-37	D0
ENSG00000166682.11	TMPRSS5	protein_coding	protein_coding	8.48355	2.73559	0.626669	4.36528	1.26959e-05	4.52169e-05	D14
ENSG00000117724.12	CENPF	protein_coding	protein_coding	275.797	-2.73544	0.102826	-26.6027	6.32289e-156	6.24006e-154	D0
ENSG00000279700.1	AC131212.2	lncRNA	TEC	1.57527	2.73534	1.03357	2.64651	0.00813268	0.0186373	D14
ENSG00000173890.16	GPR160	protein_coding	protein_coding	40.0001	-2.73493	0.263777	-10.3684	3.45385e-25	4.30108e-24	D0
ENSG00000157601.13	MX1	protein_coding	protein_coding	17.1286	-2.7348	0.396986	-6.88892	5.62186e-12	3.51598e-11	D0
ENSG00000149451.17	ADAM33	protein_coding	protein_coding	24.7358	-2.73438	0.332656	-8.21984	2.03768e-16	1.68002e-15	D0
ENSG00000253764.2	AC019257.1	lncRNA	lincRNA	7.14558	2.73347	0.673966	4.0558	4.99626e-05	0.000165214	D14
ENSG00000259030.7	FPGT-TNNI3K	protein_coding	protein_coding	7.11455	2.73322	0.671487	4.07039	4.69337e-05	0.000155667	D14
ENSG00000232679.1	LINC01705	lncRNA	lincRNA	1.56821	2.73263	1.03371	2.64351	0.00820503	0.0187791	D14
ENSG00000142303.13	ADAMTS10	protein_coding	protein_coding	58.3547	2.73157	0.25745	10.6101	2.67386e-26	3.46759e-25	D14
ENSG00000167371.19	PRRT2	protein_coding	protein_coding	41.7903	2.73131	0.302242	9.03684	1.6126e-19	1.5701e-18	D14
ENSG00000111665.11	CDCA3	protein_coding	protein_coding	42.3718	-2.7308	0.254712	-10.7211	8.10276e-27	1.07265e-25	D0
ENSG00000040731.10	CDH10	protein_coding	protein_coding	11.1853	2.7285	0.557339	4.89559	9.80124e-07	3.9586e-06	D14
ENSG00000064655.18	EYA2	protein_coding	protein_coding	13.9987	2.72781	0.501637	5.43781	5.39404e-08	2.46567e-07	D14
ENSG00000204219.10	TCEA3	protein_coding	protein_coding	15.4416	2.72716	0.485812	5.61361	1.98152e-08	9.36795e-08	D14
ENSG00000048540.14	LMO3	protein_coding	protein_coding	2.89416	2.72702	0.914714	2.98128	0.00287051	0.00723787	D14
ENSG00000115844.10	DLX2	protein_coding	protein_coding	2.91761	2.72581	0.91041	2.99404	0.00275309	0.00696494	D14
ENSG00000250091.3	DNAH10OS	lncRNA	antisense	9.91573	2.72416	0.596135	4.5697	4.88416e-06	1.82998e-05	D14
ENSG00000206337.10	HCP5	lncRNA	sense_overlapping	35.4499	-2.72409	0.279017	-9.76314	1.62054e-22	1.83513e-21	D0
ENSG00000232021.6	LEF1-AS1	lncRNA	processed_transcript	1.56945	2.724	1.03443	2.63335	0.0084548	0.0193127	D14
ENSG00000132821.11	VSTM2L	protein_coding	protein_coding	15.3907	2.72392	0.482312	5.64762	1.62682e-08	7.75795e-08	D14
ENSG00000277744.1	AC011462.4	lncRNA	sense_intronic	1.54596	2.72332	1.03419	2.63329	0.0084563	0.0193139	D14
ENSG00000078295.16	ADCY2	protein_coding	protein_coding	144.87	-2.72329	0.140006	-19.4513	2.8431e-84	1.28121e-82	D0
ENSG00000264343.5	NOTCH2NLA	protein_coding	protein_coding	5.65906	2.72275	0.731775	3.72075	0.000198631	0.000607934	D14
ENSG00000104112.8	SCG3	protein_coding	protein_coding	58.1057	-2.72187	0.219219	-12.4163	2.13324e-35	3.79674e-34	D0
ENSG00000165029.15	ABCA1	protein_coding	protein_coding	215.161	2.72032	0.134676	20.1989	1.00047e-90	4.92452e-89	D14
ENSG00000223572.9	CKMT1A	protein_coding	protein_coding	17.1047	-2.71955	0.397798	-6.83651	8.11435e-12	4.99723e-11	D0
ENSG00000173258.12	ZNF483	protein_coding	protein_coding	19.4788	-2.71893	0.374379	-7.26251	3.79983e-13	2.55715e-12	D0
ENSG00000234362.5	LINC01914	lncRNA	lincRNA	1.53448	2.71879	1.03443	2.6283	0.00858133	0.0195648	D14
ENSG00000109046.14	WSB1	protein_coding	protein_coding	2823.16	2.71789	0.0408634	66.5115	0	0	D14
ENSG00000101842.13	VSIG1	protein_coding	protein_coding	4.35341	-2.71738	0.720855	-3.76966	0.00016347	0.000506446	D0
ENSG00000235385.1	LINC02154	lncRNA	lincRNA	5.65522	2.71711	0.729912	3.72252	0.000197247	0.000603888	D14
ENSG00000163377.15	FAM19A4	protein_coding	protein_coding	1.91262	-2.716	0.956226	-2.84033	0.00450664	0.0109345	D0
ENSG00000159433.11	STARD9	protein_coding	protein_coding	143.371	2.71507	0.16437	16.518	2.72218e-61	8.66618e-60	D14
ENSG00000254995.4	STX16-NPEPL1	protein_coding	protein_coding	13.9024	2.71477	0.502335	5.40429	6.50644e-08	2.94416e-07	D14
ENSG00000125730.16	C3	protein_coding	protein_coding	58.7583	-2.71469	0.220019	-12.3384	5.62459e-35	9.78996e-34	D0
ENSG00000169429.10	CXCL8	protein_coding	protein_coding	4.40832	-2.71465	0.718154	-3.78004	0.0001568	0.000487237	D0
ENSG00000074410.13	CA12	protein_coding	protein_coding	112.737	2.71256	0.186943	14.51	1.04648e-47	2.57869e-46	D14
ENSG00000076716.8	GPC4	protein_coding	protein_coding	495.09	-2.71248	0.0757336	-35.816	6.21519e-281	1.47802e-278	D0
ENSG00000138944.7	SHISAL1	protein_coding	protein_coding	19.264	2.71132	0.439126	6.17436	6.64322e-10	3.56025e-09	D14
ENSG00000250320.5	AC113383.1	lncRNA	antisense	4.38392	-2.71037	0.730117	-3.71224	0.00020543	0.000626995	D0
ENSG00000163808.16	KIF15	protein_coding	protein_coding	29.3553	-2.70952	0.303727	-8.92092	4.62437e-19	4.41586e-18	D0
ENSG00000158486.13	DNAH3	protein_coding	protein_coding	3.54329	-2.70947	0.775635	-3.49323	0.000477219	0.0013783	D0
ENSG00000274444.1	AC078909.2	lncRNA	lincRNA	1.57845	2.70775	1.03588	2.61397	0.00894964	0.0203137	D14
ENSG00000106789.12	CORO2A	protein_coding	protein_coding	116.499	-2.70672	0.156031	-17.3473	2.06738e-67	7.22228e-66	D0
ENSG00000149503.12	INCENP	protein_coding	protein_coding	106.375	-2.70555	0.16493	-16.4043	1.78308e-60	5.6042e-59	D0
ENSG00000168874.12	ATOH8	protein_coding	protein_coding	6.91226	2.70538	0.672808	4.02103	5.7944e-05	0.000190015	D14
ENSG00000254275.6	LINC00824	lncRNA	processed_transcript	2.73424	-2.70396	0.855592	-3.16034	0.00157588	0.00415504	D0
ENSG00000137460.8	FHDC1	protein_coding	protein_coding	78.5849	-2.70346	0.188358	-14.3528	1.02303e-46	2.46553e-45	D0
ENSG00000147655.10	RSPO2	protein_coding	protein_coding	1.5758	2.70323	1.03621	2.60877	0.00908686	0.0205826	D14
ENSG00000149633.11	KIAA1755	protein_coding	protein_coding	4.28026	2.70295	0.811198	3.33205	0.000862096	0.00238889	D14
ENSG00000109625.18	CPZ	protein_coding	protein_coding	2.76033	-2.70245	0.861949	-3.13528	0.0017169	0.00450462	D0
ENSG00000167419.10	LPO	protein_coding	protein_coding	8.39364	-2.70222	0.545924	-4.94981	7.42843e-07	3.03127e-06	D0
ENSG00000164109.13	MAD2L1	protein_coding	protein_coding	130.164	-2.70219	0.14766	-18.3001	8.26534e-75	3.28252e-73	D0
ENSG00000099994.10	SUSD2	protein_coding	protein_coding	33.3361	-2.70163	0.288881	-9.35206	8.59535e-21	8.90822e-20	D0
ENSG00000116544.11	DLGAP3	protein_coding	protein_coding	9.25981	-2.70062	0.526496	-5.12942	2.90642e-07	1.23184e-06	D0
ENSG00000176928.5	GCNT4	protein_coding	protein_coding	6.81696	-2.70001	0.596635	-4.52539	6.02848e-06	2.23372e-05	D0
ENSG00000189057.10	FAM111B	protein_coding	protein_coding	5.19948	-2.69987	0.673821	-4.0068	6.15464e-05	0.000201093	D0
ENSG00000150051.13	MKX	protein_coding	protein_coding	2.73588	-2.69844	0.858135	-3.14454	0.00166346	0.00437486	D0
ENSG00000071539.13	TRIP13	protein_coding	protein_coding	46.1618	-2.69683	0.24623	-10.9525	6.46511e-28	8.94869e-27	D0
ENSG00000149564.11	ESAM	protein_coding	protein_coding	5.15104	-2.69621	0.675244	-3.99293	6.52605e-05	0.000212175	D0
ENSG00000107317.12	PTGDS	protein_coding	protein_coding	5.54969	2.69204	0.733794	3.66866	0.000243823	0.000735195	D14
ENSG00000183092.16	BEGAIN	protein_coding	protein_coding	44.7564	2.69203	0.290424	9.26931	1.87355e-20	1.9131e-19	D14
ENSG00000155269.11	GPR78	protein_coding	protein_coding	5.15809	-2.69201	0.681697	-3.94898	7.84861e-05	0.000252676	D0
ENSG00000188674.10	C2orf80	protein_coding	protein_coding	1.51276	2.69141	1.03637	2.59696	0.00940517	0.0212402	D14
ENSG00000162174.12	ASRGL1	protein_coding	protein_coding	26.0393	-2.69099	0.327407	-8.21909	2.05046e-16	1.68986e-15	D0
ENSG00000249413.2	AC116049.2	lncRNA	lincRNA	2.82675	2.68963	0.915679	2.93731	0.00331075	0.00825409	D14
ENSG00000082014.16	SMARCD3	protein_coding	protein_coding	69.2364	2.68901	0.234492	11.4674	1.92374e-30	2.9141e-29	D14
ENSG00000198838.13	RYR3	protein_coding	protein_coding	12.445	-2.68871	0.459701	-5.84881	4.95103e-09	2.47214e-08	D0
ENSG00000214107.7	MAGEB1	protein_coding	protein_coding	1.07154	-2.68858	1.05143	-2.55708	0.0105556	0.0235926	D0
ENSG00000260329.1	AC007541.1	lncRNA	antisense	2.8502	2.68597	0.912051	2.94497	0.00322981	0.00807576	D14
ENSG00000149591.16	TAGLN	protein_coding	protein_coding	154.483	-2.68596	0.136772	-19.6383	7.27759e-86	3.37988e-84	D0
ENSG00000018280.16	SLC11A1	protein_coding	protein_coding	2.83073	2.68575	0.911462	2.94664	0.00321251	0.00803656	D14
ENSG00000137393.9	RNF144B	protein_coding	protein_coding	5.08526	-2.6857	0.673693	-3.98653	6.70468e-05	0.000217481	D0
ENSG00000143171.12	RXRG	protein_coding	protein_coding	1.57386	2.68487	1.03759	2.5876	0.00966481	0.0217693	D14
ENSG00000175592.8	FOSL1	protein_coding	protein_coding	32.3593	-2.68356	0.29046	-9.23903	2.48748e-20	2.51784e-19	D0
ENSG00000087494.15	PTHLH	protein_coding	protein_coding	2.83779	2.68321	0.912534	2.9404	0.00327793	0.00818052	D14
ENSG00000185567.6	AHNAK2	protein_coding	protein_coding	416.032	2.68189	0.098051	27.352	1.02305e-164	1.16052e-162	D14
ENSG00000231217.1	AC097347.1	lncRNA	lincRNA	1.80828	-2.68051	0.954985	-2.80685	0.00500278	0.0120406	D0
ENSG00000145681.10	HAPLN1	protein_coding	protein_coding	15.6768	-2.67965	0.40796	-6.56842	5.08515e-11	2.97748e-10	D0
ENSG00000120251.19	GRIA2	protein_coding	protein_coding	4.13178	2.67798	0.818624	3.27132	0.00107048	0.00291677	D14
ENSG00000187735.13	TCEA1	protein_coding	protein_coding	897.388	-2.67789	0.0572328	-46.7894	0	0	D0
ENSG00000235703.5	LINC00894	lncRNA	antisense	20.2715	2.67751	0.417959	6.40616	1.49226e-10	8.40351e-10	D14
ENSG00000184305.15	CCSER1	protein_coding	protein_coding	2.8412	2.67723	0.913972	2.92922	0.00339811	0.00843885	D14
ENSG00000279713.1	AC080038.3	lncRNA	TEC	6.7312	2.67589	0.676372	3.95624	7.61373e-05	0.000245435	D14
ENSG00000151468.10	CCDC3	protein_coding	protein_coding	5.0221	-2.67584	0.674951	-3.9645	7.35502e-05	0.000237405	D0
ENSG00000138271.5	GPR87	protein_coding	protein_coding	2.809	2.6755	0.913254	2.92963	0.00339367	0.008431	D14
ENSG00000182809.10	CRIP2	protein_coding	protein_coding	33.6258	2.67476	0.330623	8.09005	5.96388e-16	4.77352e-15	D14
ENSG00000112159.11	MDN1	protein_coding	protein_coding	504.758	-2.67341	0.0751271	-35.5852	2.37503e-277	5.32709e-275	D0
ENSG00000140807.6	NKD1	protein_coding	protein_coding	57.7884	2.67305	0.258503	10.3405	4.62075e-25	5.72891e-24	D14
ENSG00000037280.15	FLT4	protein_coding	protein_coding	24.7993	-2.672	0.329777	-8.10247	5.38559e-16	4.32117e-15	D0
ENSG00000254703.2	SENCR	lncRNA	antisense	1.85018	-2.67129	0.95191	-2.80624	0.00501238	0.0120593	D0
ENSG00000100564.8	PIGH	protein_coding	protein_coding	22.9811	2.66897	0.40282	6.62573	3.45548e-11	2.04388e-10	D14
ENSG00000116883.8	AL591845.1	lncRNA	antisense	78.6795	2.66888	0.221227	12.064	1.63569e-33	2.7199e-32	D14
ENSG00000112280.16	COL9A1	protein_coding	protein_coding	6.66422	-2.66599	0.600253	-4.44145	8.93561e-06	3.2445e-05	D0
ENSG00000132334.16	PTPRE	protein_coding	protein_coding	31.9601	2.66548	0.336854	7.91285	2.51561e-15	1.93203e-14	D14
ENSG00000139618.14	BRCA2	protein_coding	protein_coding	24.6274	-2.6653	0.330027	-8.076	6.69267e-16	5.33522e-15	D0
ENSG00000159388.5	BTG2	protein_coding	protein_coding	300.936	2.66527	0.115632	23.0495	1.48629e-117	1.0151e-115	D14
ENSG00000171016.12	PYGO1	protein_coding	protein_coding	14.926	2.6651	0.492496	5.41142	6.25284e-08	2.83655e-07	D14
ENSG00000077092.18	RARB	protein_coding	protein_coding	20.1614	2.66446	0.41917	6.35651	2.06392e-10	1.1511e-09	D14
ENSG00000221869.4	CEBPD	protein_coding	protein_coding	71.8562	2.6638	0.231384	11.5125	1.14162e-30	1.74272e-29	D14
ENSG00000178150.9	ZNF114	protein_coding	protein_coding	59.531	-2.66214	0.219055	-12.1528	5.54123e-34	9.39628e-33	D0
ENSG00000177374.12	HIC1	protein_coding	protein_coding	4.15197	2.66183	0.812145	3.27753	0.00104721	0.0028581	D14
ENSG00000015153.14	YAF2	protein_coding	protein_coding	14.8205	2.66108	0.486564	5.46912	4.52269e-08	2.08038e-07	D14
ENSG00000234949.2	AC104667.2	lncRNA	antisense	1.81966	-2.66028	0.955924	-2.78294	0.00538684	0.0128583	D0
ENSG00000167851.14	CD300A	protein_coding	protein_coding	2.94362	2.66016	0.9245	2.87741	0.0040096	0.00983003	D14
ENSG00000157703.15	SVOPL	protein_coding	protein_coding	4.96232	-2.66016	0.683225	-3.89353	9.87957e-05	0.000313913	D0
ENSG00000272240.1	AC004908.1	lncRNA	antisense	1.48927	2.65896	1.03858	2.5602	0.0104612	0.0234001	D14
ENSG00000138182.14	KIF20B	protein_coding	protein_coding	80.2953	-2.65894	0.185565	-14.3288	1.44499e-46	3.46972e-45	D0
ENSG00000124019.9	FAM124B	protein_coding	protein_coding	3.40239	-2.65817	0.786101	-3.38146	0.000721028	0.0020224	D0
ENSG00000276600.4	RAB7B	protein_coding	protein_coding	4.02454	2.6577	0.81812	3.24854	0.00115997	0.00313809	D14
ENSG00000157578.13	LCA5L	protein_coding	protein_coding	4.09695	2.65723	0.811563	3.27421	0.00105958	0.00288907	D14
ENSG00000121104.7	FAM117A	protein_coding	protein_coding	52.0269	-2.65712	0.228271	-11.6402	2.57473e-31	4.01422e-30	D0
ENSG00000135821.18	GLUL	protein_coding	protein_coding	1412.03	2.65598	0.0539819	49.2013	0	0	D14
ENSG00000125850.10	OVOL2	protein_coding	protein_coding	1.83606	-2.65581	0.954683	-2.78188	0.00540458	0.0128944	D0
ENSG00000225542.1	ZNF385D-AS1	lncRNA	antisense	1.83606	-2.65581	0.954683	-2.78188	0.00540458	0.0128944	D0
ENSG00000177875.4	CCDC184	protein_coding	protein_coding	5.34374	2.65555	0.736202	3.60709	0.000309645	0.000918924	D14
ENSG00000117450.13	PRDX1	protein_coding	protein_coding	1383.74	-2.65465	0.0475929	-55.7782	0	0	D0
ENSG00000151224.12	MAT1A	protein_coding	protein_coding	5.81549	-2.6526	0.633021	-4.19039	2.78481e-05	9.50322e-05	D0
ENSG00000143858.11	SYT2	protein_coding	protein_coding	14.7634	-2.65222	0.421032	-6.29934	2.98925e-10	1.64259e-09	D0
ENSG00000105792.19	CFAP69	protein_coding	protein_coding	8.0434	2.65159	0.630131	4.208	2.5764e-05	8.83324e-05	D14
ENSG00000119508.17	NR4A3	protein_coding	protein_coding	5.39545	2.64902	0.738037	3.58928	0.000331598	0.000980565	D14
ENSG00000197558.11	SSPO	protein_coding	protein_coding	28.8571	2.64799	0.353509	7.4906	6.85589e-14	4.81572e-13	D14
ENSG00000170500.12	LONRF2	protein_coding	protein_coding	23.7127	2.64715	0.386519	6.84867	7.45371e-12	4.60474e-11	D14
ENSG00000120693.13	SMAD9	protein_coding	protein_coding	13.4454	2.64591	0.508038	5.2081	1.90785e-07	8.26359e-07	D14
ENSG00000148814.17	LRRC27	protein_coding	protein_coding	43.5263	2.6454	0.28989	9.12553	7.1388e-20	7.10927e-19	D14
ENSG00000074771.3	NOX3	protein_coding	protein_coding	1.77185	-2.64454	0.961409	-2.7507	0.00594688	0.0140574	D0
ENSG00000108823.15	SGCA	protein_coding	protein_coding	1.49686	2.64412	1.03976	2.543	0.0109906	0.0244651	D14
ENSG00000138778.11	CENPE	protein_coding	protein_coding	76.3705	-2.6418	0.189344	-13.9524	3.04337e-44	6.80433e-43	D0
ENSG00000048028.11	USP28	protein_coding	protein_coding	381.254	-2.64175	0.0855071	-30.8952	1.38723e-209	2.17311e-207	D0
ENSG00000187860.10	CCDC157	protein_coding	protein_coding	5.40808	2.6414	0.738019	3.57903	0.000344868	0.00101627	D14
ENSG00000236333.3	TRHDE-AS1	lncRNA	processed_transcript	1.78597	-2.64125	0.963519	-2.74125	0.0061206	0.01443	D0
ENSG00000156687.10	UNC5D	protein_coding	protein_coding	104.219	-2.64059	0.162895	-16.2103	4.26137e-59	1.31835e-57	D0
ENSG00000019102.11	VSIG2	protein_coding	protein_coding	3.39323	-2.64001	0.78309	-3.37128	0.000748209	0.00209507	D0
ENSG00000128606.12	LRRC17	protein_coding	protein_coding	27.5895	2.6396	0.358321	7.36656	1.75081e-13	1.2053e-12	D14
ENSG00000157388.16	CACNA1D	protein_coding	protein_coding	11.8248	2.63954	0.532022	4.96133	7.00117e-07	2.86462e-06	D14
ENSG00000205593.11	DENND6B	protein_coding	protein_coding	23.7288	2.63788	0.3874	6.80918	9.81579e-12	6.00199e-11	D14
ENSG00000138685.15	FGF2	protein_coding	protein_coding	95.3204	-2.63659	0.171598	-15.3649	2.81471e-53	7.83594e-52	D0
ENSG00000271327.1	AC010201.2	lncRNA	lincRNA	4.03628	2.63606	0.823108	3.20257	0.00136209	0.00363211	D14
ENSG00000171295.12	ZNF440	protein_coding	protein_coding	23.5466	2.63536	0.389727	6.76207	1.36035e-11	8.23635e-11	D14
ENSG00000172794.19	RAB37	protein_coding	protein_coding	12.9382	-2.63524	0.44264	-5.95347	2.62514e-09	1.3434e-08	D0
ENSG00000140557.11	ST8SIA2	protein_coding	protein_coding	35.3508	2.63257	0.320368	8.21734	2.0806e-16	1.71183e-15	D14
ENSG00000220205.8	VAMP2	protein_coding	protein_coding	202.109	2.63234	0.135943	19.3636	1.56543e-83	6.97483e-82	D14
ENSG00000198934.4	MAGEE1	protein_coding	protein_coding	20.0901	-2.6321	0.361945	-7.27209	3.53967e-13	2.38613e-12	D0
ENSG00000162062.14	TEDC2	protein_coding	protein_coding	27.3022	-2.63205	0.315013	-8.35537	6.52305e-17	5.51165e-16	D0
ENSG00000163328.13	GPR155	protein_coding	protein_coding	19.7138	2.6302	0.424547	6.19531	5.81701e-10	3.14047e-09	D14
ENSG00000197472.14	ZNF695	protein_coding	protein_coding	11.2733	-2.63013	0.472519	-5.5662	2.6036e-08	1.22095e-07	D0
ENSG00000273447.1	AC004067.1	lncRNA	antisense	1.43775	2.6281	1.03905	2.52934	0.0114278	0.0253413	D14
ENSG00000121440.14	PDZRN3	protein_coding	protein_coding	42.9291	2.62797	0.290798	9.03712	1.60861e-19	1.56793e-18	D14
ENSG00000065361.15	ERBB3	protein_coding	protein_coding	78.3038	-2.62788	0.186148	-14.1171	2.97859e-45	6.89231e-44	D0
ENSG00000254027.1	AC009902.2	lncRNA	antisense	1.46389	2.62525	1.03958	2.52531	0.0115598	0.0256108	D14
ENSG00000078114.18	NEBL	protein_coding	protein_coding	40.2436	2.62467	0.301817	8.69622	3.43113e-18	3.12523e-17	D14
ENSG00000261737.1	AL049597.2	lncRNA	antisense	2.73122	2.62455	0.916502	2.86366	0.0041878	0.0102313	D14
ENSG00000258791.8	LINC00520	lncRNA	lincRNA	5.21637	2.62439	0.741446	3.53956	0.000400801	0.0011694	D14
ENSG00000182107.6	TMEM30B	protein_coding	protein_coding	32.0838	-2.62416	0.299556	-8.76017	1.94954e-18	1.7973e-17	D0
ENSG00000249853.7	HS3ST5	protein_coding	protein_coding	3.38781	-2.6238	0.788675	-3.32684	0.000878354	0.00243019	D0
ENSG00000183798.4	EMILIN3	protein_coding	protein_coding	4.86776	-2.62242	0.678923	-3.86261	0.00011218	0.000354104	D0
ENSG00000160055.19	TMEM234	protein_coding	protein_coding	33.6551	2.62073	0.327697	7.99742	1.2705e-15	9.95121e-15	D14
ENSG00000070031.3	SCT	protein_coding	protein_coding	1.01666	-2.61961	1.05307	-2.48758	0.0128614	0.0281627	D0
ENSG00000023445.13	BIRC3	protein_coding	protein_coding	1.01666	-2.61961	1.05307	-2.48758	0.0128614	0.0281627	D0
ENSG00000228528.1	AC068057.1	lncRNA	lincRNA	1.01666	-2.61961	1.05307	-2.48758	0.0128614	0.0281627	D0
ENSG00000285863.1	AC009554.2	lncRNA	antisense	1.41868	2.6195	1.03947	2.52003	0.0117345	0.0259803	D14
ENSG00000248441.6	LINC01197	lncRNA	lincRNA	1.47095	2.61947	1.04009	2.51849	0.0117859	0.0260883	D14
ENSG00000234432.4	AC092171.3	lncRNA	lincRNA	9.16579	2.61863	0.592338	4.42083	9.83228e-06	3.54659e-05	D14
ENSG00000115457.9	IGFBP2	protein_coding	protein_coding	1750.77	2.61804	0.0511034	51.2302	0	0	D14
ENSG00000184232.8	OAF	protein_coding	protein_coding	79.0444	2.61713	0.215458	12.1468	5.96424e-34	1.00876e-32	D14
ENSG00000224899.1	AC019155.3	lncRNA	lincRNA	1.78323	-2.61708	0.9638	-2.71538	0.00662005	0.0154949	D0
ENSG00000165066.12	NKX6-3	protein_coding	protein_coding	1.01338	-2.61687	1.05317	-2.48477	0.0129637	0.0283646	D0
ENSG00000148942.14	SLC5A12	protein_coding	protein_coding	45.2622	2.6165	0.285049	9.17911	4.34674e-20	4.35955e-19	D14
ENSG00000188163.7	FAM166A	protein_coding	protein_coding	1.41161	2.61644	1.03962	2.51672	0.0118454	0.026193	D14
ENSG00000271040.1	AL390955.2	lncRNA	lincRNA	1.42186	2.61588	1.03979	2.51577	0.0118774	0.0262533	D14
ENSG00000183833.16	MAATS1	protein_coding	protein_coding	5.26534	2.61543	0.738725	3.54046	0.000399423	0.00116556	D14
ENSG00000074370.17	ATP2A3	protein_coding	protein_coding	59.4138	-2.61529	0.211815	-12.3471	5.05215e-35	8.82472e-34	D0
ENSG00000251867.4	AC009812.1	lncRNA	antisense	2.71412	2.61428	0.925177	2.82571	0.00471763	0.0114001	D14
ENSG00000002933.8	TMEM176A	protein_coding	protein_coding	10.4266	2.61375	0.560447	4.66368	3.1061e-06	1.19022e-05	D14
ENSG00000149527.17	PLCH2	protein_coding	protein_coding	6.48953	2.61295	0.684399	3.81788	0.000134604	0.000421249	D14
ENSG00000066382.16	MPPED2	protein_coding	protein_coding	14.3626	-2.60933	0.424129	-6.15221	7.64091e-10	4.07391e-09	D0
ENSG00000105929.16	ATP6V0A4	protein_coding	protein_coding	1.76747	-2.60891	0.964502	-2.70493	0.00683184	0.0159412	D0
ENSG00000069188.16	SDK2	protein_coding	protein_coding	194.556	2.6085	0.138096	18.889	1.40561e-79	5.9409e-78	D14
ENSG00000203909.3	DPPA5	protein_coding	protein_coding	0.978588	-2.60718	1.05316	-2.47559	0.0133017	0.029004	D0
ENSG00000162769.12	FLVCR1	protein_coding	protein_coding	232.486	-2.60673	0.108637	-23.9949	3.14387e-127	2.38668e-125	D0
ENSG00000113407.13	TARS	protein_coding	protein_coding	569.349	-2.60613	0.0703693	-37.035	3.1357e-300	8.47842e-298	D0
ENSG00000157873.17	TNFRSF14	protein_coding	protein_coding	5.24724	2.60509	0.737806	3.53086	0.000414207	0.00120655	D14
ENSG00000100156.10	SLC16A8	protein_coding	protein_coding	3.96398	2.60363	0.82333	3.16231	0.00156523	0.00412878	D14
ENSG00000226648.1	PLCG1-AS1	lncRNA	antisense	1.4351	2.60334	1.04087	2.50112	0.0123802	0.0272424	D14
ENSG00000150628.6	SPATA4	protein_coding	protein_coding	1.48243	2.60332	1.04141	2.4998	0.0124263	0.0273344	D14
ENSG00000182950.2	ODF3L1	protein_coding	protein_coding	1.41479	2.60326	1.04065	2.50157	0.0123644	0.0272193	D14
ENSG00000196951.10	SCOC-AS1	lncRNA	antisense	6.42446	2.60255	0.680776	3.82292	0.000131881	0.000412989	D14
ENSG00000203760.8	CENPW	protein_coding	protein_coding	56.8049	-2.60187	0.216915	-11.9949	3.78034e-33	6.22322e-32	D0
ENSG00000146054.17	TRIM7	protein_coding	protein_coding	2.65117	2.60147	0.919203	2.83014	0.00465278	0.0112559	D14
ENSG00000280047.1	AC091825.1	lncRNA	TEC	2.69943	2.60137	0.921451	2.82312	0.00475589	0.0114814	D14
ENSG00000188816.3	HMX2	protein_coding	protein_coding	0.994345	-2.60037	1.0537	-2.46784	0.0135931	0.0295745	D0
ENSG00000283632.2	EXOC3L2	protein_coding	protein_coding	10.3385	-2.59877	0.489844	-5.30531	1.12484e-07	4.97804e-07	D0
ENSG00000148826.8	NKX6-2	protein_coding	protein_coding	7.80918	2.59809	0.632092	4.1103	3.9514e-05	0.000132348	D14
ENSG00000143942.4	CHAC2	protein_coding	protein_coding	3.31595	-2.59695	0.798307	-3.25307	0.00114165	0.00309276	D0
ENSG00000107819.13	SFXN3	protein_coding	protein_coding	114.884	2.59562	0.17859	14.534	7.38e-48	1.83459e-46	D14
ENSG00000187122.16	SLIT1	protein_coding	protein_coding	19.3465	2.59531	0.42264	6.14071	8.21527e-10	4.36599e-09	D14
ENSG00000183722.8	LHFPL6	protein_coding	protein_coding	35.8509	2.59315	0.317575	8.16547	3.20192e-16	2.60188e-15	D14
ENSG00000154319.15	FAM167A	protein_coding	protein_coding	28.0404	2.59207	0.352765	7.34788	2.01374e-13	1.38107e-12	D14
ENSG00000100473.16	COCH	protein_coding	protein_coding	4.95269	-2.5909	0.691327	-3.74771	0.000178455	0.000549936	D0
ENSG00000079337.15	RAPGEF3	protein_coding	protein_coding	28.3946	-2.59056	0.30551	-8.47945	2.26261e-17	1.97608e-16	D0
ENSG00000142233.11	NTN5	protein_coding	protein_coding	6.39509	2.58895	0.683784	3.7862	0.000152966	0.000475622	D14
ENSG00000197647.11	ZNF433	protein_coding	protein_coding	25.3834	2.5888	0.371173	6.97464	3.0665e-12	1.95373e-11	D14
ENSG00000105642.15	KCNN1	protein_coding	protein_coding	43.134	2.58865	0.290556	8.90931	5.13524e-19	4.88951e-18	D14
ENSG00000188313.12	PLSCR1	protein_coding	protein_coding	137.316	-2.58752	0.140526	-18.4131	1.03101e-75	4.16158e-74	D0
ENSG00000019582.14	CD74	protein_coding	protein_coding	71.6276	-2.58373	0.194192	-13.3051	2.16286e-40	4.43307e-39	D0
ENSG00000005243.9	COPZ2	protein_coding	protein_coding	10.0872	2.58151	0.562148	4.59223	4.38533e-06	1.65534e-05	D14
ENSG00000253304.1	TMEM200B	protein_coding	protein_coding	21.0514	-2.58148	0.351802	-7.33789	2.16986e-13	1.48247e-12	D0
ENSG00000064300.8	NGFR	protein_coding	protein_coding	123.626	2.57974	0.172325	14.9702	1.14963e-50	3.04175e-49	D14
ENSG00000120875.8	DUSP4	protein_coding	protein_coding	241.367	2.57831	0.122898	20.9792	1.01533e-97	5.50566e-96	D14
ENSG00000147536.11	GINS4	protein_coding	protein_coding	26.426	-2.57795	0.314736	-8.19083	2.59436e-16	2.12127e-15	D0
ENSG00000100312.10	ACR	protein_coding	protein_coding	1.43457	2.57773	1.04267	2.47223	0.0134274	0.0292462	D14
ENSG00000117707.15	PROX1	protein_coding	protein_coding	30.3205	2.57627	0.340296	7.57067	3.71292e-14	2.65047e-13	D14
ENSG00000278627.1	AC005962.1	lncRNA	antisense	1.37789	2.57617	1.04215	2.47197	0.0134371	0.0292642	D14
ENSG00000269713.7	NBPF9	protein_coding	protein_coding	52.9838	2.57603	0.259819	9.91471	3.59299e-23	4.1914e-22	D14
ENSG00000110446.10	SLC15A3	protein_coding	protein_coding	14.8581	-2.5747	0.415611	-6.19497	5.82949e-10	3.14464e-09	D0
ENSG00000222009.8	BTBD19	protein_coding	protein_coding	34.0897	2.57381	0.320005	8.04302	8.76521e-16	6.9314e-15	D14
ENSG00000272667.1	AC012306.2	lncRNA	lincRNA	1.3913	2.57276	1.04256	2.46774	0.013597	0.0295765	D14
ENSG00000148225.15	WDR31	protein_coding	protein_coding	16.3314	2.57244	0.460805	5.58249	2.37101e-08	1.11559e-07	D14
ENSG00000228598.1	MACC1-AS1	lncRNA	antisense	4.79007	-2.57061	0.68851	-3.73358	0.000188774	0.000580015	D0
ENSG00000115252.18	PDE1A	protein_coding	protein_coding	10.1879	2.56985	0.562285	4.57038	4.86844e-06	1.82479e-05	D14
ENSG00000284681.2	AC007240.1	protein_coding	protein_coding	0.959552	-2.56922	1.05467	-2.43604	0.014849	0.0320211	D0
ENSG00000172818.9	OVOL1	protein_coding	protein_coding	5.47992	-2.56795	0.642811	-3.99488	6.47274e-05	0.000210546	D0
ENSG00000120278.16	PLEKHG1	protein_coding	protein_coding	42.6762	2.56687	0.287955	8.91413	4.91672e-19	4.68596e-18	D14
ENSG00000176402.5	GJC3	protein_coding	protein_coding	1.71258	-2.56598	0.963132	-2.66421	0.007717	0.0178066	D0
ENSG00000164379.6	FOXQ1	protein_coding	protein_coding	3.82128	2.56577	0.821064	3.12494	0.00177843	0.00465121	D14
ENSG00000148346.11	LCN2	protein_coding	protein_coding	1.70931	-2.56443	0.963257	-2.66224	0.00776216	0.0178899	D0
ENSG00000114480.12	GBE1	protein_coding	protein_coding	180.698	2.56432	0.142742	17.9647	3.68102e-72	1.39188e-70	D14
ENSG00000179915.22	NRXN1	protein_coding	protein_coding	7.13236	-2.56376	0.579516	-4.42397	9.69018e-06	3.49917e-05	D0
ENSG00000171450.5	CDK5R2	protein_coding	protein_coding	10.0401	2.5633	0.571914	4.48196	7.39599e-06	2.71141e-05	D14
ENSG00000100336.17	APOL4	protein_coding	protein_coding	21.3535	2.56329	0.406329	6.30842	2.81896e-10	1.55291e-09	D14
ENSG00000130988.12	RGN	protein_coding	protein_coding	4.02942	-2.56134	0.742514	-3.44955	0.000561521	0.00160209	D0
ENSG00000113319.12	RASGRF2	protein_coding	protein_coding	33.9441	-2.56078	0.278986	-9.1789	4.35501e-20	4.36563e-19	D0
ENSG00000256271.1	CACNA1C-AS2	lncRNA	antisense	1.69355	-2.56013	0.962946	-2.65865	0.00784546	0.0180608	D0
ENSG00000211448.11	DIO2	protein_coding	protein_coding	5.22266	2.55959	0.752192	3.40284	0.000666889	0.00188286	D14
ENSG00000268996.3	MAN1B1-DT	lncRNA	antisense	3.83797	2.55887	0.819603	3.12208	0.00179576	0.00469342	D14
ENSG00000007516.13	BAIAP3	protein_coding	protein_coding	109.566	2.55886	0.181344	14.1105	3.2716e-45	7.53499e-44	D14
ENSG00000274276.4	CBSL	protein_coding	protein_coding	9.34705	-2.55807	0.508883	-5.02682	4.98668e-07	2.06736e-06	D0
ENSG00000138678.10	GPAT3	protein_coding	protein_coding	7.03409	-2.55785	0.580475	-4.40648	1.05064e-05	3.77801e-05	D0
ENSG00000187134.13	AKR1C1	protein_coding	protein_coding	18.8593	2.55756	0.423495	6.03917	1.54905e-09	8.06518e-09	D14
ENSG00000258919.1	AL049836.1	lncRNA	lincRNA	1.71422	-2.55539	0.966014	-2.64529	0.00816207	0.0186913	D0
ENSG00000129450.8	SIGLEC9	protein_coding	protein_coding	2.59082	2.55324	0.922589	2.76748	0.00564921	0.0134197	D14
ENSG00000158473.6	CD1D	protein_coding	protein_coding	5.45337	-2.55107	0.642705	-3.96928	7.20907e-05	0.000232847	D0
ENSG00000180767.9	CHST13	protein_coding	protein_coding	1.6996	-2.54917	0.964744	-2.64233	0.0082339	0.0188408	D0
ENSG00000171223.5	JUNB	protein_coding	protein_coding	125.173	2.5482	0.169239	15.0568	3.11426e-51	8.32918e-50	D14
ENSG00000138100.13	TRIM54	protein_coding	protein_coding	7.74363	-2.54768	0.555168	-4.58903	4.45305e-06	1.67865e-05	D0
ENSG00000128165.8	ADM2	protein_coding	protein_coding	45.042	-2.54763	0.23968	-10.6293	2.17687e-26	2.83611e-25	D0
ENSG00000106078.18	COBL	protein_coding	protein_coding	87.0261	-2.54666	0.17458	-14.5873	3.38176e-48	8.51393e-47	D0
ENSG00000273443.1	AL645608.8	lncRNA	lincRNA	6.15515	2.5452	0.685314	3.71392	0.000204073	0.000623239	D14
ENSG00000034239.10	EFCAB1	protein_coding	protein_coding	2.55444	2.54413	0.923083	2.75612	0.00584918	0.0138514	D14
ENSG00000105664.10	COMP	protein_coding	protein_coding	6.28946	2.54409	0.684882	3.71464	0.000203495	0.000621667	D14
ENSG00000254427.1	AC103736.1	lncRNA	lincRNA	2.54605	2.54388	0.928826	2.73881	0.00616613	0.0145253	D14
ENSG00000144649.8	FAM198A	protein_coding	protein_coding	2.39332	-2.54196	0.878828	-2.89244	0.00382258	0.00940422	D0
ENSG00000235092.5	ID2-AS1	lncRNA	antisense	2.59576	2.54141	0.926413	2.74329	0.00608277	0.0143494	D14
ENSG00000186868.15	MAPT	protein_coding	protein_coding	25.8513	2.54019	0.364716	6.96485	3.28747e-12	2.08912e-11	D14
ENSG00000183111.11	ARHGEF37	protein_coding	protein_coding	6.17873	2.539	0.686219	3.69999	0.00021561	0.00065715	D14
ENSG00000113212.6	PCDHB7	protein_coding	protein_coding	2.56415	2.53879	0.925135	2.74424	0.00606511	0.0143112	D14
ENSG00000015413.9	DPEP1	protein_coding	protein_coding	7.72564	-2.53864	0.555524	-4.56981	4.88173e-06	1.82942e-05	D0
ENSG00000146755.10	TRIM50	protein_coding	protein_coding	2.49501	2.53733	0.927493	2.73568	0.0062251	0.0146447	D14
ENSG00000108798.8	ABI3	protein_coding	protein_coding	3.92497	-2.53651	0.733834	-3.45651	0.000547211	0.00156398	D0
ENSG00000267858.5	MZF1-AS1	lncRNA	antisense	3.76662	2.53574	0.824758	3.07453	0.00210836	0.00544482	D14
ENSG00000285725.1	AC004967.2	lncRNA	processed_transcript	2.59779	2.5357	0.934679	2.71292	0.0066694	0.0156009	D14
ENSG00000127585.11	FBXL16	protein_coding	protein_coding	42.4717	-2.535	0.249756	-10.1499	3.31606e-24	3.98371e-23	D0
ENSG00000151834.15	GABRA2	protein_coding	protein_coding	3.79657	2.53403	0.826737	3.06509	0.00217603	0.00560493	D14
ENSG00000261342.1	AC006538.1	lncRNA	sense_intronic	2.38894	-2.53371	0.874893	-2.89602	0.00377931	0.00930472	D0
ENSG00000267432.5	DNAH17-AS1	lncRNA	processed_transcript	1.71586	-2.53324	0.97174	-2.60691	0.00913628	0.0206826	D0
ENSG00000263146.2	LINC01896	lncRNA	lincRNA	11.4305	-2.53312	0.460564	-5.50003	3.7972e-08	1.75712e-07	D0
ENSG00000113532.12	ST8SIA4	protein_coding	protein_coding	9.97914	2.53281	0.567218	4.46532	7.99507e-06	2.91748e-05	D14
ENSG00000170153.10	RNF150	protein_coding	protein_coding	100.227	2.53241	0.193122	13.113	2.77304e-39	5.5287e-38	D14
ENSG00000150510.16	FAM124A	protein_coding	protein_coding	50.6233	-2.53079	0.227751	-11.1121	1.09557e-28	1.5602e-27	D0
ENSG00000102109.8	PCSK1N	protein_coding	protein_coding	14.7148	2.52973	0.472834	5.35014	8.78879e-08	3.93274e-07	D14
ENSG00000186472.19	PCLO	protein_coding	protein_coding	109.971	2.52808	0.18097	13.9696	2.38995e-44	5.36666e-43	D14
ENSG00000132718.8	SYT11	protein_coding	protein_coding	177.643	2.52804	0.142537	17.7361	2.2092e-70	8.15049e-69	D14
ENSG00000197859.9	ADAMTSL2	protein_coding	protein_coding	8.64177	2.52784	0.602122	4.19822	2.69026e-05	9.19327e-05	D14
ENSG00000196562.14	SULF2	protein_coding	protein_coding	694.879	2.52763	0.0731718	34.5438	1.76738e-261	3.59635e-259	D14
ENSG00000081189.15	MEF2C	protein_coding	protein_coding	15.8889	2.52761	0.456906	5.53202	3.16566e-08	1.47367e-07	D14
ENSG00000142731.10	PLK4	protein_coding	protein_coding	55.6533	-2.52718	0.220484	-11.462	2.04774e-30	3.09956e-29	D0
ENSG00000198156.10	NPIPB6	protein_coding	protein_coding	4.66185	-2.52661	0.685091	-3.68799	0.000226032	0.00068669	D0
ENSG00000183166.10	CALN1	protein_coding	protein_coding	9.08868	-2.52438	0.512726	-4.92346	8.50285e-07	3.45186e-06	D0
ENSG00000116885.18	OSCP1	protein_coding	protein_coding	22.0574	2.52369	0.392017	6.43771	1.21288e-10	6.88915e-10	D14
ENSG00000129355.6	CDKN2D	protein_coding	protein_coding	18.2806	2.52365	0.42955	5.87512	4.2254e-09	2.12486e-08	D14
ENSG00000260001.6	TGFBR3L	protein_coding	protein_coding	1.75394	-2.52365	0.97336	-2.59272	0.00952209	0.0214821	D0
ENSG00000175267.14	VWA3A	protein_coding	protein_coding	2.55099	2.52231	0.93576	2.69547	0.00702893	0.0163644	D14
ENSG00000177675.8	CD163L1	protein_coding	protein_coding	6.07948	2.52138	0.690989	3.64895	0.000263316	0.000790589	D14
ENSG00000143119.13	CD53	protein_coding	protein_coding	1.68221	-2.52136	0.970135	-2.59898	0.00935013	0.0211255	D0
ENSG00000257219.5	LINC02407	lncRNA	lincRNA	2.39553	-2.52056	0.872918	-2.88751	0.00388308	0.00954592	D0
ENSG00000231738.10	TSPAN19	protein_coding	protein_coding	3.7103	2.51993	0.82351	3.05998	0.00221349	0.00569397	D14
ENSG00000144218.18	AFF3	protein_coding	protein_coding	47.564	2.51909	0.269678	9.3411	9.53346e-21	9.85707e-20	D14
ENSG00000153044.9	CENPH	protein_coding	protein_coding	97.4486	-2.51732	0.166659	-15.1046	1.51079e-51	4.08492e-50	D0
ENSG00000214548.16	MEG3	lncRNA	lincRNA	2.48866	2.51565	0.933416	2.6951	0.00703671	0.0163805	D14
ENSG00000163053.10	SLC16A14	protein_coding	protein_coding	110.888	2.51397	0.179028	14.0423	8.58228e-45	1.95383e-43	D14
ENSG00000118307.18	CASC1	protein_coding	protein_coding	3.77202	2.51316	0.833721	3.01439	0.00257497	0.00655212	D14
ENSG00000185519.8	FAM131C	protein_coding	protein_coding	6.01916	2.51203	0.687886	3.65181	0.000260399	0.000782545	D14
ENSG00000143434.15	SEMA6C	protein_coding	protein_coding	105.564	2.5119	0.183746	13.6706	1.5224e-42	3.29847e-41	D14
ENSG00000104611.11	SH2D4A	protein_coding	protein_coding	13.5527	-2.51182	0.42603	-5.89588	3.72696e-09	1.88284e-08	D0
ENSG00000197415.11	VEPH1	protein_coding	protein_coding	5.53503	-2.51037	0.667589	-3.76036	0.000169669	0.000524171	D0
ENSG00000197054.11	ZNF763	protein_coding	protein_coding	3.66451	2.50829	0.826306	3.03554	0.00240102	0.00613876	D14
ENSG00000125398.6	SOX9	protein_coding	protein_coding	61.82	2.50818	0.237146	10.5765	3.82868e-26	4.93925e-25	D14
ENSG00000173210.19	ABLIM3	protein_coding	protein_coding	18.2137	2.50793	0.425324	5.89652	3.71243e-09	1.87599e-08	D14
ENSG00000273136.6	NBPF26	protein_coding	protein_coding	17.0369	2.50767	0.444298	5.64411	1.66036e-08	7.91024e-08	D14
ENSG00000129757.13	CDKN1C	protein_coding	protein_coding	230.988	2.50557	0.124548	20.1173	5.20667e-90	2.55011e-88	D14
ENSG00000164692.17	COL1A2	protein_coding	protein_coding	8428.21	2.50543	0.0289752	86.4683	0	0	D14
ENSG00000166840.13	GLYATL1	protein_coding	protein_coding	3.77051	-2.50506	0.744456	-3.36496	0.000765559	0.0021394	D0
ENSG00000073849.14	ST6GAL1	protein_coding	protein_coding	328.691	-2.50458	0.0903748	-27.7132	4.83503e-169	5.68058e-167	D0
ENSG00000162645.12	GBP2	protein_coding	protein_coding	36.3046	2.50445	0.307783	8.13706	4.04985e-16	3.2774e-15	D14
ENSG00000079150.17	FKBP7	protein_coding	protein_coding	33.8534	2.50437	0.316998	7.90029	2.78254e-15	2.13205e-14	D14
ENSG00000166432.14	ZMAT1	protein_coding	protein_coding	50.765	2.50395	0.261272	9.5837	9.36265e-22	1.0261e-20	D14
ENSG00000164733.20	CTSB	protein_coding	protein_coding	2561.56	2.5035	0.041329	60.5748	0	0	D14
ENSG00000166523.7	CLEC4E	protein_coding	protein_coding	0.957913	-2.50338	1.05711	-2.36813	0.0178782	0.0378344	D0
ENSG00000106780.8	MEGF9	protein_coding	protein_coding	27.9325	2.50292	0.350262	7.14585	8.94376e-13	5.88048e-12	D14
ENSG00000133048.12	CHI3L1	protein_coding	protein_coding	3.82769	-2.50271	0.737086	-3.39541	0.000685271	0.00193116	D0
ENSG00000144596.12	GRIP2	protein_coding	protein_coding	26.0751	-2.50158	0.312612	-8.00217	1.22249e-15	9.58664e-15	D0
ENSG00000272636.3	DOC2B	protein_coding	protein_coding	37.1566	2.5012	0.305628	8.18381	2.75014e-16	2.24307e-15	D14
ENSG00000166831.8	RBPMS2	protein_coding	protein_coding	128.993	-2.50117	0.143278	-17.4568	3.05571e-68	1.08478e-66	D0
ENSG00000114270.17	COL7A1	protein_coding	protein_coding	821.568	2.50055	0.0683991	36.5581	1.32358e-292	3.43749e-290	D14
ENSG00000157064.10	NMNAT2	protein_coding	protein_coding	19.4407	-2.50031	0.358885	-6.96689	3.24025e-12	2.05977e-11	D0
ENSG00000129353.14	SLC44A2	protein_coding	protein_coding	1130.23	2.49926	0.0580449	43.0573	0	0	D14
ENSG00000116574.5	RHOU	protein_coding	protein_coding	180.903	2.49916	0.141373	17.6778	6.21728e-70	2.27675e-68	D14
ENSG00000140455.16	USP3	protein_coding	protein_coding	40.66	2.49803	0.291118	8.58083	9.41947e-18	8.40133e-17	D14
ENSG00000166407.13	LMO1	protein_coding	protein_coding	1.29899	2.49642	1.0455	2.38776	0.0169512	0.0361359	D14
ENSG00000238057.9	ZEB2-AS1	lncRNA	antisense	1.27992	2.49641	1.04529	2.38823	0.0169295	0.0360976	D14
ENSG00000139329.4	LUM	protein_coding	protein_coding	56.657	2.4962	0.247881	10.0701	7.48781e-24	8.87653e-23	D14
ENSG00000247675.6	LRP4-AS1	lncRNA	antisense	1.64956	-2.49492	0.971354	-2.5685	0.010214	0.022894	D0
ENSG00000186493.12	C5orf38	protein_coding	protein_coding	7.20552	2.49454	0.638264	3.90832	9.2941e-05	0.000296456	D14
ENSG00000244752.2	CRYBB2	protein_coding	protein_coding	1.29581	2.49449	1.04558	2.38574	0.0170447	0.0363118	D14
ENSG00000135976.18	ANKRD36	protein_coding	protein_coding	32.3566	2.49372	0.325516	7.66082	1.84746e-14	1.33965e-13	D14
ENSG00000162643.12	WDR63	protein_coding	protein_coding	7.1982	2.49032	0.640516	3.88798	0.000101081	0.000320865	D14
ENSG00000253552.7	HOXA-AS2	lncRNA	antisense	1.28698	2.49004	1.04578	2.38104	0.017264	0.0367332	D14
ENSG00000154721.14	JAM2	protein_coding	protein_coding	33.7273	2.48964	0.31887	7.8077	5.8242e-15	4.37103e-14	D14
ENSG00000064042.17	LIMCH1	protein_coding	protein_coding	28.6584	2.48803	0.345055	7.21052	5.57394e-13	3.71433e-12	D14
ENSG00000186469.8	GNG2	protein_coding	protein_coding	93.6361	2.48801	0.195026	12.7573	2.83831e-37	5.361e-36	D14
ENSG00000184307.14	ZDHHC23	protein_coding	protein_coding	37.6145	-2.48766	0.261659	-9.50726	1.95758e-21	2.1091e-20	D0
ENSG00000171456.18	ASXL1	protein_coding	protein_coding	126.901	2.48744	0.171216	14.5281	8.04124e-48	1.99395e-46	D14
ENSG00000157399.14	ARSE	protein_coding	protein_coding	38.9812	-2.48547	0.255395	-9.73187	2.20504e-22	2.48278e-21	D0
ENSG00000088756.12	ARHGAP28	protein_coding	protein_coding	56.0696	2.4838	0.248917	9.97845	1.89406e-23	2.22265e-22	D14
ENSG00000003509.15	NDUFAF7	protein_coding	protein_coding	205.099	-2.4832	0.112509	-22.0711	5.99772e-108	3.62027e-106	D0
ENSG00000136770.10	DNAJC1	protein_coding	protein_coding	100.255	2.48313	0.190292	13.0491	6.43137e-39	1.26942e-37	D14
ENSG00000174469.21	CNTNAP2	protein_coding	protein_coding	370.354	-2.48155	0.0853488	-29.0753	7.36115e-186	9.88397e-184	D0
ENSG00000166126.10	AMN	protein_coding	protein_coding	3.83843	-2.48117	0.751449	-3.30185	0.000960503	0.00264192	D0
ENSG00000160838.13	LRRC71	protein_coding	protein_coding	1.27727	2.47966	1.04635	2.36982	0.0177966	0.037694	D14
ENSG00000162723.9	SLAMF9	protein_coding	protein_coding	1.27727	2.47966	1.04635	2.36982	0.0177966	0.037694	D14
ENSG00000061656.9	SPAG4	protein_coding	protein_coding	41.7726	2.47867	0.290691	8.5268	1.50455e-17	1.32516e-16	D14
ENSG00000172955.17	ADH6	protein_coding	protein_coding	2.39387	2.47852	0.930912	2.66247	0.00775698	0.0178822	D14
ENSG00000163017.13	ACTG2	protein_coding	protein_coding	31.5303	-2.47633	0.2859	-8.66152	4.655e-18	4.22244e-17	D0
ENSG00000214402.6	LCNL1	protein_coding	protein_coding	6.06399	2.47615	0.69439	3.56593	0.000362566	0.00106503	D14
ENSG00000166592.11	RRAD	protein_coding	protein_coding	6.04085	2.4757	0.692935	3.57278	0.000353216	0.00103979	D14
ENSG00000146410.11	MTFR2	protein_coding	protein_coding	17.7493	-2.47555	0.373985	-6.6194	3.60665e-11	2.13138e-10	D0
ENSG00000215068.7	AC025171.2	lncRNA	antisense	2.47666	2.47533	0.930379	2.66057	0.00780096	0.0179689	D14
ENSG00000198205.6	ZXDA	protein_coding	protein_coding	4.57541	-2.47519	0.70769	-3.49757	0.000469516	0.00135665	D0
ENSG00000237781.3	AL356356.1	lncRNA	antisense	1.26844	2.47511	1.04655	2.36503	0.0180287	0.0381241	D14
ENSG00000218739.9	CEBPZOS	protein_coding	protein_coding	29.1761	-2.47501	0.300517	-8.23584	1.78303e-16	1.47624e-15	D0
ENSG00000164136.16	IL15	protein_coding	protein_coding	9.54443	-2.47437	0.498033	-4.96829	6.75448e-07	2.76597e-06	D0
ENSG00000186047.9	DLEU7	protein_coding	protein_coding	3.6431	2.47077	0.834487	2.96082	0.00306818	0.00770186	D14
ENSG00000137098.13	SPAG8	protein_coding	protein_coding	5.98281	2.46796	0.692405	3.56432	0.000364794	0.00107115	D14
ENSG00000146233.7	CYP39A1	protein_coding	protein_coding	7.09678	2.46757	0.640286	3.85386	0.000116268	0.000366422	D14
ENSG00000151632.17	AKR1C2	protein_coding	protein_coding	13.096	2.46631	0.49622	4.9702	6.68828e-07	2.73943e-06	D14
ENSG00000122966.15	CIT	protein_coding	protein_coding	112.431	-2.46546	0.153988	-16.0107	1.07585e-57	3.26193e-56	D0
ENSG00000133321.10	RARRES3	protein_coding	protein_coding	5.19898	-2.46536	0.652783	-3.7767	0.000158923	0.000493211	D0
ENSG00000261360.1	AC010491.1	lncRNA	antisense	1.2506	2.46523	1.04696	2.35466	0.0185398	0.0390961	D14
ENSG00000074527.11	NTN4	protein_coding	protein_coding	6.58875	-2.46368	0.588745	-4.18463	2.85627e-05	9.73025e-05	D0
ENSG00000183779.6	ZNF703	protein_coding	protein_coding	119.864	2.46243	0.170022	14.483	1.55071e-47	3.80696e-46	D14
ENSG00000163827.12	LRRC2	protein_coding	protein_coding	5.91836	-2.46221	0.616051	-3.99677	6.42132e-05	0.000209011	D0
ENSG00000270589.1	AL158163.1	lncRNA	antisense	2.40102	2.46173	0.930158	2.64657	0.00813128	0.0186362	D14
ENSG00000261189.1	AL031058.1	lncRNA	antisense	11.7297	2.46116	0.515393	4.77532	1.79424e-06	7.06036e-06	D14
ENSG00000159167.11	STC1	protein_coding	protein_coding	46.9692	2.46097	0.268384	9.16956	4.7494e-20	4.75373e-19	D14
ENSG00000165495.15	PKNOX2	protein_coding	protein_coding	49.4325	2.46093	0.261965	9.39414	5.7685e-21	6.04345e-20	D14
ENSG00000090104.11	RGS1	protein_coding	protein_coding	3.59754	2.46075	0.835405	2.94558	0.00322348	0.00806094	D14
ENSG00000109255.11	NMU	protein_coding	protein_coding	44.9178	-2.4596	0.24692	-9.96111	2.25541e-23	2.64355e-22	D0
ENSG00000169860.6	P2RY1	protein_coding	protein_coding	27.6281	-2.45878	0.304813	-8.06651	7.23389e-16	5.75272e-15	D0
ENSG00000184731.5	FAM110C	protein_coding	protein_coding	19.5629	-2.45764	0.358678	-6.85194	7.28562e-12	4.50371e-11	D0
ENSG00000011332.19	DPF1	protein_coding	protein_coding	17.7156	2.45757	0.429112	5.7271	1.02163e-08	4.96145e-08	D14
ENSG00000180287.16	PLD5	protein_coding	protein_coding	2.26447	-2.45164	0.881175	-2.78224	0.00539847	0.0128845	D0
ENSG00000101115.12	SALL4	protein_coding	protein_coding	300.573	-2.45057	0.0923531	-26.5347	3.85363e-155	3.78423e-153	D0
ENSG00000142619.4	PADI3	protein_coding	protein_coding	4.48068	-2.45023	0.698754	-3.50657	0.000453928	0.00131431	D0
ENSG00000187135.7	VSTM2B	protein_coding	protein_coding	7.31412	-2.44988	0.559177	-4.38123	1.18013e-05	4.22136e-05	D0
ENSG00000150275.18	PCDH15	protein_coding	protein_coding	5.85684	-2.44969	0.621065	-3.94433	8.00221e-05	0.000257076	D0
ENSG00000112183.14	RBM24	protein_coding	protein_coding	19.8027	2.44941	0.403789	6.06606	1.3109e-09	6.85964e-09	D14
ENSG00000153347.9	FAM81B	protein_coding	protein_coding	1.30923	2.44917	1.04853	2.33581	0.0195012	0.0409222	D14
ENSG00000166342.18	NETO1	protein_coding	protein_coding	13.8056	-2.44896	0.41826	-5.85513	4.76645e-09	2.38178e-08	D0
ENSG00000122870.11	BICC1	protein_coding	protein_coding	23.2922	2.44737	0.381865	6.409	1.46476e-10	8.25567e-10	D14
ENSG00000013588.8	GPRC5A	protein_coding	protein_coding	50.1562	2.44684	0.260845	9.38046	6.56868e-21	6.85268e-20	D14
ENSG00000105509.10	HAS1	protein_coding	protein_coding	18.6422	2.44652	0.421374	5.80604	6.39672e-09	3.16279e-08	D14
ENSG00000123496.7	IL13RA2	protein_coding	protein_coding	11.622	2.44636	0.518649	4.71679	2.39593e-06	9.29642e-06	D14
ENSG00000105329.9	TGFB1	protein_coding	protein_coding	490.399	2.44597	0.0846544	28.8936	1.43746e-183	1.89151e-181	D14
ENSG00000159374.17	M1AP	protein_coding	protein_coding	16.5273	-2.44447	0.388093	-6.29866	3.00221e-10	1.64925e-09	D0
ENSG00000123104.11	ITPR2	protein_coding	protein_coding	76.1893	-2.4429	0.184361	-13.2506	4.47323e-40	9.10233e-39	D0
ENSG00000235026.5	DPP10-AS1	lncRNA	antisense	2.25691	-2.44112	0.87985	-2.77447	0.00552911	0.0131661	D0
ENSG00000120328.6	PCDHB12	protein_coding	protein_coding	10.4832	2.44093	0.539648	4.52319	6.09137e-06	2.25491e-05	D14
ENSG00000138658.15	ZGRF1	protein_coding	protein_coding	64.4056	-2.43907	0.198997	-12.2568	1.54454e-34	2.66254e-33	D0
ENSG00000105281.12	SLC1A5	protein_coding	protein_coding	319.549	-2.43889	0.0912583	-26.7251	2.4055e-157	2.39797e-155	D0
ENSG00000151746.13	BICD1	protein_coding	protein_coding	155.042	-2.43861	0.128846	-18.9265	6.89577e-80	2.92707e-78	D0
ENSG00000123096.11	SSPN	protein_coding	protein_coding	20.7802	2.43827	0.396552	6.14867	7.81331e-10	4.16021e-09	D14
ENSG00000171368.11	TPPP	protein_coding	protein_coding	72.9822	2.43756	0.218009	11.181	5.04977e-29	7.26474e-28	D14
ENSG00000243646.9	IL10RB	protein_coding	protein_coding	3.53441	2.43663	0.831325	2.93102	0.00337854	0.00839976	D14
ENSG00000232160.6	RAP2C-AS1	lncRNA	antisense	12.766	2.43643	0.493093	4.94111	7.76805e-07	3.16397e-06	D14
ENSG00000113369.8	ARRDC3	protein_coding	protein_coding	381.001	2.43553	0.0952164	25.5789	2.62095e-144	2.29921e-142	D14
ENSG00000146776.14	ATXN7L1	protein_coding	protein_coding	68.0789	-2.43544	0.193605	-12.5794	2.73985e-36	5.03061e-35	D0
ENSG00000080511.3	RDH8	protein_coding	protein_coding	77.181	-2.43516	0.186218	-13.0769	4.46238e-39	8.86101e-38	D0
ENSG00000198093.10	ZNF649	protein_coding	protein_coding	56.9822	-2.4351	0.214558	-11.3494	7.47094e-30	1.10707e-28	D0
ENSG00000198873.11	GRK5	protein_coding	protein_coding	45.0244	2.43489	0.278166	8.75338	2.07061e-18	1.90712e-17	D14
ENSG00000188372.14	ZP3	protein_coding	protein_coding	2.9093	-2.43434	0.810438	-3.00374	0.00266686	0.00676762	D0
ENSG00000095585.16	BLNK	protein_coding	protein_coding	1.30217	2.43338	1.04936	2.31892	0.0203996	0.0425793	D14
ENSG00000279744.1	AC132938.5	lncRNA	TEC	7.00571	2.43269	0.651892	3.73173	0.000190169	0.000583666	D14
ENSG00000250303.3	AP002884.1	lncRNA	lincRNA	6.99008	2.43249	0.6436	3.7795	0.000157144	0.000488229	D14
ENSG00000073350.13	LLGL2	protein_coding	protein_coding	82.4057	-2.43191	0.177975	-13.6643	1.65847e-42	3.58149e-41	D0
ENSG00000203876.9	ADD3-AS1	lncRNA	processed_transcript	4.61587	2.43153	0.753269	3.22796	0.00124674	0.00335216	D14
ENSG00000141540.10	TTYH2	protein_coding	protein_coding	33.5282	2.43137	0.313423	7.75747	8.66418e-15	6.42666e-14	D14
ENSG00000228878.7	SEPT7-AS1	lncRNA	lincRNA	4.70297	2.43121	0.770451	3.15556	0.00160188	0.00421967	D14
ENSG00000164651.16	SP8	protein_coding	protein_coding	28.568	-2.43031	0.297123	-8.17946	2.85116e-16	2.32354e-15	D0
ENSG00000090861.15	AARS	protein_coding	protein_coding	769.817	-2.43007	0.0597877	-40.6451	0	0	D0
ENSG00000277342.1	AC048344.4	lncRNA	sense_intronic	2.92078	-2.42979	0.809758	-3.00063	0.00269418	0.00682991	D0
ENSG00000181195.10	PENK	protein_coding	protein_coding	8.4906	2.42962	0.814724	2.98214	0.0028624	0.00722113	D14
ENSG00000205913.6	SRRM2-AS1	lncRNA	antisense	8.11631	2.42931	0.606059	4.00838	6.11373e-05	0.000199855	D14
ENSG00000146250.6	PRSS35	protein_coding	protein_coding	10.4141	2.4289	0.541808	4.48295	7.36192e-06	2.69942e-05	D14
ENSG00000161800.12	RACGAP1	protein_coding	protein_coding	105.847	-2.42888	0.155893	-15.5804	9.88685e-55	2.80383e-53	D0
ENSG00000123119.11	NECAB1	protein_coding	protein_coding	35.0715	-2.42862	0.266493	-9.11326	7.99466e-20	7.92559e-19	D0
ENSG00000103154.9	NECAB2	protein_coding	protein_coding	46.0564	2.42852	0.268555	9.04289	1.52578e-19	1.49088e-18	D14
ENSG00000261326.3	LINC01355	lncRNA	lincRNA	16.0317	2.42795	0.443202	5.47821	4.2966e-08	1.98099e-07	D14
ENSG00000179029.14	TMEM107	protein_coding	protein_coding	37.8766	2.42444	0.295475	8.20523	2.30155e-16	1.88733e-15	D14
ENSG00000115085.13	ZAP70	protein_coding	protein_coding	4.61794	2.42397	0.759057	3.1934	0.00140608	0.00373882	D14
ENSG00000139890.9	REM2	protein_coding	protein_coding	10.3147	2.4227	0.540318	4.48384	7.33121e-06	2.68965e-05	D14
ENSG00000101311.15	FERMT1	protein_coding	protein_coding	21.5481	-2.4216	0.340273	-7.11665	1.10579e-12	7.22956e-12	D0
ENSG00000250511.1	AC098798.1	lncRNA	antisense	0.868234	-2.42143	1.05805	-2.28857	0.0221044	0.0457477	D0
ENSG00000272398.5	CD24	protein_coding	protein_coding	2560.82	-2.4208	0.0357314	-67.75	0	0	D0
ENSG00000163075.12	CFAP221	protein_coding	protein_coding	8.04211	2.41833	0.603464	4.00742	6.13862e-05	0.000200636	D14
ENSG00000167754.12	KLK5	protein_coding	protein_coding	0.849198	-2.41568	1.05805	-2.28314	0.0224224	0.0463184	D0
ENSG00000124232.10	RBPJL	protein_coding	protein_coding	0.849198	-2.41568	1.05805	-2.28314	0.0224224	0.0463184	D0
ENSG00000224905.6	AP001347.1	lncRNA	antisense	0.849198	-2.41568	1.05805	-2.28314	0.0224224	0.0463184	D0
ENSG00000237651.6	C2orf74	protein_coding	protein_coding	1.23206	2.41543	1.04969	2.30109	0.0213863	0.0444012	D14
ENSG00000120669.15	SOHLH2	protein_coding	protein_coding	6.49952	-2.41534	0.595141	-4.05843	4.94031e-05	0.000163473	D0
ENSG00000259065.1	AC005520.2	lncRNA	antisense	3.41109	2.4128	0.836278	2.88516	0.00391209	0.00961126	D14
ENSG00000036530.8	CYP46A1	protein_coding	protein_coding	5.66068	2.41178	0.69509	3.46974	0.000520966	0.00149329	D14
ENSG00000114841.17	DNAH1	protein_coding	protein_coding	37.4398	2.41054	0.296883	8.1195	4.68124e-16	3.77907e-15	D14
ENSG00000197380.10	DACT3	protein_coding	protein_coding	53.4968	2.40955	0.252277	9.55122	1.28181e-21	1.39396e-20	D14
ENSG00000186399.10	GOLGA8R	protein_coding	protein_coding	4.52501	2.40875	0.754229	3.19366	0.00140484	0.00373601	D14
ENSG00000237037.9	NDUFA6-DT	lncRNA	processed_transcript	7.9538	2.40831	0.605084	3.98013	6.88785e-05	0.000222836	D14
ENSG00000226091.7	LINC00937	lncRNA	lincRNA	17.7155	-2.40717	0.371733	-6.47553	9.44791e-11	5.42259e-10	D0
ENSG00000163694.14	RBM47	protein_coding	protein_coding	120.415	-2.40645	0.144833	-16.6154	5.39499e-62	1.74282e-60	D0
ENSG00000080823.22	MOK	protein_coding	protein_coding	13.7425	2.40562	0.478211	5.03046	4.89304e-07	2.03025e-06	D14
ENSG00000270629.5	NBPF14	protein_coding	protein_coding	24.8746	2.40512	0.362186	6.64058	3.12458e-11	1.8526e-10	D14
ENSG00000137691.12	CFAP300	protein_coding	protein_coding	5.74244	2.40492	0.695307	3.4588	0.000542596	0.00155147	D14
ENSG00000176723.9	ZNF843	protein_coding	protein_coding	4.49569	2.40322	0.754997	3.18309	0.00145713	0.00386208	D14
ENSG00000163220.10	S100A9	protein_coding	protein_coding	0.869873	-2.40246	1.05853	-2.26963	0.02323	0.0478048	D0
ENSG00000253400.1	AL356133.2	lncRNA	lincRNA	0.869873	-2.40246	1.05853	-2.26963	0.02323	0.0478048	D0
ENSG00000108106.13	UBE2S	protein_coding	protein_coding	208.996	-2.40186	0.111251	-21.5896	2.24963e-103	1.29455e-101	D0
ENSG00000099957.16	P2RX6	protein_coding	protein_coding	4.51506	2.40053	0.760006	3.15857	0.00158546	0.00417864	D14
ENSG00000152463.14	OLAH	protein_coding	protein_coding	0.847559	-2.40006	1.05843	-2.26757	0.0233556	0.0480452	D0
ENSG00000113763.11	UNC5A	protein_coding	protein_coding	11.249	-2.39806	0.458114	-5.23464	1.6531e-07	7.20283e-07	D0
ENSG00000266921.1	AC006213.1	lncRNA	antisense	1.2054	2.39645	1.05045	2.28134	0.0225282	0.0464981	D14
ENSG00000010626.14	LRRC23	protein_coding	protein_coding	26.8952	2.39636	0.3496	6.85459	7.15182e-12	4.42655e-11	D14
ENSG00000233967.6	AL359715.1	lncRNA	lincRNA	5.59967	2.39572	0.695224	3.44597	0.000569017	0.00162208	D14
ENSG00000133124.11	IRS4	protein_coding	protein_coding	7.73976	-2.3957	0.538714	-4.44708	8.7046e-06	3.16703e-05	D0
ENSG00000251562.8	MALAT1	lncRNA	lincRNA	1700.49	2.39463	0.049659	48.2215	0	0	D14
ENSG00000176907.4	TCIM	protein_coding	protein_coding	41.8005	2.39443	0.283653	8.44141	3.13536e-17	2.70953e-16	D14
ENSG00000120437.8	ACAT2	protein_coding	protein_coding	75.6591	-2.39423	0.184639	-12.967	1.88157e-38	3.65895e-37	D0
ENSG00000268658.5	LINC00664	lncRNA	lincRNA	16.8313	-2.39393	0.378083	-6.33175	2.42398e-10	1.34319e-09	D0
ENSG00000124813.21	RUNX2	protein_coding	protein_coding	37.3604	2.39338	0.305239	7.841	4.46973e-15	3.38021e-14	D14
ENSG00000101255.10	TRIB3	protein_coding	protein_coding	91.6909	-2.39159	0.166062	-14.4017	5.04619e-47	1.22662e-45	D0
ENSG00000212743.2	AL137145.1	lncRNA	lincRNA	4.54165	2.39112	0.761334	3.1407	0.00168547	0.00442745	D14
ENSG00000185686.17	PRAME	protein_coding	protein_coding	6.87827	2.39099	0.648838	3.68503	0.000228675	0.000693971	D14
ENSG00000163931.15	TKT	protein_coding	protein_coding	2460.97	-2.38946	0.0360272	-66.3238	0	0	D0
ENSG00000127561.14	SYNGR3	protein_coding	protein_coding	36.1976	-2.38858	0.263342	-9.07026	1.18734e-19	1.16828e-18	D0
ENSG00000187123.14	LYPD6	protein_coding	protein_coding	8.47176	-2.3885	0.521596	-4.57921	4.66742e-06	1.7541e-05	D0
ENSG00000111671.9	SPSB2	protein_coding	protein_coding	36.1838	-2.38727	0.262006	-9.11151	8.12407e-20	8.04177e-19	D0
ENSG00000146918.19	NCAPG2	protein_coding	protein_coding	125.494	-2.38705	0.141294	-16.8942	4.96571e-64	1.67258e-62	D0
ENSG00000109472.13	CPE	protein_coding	protein_coding	229.464	2.38553	0.121737	19.5958	1.67902e-85	7.7431e-84	D14
ENSG00000272008.1	AL139274.2	lncRNA	antisense	3.48527	2.38535	0.842062	2.83275	0.004615	0.0111713	D14
ENSG00000274386.5	TMEM269	protein_coding	protein_coding	3.44805	2.38489	0.83838	2.84464	0.00444614	0.010797	D14
ENSG00000175265.17	GOLGA8A	protein_coding	protein_coding	201.747	2.38252	0.128707	18.5112	1.6777e-76	6.8702e-75	D14
ENSG00000167895.14	TMC8	protein_coding	protein_coding	23.7319	-2.38241	0.319447	-7.4579	8.79116e-14	6.14665e-13	D0
ENSG00000144554.10	FANCD2	protein_coding	protein_coding	73.9679	-2.38187	0.186697	-12.7579	2.81682e-37	5.33062e-36	D0
ENSG00000188152.12	NUTM2G	protein_coding	protein_coding	10.4519	-2.38147	0.470198	-5.06482	4.08785e-07	1.71054e-06	D0
ENSG00000163491.16	NEK10	protein_coding	protein_coding	2.26174	2.38096	0.93663	2.54205	0.0110204	0.0245228	D14
ENSG00000113389.15	NPR3	protein_coding	protein_coding	12.3324	2.38055	0.499697	4.76398	1.89811e-06	7.45274e-06	D14
ENSG00000148655.14	LRMDA	protein_coding	protein_coding	2.22262	2.37895	0.941104	2.52783	0.0114769	0.0254415	D14
ENSG00000153266.12	FEZF2	protein_coding	protein_coding	3.33101	2.37875	0.838598	2.83658	0.00456	0.011049	D14
ENSG00000155761.13	SPAG17	protein_coding	protein_coding	5.65657	2.37694	0.703628	3.37812	0.000729833	0.00204594	D14
ENSG00000162670.10	BRINP3	protein_coding	protein_coding	2.29423	2.37671	0.940099	2.52814	0.0114667	0.0254218	D14
ENSG00000143473.12	KCNH1	protein_coding	protein_coding	3.36099	2.37536	0.834979	2.84481	0.00444378	0.0107939	D14
ENSG00000128655.17	PDE11A	protein_coding	protein_coding	2.24804	2.37534	0.944184	2.51576	0.0118777	0.0262533	D14
ENSG00000214021.15	TTLL3	protein_coding	protein_coding	59.0903	2.37486	0.235496	10.0845	6.4699e-24	7.69294e-23	D14
ENSG00000253305.2	PCDHGB6	protein_coding	protein_coding	52.4392	2.37316	0.250985	9.45539	3.21825e-21	3.42067e-20	D14
ENSG00000170624.13	SGCD	protein_coding	protein_coding	10.0424	2.37311	0.552497	4.29524	1.74504e-05	6.11245e-05	D14
ENSG00000136143.15	SUCLA2	protein_coding	protein_coding	240.274	-2.37289	0.102564	-23.1356	2.02774e-118	1.39455e-116	D0
ENSG00000160117.14	ANKLE1	protein_coding	protein_coding	17.4824	-2.37225	0.371417	-6.38703	1.69139e-10	9.49775e-10	D0
ENSG00000267041.5	ZNF850	protein_coding	protein_coding	16.4954	-2.37069	0.383649	-6.17931	6.43804e-10	3.45404e-09	D0
ENSG00000179314.14	WSCD1	protein_coding	protein_coding	89.4745	-2.37049	0.172112	-13.7729	3.70817e-43	8.13243e-42	D0
ENSG00000149927.17	DOC2A	protein_coding	protein_coding	9.03387	-2.3697	0.501367	-4.72649	2.28439e-06	8.88635e-06	D0
ENSG00000106341.10	PPP1R17	protein_coding	protein_coding	4.43216	2.36662	0.759898	3.11439	0.00184324	0.00480797	D14
ENSG00000115648.13	MLPH	protein_coding	protein_coding	87.4693	2.36608	0.194072	12.1917	3.43966e-34	5.86794e-33	D14
ENSG00000160447.6	PKN3	protein_coding	protein_coding	54.6632	-2.36567	0.221562	-10.6772	1.30098e-26	1.70964e-25	D0
ENSG00000179750.15	APOBEC3B	protein_coding	protein_coding	16.7283	-2.36263	0.383148	-6.16634	6.9887e-10	3.73829e-09	D0
ENSG00000186973.10	FAM183A	protein_coding	protein_coding	5.51716	2.36092	0.69413	3.40127	0.000670732	0.00189235	D14
ENSG00000104361.9	NIPAL2	protein_coding	protein_coding	16.5324	2.36032	0.436805	5.40362	6.53107e-08	2.95462e-07	D14
ENSG00000081803.15	CADPS2	protein_coding	protein_coding	29.7035	-2.35986	0.287225	-8.21606	2.10306e-16	1.72959e-15	D0
ENSG00000100889.11	PCK2	protein_coding	protein_coding	262.393	-2.35943	0.0977806	-24.1298	1.21649e-128	9.30665e-127	D0
ENSG00000174501.14	ANKRD36C	protein_coding	protein_coding	16.4785	2.35817	0.433903	5.43478	5.48642e-08	2.50442e-07	D14
ENSG00000167723.14	TRPV3	protein_coding	protein_coding	5.6588	2.35787	0.70288	3.35458	0.000794843	0.00221653	D14
ENSG00000176971.3	FIBIN	protein_coding	protein_coding	9.89775	2.35652	0.544857	4.32502	1.52518e-05	5.37668e-05	D14
ENSG00000162814.10	SPATA17	protein_coding	protein_coding	4.37822	2.35217	0.756625	3.10877	0.00187871	0.00489272	D14
ENSG00000105289.14	TJP3	protein_coding	protein_coding	47.1566	-2.3518	0.231597	-10.1547	3.15764e-24	3.80266e-23	D0
ENSG00000198440.9	ZNF583	protein_coding	protein_coding	4.32863	2.35168	0.759854	3.09492	0.00196869	0.0051082	D14
ENSG00000183715.13	OPCML	protein_coding	protein_coding	16.4228	2.34966	0.432276	5.43556	5.4626e-08	2.49412e-07	D14
ENSG00000163879.10	DNALI1	protein_coding	protein_coding	62.7057	2.3482	0.228456	10.2786	8.80118e-25	1.08101e-23	D14
ENSG00000135502.17	SLC26A10	protein_coding	protein_coding	3.29626	2.34789	0.838617	2.79971	0.00511483	0.0122788	D14
ENSG00000072682.18	P4HA2	protein_coding	protein_coding	263.296	2.34752	0.111942	20.9709	1.20864e-97	6.53591e-96	D14
ENSG00000242715.7	CCDC169	protein_coding	protein_coding	29.8844	-2.34742	0.289226	-8.11621	4.8097e-16	3.87643e-15	D0
ENSG00000197451.11	HNRNPAB	protein_coding	protein_coding	384.604	-2.3471	0.0813165	-28.8637	3.40995e-183	4.45733e-181	D0
ENSG00000165244.6	ZNF367	protein_coding	protein_coding	11.8098	-2.34622	0.450756	-5.20509	1.93902e-07	8.38937e-07	D0
ENSG00000059378.12	PARP12	protein_coding	protein_coding	16.3786	-2.34599	0.38237	-6.1354	8.49458e-10	4.50594e-09	D0
ENSG00000281566.3	AL157778.1	lncRNA	lincRNA	46.2614	-2.34534	0.230586	-10.1712	2.66569e-24	3.22398e-23	D0
ENSG00000272455.1	AL391244.3	lncRNA	lincRNA	80.979	-2.34326	0.176211	-13.2981	2.37554e-40	4.8589e-39	D0
ENSG00000100228.12	RAB36	protein_coding	protein_coding	27.428	2.34309	0.344001	6.8113	9.67191e-12	5.91951e-11	D14
ENSG00000215244.2	AL137145.2	lncRNA	lincRNA	6.62577	2.34176	0.650464	3.60014	0.000318049	0.000942308	D14
ENSG00000163009.9	C2orf48	lncRNA	lincRNA	2.15087	-2.34148	0.890428	-2.62962	0.00854811	0.0194987	D0
ENSG00000166508.17	MCM7	protein_coding	protein_coding	331.396	-2.3411	0.086901	-26.9399	7.49901e-160	7.83151e-158	D0
ENSG00000163617.10	CCDC191	protein_coding	protein_coding	21.8266	2.34014	0.385907	6.064	1.3278e-09	6.94438e-09	D14
ENSG00000174607.10	UGT8	protein_coding	protein_coding	25.0957	-2.33707	0.309606	-7.54852	4.40241e-14	3.12796e-13	D0
ENSG00000100504.16	PYGL	protein_coding	protein_coding	203.023	-2.3345	0.111992	-20.8452	1.68605e-96	8.92203e-95	D0
ENSG00000177311.11	ZBTB38	protein_coding	protein_coding	133.489	2.33421	0.156938	14.8734	4.90486e-50	1.28058e-48	D14
ENSG00000181322.13	NME9	protein_coding	protein_coding	2.27004	2.33363	0.950189	2.45596	0.0140508	0.030433	D14
ENSG00000173083.14	HPSE	protein_coding	protein_coding	7.43692	-2.33347	0.549433	-4.24706	2.16598e-05	7.5175e-05	D0
ENSG00000137960.5	GIPC2	protein_coding	protein_coding	2.87245	-2.33255	0.833304	-2.79916	0.00512351	0.0122972	D0
ENSG00000160219.11	GAB3	protein_coding	protein_coding	4.71668	-2.33242	0.674056	-3.46027	0.000539633	0.00154389	D0
ENSG00000164946.19	FREM1	protein_coding	protein_coding	31.4418	2.33129	0.320325	7.27789	3.39091e-13	2.29133e-12	D14
ENSG00000240065.7	PSMB9	protein_coding	protein_coding	6.79639	-2.33004	0.568748	-4.0968	4.18906e-05	0.000140023	D0
ENSG00000177599.12	ZNF491	protein_coding	protein_coding	2.24813	2.32875	0.950292	2.45057	0.0142632	0.0308624	D14
ENSG00000049540.16	ELN	protein_coding	protein_coding	21.7055	2.32825	0.380089	6.12554	9.03756e-10	4.78625e-09	D14
ENSG00000225077.3	LINC00337	lncRNA	lincRNA	11.6799	-2.32824	0.455989	-5.10592	3.29189e-07	1.38866e-06	D0
ENSG00000173705.8	SUSD5	protein_coding	protein_coding	7.51645	-2.32824	0.545118	-4.27107	1.94536e-05	6.78163e-05	D0
ENSG00000065675.14	PRKCQ	protein_coding	protein_coding	27.6136	-2.32756	0.29907	-7.78267	7.1008e-15	5.29289e-14	D0
ENSG00000154146.12	NRGN	protein_coding	protein_coding	4.10772	-2.32691	0.69973	-3.32545	0.000882767	0.00244205	D0
ENSG00000141294.9	LRRC46	protein_coding	protein_coding	3.26355	2.32631	0.838381	2.77476	0.00552421	0.0131576	D14
ENSG00000162063.12	CCNF	protein_coding	protein_coding	86.8603	-2.32598	0.168626	-13.7938	2.77898e-43	6.12181e-42	D0
ENSG00000151364.16	KCTD14	protein_coding	protein_coding	2.78541	-2.32515	0.816528	-2.84761	0.00440488	0.0107073	D0
ENSG00000197467.14	COL13A1	protein_coding	protein_coding	50.69	2.32505	0.251162	9.25719	2.09884e-20	2.13541e-19	D14
ENSG00000105479.15	CCDC114	protein_coding	protein_coding	11.8426	2.32284	0.504859	4.60097	4.20521e-06	1.59191e-05	D14
ENSG00000104518.10	GSDMD	protein_coding	protein_coding	42.5735	-2.32223	0.239719	-9.68727	3.41527e-22	3.81713e-21	D0
ENSG00000101440.9	ASIP	protein_coding	protein_coding	3.24991	2.32161	0.839915	2.7641	0.00570793	0.0135429	D14
ENSG00000135127.11	BICDL1	protein_coding	protein_coding	41.7879	-2.31984	0.241899	-9.59013	8.79724e-22	9.65203e-21	D0
ENSG00000176485.11	PLA2G16	protein_coding	protein_coding	402.633	-2.31946	0.0796638	-29.1156	2.28149e-186	3.08439e-184	D0
ENSG00000148408.12	CACNA1B	protein_coding	protein_coding	11.46	-2.31942	0.458562	-5.05803	4.23613e-07	1.76808e-06	D0
ENSG00000104738.17	MCM4	protein_coding	protein_coding	202.527	-2.31893	0.111652	-20.7693	8.19735e-96	4.29176e-94	D0
ENSG00000189410.11	SH2D5	protein_coding	protein_coding	16.0892	-2.31757	0.382663	-6.05643	1.39178e-09	7.26744e-09	D0
ENSG00000138639.17	ARHGAP24	protein_coding	protein_coding	10.8163	2.31726	0.524346	4.41934	9.9005e-06	3.56989e-05	D14
ENSG00000186594.14	MIR22HG	lncRNA	lincRNA	41.9569	2.31703	0.278316	8.32518	8.41996e-17	7.07807e-16	D14
ENSG00000184254.16	ALDH1A3	protein_coding	protein_coding	33.337	-2.31675	0.271174	-8.54342	1.30303e-17	1.15075e-16	D0
ENSG00000154783.11	FGD5	protein_coding	protein_coding	130.011	-2.31533	0.137716	-16.8123	1.98159e-63	6.55152e-62	D0
ENSG00000123570.3	RAB9B	protein_coding	protein_coding	7.4554	2.31488	0.612221	3.78112	0.000156123	0.000485286	D14
ENSG00000197275.13	RAD54B	protein_coding	protein_coding	4.15299	-2.31483	0.70766	-3.2711	0.00107128	0.00291847	D0
ENSG00000245060.6	LINC00847	lncRNA	lincRNA	44.1861	2.31474	0.269238	8.59737	8.15655e-18	7.298e-17	D14
ENSG00000261409.1	AL035425.3	lncRNA	sense_overlapping	30.816	-2.31413	0.279511	-8.27921	1.23996e-16	1.03355e-15	D0
ENSG00000118231.4	CRYGD	protein_coding	protein_coding	3.4118	-2.31311	0.751047	-3.07985	0.00207108	0.00535555	D0
ENSG00000111181.12	SLC6A12	protein_coding	protein_coding	4.34344	2.31249	0.769374	3.00567	0.00264992	0.00673068	D14
ENSG00000187741.14	FANCA	protein_coding	protein_coding	48.2743	-2.31201	0.226813	-10.1935	2.12077e-24	2.57064e-23	D0
ENSG00000148200.16	NR6A1	protein_coding	protein_coding	362.589	-2.31157	0.083242	-27.7692	1.02066e-169	1.20633e-167	D0
ENSG00000145920.14	CPLX2	protein_coding	protein_coding	6.3987	2.31118	0.655454	3.52608	0.000421763	0.00122639	D14
ENSG00000255201.1	AC087623.1	lncRNA	antisense	2.18721	2.31112	0.950803	2.4307	0.0150695	0.0324505	D14
ENSG00000079616.12	KIF22	protein_coding	protein_coding	147.901	-2.30909	0.129884	-17.7781	1.04543e-70	3.88599e-69	D0
ENSG00000139514.12	SLC7A1	protein_coding	protein_coding	155.013	-2.30898	0.127442	-18.1179	2.30247e-73	8.91103e-72	D0
ENSG00000115738.9	ID2	protein_coding	protein_coding	102.928	2.30837	0.17812	12.9596	2.0723e-38	4.02194e-37	D14
ENSG00000196468.7	FGF16	protein_coding	protein_coding	2.0873	-2.3076	0.903167	-2.55501	0.0106185	0.0237145	D0
ENSG00000101412.12	E2F1	protein_coding	protein_coding	27.7596	-2.30674	0.298913	-7.71709	1.19015e-14	8.7263e-14	D0
ENSG00000142920.16	AZIN2	protein_coding	protein_coding	18.1461	2.30622	0.414154	5.56852	2.56911e-08	1.20506e-07	D14
ENSG00000172260.14	NEGR1	protein_coding	protein_coding	4.20496	2.3062	0.772653	2.98478	0.0028378	0.00716547	D14
ENSG00000233452.6	STXBP5-AS1	lncRNA	antisense	4.28361	2.30548	0.77593	2.97125	0.00296594	0.00745944	D14
ENSG00000178726.6	THBD	protein_coding	protein_coding	6.3826	2.3054	0.650829	3.54225	0.000396729	0.00115872	D14
ENSG00000152284.4	TCF7L1	protein_coding	protein_coding	149.077	-2.30427	0.128719	-17.9015	1.14749e-71	4.32236e-70	D0
ENSG00000230461.8	PROX1-AS1	lncRNA	processed_transcript	2.14911	2.30408	0.942883	2.44366	0.0145393	0.0314014	D14
ENSG00000120802.13	TMPO	protein_coding	protein_coding	250.151	-2.304	0.0994702	-23.1627	1.08168e-118	7.49131e-117	D0
ENSG00000087258.14	GNAO1	protein_coding	protein_coding	46.3204	-2.30233	0.233284	-9.86918	5.66254e-23	6.52465e-22	D0
ENSG00000026025.15	VIM	protein_coding	protein_coding	3041.16	2.2992	0.0377498	60.9064	0	0	D14
ENSG00000132437.17	DDC	protein_coding	protein_coding	4.2089	2.29915	0.760612	3.02276	0.00250478	0.00638586	D14
ENSG00000198468.7	FLVCR1-DT	lncRNA	lincRNA	29.0449	-2.29796	0.291017	-7.89629	2.87322e-15	2.20068e-14	D0
ENSG00000029993.14	HMGB3	protein_coding	protein_coding	646.914	-2.29768	0.0642179	-35.7794	2.30854e-280	5.42453e-278	D0
ENSG00000170837.2	GPR27	protein_coding	protein_coding	25.8046	-2.29711	0.303692	-7.56395	3.91023e-14	2.78729e-13	D0
ENSG00000077152.10	UBE2T	protein_coding	protein_coding	60.1933	-2.29686	0.200919	-11.4317	2.90256e-30	4.36667e-29	D0
ENSG00000102384.13	CENPI	protein_coding	protein_coding	19.2553	-2.29633	0.350013	-6.5607	5.35556e-11	3.13023e-10	D0
ENSG00000078725.12	BRINP1	protein_coding	protein_coding	21.3206	-2.29347	0.335041	-6.84534	7.62951e-12	4.71039e-11	D0
ENSG00000179431.6	FJX1	protein_coding	protein_coding	24.5081	2.29212	0.356488	6.42974	1.27819e-10	7.24758e-10	D14
ENSG00000080031.9	PTPRH	protein_coding	protein_coding	30.6828	2.29145	0.324903	7.05272	1.75448e-12	1.13578e-11	D14
ENSG00000105707.13	HPN	protein_coding	protein_coding	68.9658	-2.29142	0.190007	-12.0597	1.72462e-33	2.86537e-32	D0
ENSG00000132793.11	LPIN3	protein_coding	protein_coding	55.0472	2.29136	0.239624	9.56234	1.15124e-21	1.25542e-20	D14
ENSG00000135749.18	PCNX2	protein_coding	protein_coding	135.57	-2.29018	0.13525	-16.9329	2.57467e-64	8.687e-63	D0
ENSG00000257337.6	AC068888.1	lncRNA	antisense	21.1429	2.29005	0.380604	6.01689	1.77795e-09	9.22047e-09	D14
ENSG00000151320.10	AKAP6	protein_coding	protein_coding	20.1428	2.28949	0.388392	5.8948	3.75142e-09	1.89423e-08	D14
ENSG00000268751.1	SCGB1B2P	lncRNA	lincRNA	1.38204	-2.28897	0.989957	-2.31219	0.020767	0.0432293	D0
ENSG00000237289.9	CKMT1B	protein_coding	protein_coding	22.6613	-2.28863	0.327955	-6.97849	2.98371e-12	1.90344e-11	D0
ENSG00000164743.4	C8orf48	protein_coding	protein_coding	5.29076	2.28847	0.708046	3.23209	0.00122889	0.00330766	D14
ENSG00000158258.16	CLSTN2	protein_coding	protein_coding	27.4002	2.28725	0.335603	6.81535	9.40372e-12	5.76241e-11	D14
ENSG00000185669.5	SNAI3	protein_coding	protein_coding	6.61605	-2.28644	0.574185	-3.98205	6.83222e-05	0.000221218	D0
ENSG00000172889.15	EGFL7	protein_coding	protein_coding	52.6217	-2.28513	0.223499	-10.2243	1.54308e-24	1.87892e-23	D0
ENSG00000151322.18	NPAS3	protein_coding	protein_coding	16.8751	2.28498	0.427364	5.34669	8.95769e-08	4.00469e-07	D14
ENSG00000198932.12	GPRASP1	protein_coding	protein_coding	78.1411	2.2843	0.208443	10.9588	6.0274e-28	8.35455e-27	D14
ENSG00000196659.9	TTC30B	protein_coding	protein_coding	12.6663	2.28425	0.48628	4.6974	2.63491e-06	1.01956e-05	D14
ENSG00000160180.15	TFF3	protein_coding	protein_coding	9.54273	2.28419	0.571318	3.99811	6.38497e-05	0.000207896	D14
ENSG00000205744.9	DENND1C	protein_coding	protein_coding	26.5473	-2.28399	0.301069	-7.58626	3.29275e-14	2.3565e-13	D0
ENSG00000144583.4	MARCH4	protein_coding	protein_coding	7.89035	-2.28361	0.528954	-4.31723	1.58002e-05	5.55513e-05	D0
ENSG00000175928.5	LRRN1	protein_coding	protein_coding	294.539	-2.28335	0.0936419	-24.3839	2.53497e-131	1.99343e-129	D0
ENSG00000134198.9	TSPAN2	protein_coding	protein_coding	23.67	-2.28274	0.314814	-7.25107	4.13496e-13	2.77605e-12	D0
ENSG00000284906.1	AC091057.6	protein_coding	protein_coding	1.42885	-2.28166	0.986089	-2.31385	0.0206758	0.043062	D0
ENSG00000125898.12	FAM110A	protein_coding	protein_coding	12.4578	-2.28126	0.444794	-5.1288	2.91592e-07	1.23534e-06	D0
ENSG00000120658.13	ENOX1	protein_coding	protein_coding	5.25712	2.27949	0.703566	3.23991	0.00119569	0.003225	D14
ENSG00000122735.15	DNAI1	protein_coding	protein_coding	4.20276	2.27886	0.793111	2.87332	0.00406184	0.00995018	D14
ENSG00000226900.1	AL451069.1	lncRNA	lincRNA	2.65873	-2.27751	0.823835	-2.76452	0.00570069	0.0135273	D0
ENSG00000102924.11	CBLN1	protein_coding	protein_coding	16.8692	2.27697	0.429235	5.30471	1.12854e-07	4.99109e-07	D14
ENSG00000143479.16	DYRK3	protein_coding	protein_coding	36.7733	2.27649	0.29149	7.80982	5.72699e-15	4.29971e-14	D14
ENSG00000255474.1	GAU1	lncRNA	lincRNA	2.1471	-2.2764	0.908271	-2.5063	0.0122002	0.0268878	D0
ENSG00000032742.17	IFT88	protein_coding	protein_coding	32.5701	2.27631	0.309863	7.34618	2.03945e-13	1.39725e-12	D14
ENSG00000159055.3	MIS18A	protein_coding	protein_coding	62.3029	-2.27582	0.199304	-11.4189	3.36634e-30	5.03751e-29	D0
ENSG00000280187.1	AC022107.1	lncRNA	TEC	5.2663	2.27512	0.708862	3.20954	0.00132949	0.0035519	D14
ENSG00000166510.13	CCDC68	protein_coding	protein_coding	1.40275	-2.27456	0.98777	-2.30273	0.0212942	0.0442333	D0
ENSG00000204472.12	AIF1	protein_coding	protein_coding	3.94196	-2.27445	0.714234	-3.18446	0.00145025	0.00384589	D0
ENSG00000144857.14	BOC	protein_coding	protein_coding	48.2118	2.27437	0.258608	8.79469	1.43444e-18	1.33363e-17	D14
ENSG00000102181.20	CD99L2	protein_coding	protein_coding	258.492	2.27435	0.111305	20.4335	8.42736e-93	4.2871e-91	D14
ENSG00000175077.5	RTP1	protein_coding	protein_coding	5.9489	-2.27208	0.602878	-3.76873	0.000164083	0.000508242	D0
ENSG00000111331.12	OAS3	protein_coding	protein_coding	13.1728	-2.27204	0.421761	-5.38704	7.16282e-08	3.23597e-07	D0
ENSG00000100162.14	CENPM	protein_coding	protein_coding	15.06	-2.2719	0.391757	-5.79926	6.66088e-09	3.28681e-08	D0
ENSG00000275620.1	FLJ16779	lncRNA	antisense	29.4271	2.27168	0.331908	6.8443	7.68507e-12	4.74173e-11	D14
ENSG00000006634.7	DBF4	protein_coding	protein_coding	71.0171	-2.27119	0.190256	-11.9375	7.54172e-33	1.2282e-31	D0
ENSG00000115112.7	TFCP2L1	protein_coding	protein_coding	39.2853	-2.27099	0.246685	-9.20601	3.38466e-20	3.40675e-19	D0
ENSG00000133119.12	RFC3	protein_coding	protein_coding	65.2046	-2.27044	0.192128	-11.8173	3.17622e-32	5.08453e-31	D0
ENSG00000121413.12	ZSCAN18	protein_coding	protein_coding	142.218	2.27004	0.150516	15.0817	2.13692e-51	5.73858e-50	D14
ENSG00000131398.13	KCNC3	protein_coding	protein_coding	36.5601	2.26999	0.291826	7.7786	7.33341e-15	5.46215e-14	D14
ENSG00000130684.13	ZNF337	protein_coding	protein_coding	11.5789	2.26996	0.503845	4.50527	6.6289e-06	2.44472e-05	D14
ENSG00000169900.7	PYDC1	protein_coding	protein_coding	1.46037	-2.26987	0.99181	-2.28862	0.0221015	0.0457466	D0
ENSG00000166401.14	SERPINB8	protein_coding	protein_coding	12.5028	2.2676	0.48825	4.64434	3.41158e-06	1.30247e-05	D14
ENSG00000137309.19	HMGA1	protein_coding	protein_coding	3017	-2.2673	0.0340569	-66.5737	0	0	D0
ENSG00000107099.15	DOCK8	protein_coding	protein_coding	6.23722	2.26558	0.650737	3.48157	0.000498492	0.00143366	D14
ENSG00000121898.12	CPXM2	protein_coding	protein_coding	16.2757	-2.26543	0.378392	-5.987	2.13749e-09	1.10387e-08	D0
ENSG00000164440.14	TXLNB	protein_coding	protein_coding	4.11539	2.26444	0.767934	2.94874	0.00319074	0.00798515	D14
ENSG00000113810.15	SMC4	protein_coding	protein_coding	96.649	-2.26403	0.160006	-14.1497	1.87626e-45	4.36718e-44	D0
ENSG00000120162.9	MOB3B	protein_coding	protein_coding	69.1264	-2.26294	0.188997	-11.9734	4.89682e-33	8.02769e-32	D0
ENSG00000250993.1	AC020551.1	lncRNA	lincRNA	3.93166	-2.26282	0.708694	-3.19295	0.00140828	0.00374366	D0
ENSG00000134532.16	SOX5	protein_coding	protein_coding	24.9816	2.26258	0.349264	6.47814	9.28594e-11	5.33428e-10	D14
ENSG00000143344.15	RGL1	protein_coding	protein_coding	47.0246	2.26253	0.332114	6.8125	9.59189e-12	5.87418e-11	D14
ENSG00000258136.1	AC007622.2	lncRNA	antisense	4.17481	2.26215	0.768242	2.94458	0.00323391	0.00808497	D14
ENSG00000172986.12	GXYLT2	protein_coding	protein_coding	37.5378	2.26175	0.290065	7.7974	6.31968e-15	4.7285e-14	D14
ENSG00000266208.1	AC080112.1	lncRNA	antisense	16.6398	2.26124	0.425462	5.3148	1.06776e-07	4.7403e-07	D14
ENSG00000175463.11	TBC1D10C	protein_coding	protein_coding	7.20473	2.2595	0.614681	3.67589	0.000237026	0.00071645	D14
ENSG00000165929.12	TC2N	protein_coding	protein_coding	41.6587	-2.25892	0.239719	-9.42317	4.37656e-21	4.62692e-20	D0
ENSG00000145020.15	AMT	protein_coding	protein_coding	2.08439	2.25887	0.958471	2.35675	0.0184359	0.038906	D14
ENSG00000102349.17	KLF8	protein_coding	protein_coding	3.94959	-2.25829	0.708321	-3.18823	0.00143144	0.0037996	D0
ENSG00000198889.4	DCAF12L1	protein_coding	protein_coding	5.88474	-2.25582	0.607186	-3.71521	0.000203038	0.000620461	D0
ENSG00000168824.14	NSG1	protein_coding	protein_coding	24.5443	-2.25545	0.311111	-7.24967	4.17798e-13	2.80207e-12	D0
ENSG00000213760.10	ATP6V1G2	protein_coding	protein_coding	23.9397	2.25361	0.3583	6.28974	3.17995e-10	1.74301e-09	D14
ENSG00000127329.15	PTPRB	protein_coding	protein_coding	38.5547	-2.25359	0.253925	-8.875	6.9936e-19	6.62379e-18	D0
ENSG00000271614.1	ATP2B1-AS1	lncRNA	lincRNA	4.10294	2.25355	0.765732	2.943	0.00325049	0.00811924	D14
ENSG00000112118.18	MCM3	protein_coding	protein_coding	335.679	-2.25049	0.0855978	-26.2915	2.40046e-152	2.267e-150	D0
ENSG00000186193.8	SAPCD2	protein_coding	protein_coding	58.6729	-2.25002	0.201764	-11.1517	7.02371e-29	1.00752e-27	D0
ENSG00000170545.16	SMAGP	protein_coding	protein_coding	22.8355	-2.24969	0.329399	-6.82968	8.51066e-12	5.23313e-11	D0
ENSG00000136492.8	BRIP1	protein_coding	protein_coding	23.3708	-2.24922	0.324294	-6.93573	4.04133e-12	2.55094e-11	D0
ENSG00000137801.10	THBS1	protein_coding	protein_coding	60.8453	-2.24887	0.198497	-11.3295	9.37797e-30	1.38024e-28	D0
ENSG00000143994.13	ABHD1	protein_coding	protein_coding	3.11543	2.24803	0.849836	2.64526	0.0081629	0.0186913	D14
ENSG00000170921.15	TANC2	protein_coding	protein_coding	115.268	2.24673	0.167172	13.4396	3.54126e-41	7.38873e-40	D14
ENSG00000087245.12	MMP2	protein_coding	protein_coding	1332.17	2.24638	0.0512443	43.8366	0	0	D14
ENSG00000259802.1	AC012640.2	lncRNA	antisense	3.13968	2.24614	0.852462	2.63488	0.00841661	0.0192299	D14
ENSG00000131435.12	PDLIM4	protein_coding	protein_coding	102.94	2.24449	0.175516	12.7879	1.91461e-37	3.6372e-36	D14
ENSG00000135766.8	EGLN1	protein_coding	protein_coding	114.465	2.24409	0.166947	13.4419	3.43397e-41	7.18005e-40	D14
ENSG00000162069.15	BICDL2	protein_coding	protein_coding	7.80631	-2.24292	0.528672	-4.24256	2.20987e-05	7.65638e-05	D0
ENSG00000169213.6	RAB3B	protein_coding	protein_coding	299.606	-2.24101	0.0925648	-24.2102	1.73735e-129	1.33953e-127	D0
ENSG00000169302.15	STK32A	protein_coding	protein_coding	34.8585	2.23819	0.298367	7.50148	6.31026e-14	4.44193e-13	D14
ENSG00000007402.11	CACNA2D2	protein_coding	protein_coding	118.201	-2.23801	0.147401	-15.1832	4.56829e-52	1.242e-50	D0
ENSG00000054793.13	ATP9A	protein_coding	protein_coding	102.792	2.23734	0.178595	12.5275	5.28211e-36	9.58256e-35	D14
ENSG00000151617.16	EDNRA	protein_coding	protein_coding	40.2942	2.23617	0.280701	7.96639	1.6338e-15	1.27412e-14	D14
ENSG00000181652.19	ATG9B	protein_coding	protein_coding	24.7948	2.23507	0.361507	6.18265	6.30326e-10	3.38725e-09	D14
ENSG00000180336.17	MEIOC	protein_coding	protein_coding	7.1522	-2.23485	0.555628	-4.02221	5.76543e-05	0.000189128	D0
ENSG00000142319.17	SLC6A3	protein_coding	protein_coding	4.54386	-2.23467	0.670858	-3.33106	0.000865156	0.00239703	D0
ENSG00000031081.10	ARHGAP31	protein_coding	protein_coding	31.6524	-2.23448	0.280924	-7.95404	1.80527e-15	1.40341e-14	D0
ENSG00000104327.7	CALB1	protein_coding	protein_coding	80.2922	-2.23391	0.17402	-12.8371	1.01605e-37	1.94141e-36	D0
ENSG00000175356.13	SCUBE2	protein_coding	protein_coding	3.27485	-2.23312	0.760285	-2.93721	0.00331182	0.00825571	D0
ENSG00000174326.11	SLC16A11	protein_coding	protein_coding	2.05552	2.23248	0.9561	2.33499	0.019544	0.0409937	D14
ENSG00000132698.14	RAB25	protein_coding	protein_coding	74.3917	-2.2314	0.179005	-12.4656	1.15068e-35	2.06099e-34	D0
ENSG00000112218.8	GPR63	protein_coding	protein_coding	16.6078	-2.23021	0.373567	-5.97004	2.37199e-09	1.21891e-08	D0
ENSG00000132321.16	IQCA1	protein_coding	protein_coding	13.4833	-2.23007	0.410858	-5.42783	5.70443e-08	2.59852e-07	D0
ENSG00000006016.10	CRLF1	protein_coding	protein_coding	140.948	2.22814	0.15212	14.6473	1.40234e-48	3.54865e-47	D14
ENSG00000256806.5	C17orf100	protein_coding	protein_coding	11.3681	2.2279	0.509508	4.37265	1.22749e-05	4.38282e-05	D14
ENSG00000241369.5	LINC01192	lncRNA	lincRNA	7.06736	-2.22723	0.553753	-4.02206	5.76919e-05	0.000189219	D0
ENSG00000159216.18	RUNX1	protein_coding	protein_coding	72.3433	2.22596	0.210399	10.5797	3.70006e-26	4.7827e-25	D14
ENSG00000197959.13	DNM3	protein_coding	protein_coding	20.3005	2.22577	0.389024	5.72143	1.05628e-08	5.12132e-08	D14
ENSG00000211445.11	GPX3	protein_coding	protein_coding	60.7399	-2.22363	0.197942	-11.2338	2.78328e-29	4.04241e-28	D0
ENSG00000120992.17	LYPLA1	protein_coding	protein_coding	296.829	-2.22315	0.145094	-15.3221	5.44018e-53	1.4997e-51	D0
ENSG00000114115.9	RBP1	protein_coding	protein_coding	358.344	2.22226	0.0955671	23.2534	1.3154e-119	9.23963e-118	D14
ENSG00000198707.14	CEP290	protein_coding	protein_coding	103.52	2.22201	0.176013	12.6241	1.55507e-36	2.89021e-35	D14
ENSG00000120539.14	MASTL	protein_coding	protein_coding	70.0836	-2.22181	0.185971	-11.9471	6.72302e-33	1.0985e-31	D0
ENSG00000157193.16	LRP8	protein_coding	protein_coding	155.323	-2.22114	0.127923	-17.3631	1.57077e-67	5.5069e-66	D0
ENSG00000060709.15	RIMBP2	protein_coding	protein_coding	8.10328	2.22027	0.589984	3.76327	0.000167706	0.000518593	D14
ENSG00000132872.11	SYT4	protein_coding	protein_coding	36.5309	2.22007	0.288644	7.69138	1.45561e-14	1.06096e-13	D14
ENSG00000168509.19	HJV	protein_coding	protein_coding	1.99653	-2.22005	0.899715	-2.46751	0.0136058	0.0295924	D0
ENSG00000198483.12	ANKRD35	protein_coding	protein_coding	8.96543	-2.21984	0.49762	-4.46093	8.1606e-06	2.97404e-05	D0
ENSG00000131650.13	KREMEN2	protein_coding	protein_coding	12.8924	-2.21891	0.425502	-5.21481	1.84001e-07	7.98375e-07	D0
ENSG00000114859.15	CLCN2	protein_coding	protein_coding	55.0665	2.21817	0.243188	9.12124	7.42724e-20	7.38906e-19	D14
ENSG00000075945.12	KIFAP3	protein_coding	protein_coding	114.714	2.21625	0.166061	13.346	1.25e-40	2.57006e-39	D14
ENSG00000173698.17	ADGRG2	protein_coding	protein_coding	10.1665	-2.21618	0.465807	-4.75772	1.95788e-06	7.67673e-06	D0
ENSG00000249790.2	AC092490.1	lncRNA	lincRNA	239.528	-2.21595	0.101367	-21.8605	6.17442e-106	3.62711e-104	D0
ENSG00000125731.12	SH2D3A	protein_coding	protein_coding	31.1444	-2.21579	0.279643	-7.92365	2.30637e-15	1.77963e-14	D0
ENSG00000237529.2	AL137847.2	lncRNA	antisense	4.02784	2.21548	0.777113	2.85091	0.00435937	0.0106019	D14
ENSG00000184635.15	ZNF93	protein_coding	protein_coding	48.2478	-2.21493	0.222678	-9.94676	2.60533e-23	3.04645e-22	D0
ENSG00000122694.15	GLIPR2	protein_coding	protein_coding	63.6092	2.2146	0.22517	9.83525	7.93736e-23	9.08218e-22	D14
ENSG00000198753.11	PLXNB3	protein_coding	protein_coding	15.107	2.21424	0.446654	4.95739	7.14452e-07	2.91904e-06	D14
ENSG00000255320.1	AP000759.1	lncRNA	antisense	1.96806	2.21316	0.954195	2.3194	0.0203734	0.0425445	D14
ENSG00000129009.12	ISLR	protein_coding	protein_coding	42.4348	2.21307	0.269135	8.2229	1.98632e-16	1.63905e-15	D14
ENSG00000158458.19	NRG2	protein_coding	protein_coding	5.04362	2.21214	0.711023	3.11121	0.00186325	0.00485631	D14
ENSG00000165240.19	ATP7A	protein_coding	protein_coding	46.427	2.21167	0.257232	8.59794	8.11612e-18	7.26512e-17	D14
ENSG00000116035.3	VAX2	protein_coding	protein_coding	1.98218	2.21164	0.95573	2.31408	0.0206633	0.043045	D14
ENSG00000250608.1	AC010210.1	lncRNA	processed_transcript	1.96682	2.21054	0.954999	2.3147	0.0206293	0.0429789	D14
ENSG00000137070.17	IL11RA	protein_coding	protein_coding	30.3426	2.2104	0.316028	6.99431	2.66571e-12	1.70775e-11	D14
ENSG00000162599.15	NFIA	protein_coding	protein_coding	18.0097	2.21031	0.404596	5.46301	4.68137e-08	2.14786e-07	D14
ENSG00000148935.11	GAS2	protein_coding	protein_coding	3.05649	2.21028	0.870849	2.53807	0.0111465	0.0247702	D14
ENSG00000206432.4	TMEM200C	protein_coding	protein_coding	53.4936	2.21023	0.241615	9.14774	5.8137e-20	5.80429e-19	D14
ENSG00000138640.14	FAM13A	protein_coding	protein_coding	102.858	2.21011	0.177831	12.4282	1.83797e-35	3.2801e-34	D14
ENSG00000104549.11	SQLE	protein_coding	protein_coding	317.901	-2.20846	0.0878254	-25.1461	1.55943e-139	1.30979e-137	D0
ENSG00000273038.2	AL365203.2	lncRNA	lincRNA	3.98048	2.20787	0.767044	2.87841	0.0039968	0.00980107	D14
ENSG00000100647.7	SUSD6	protein_coding	protein_coding	81.834	2.20777	0.19437	11.3586	6.72266e-30	9.96933e-29	D14
ENSG00000241489.7	AC244197.3	protein_coding	protein_coding	3.94731	2.20773	0.772456	2.85807	0.00426226	0.0103901	D14
ENSG00000138696.10	BMPR1B	protein_coding	protein_coding	10.9836	2.20675	0.507863	4.34516	1.39171e-05	4.92906e-05	D14
ENSG00000203965.12	EFCAB7	protein_coding	protein_coding	21.0585	2.2055	0.378872	5.82121	5.84223e-09	2.90244e-08	D14
ENSG00000020633.18	RUNX3	protein_coding	protein_coding	24.2231	2.20483	0.352368	6.25718	3.91995e-10	2.13735e-09	D14
ENSG00000144677.14	CTDSPL	protein_coding	protein_coding	130.323	-2.20442	0.138307	-15.9386	3.41821e-57	1.02849e-55	D0
ENSG00000165501.16	LRR1	protein_coding	protein_coding	19.6797	-2.20342	0.342453	-6.43424	1.24093e-10	7.04242e-10	D0
ENSG00000160179.18	ABCG1	protein_coding	protein_coding	5.0027	2.2034	0.714094	3.08559	0.00203149	0.00526007	D14
ENSG00000213366.12	GSTM2	protein_coding	protein_coding	41.2062	2.20212	0.273081	8.06398	7.38527e-16	5.86838e-15	D14
ENSG00000156009.9	MAGEA8	protein_coding	protein_coding	9.52324	-2.20208	0.493631	-4.46099	8.15826e-06	2.97373e-05	D0
ENSG00000130844.17	ZNF331	protein_coding	protein_coding	96.2849	-2.20125	0.156702	-14.0474	7.99477e-45	1.82429e-43	D0
ENSG00000137486.16	ARRB1	protein_coding	protein_coding	147.355	-2.20009	0.203034	-10.8361	2.32266e-27	3.1379e-26	D0
ENSG00000133466.13	C1QTNF6	protein_coding	protein_coding	146.863	2.1999	0.14638	15.0286	4.76764e-51	1.26824e-49	D14
ENSG00000254154.8	CRYZL2P-SEC16B	lncRNA	processed_transcript	1.99027	2.1997	0.952147	2.31025	0.0208744	0.0434344	D14
ENSG00000223658.7	C1GALT1C1L	protein_coding	protein_coding	2.93879	2.19963	0.850866	2.58516	0.00973337	0.0219037	D14
ENSG00000131055.4	COX4I2	protein_coding	protein_coding	2.02307	2.19955	0.955083	2.30299	0.0212793	0.0442116	D14
ENSG00000159212.12	CLIC6	protein_coding	protein_coding	40.8697	-2.19882	0.24101	-9.12337	7.2821e-20	7.24832e-19	D0
ENSG00000167281.19	RBFOX3	protein_coding	protein_coding	8.80897	-2.19854	0.502471	-4.37546	1.21179e-05	4.32988e-05	D0
ENSG00000105650.22	PDE4C	protein_coding	protein_coding	2.95522	2.19811	0.853499	2.57541	0.0100122	0.022485	D14
ENSG00000196912.12	ANKRD36B	protein_coding	protein_coding	47.3011	2.19806	0.259526	8.46951	2.46422e-17	2.1493e-16	D14
ENSG00000100297.15	MCM5	protein_coding	protein_coding	161.549	-2.19774	0.122826	-17.8931	1.33433e-71	5.01659e-70	D0
ENSG00000258512.1	LINC00239	lncRNA	lincRNA	1.98784	-2.1963	0.904988	-2.42688	0.0152292	0.0327765	D0
ENSG00000143013.12	LMO4	protein_coding	protein_coding	241.382	-2.19559	0.10087	-21.7667	4.80483e-105	2.81417e-103	D0
ENSG00000221887.5	HMSD	protein_coding	protein_coding	2.54563	-2.19557	0.826002	-2.65807	0.00785903	0.01809	D0
ENSG00000171246.5	NPTX1	protein_coding	protein_coding	19.9476	2.19549	0.383764	5.72095	1.0593e-08	5.13215e-08	D14
ENSG00000137462.7	TLR2	protein_coding	protein_coding	6.89504	-2.19523	0.561998	-3.90612	9.37896e-05	0.000299018	D0
ENSG00000278611.1	ZNF426-DT	lncRNA	lincRNA	7.89093	2.19432	0.587886	3.73256	0.00018954	0.000581927	D14
ENSG00000196431.3	CRYBA4	protein_coding	protein_coding	7.96138	2.19424	0.58184	3.77121	0.00016246	0.000503575	D14
ENSG00000146143.17	PRIM2	protein_coding	protein_coding	50.8827	-2.19379	0.217003	-10.1095	5.01453e-24	5.99496e-23	D0
ENSG00000010292.12	NCAPD2	protein_coding	protein_coding	323.283	-2.19311	0.0860316	-25.4919	2.42224e-143	2.10617e-141	D0
ENSG00000261594.3	TPBGL	protein_coding	protein_coding	13.8098	2.19294	0.458142	4.7866	1.69629e-06	6.70162e-06	D14
ENSG00000132780.16	NASP	protein_coding	protein_coding	769.046	-2.19277	0.0597472	-36.7009	7.06725e-295	1.85991e-292	D0
ENSG00000182752.9	PAPPA	protein_coding	protein_coding	44.1889	2.19197	0.271017	8.08795	6.0679e-16	4.85481e-15	D14
ENSG00000271895.2	AL109811.3	lncRNA	antisense	3.0539	2.19161	0.857961	2.55444	0.010636	0.0237451	D14
ENSG00000170832.12	USP32	protein_coding	protein_coding	262.767	-2.1906	0.0977924	-22.4005	3.89439e-111	2.45583e-109	D0
ENSG00000112029.9	FBXO5	protein_coding	protein_coding	30.1228	-2.19059	0.280238	-7.8169	5.41413e-15	4.07567e-14	D0
ENSG00000160801.13	PTH1R	protein_coding	protein_coding	18.988	2.19055	0.394328	5.55514	2.77397e-08	1.29684e-07	D14
ENSG00000104635.13	SLC39A14	protein_coding	protein_coding	237.07	-2.19038	0.100779	-21.7345	9.67784e-105	5.65151e-103	D0
ENSG00000116815.15	CD58	protein_coding	protein_coding	16.8939	2.18972	0.417871	5.24019	1.60415e-07	7.00194e-07	D14
ENSG00000111057.10	KRT18	protein_coding	protein_coding	603.558	-2.1893	0.0640491	-34.1816	4.53527e-256	8.95172e-254	D0
ENSG00000143799.12	PARP1	protein_coding	protein_coding	1018.77	-2.18915	0.0528272	-41.4398	0	0	D0
ENSG00000213214.4	ARHGEF35	protein_coding	protein_coding	10.0863	-2.1883	0.47066	-4.64943	3.3286e-06	1.27252e-05	D0
ENSG00000053438.9	NNAT	protein_coding	protein_coding	10.9974	2.18789	0.515372	4.24526	2.18338e-05	7.56991e-05	D14
ENSG00000109851.6	DBX1	protein_coding	protein_coding	1.9636	2.18747	0.953555	2.29402	0.0217895	0.0451672	D14
ENSG00000123219.12	CENPK	protein_coding	protein_coding	35.6536	-2.18697	0.258959	-8.44524	3.03431e-17	2.62566e-16	D0
ENSG00000182575.7	NXPH3	protein_coding	protein_coding	6.95549	-2.18692	0.566508	-3.86036	0.00011322	0.000357244	D0
ENSG00000259985.1	AC017100.1	lncRNA	antisense	3.87887	-2.18675	0.721279	-3.03177	0.00243122	0.00620714	D0
ENSG00000242732.4	RTL5	protein_coding	protein_coding	44.6344	2.1854	0.259979	8.40606	4.24024e-17	3.63412e-16	D14
ENSG00000183908.5	LRRC55	protein_coding	protein_coding	7.86444	2.18538	0.596891	3.66127	0.000250968	0.000755585	D14
ENSG00000129521.13	EGLN3	protein_coding	protein_coding	85.9808	2.18459	0.192577	11.344	7.94034e-30	1.1731e-28	D14
ENSG00000172348.14	RCAN2	protein_coding	protein_coding	15.0709	-2.18439	0.391469	-5.58	2.40525e-08	1.13143e-07	D0
ENSG00000165379.13	LRFN5	protein_coding	protein_coding	21.2788	-2.18406	0.330183	-6.61469	3.7233e-11	2.19703e-10	D0
ENSG00000278058.1	AC009159.3	lncRNA	lincRNA	2.95566	2.18375	0.852227	2.5624	0.010395	0.0232627	D14
ENSG00000162490.6	DRAXIN	protein_coding	protein_coding	349.684	2.18307	0.0942172	23.1706	9.01547e-119	6.26575e-117	D14
ENSG00000136634.6	IL10	protein_coding	protein_coding	2.03913	2.18274	0.96111	2.27106	0.0231433	0.047663	D14
ENSG00000261061.1	AC092718.4	lncRNA	sense_intronic	6.20379	-2.18219	0.583583	-3.7393	0.000184535	0.000567699	D0
ENSG00000166578.9	IQCD	protein_coding	protein_coding	7.93892	2.18212	0.58652	3.72046	0.000198862	0.000608549	D14
ENSG00000108797.11	CNTNAP1	protein_coding	protein_coding	154.861	2.18145	0.142453	15.3134	6.21976e-53	1.70983e-51	D14
ENSG00000145536.15	ADAMTS16	protein_coding	protein_coding	235.915	-2.18064	0.10223	-21.3308	5.8839e-101	3.30873e-99	D0
ENSG00000260230.3	FRRS1L	protein_coding	protein_coding	16.8096	2.18016	0.421581	5.1714	2.32344e-07	9.96959e-07	D14
ENSG00000228437.5	LINC02474	lncRNA	lincRNA	2.50378	-2.17995	0.831328	-2.62225	0.00873503	0.0198792	D0
ENSG00000134222.16	PSRC1	protein_coding	protein_coding	108.251	-2.17918	0.151012	-14.4305	3.32619e-47	8.11524e-46	D0
ENSG00000118785.13	SPP1	protein_coding	protein_coding	1929.22	-2.1785	0.0380921	-57.1902	0	0	D0
ENSG00000118473.21	SGIP1	protein_coding	protein_coding	26.6635	2.17828	0.335778	6.48727	8.74082e-11	5.03139e-10	D14
ENSG00000120915.13	EPHX2	protein_coding	protein_coding	40.5264	2.17791	0.282529	7.7086	1.27205e-14	9.29572e-14	D14
ENSG00000232434.2	AJM1	protein_coding	protein_coding	8.8577	2.17449	0.569862	3.81581	0.000135734	0.000424449	D14
ENSG00000143643.12	TTC13	protein_coding	protein_coding	25.6324	2.17367	0.340165	6.39004	1.65839e-10	9.31509e-10	D14
ENSG00000229178.1	AC233280.1	lncRNA	lincRNA	2.02748	2.17354	0.962654	2.25787	0.023954	0.0491787	D14
ENSG00000122591.11	FAM126A	protein_coding	protein_coding	182.47	-2.17255	0.113717	-19.1048	2.30304e-81	9.9469e-80	D0
ENSG00000105270.14	CLIP3	protein_coding	protein_coding	136.685	2.17254	0.15126	14.363	8.83482e-47	2.13441e-45	D14
ENSG00000134333.13	LDHA	protein_coding	protein_coding	2188.35	2.17188	0.0411918	52.7261	0	0	D14
ENSG00000159640.15	ACE	protein_coding	protein_coding	4.94246	-2.17159	0.644894	-3.36737	0.000758893	0.00212318	D0
ENSG00000271860.6	AL589740.1	lncRNA	lincRNA	3.72234	-2.17148	0.730539	-2.97243	0.00295452	0.00743545	D0
ENSG00000196735.11	HLA-DQA1	protein_coding	protein_coding	4.36493	-2.16973	0.677568	-3.20223	0.00136366	0.00363483	D0
ENSG00000174871.10	CNIH2	protein_coding	protein_coding	14.597	2.16733	0.446139	4.85797	1.18596e-06	4.75591e-06	D14
ENSG00000154188.9	ANGPT1	protein_coding	protein_coding	21.7065	2.16557	0.377003	5.74417	9.23752e-09	4.50643e-08	D14
ENSG00000141665.12	FBXO15	protein_coding	protein_coding	5.7977	2.16531	0.664725	3.25744	0.0011242	0.00304969	D14
ENSG00000130528.11	HRC	protein_coding	protein_coding	58.0103	2.16488	0.234248	9.24182	2.42345e-20	2.45428e-19	D14
ENSG00000234456.7	MAGI2-AS3	lncRNA	processed_transcript	72.8367	2.16456	0.209278	10.343	4.50269e-25	5.58606e-24	D14
ENSG00000135828.11	RNASEL	protein_coding	protein_coding	11.7569	2.16447	0.488915	4.42708	9.55152e-06	3.45353e-05	D14
ENSG00000005238.19	FAM214B	protein_coding	protein_coding	143.488	2.16404	0.147515	14.6699	1.0042e-48	2.54768e-47	D14
ENSG00000269899.1	AC025857.2	lncRNA	sense_intronic	1.94466	2.1626	0.959571	2.25371	0.0242142	0.0496302	D14
ENSG00000165140.10	FBP1	protein_coding	protein_coding	4.40859	-2.16255	0.678583	-3.18687	0.00143823	0.00381556	D0
ENSG00000198835.3	GJC2	protein_coding	protein_coding	4.84582	2.16187	0.715419	3.02182	0.00251261	0.00640336	D14
ENSG00000137968.16	SLC44A5	protein_coding	protein_coding	39.9781	2.15809	0.275961	7.82027	5.27095e-15	3.97243e-14	D14
ENSG00000126950.7	TMEM35A	protein_coding	protein_coding	27.2566	2.15784	0.330091	6.53709	6.27254e-11	3.64891e-10	D14
ENSG00000136167.13	LCP1	protein_coding	protein_coding	1205.45	-2.15711	0.046982	-45.9135	0	0	D0
ENSG00000138741.10	TRPC3	protein_coding	protein_coding	4.85448	2.1569	0.710591	3.03537	0.00240244	0.00614081	D14
ENSG00000164542.12	KIAA0895	protein_coding	protein_coding	14.7594	2.15665	0.443982	4.85751	1.18872e-06	4.76501e-06	D14
ENSG00000198435.3	NRARP	protein_coding	protein_coding	15.4536	-2.15608	0.39294	-5.48705	4.08701e-08	1.88745e-07	D0
ENSG00000198431.15	TXNRD1	protein_coding	protein_coding	268.154	-2.15594	0.0944559	-22.8248	2.59932e-115	1.7159e-113	D0
ENSG00000165156.14	ZHX1	protein_coding	protein_coding	25.4471	2.15462	0.339917	6.33868	2.31749e-10	1.28707e-09	D14
ENSG00000138413.13	IDH1	protein_coding	protein_coding	749.312	-2.15381	0.0574789	-37.4713	2.70062e-307	7.83895e-305	D0
ENSG00000161896.11	IP6K3	protein_coding	protein_coding	24.1831	2.15237	0.354333	6.07443	1.24431e-09	6.52677e-09	D14
ENSG00000184500.15	PROS1	protein_coding	protein_coding	248.615	2.1518	0.114338	18.8197	5.21168e-79	2.18404e-77	D14
ENSG00000120057.4	SFRP5	protein_coding	protein_coding	3.08832	-2.15114	0.775228	-2.77484	0.00552282	0.0131559	D0
ENSG00000243701.5	DUBR	lncRNA	lincRNA	19.3138	2.15048	0.393537	5.4645	4.64206e-08	2.1318e-07	D14
ENSG00000106278.11	PTPRZ1	protein_coding	protein_coding	258.581	-2.1503	0.0972202	-22.1179	2.1275e-108	1.29208e-106	D0
ENSG00000092850.11	TEKT2	protein_coding	protein_coding	5.78567	2.15	0.660577	3.25473	0.001135	0.00307685	D14
ENSG00000186976.14	EFCAB6	protein_coding	protein_coding	3.78353	2.14957	0.776271	2.7691	0.00562117	0.0133627	D14
ENSG00000078814.15	MYH7B	protein_coding	protein_coding	9.62966	2.14715	0.533159	4.02721	5.64415e-05	0.000185396	D14
ENSG00000168404.12	MLKL	protein_coding	protein_coding	4.87291	-2.14671	0.648159	-3.31201	0.000926297	0.0025546	D0
ENSG00000079102.16	RUNX1T1	protein_coding	protein_coding	20.8064	-2.14574	0.333038	-6.44295	1.17174e-10	6.65741e-10	D0
ENSG00000140481.14	CCDC33	protein_coding	protein_coding	10.527	2.14567	0.510404	4.20387	2.62389e-05	8.9836e-05	D14
ENSG00000006071.13	ABCC8	protein_coding	protein_coding	6.71441	2.14416	0.627726	3.41576	0.000636054	0.00180121	D14
ENSG00000135362.13	PRR5L	protein_coding	protein_coding	48.6675	2.14341	0.252512	8.48836	2.09578e-17	1.83443e-16	D14
ENSG00000112561.17	TFEB	protein_coding	protein_coding	14.3168	2.14249	0.456667	4.69159	2.71095e-06	1.04673e-05	D14
ENSG00000184925.11	LCN12	protein_coding	protein_coding	4.8404	2.1421	0.713473	3.00236	0.00267898	0.00679486	D14
ENSG00000198914.3	POU3F3	protein_coding	protein_coding	9.63103	2.14191	0.533568	4.01431	5.96191e-05	0.000195119	D14
ENSG00000135338.13	LCA5	protein_coding	protein_coding	53.5446	2.14173	0.24366	8.78984	1.49776e-18	1.38988e-17	D14
ENSG00000198455.4	ZXDB	protein_coding	protein_coding	84.6334	-2.14109	0.167405	-12.7899	1.86756e-37	3.55125e-36	D0
ENSG00000149926.13	FAM57B	protein_coding	protein_coding	16.6327	-2.14086	0.37091	-5.77192	7.8372e-09	3.84229e-08	D0
ENSG00000279711.1	AP004782.1	lncRNA	TEC	4.8269	2.13974	0.712573	3.00283	0.00267479	0.00678512	D14
ENSG00000092421.16	SEMA6A	protein_coding	protein_coding	1304.29	-2.13974	0.0446053	-47.9705	0	0	D0
ENSG00000156509.13	FBXO43	protein_coding	protein_coding	3.67653	-2.13954	0.729509	-2.93284	0.00335873	0.00835668	D0
ENSG00000054219.10	LY75	protein_coding	protein_coding	4.93221	-2.13913	0.647699	-3.30266	0.00095773	0.00263466	D0
ENSG00000162836.11	ACP6	protein_coding	protein_coding	168.275	2.13912	0.136267	15.698	1.5606e-55	4.50997e-54	D14
ENSG00000177337.7	DLGAP1-AS1	lncRNA	antisense	8.63504	2.13817	0.561321	3.80917	0.000139434	0.000435534	D14
ENSG00000115828.16	QPCT	protein_coding	protein_coding	11.4595	-2.13808	0.441054	-4.84766	1.24929e-06	4.99765e-06	D0
ENSG00000166986.14	MARS	protein_coding	protein_coding	469.23	-2.13805	0.0711736	-30.0399	2.95671e-198	4.38793e-196	D0
ENSG00000204969.6	PCDHA2	protein_coding	protein_coding	13.5082	2.13758	0.458746	4.65962	3.16796e-06	1.21322e-05	D14
ENSG00000135111.15	TBX3	protein_coding	protein_coding	6.68915	2.13703	0.625604	3.41595	0.00063561	0.00180021	D14
ENSG00000157510.13	AFAP1L1	protein_coding	protein_coding	23.8552	-2.13615	0.311253	-6.86307	6.73953e-12	4.18712e-11	D0
ENSG00000162552.14	WNT4	protein_coding	protein_coding	9.50234	2.13561	0.535042	3.99149	6.56606e-05	0.00021337	D14
ENSG00000141750.6	STAC2	protein_coding	protein_coding	3.76208	-2.13506	0.726665	-2.93816	0.00330167	0.00823353	D0
ENSG00000167476.10	JSRP1	protein_coding	protein_coding	3.0726	-2.13441	0.773545	-2.75925	0.00579335	0.0137274	D0
ENSG00000230513.1	THAP7-AS1	lncRNA	antisense	3.83951	2.13397	0.776623	2.74776	0.00600044	0.01417	D14
ENSG00000175445.15	LPL	protein_coding	protein_coding	10.3416	-2.13377	0.460609	-4.63249	3.61288e-06	1.37613e-05	D0
ENSG00000165588.16	OTX2	protein_coding	protein_coding	26.0203	2.1334	0.335953	6.35029	2.14912e-10	1.19727e-09	D14
ENSG00000266947.1	AC022916.1	lncRNA	antisense	3.78296	2.1316	0.779132	2.73587	0.00622159	0.0146402	D14
ENSG00000007264.14	MATK	protein_coding	protein_coding	15.8557	-2.13098	0.383499	-5.55668	2.74953e-08	1.28603e-07	D0
ENSG00000114737.15	CISH	protein_coding	protein_coding	14.3922	2.13076	0.444669	4.7918	1.65293e-06	6.5382e-06	D14
ENSG00000203780.10	FANK1	protein_coding	protein_coding	31.8014	2.13073	0.306258	6.95731	3.46823e-12	2.20045e-11	D14
ENSG00000100433.15	KCNK10	protein_coding	protein_coding	1.83823	-2.12954	0.913028	-2.33239	0.01968	0.0412535	D0
ENSG00000111859.16	NEDD9	protein_coding	protein_coding	66.2241	2.12943	0.212996	9.99751	1.56273e-23	1.83931e-22	D14
ENSG00000163873.9	GRIK3	protein_coding	protein_coding	7.6772	2.12924	0.594748	3.58007	0.000343505	0.00101241	D14
ENSG00000163646.11	CLRN1	protein_coding	protein_coding	1.93401	-2.12897	0.923161	-2.30617	0.021101	0.0438782	D0
ENSG00000142347.17	MYO1F	protein_coding	protein_coding	10.9115	-2.12858	0.447437	-4.75726	1.96234e-06	7.69268e-06	D0
ENSG00000163638.13	ADAMTS9	protein_coding	protein_coding	22.0802	2.12849	0.362104	5.8781	4.15003e-09	2.08856e-08	D14
ENSG00000261136.1	AC023908.3	lncRNA	antisense	3.78675	2.12838	0.783251	2.71737	0.00658037	0.0154146	D14
ENSG00000163535.17	SGO2	protein_coding	protein_coding	45.4301	-2.12836	0.227844	-9.34132	9.51392e-21	9.84202e-20	D0
ENSG00000226031.5	FGF13-AS1	lncRNA	antisense	3.01645	-2.12798	0.790594	-2.69163	0.00711048	0.0165328	D0
ENSG00000161677.11	JOSD2	protein_coding	protein_coding	8.63986	2.12745	0.560793	3.79365	0.000148448	0.000462447	D14
ENSG00000247121.6	AC009126.1	lncRNA	antisense	2.86264	2.12691	0.857052	2.48165	0.0130774	0.0285723	D14
[truncated: 198 more rows]

## Sheet: DEGs_D14_vs_D28
geneId	geneName	type	specific_type	baseMean	log2FoldChange	lfcSE	stat	pvalue	padj	upRegIn
ENSG00000143869.6	GDF7	protein_coding	protein_coding	145.274	6.44189	0.407223	15.8191	2.29789e-56	1.95839e-54	D28
ENSG00000142910.15	TINAGL1	protein_coding	protein_coding	175.411	-5.85044	0.420731	-13.9054	5.87338e-44	3.68211e-42	D14
ENSG00000147614.3	ATP6V0D2	protein_coding	protein_coding	121.306	-5.75469	0.460858	-12.4869	8.80167e-36	4.41133e-34	D14
ENSG00000177468.6	OLIG3	protein_coding	protein_coding	45.6507	5.73809	0.505404	11.3535	7.12868e-30	2.7639e-28	D28
ENSG00000167772.11	ANGPTL4	protein_coding	protein_coding	222.338	-5.70932	0.368499	-15.4935	3.83956e-54	3.06072e-52	D14
ENSG00000187122.16	SLIT1	protein_coding	protein_coding	550.947	5.46964	0.140128	39.0332	0	0	D28
ENSG00000136167.13	LCP1	protein_coding	protein_coding	341.146	-5.40476	0.294857	-18.3301	4.75802e-75	6.02704e-73	D14
ENSG00000130513.6	GDF15	protein_coding	protein_coding	501.87	-5.35834	0.249457	-21.48	2.3932e-102	4.65894e-100	D14
ENSG00000215182.8	MUC5AC	protein_coding	protein_coding	21.8476	5.31245	0.583828	9.09933	9.08887e-20	2.00584e-18	D28
ENSG00000184144.11	CNTN2	protein_coding	protein_coding	274.892	5.23689	0.196668	26.6281	3.20923e-156	1.11984e-153	D28
ENSG00000100433.15	KCNK10	protein_coding	protein_coding	26.9808	5.1994	0.552847	9.40477	5.21429e-21	1.23791e-19	D28
ENSG00000165970.11	SLC6A5	protein_coding	protein_coding	19.2831	5.16854	0.589885	8.76195	1.91907e-18	3.90442e-17	D28
ENSG00000009709.11	PAX7	protein_coding	protein_coding	25.8715	5.12714	0.52868	9.69801	3.07426e-22	7.85295e-21	D28
ENSG00000166736.11	HTR3A	protein_coding	protein_coding	21.0958	5.05055	0.560691	9.00772	2.10387e-19	4.54545e-18	D28
ENSG00000173452.13	TMEM196	protein_coding	protein_coding	30.2366	5.04756	0.504298	10.0091	1.39017e-23	3.84877e-22	D28
ENSG00000169218.13	RSPO1	protein_coding	protein_coding	22.7443	5.02499	0.631101	7.96227	1.68916e-15	2.85813e-14	D28
ENSG00000121769.7	FABP3	protein_coding	protein_coding	755.119	-4.99296	0.188505	-26.4871	1.36443e-154	4.58795e-152	D14
ENSG00000187323.11	DCC	protein_coding	protein_coding	94.8735	4.95453	0.315458	15.7058	1.37944e-55	1.13384e-53	D28
ENSG00000184156.16	KCNQ3	protein_coding	protein_coding	57.626	4.90465	0.373152	13.1438	1.84595e-39	1.03452e-37	D28
ENSG00000164690.7	SHH	protein_coding	protein_coding	13.0699	4.84461	0.641774	7.54878	4.39343e-14	6.70397e-13	D28
ENSG00000118785.13	SPP1	protein_coding	protein_coding	541.975	-4.79377	0.20617	-23.2515	1.37364e-119	3.25693e-117	D14
ENSG00000164251.4	F2RL1	protein_coding	protein_coding	260.198	-4.75573	0.279629	-17.0073	7.25439e-65	7.75507e-63	D14
ENSG00000197406.7	DIO3	protein_coding	protein_coding	413.01	4.75066	0.143314	33.1487	5.9053e-241	4.55052e-238	D28
ENSG00000230937.11	MIR205HG	lncRNA	processed_transcript	27.2734	-4.73294	0.534497	-8.85494	8.37309e-19	1.73406e-17	D14
ENSG00000138136.6	LBX1	protein_coding	protein_coding	17.06	4.72066	0.57299	8.23864	1.74175e-16	3.15185e-15	D28
ENSG00000102924.11	CBLN1	protein_coding	protein_coding	461.274	4.69805	0.154938	30.3221	5.86161e-202	3.18837e-199	D28
ENSG00000126733.20	DACH2	protein_coding	protein_coding	31.2196	4.6929	0.459349	10.2164	1.67424e-24	4.86083e-23	D28
ENSG00000167941.2	SOST	protein_coding	protein_coding	49.6394	4.65898	0.560963	8.30533	9.95431e-17	1.82272e-15	D28
ENSG00000149418.10	ST14	protein_coding	protein_coding	62.9538	-4.59194	0.435122	-10.5532	4.90799e-26	1.56228e-24	D14
ENSG00000039068.18	CDH1	protein_coding	protein_coding	143.564	-4.59034	0.335798	-13.6699	1.53542e-42	9.40264e-41	D14
ENSG00000130287.13	NCAN	protein_coding	protein_coding	78.5079	4.58626	0.304627	15.0553	3.18517e-51	2.33756e-49	D28
ENSG00000166546.13	BEAN1	protein_coding	protein_coding	108.993	-4.56751	0.367286	-12.4358	1.66997e-35	8.21395e-34	D14
ENSG00000141314.12	RHBDL3	protein_coding	protein_coding	36.0667	4.55832	0.419677	10.8615	1.75857e-27	6.05641e-26	D28
ENSG00000115665.8	SLC5A7	protein_coding	protein_coding	31.7148	4.53061	0.434417	10.4292	1.82475e-25	5.64331e-24	D28
ENSG00000133124.11	IRS4	protein_coding	protein_coding	85.5475	4.49441	0.402207	11.1744	5.44369e-29	2.01755e-27	D28
ENSG00000165443.11	PHYHIPL	protein_coding	protein_coding	19.8737	4.47333	0.528167	8.46953	2.46383e-17	4.66388e-16	D28
ENSG00000124491.15	F13A1	protein_coding	protein_coding	25.0187	4.47287	0.52128	8.58055	9.44197e-18	1.85175e-16	D28
ENSG00000255794.7	RMST	lncRNA	processed_transcript	28.3971	4.47125	0.479938	9.31632	1.20449e-20	2.79846e-19	D28
ENSG00000171956.6	FOXB1	protein_coding	protein_coding	59.5291	-4.46132	0.43278	-10.3085	6.44838e-25	1.92971e-23	D14
ENSG00000251095.6	AC097478.1	lncRNA	antisense	63.7245	-4.41139	0.417224	-10.5732	3.96685e-26	1.27366e-24	D14
ENSG00000080511.3	RDH8	protein_coding	protein_coding	18.4225	-4.40009	0.59364	-7.41204	1.24369e-13	1.82112e-12	D14
ENSG00000101197.12	BIRC7	protein_coding	protein_coding	56.7471	-4.39351	0.451417	-9.73271	2.18685e-22	5.61717e-21	D14
ENSG00000125657.4	TNFSF9	protein_coding	protein_coding	96.1658	-4.38775	0.370414	-11.8455	2.26985e-32	9.80809e-31	D14
ENSG00000125084.11	WNT1	protein_coding	protein_coding	18.9706	4.36393	0.581504	7.50456	6.16375e-14	9.24512e-13	D28
ENSG00000148926.9	ADM	protein_coding	protein_coding	75.1147	-4.36304	0.414845	-10.5173	7.19237e-26	2.27377e-24	D14
ENSG00000124191.17	TOX2	protein_coding	protein_coding	23.0287	4.35184	0.490245	8.87688	6.8762e-19	1.42726e-17	D28
ENSG00000213937.3	CLDN9	protein_coding	protein_coding	14.4668	-4.33625	0.595611	-7.28034	3.32986e-13	4.75541e-12	D14
ENSG00000151490.13	PTPRO	protein_coding	protein_coding	53.4847	4.32216	0.402128	10.7482	6.04234e-27	2.01346e-25	D28
ENSG00000111319.12	SCNN1A	protein_coding	protein_coding	85.8587	-4.30458	0.38331	-11.23	2.90378e-29	1.09597e-27	D14
ENSG00000157103.11	SLC6A1	protein_coding	protein_coding	35.926	4.30216	0.497611	8.64563	5.35105e-18	1.06094e-16	D28
ENSG00000091664.8	SLC17A6	protein_coding	protein_coding	13.097	4.26795	0.591847	7.21124	5.54449e-13	7.80958e-12	D28
ENSG00000154342.5	WNT3A	protein_coding	protein_coding	12.2399	4.26241	0.623764	6.83337	8.29413e-12	1.063e-10	D28
ENSG00000184113.9	CLDN5	protein_coding	protein_coding	25.1259	4.261	0.475964	8.95235	3.4799e-19	7.4059e-18	D28
ENSG00000134668.12	SPOCD1	protein_coding	protein_coding	25.9638	-4.24019	0.532266	-7.9663	1.63494e-15	2.77399e-14	D14
ENSG00000136698.8	CFC1	protein_coding	protein_coding	16.5535	4.23052	0.53781	7.8662	3.65569e-15	6.04726e-14	D28
ENSG00000180613.10	GSX2	protein_coding	protein_coding	10.0162	4.17678	0.630783	6.62158	3.55379e-11	4.37283e-10	D28
ENSG00000254377.5	MIR124-2HG	lncRNA	lincRNA	30.9351	4.1535	0.419344	9.90474	3.9702e-23	1.06259e-21	D28
ENSG00000182798.10	MAGEB17	protein_coding	protein_coding	29.0881	-4.1499	0.484886	-8.55851	1.1434e-17	2.21424e-16	D14
ENSG00000105329.9	TGFB1	protein_coding	protein_coding	537.321	-4.13868	0.172088	-24.0497	8.39894e-128	2.18775e-125	D14
ENSG00000164287.12	CDC20B	protein_coding	protein_coding	100.647	4.09913	0.514264	7.97088	1.5755e-15	2.67807e-14	D28
ENSG00000126709.14	IFI6	protein_coding	protein_coding	160.84	4.09841	0.277498	14.7691	2.31646e-49	1.63514e-47	D28
ENSG00000120708.16	TGFBI	protein_coding	protein_coding	871.727	-4.08142	0.136442	-29.9132	1.32434e-196	6.61957e-194	D14
ENSG00000279249.2	AC007614.1	lncRNA	antisense	21.8005	4.06289	0.539798	7.5267	5.2039e-14	7.8564e-13	D28
ENSG00000125726.10	CD70	protein_coding	protein_coding	36.615	-4.06073	0.487581	-8.32832	8.19991e-17	1.50745e-15	D14
ENSG00000183696.13	UPP1	protein_coding	protein_coding	618.743	-4.05102	0.158408	-25.5734	3.01876e-144	9.15228e-142	D14
ENSG00000143369.14	ECM1	protein_coding	protein_coding	548.28	-4.03822	0.165877	-24.3447	6.59209e-131	1.81961e-128	D14
ENSG00000262655.3	SPON1	protein_coding	protein_coding	172.225	4.02942	0.18241	22.09	3.9479e-108	8.29688e-106	D28
ENSG00000181885.18	CLDN7	protein_coding	protein_coding	44.3708	-4.02381	0.43269	-9.29952	1.41077e-20	3.25728e-19	D14
ENSG00000126259.19	KIRREL2	protein_coding	protein_coding	44.7353	4.01459	0.342524	11.7206	9.99367e-32	4.20052e-30	D28
ENSG00000146215.13	CRIP3	protein_coding	protein_coding	24.2632	-4.00711	0.515292	-7.77639	7.46234e-15	1.20803e-13	D14
ENSG00000139767.9	SRRM4	protein_coding	protein_coding	62.0879	4.00699	0.293579	13.6488	2.05306e-42	1.25311e-40	D28
ENSG00000109991.8	P2RX3	protein_coding	protein_coding	33.2791	4.00124	0.394168	10.1511	3.2763e-24	9.37954e-23	D28
ENSG00000227128.4	LBX1-AS1	lncRNA	processed_transcript	8.59164	3.96329	0.638957	6.20275	5.54861e-10	6.02914e-09	D28
ENSG00000119283.15	TRIM67	protein_coding	protein_coding	12.187	3.95573	0.575277	6.87622	6.14622e-12	7.92439e-11	D28
ENSG00000171786.5	NHLH1	protein_coding	protein_coding	29.2133	3.94975	0.425489	9.28285	1.65007e-20	3.79086e-19	D28
ENSG00000238178.6	AC078993.1	lncRNA	antisense	35.852	-3.94064	0.455195	-8.65704	4.84164e-18	9.63847e-17	D14
ENSG00000020633.18	RUNX3	protein_coding	protein_coding	25.9616	-3.93296	0.496292	-7.92469	2.28714e-15	3.82444e-14	D14
ENSG00000215475.4	SIAH3	protein_coding	protein_coding	14.0011	3.93238	0.549713	7.15352	8.45806e-13	1.17435e-11	D28
ENSG00000128342.4	LIF	protein_coding	protein_coding	51.8097	-3.92835	0.414503	-9.47724	2.61103e-21	6.3122e-20	D14
ENSG00000106366.8	SERPINE1	protein_coding	protein_coding	113.035	-3.9117	0.316303	-12.3669	3.94596e-35	1.91038e-33	D14
ENSG00000115648.13	MLPH	protein_coding	protein_coding	95.8477	-3.88383	0.335069	-11.5911	4.56975e-31	1.87806e-29	D14
ENSG00000004848.7	ARX	protein_coding	protein_coding	23.788	3.87369	0.447069	8.66465	4.5292e-18	9.04569e-17	D28
ENSG00000102575.11	ACP5	protein_coding	protein_coding	49.6662	-3.86536	0.419684	-9.21018	3.25583e-20	7.37909e-19	D14
ENSG00000176532.3	PRR15	protein_coding	protein_coding	18.1877	-3.85053	0.531146	-7.24948	4.18375e-13	5.94273e-12	D14
ENSG00000107438.8	PDLIM1	protein_coding	protein_coding	209.435	-3.85038	0.245348	-15.6935	1.67472e-55	1.37046e-53	D14
ENSG00000128610.11	FEZF1	protein_coding	protein_coding	15.2508	3.8503	0.634242	6.07072	1.27342e-09	1.33582e-08	D28
ENSG00000103460.16	TOX3	protein_coding	protein_coding	41.2136	3.84884	0.348758	11.0358	2.56617e-28	9.19742e-27	D28
ENSG00000077279.18	DCX	protein_coding	protein_coding	529.543	3.84857	0.107587	35.7716	3.05616e-280	3.32475e-277	D28
ENSG00000112280.16	COL9A1	protein_coding	protein_coding	26.1129	3.84034	0.480427	7.9936	1.31059e-15	2.23599e-14	D28
ENSG00000196549.10	MME	protein_coding	protein_coding	66.1557	-3.83965	0.375708	-10.2198	1.61731e-24	4.70292e-23	D14
ENSG00000104689.9	TNFRSF10A	protein_coding	protein_coding	10.7801	-3.82595	0.590518	-6.47898	9.23437e-11	1.08916e-09	D14
ENSG00000261409.1	AL035425.3	lncRNA	sense_overlapping	101.592	3.82396	0.24745	15.4535	7.14908e-54	5.60233e-52	D28
ENSG00000179520.10	SLC17A8	protein_coding	protein_coding	11.4268	3.82171	0.676969	5.64533	1.64866e-08	1.5314e-07	D28
ENSG00000167105.7	TMEM92	protein_coding	protein_coding	23.22	-3.78943	0.500694	-7.56835	3.77995e-14	5.811e-13	D14
ENSG00000017483.14	SLC38A5	protein_coding	protein_coding	23.2503	-3.78636	0.501816	-7.54533	4.51149e-14	6.87278e-13	D14
ENSG00000125869.9	LAMP5	protein_coding	protein_coding	41.2132	3.78344	0.335202	11.287	1.52065e-29	5.79852e-28	D28
ENSG00000147655.10	RSPO2	protein_coding	protein_coding	50.9929	3.78116	0.4136	9.14207	6.12676e-20	1.37011e-18	D28
ENSG00000157227.12	MMP14	protein_coding	protein_coding	2930.32	-3.7729	0.0705176	-53.503	0	0	D14
ENSG00000259663.2	AC010478.1	lncRNA	antisense	5.84163	3.7562	0.684975	5.48371	4.16503e-08	3.68203e-07	D28
ENSG00000156959.8	LHFPL4	protein_coding	protein_coding	18.3119	3.74182	0.482672	7.7523	9.02439e-15	1.45635e-13	D28
ENSG00000184292.6	TACSTD2	protein_coding	protein_coding	15.6674	-3.72448	0.542686	-6.86304	6.74109e-12	8.66364e-11	D14
ENSG00000159409.14	CELF3	protein_coding	protein_coding	148.819	3.71794	0.183697	20.2395	4.39558e-91	7.06885e-89	D28
ENSG00000118271.10	TTR	protein_coding	protein_coding	79.0006	3.71491	0.348478	10.6604	1.55922e-26	5.06787e-25	D28
ENSG00000123689.5	G0S2	protein_coding	protein_coding	60.7373	-3.71206	0.387174	-9.58759	9.01678e-22	2.25042e-20	D14
ENSG00000104435.13	STMN2	protein_coding	protein_coding	397.025	3.70704	0.117894	31.4439	5.08608e-217	3.1354e-214	D28
ENSG00000139970.16	RTN1	protein_coding	protein_coding	93.0968	3.70646	0.239459	15.4785	4.84983e-54	3.84947e-52	D28
ENSG00000117595.11	IRF6	protein_coding	protein_coding	34.2841	-3.69996	0.447311	-8.27158	1.32199e-16	2.40165e-15	D14
ENSG00000163273.3	NPPC	protein_coding	protein_coding	8.77251	3.69609	0.620232	5.9592	2.53481e-09	2.56168e-08	D28
ENSG00000125148.6	MT2A	protein_coding	protein_coding	80.0267	-3.69485	0.344937	-10.7116	8.97496e-27	2.96398e-25	D14
ENSG00000125046.14	SSUH2	protein_coding	protein_coding	26.7889	3.69382	0.400638	9.21983	2.97561e-20	6.75227e-19	D28
ENSG00000078549.14	ADCYAP1R1	protein_coding	protein_coding	49.1179	3.69269	0.306211	12.0593	1.73304e-33	7.93337e-32	D28
ENSG00000116983.12	HPCAL4	protein_coding	protein_coding	19.6049	3.68339	0.479643	7.67943	1.59793e-14	2.53232e-13	D28
ENSG00000119547.5	ONECUT2	protein_coding	protein_coding	113.073	3.67961	0.210693	17.4643	2.68064e-68	3.11797e-66	D28
ENSG00000155465.18	SLC7A7	protein_coding	protein_coding	48.8106	-3.67824	0.403376	-9.11864	7.60744e-20	1.68898e-18	D14
ENSG00000112837.16	TBX18	protein_coding	protein_coding	32.2717	3.66922	0.368577	9.95509	2.39604e-23	6.50696e-22	D28
ENSG00000149571.11	KIRREL3	protein_coding	protein_coding	85.3396	3.66188	0.248143	14.7571	2.76749e-49	1.94608e-47	D28
ENSG00000214336.4	FOXI3	protein_coding	protein_coding	24.7811	-3.65295	0.472788	-7.7264	1.10635e-14	1.7715e-13	D14
ENSG00000162496.8	DHRS3	protein_coding	protein_coding	65.5566	-3.64964	0.367015	-9.94412	2.67538e-23	7.24427e-22	D14
ENSG00000261678.2	SCRT1	protein_coding	protein_coding	21.5781	3.64803	0.44289	8.23689	1.76745e-16	3.19524e-15	D28
ENSG00000118733.16	OLFM3	protein_coding	protein_coding	7.06803	3.62882	0.651873	5.56676	2.59517e-08	2.35385e-07	D28
ENSG00000139352.3	ASCL1	protein_coding	protein_coding	40.127	3.6288	0.334011	10.8643	1.70506e-27	5.88308e-26	D28
ENSG00000145526.11	CDH18	protein_coding	protein_coding	20.4824	3.62353	0.50953	7.1115	1.14788e-12	1.58297e-11	D28
ENSG00000052344.15	PRSS8	protein_coding	protein_coding	36.8904	-3.6162	0.439319	-8.23138	1.85068e-16	3.33917e-15	D14
ENSG00000188257.11	PLA2G2A	protein_coding	protein_coding	120.303	-3.61598	0.291148	-12.4197	2.04233e-35	1.00188e-33	D14
ENSG00000162374.16	ELAVL4	protein_coding	protein_coding	6.88956	3.61557	0.653261	5.53465	3.11858e-08	2.79704e-07	D28
ENSG00000257702.3	LBX2-AS1	lncRNA	antisense	12.9812	-3.61033	0.591003	-6.10882	1.00369e-09	1.06374e-08	D14
ENSG00000143171.12	RXRG	protein_coding	protein_coding	22.5335	3.60698	0.442873	8.14451	3.80821e-16	6.73318e-15	D28
ENSG00000102878.16	HSF4	protein_coding	protein_coding	171.573	-3.60442	0.251794	-14.3149	1.76493e-46	1.16991e-44	D14
ENSG00000124762.13	CDKN1A	protein_coding	protein_coding	1396.3	-3.59819	0.0946378	-38.0207	0	0	D14
ENSG00000173404.4	INSM1	protein_coding	protein_coding	49.2493	3.59641	0.340083	10.5751	3.88847e-26	1.25067e-24	D28
ENSG00000235385.1	LINC02154	lncRNA	lincRNA	6.29953	-3.59437	0.648904	-5.53915	3.03949e-08	2.73141e-07	D14
ENSG00000205517.12	RGL3	protein_coding	protein_coding	29.4621	-3.58541	0.476246	-7.52848	5.13339e-14	7.76263e-13	D14
ENSG00000187193.8	MT1X	protein_coding	protein_coding	16.74	-3.57735	0.519777	-6.88248	5.88212e-12	7.59664e-11	D14
ENSG00000279882.1	AC112702.1	lncRNA	TEC	47.4464	-3.57125	0.399261	-8.94467	3.73079e-19	7.91252e-18	D14
ENSG00000024422.11	EHD2	protein_coding	protein_coding	164.634	-3.56895	0.251532	-14.1889	1.07377e-45	6.94346e-44	D14
ENSG00000136944.17	LMX1B	protein_coding	protein_coding	30.4512	3.56815	0.442422	8.06503	7.3215e-16	1.26546e-14	D28
ENSG00000185739.13	SRL	protein_coding	protein_coding	10.6061	3.56083	0.568978	6.25828	3.89242e-10	4.29514e-09	D28
ENSG00000126353.3	CCR7	protein_coding	protein_coding	69.0127	-3.55519	0.360942	-9.84977	6.87025e-23	1.81772e-21	D14
ENSG00000167614.13	TTYH1	protein_coding	protein_coding	374.799	3.5495	0.109131	32.5252	4.70209e-232	3.47842e-229	D28
ENSG00000105974.11	CAV1	protein_coding	protein_coding	54.1441	-3.54888	0.38543	-9.20759	3.33523e-20	7.54979e-19	D14
ENSG00000080166.15	DCT	protein_coding	protein_coding	40.1048	3.52072	0.342713	10.2731	9.31802e-25	2.75283e-23	D28
ENSG00000187902.11	SHISA7	protein_coding	protein_coding	23.9466	3.50905	0.416462	8.42586	3.58114e-17	6.71019e-16	D28
ENSG00000162873.14	KLHDC8A	protein_coding	protein_coding	21.4049	3.50528	0.446876	7.84397	4.36522e-15	7.18243e-14	D28
ENSG00000066032.18	CTNNA2	protein_coding	protein_coding	168.725	3.50468	0.191968	18.2566	1.83505e-74	2.27769e-72	D28
ENSG00000125089.16	SH3TC1	protein_coding	protein_coding	18.0247	-3.49836	0.531973	-6.5762	4.82635e-11	5.84918e-10	D14
ENSG00000163873.9	GRIK3	protein_coding	protein_coding	67.2292	3.48747	0.260125	13.4069	5.5085e-41	3.25477e-39	D28
ENSG00000005001.9	PRSS22	protein_coding	protein_coding	12.2699	-3.48568	0.564706	-6.17255	6.71954e-10	7.24613e-09	D14
ENSG00000124839.12	RAB17	protein_coding	protein_coding	16.1838	-3.48406	0.536779	-6.49068	8.54501e-11	1.01043e-09	D14
ENSG00000258498.8	DIO3OS	lncRNA	lincRNA	48.4022	3.48239	0.297769	11.6949	1.35312e-31	5.63617e-30	D28
ENSG00000162761.14	LMX1A	protein_coding	protein_coding	31.5122	3.47762	0.444582	7.82221	5.19032e-15	8.50219e-14	D28
ENSG00000259436.1	AC010247.2	lncRNA	antisense	10.8918	3.47521	0.59544	5.83638	5.33466e-09	5.21731e-08	D28
ENSG00000152583.12	SPARCL1	protein_coding	protein_coding	108.166	3.47512	0.247653	14.0322	9.90699e-45	6.27465e-43	D28
ENSG00000215397.3	SCRT2	protein_coding	protein_coding	21.7813	3.47235	0.432623	8.02628	1.0047e-15	1.73169e-14	D28
ENSG00000143858.11	SYT2	protein_coding	protein_coding	35.956	3.46624	0.380704	9.10482	8.64061e-20	1.91377e-18	D28
ENSG00000152128.13	TMEM163	protein_coding	protein_coding	7.60891	3.46524	0.62591	5.53632	3.08889e-08	2.7731e-07	D28
ENSG00000179915.22	NRXN1	protein_coding	protein_coding	17.5127	3.45833	0.488244	7.08319	1.40875e-12	1.92846e-11	D28
ENSG00000182103.4	FAM181B	protein_coding	protein_coding	23.6602	3.44213	0.509377	6.75753	1.40361e-11	1.76828e-10	D28
ENSG00000183671.12	GPR1	protein_coding	protein_coding	12.3569	3.43699	0.58966	5.82876	5.58407e-09	5.44396e-08	D28
ENSG00000133115.11	STOML3	protein_coding	protein_coding	18.0076	3.43659	0.687316	5.00002	5.73257e-07	4.36828e-06	D28
ENSG00000096433.10	ITPR3	protein_coding	protein_coding	109.475	-3.43601	0.290003	-11.8482	2.19922e-32	9.52514e-31	D14
ENSG00000042493.15	CAPG	protein_coding	protein_coding	129.721	-3.43328	0.270807	-12.6779	7.83853e-37	4.07207e-35	D14
ENSG00000174460.3	ZCCHC12	protein_coding	protein_coding	25.5849	3.43295	0.422105	8.13293	4.19049e-16	7.37382e-15	D28
ENSG00000157064.10	NMNAT2	protein_coding	protein_coding	66.7455	3.43246	0.321029	10.6921	1.10882e-26	3.62305e-25	D28
ENSG00000274286.1	ADRA2B	protein_coding	protein_coding	11.5952	-3.42877	0.594656	-5.76598	8.11853e-09	7.80375e-08	D14
ENSG00000175592.8	FOSL1	protein_coding	protein_coding	6.58932	-3.40601	0.627903	-5.42443	5.81407e-08	5.04104e-07	D14
ENSG00000104413.16	ESRP1	protein_coding	protein_coding	24.3041	-3.40475	0.4659	-7.3079	2.71358e-13	3.90241e-12	D14
ENSG00000148344.10	PTGES	protein_coding	protein_coding	220.187	-3.40404	0.213023	-15.9797	1.76892e-57	1.58041e-55	D14
ENSG00000133101.9	CCNA1	protein_coding	protein_coding	7.64056	3.39213	0.657837	5.1565	2.51614e-07	2.01357e-06	D28
ENSG00000163435.15	ELF3	protein_coding	protein_coding	41.3538	-3.3913	0.408469	-8.30247	1.01967e-16	1.86341e-15	D14
ENSG00000177511.5	ST8SIA3	protein_coding	protein_coding	48.8782	3.39047	0.295231	11.4841	1.58582e-30	6.3757e-29	D28
ENSG00000167992.12	VWCE	protein_coding	protein_coding	134.761	-3.38844	0.264971	-12.788	1.91391e-37	1.01421e-35	D14
ENSG00000178171.10	AMER3	protein_coding	protein_coding	8.49864	3.38499	0.600688	5.6352	1.74858e-08	1.61934e-07	D28
ENSG00000167749.11	KLK4	protein_coding	protein_coding	5.28364	-3.38354	0.6562	-5.15626	2.51926e-07	2.01519e-06	D14
ENSG00000145244.11	CORIN	protein_coding	protein_coding	9.2955	3.37464	0.598452	5.63895	1.71088e-08	1.58602e-07	D28
ENSG00000179344.16	HLA-DQB1	protein_coding	protein_coding	82.9312	-3.36928	0.320663	-10.5072	8.0008e-26	2.52503e-24	D14
ENSG00000250208.6	FZD10-DT	lncRNA	processed_transcript	23.9481	3.36718	0.444949	7.56756	3.80295e-14	5.84151e-13	D28
ENSG00000165949.12	IFI27	protein_coding	protein_coding	18.8783	3.3614	0.443715	7.57559	3.57493e-14	5.51416e-13	D28
ENSG00000166145.14	SPINT1	protein_coding	protein_coding	115.606	-3.36025	0.278956	-12.0458	2.04071e-33	9.27293e-32	D14
ENSG00000164853.8	UNCX	protein_coding	protein_coding	4.47382	3.36012	0.697098	4.82015	1.43448e-06	1.02588e-05	D28
ENSG00000159216.18	RUNX1	protein_coding	protein_coding	79.9046	-3.35993	0.322075	-10.4321	1.76872e-25	5.47918e-24	D14
ENSG00000134363.11	FST	protein_coding	protein_coding	144.549	-3.35948	0.254088	-13.2217	6.57591e-40	3.75355e-38	D14
ENSG00000012779.10	ALOX5	protein_coding	protein_coding	21.3173	-3.3582	0.48919	-6.86482	6.65762e-12	8.56231e-11	D14
ENSG00000041515.15	MYO16	protein_coding	protein_coding	14.5664	3.35593	0.509524	6.58641	4.50591e-11	5.47878e-10	D28
ENSG00000148798.10	INA	protein_coding	protein_coding	196.115	3.35041	0.156826	21.3638	2.9017e-101	5.59e-99	D28
ENSG00000197467.14	COL13A1	protein_coding	protein_coding	56.9625	-3.34265	0.362049	-9.2326	2.64141e-20	6.00125e-19	D14
ENSG00000077080.9	ACTL6B	protein_coding	protein_coding	18.1354	3.33894	0.483275	6.90898	4.88165e-12	6.3668e-11	D28
ENSG00000075891.21	PAX2	protein_coding	protein_coding	10.834	3.33632	0.559918	5.95859	2.54423e-09	2.56699e-08	D28
ENSG00000198734.10	F5	protein_coding	protein_coding	6.7412	3.33306	0.633907	5.25797	1.45654e-07	1.20525e-06	D28
ENSG00000205835.8	GMNC	protein_coding	protein_coding	15.9622	3.3295	0.690689	4.82054	1.43167e-06	1.02427e-05	D28
ENSG00000177106.15	EPS8L2	protein_coding	protein_coding	77.0917	-3.32495	0.326411	-10.1864	2.28024e-24	6.58918e-23	D14
ENSG00000204175.5	GPRIN2	protein_coding	protein_coding	5.85641	3.32285	0.663923	5.00487	5.58991e-07	4.27366e-06	D28
ENSG00000132698.14	RAB25	protein_coding	protein_coding	20.5833	-3.31993	0.479409	-6.92506	4.35796e-12	5.71603e-11	D14
ENSG00000169715.14	MT1E	protein_coding	protein_coding	10.5229	-3.31862	0.557006	-5.95795	2.55415e-09	2.5756e-08	D14
ENSG00000175793.11	SFN	protein_coding	protein_coding	23.5897	-3.31748	0.482714	-6.87256	6.30618e-12	8.11598e-11	D14
ENSG00000138316.10	ADAMTS14	protein_coding	protein_coding	38.2419	-3.31742	0.412502	-8.04219	8.82459e-16	1.52241e-14	D14
ENSG00000165966.15	PDZRN4	protein_coding	protein_coding	9.72529	3.31411	0.600552	5.51844	3.42029e-08	3.05726e-07	D28
ENSG00000110436.12	SLC1A2	protein_coding	protein_coding	53.1448	3.30776	0.316136	10.4631	1.27619e-25	4.00032e-24	D28
ENSG00000125851.9	PCSK2	protein_coding	protein_coding	14.707	3.30482	0.51157	6.46015	1.046e-10	1.22824e-09	D28
ENSG00000163823.3	CCR1	protein_coding	protein_coding	5.96472	-3.30035	0.63177	-5.22397	1.75126e-07	1.43182e-06	D14
ENSG00000015592.16	STMN4	protein_coding	protein_coding	86.3201	3.29043	0.232718	14.1391	2.17934e-45	1.39947e-43	D28
ENSG00000154589.6	LY96	protein_coding	protein_coding	6.13575	-3.29	0.634754	-5.18311	2.18221e-07	1.76698e-06	D14
ENSG00000244198.6	AC004889.1	lncRNA	antisense	33.7837	-3.28888	0.424942	-7.73958	9.97461e-15	1.6027e-13	D14
ENSG00000112343.10	TRIM38	protein_coding	protein_coding	30.5228	-3.28746	0.438181	-7.50251	6.26069e-14	9.38291e-13	D14
ENSG00000137959.15	IFI44L	protein_coding	protein_coding	71.549	3.28421	0.251706	13.0478	6.54312e-39	3.58013e-37	D28
ENSG00000146374.13	RSPO3	protein_coding	protein_coding	47.0022	3.27752	0.382898	8.55977	1.13091e-17	2.19235e-16	D28
ENSG00000182771.18	GRID1	protein_coding	protein_coding	9.5918	3.27533	0.579053	5.65636	1.54617e-08	1.4391e-07	D28
ENSG00000182492.15	BGN	protein_coding	protein_coding	262.096	-3.27337	0.191831	-17.0639	2.75752e-65	2.98231e-63	D14
ENSG00000187720.14	THSD4	protein_coding	protein_coding	81.6835	3.25486	0.225725	14.4196	3.89611e-47	2.61068e-45	D28
ENSG00000267696.6	ERVK-28	lncRNA	lincRNA	33.2456	-3.25348	0.424699	-7.66069	1.84942e-14	2.9134e-13	D14
ENSG00000107159.12	CA9	protein_coding	protein_coding	11.0494	-3.24948	0.580931	-5.59358	2.22439e-08	2.03653e-07	D14
ENSG00000140511.11	HAPLN3	protein_coding	protein_coding	43.8736	-3.24398	0.389004	-8.3392	7.47956e-17	1.38189e-15	D14
ENSG00000077264.14	PAK3	protein_coding	protein_coding	142.155	3.24394	0.204254	15.8819	8.46118e-57	7.24449e-55	D28
ENSG00000055732.12	MCOLN3	protein_coding	protein_coding	23.183	-3.24149	0.470682	-6.88679	5.70646e-12	7.39042e-11	D14
ENSG00000171724.2	VAT1L	protein_coding	protein_coding	155.05	3.2359	0.184327	17.5552	5.42507e-69	6.35007e-67	D28
ENSG00000154556.18	SORBS2	protein_coding	protein_coding	62.4862	3.22924	0.280931	11.4948	1.4013e-30	5.67084e-29	D28
ENSG00000166111.9	SVOP	protein_coding	protein_coding	22.0733	3.22842	0.425735	7.58317	3.372e-14	5.2142e-13	D28
ENSG00000171345.13	KRT19	protein_coding	protein_coding	185.194	-3.22723	0.226305	-14.2605	3.85465e-46	2.519e-44	D14
ENSG00000168907.13	PLA2G4F	protein_coding	protein_coding	4.58594	-3.22474	0.661294	-4.8764	1.0804e-06	7.90386e-06	D14
ENSG00000167600.13	CYP2S1	protein_coding	protein_coding	34.2027	-3.22404	0.419156	-7.69176	1.45126e-14	2.30779e-13	D14
ENSG00000108001.13	EBF3	protein_coding	protein_coding	26.8963	3.22326	0.39653	8.12866	4.34069e-16	7.63086e-15	D28
ENSG00000138166.5	DUSP5	protein_coding	protein_coding	74.1942	-3.2203	0.322599	-9.98235	1.82102e-23	4.98193e-22	D14
ENSG00000169894.17	MUC3A	protein_coding	protein_coding	10.3269	-3.21545	0.563153	-5.70973	1.13154e-08	1.06988e-07	D14
ENSG00000176092.15	CRYBG2	protein_coding	protein_coding	14.4404	-3.21168	0.526286	-6.10254	1.04397e-09	1.10579e-08	D14
ENSG00000115107.19	STEAP3	protein_coding	protein_coding	81.9325	-3.21102	0.31043	-10.3438	4.46633e-25	1.35856e-23	D14
ENSG00000248127.1	AC026774.1	lncRNA	lincRNA	5.09265	3.20954	0.670873	4.78412	1.71737e-06	1.21877e-05	D28
ENSG00000108821.13	COL1A1	protein_coding	protein_coding	7135.3	-3.20309	0.0423889	-75.5642	0	0	D14
ENSG00000184254.16	ALDH1A3	protein_coding	protein_coding	8.41162	-3.20229	0.576596	-5.55377	2.79566e-08	2.53074e-07	D14
ENSG00000215217.6	C5orf49	protein_coding	protein_coding	15.8384	3.20199	0.620758	5.1582	2.49337e-07	1.99793e-06	D28
ENSG00000187867.8	PALM3	protein_coding	protein_coding	6.41961	3.19962	0.665868	4.80519	1.54606e-06	1.10142e-05	D28
ENSG00000128564.6	VGF	protein_coding	protein_coding	927.021	-3.19923	0.103997	-30.7626	8.30488e-208	4.7997e-205	D14
ENSG00000069535.13	MAOB	protein_coding	protein_coding	16.138	3.19826	0.497009	6.43501	1.23465e-10	1.44608e-09	D28
ENSG00000179772.7	FOXS1	protein_coding	protein_coding	14.4119	-3.19691	0.547003	-5.84442	5.08349e-09	4.98748e-08	D14
ENSG00000244342.5	LINC00698	lncRNA	lincRNA	97.2175	-3.18567	0.289604	-11.0001	3.81763e-28	1.36037e-26	D14
ENSG00000138722.9	MMRN1	protein_coding	protein_coding	405.214	3.17941	0.122826	25.8855	9.7114e-148	3.0966e-145	D28
ENSG00000196132.12	MYT1	protein_coding	protein_coding	36.896	3.17904	0.33958	9.36167	7.84828e-21	1.83497e-19	D28
ENSG00000111679.16	PTPN6	protein_coding	protein_coding	47.0421	-3.17726	0.381344	-8.33173	7.96669e-17	1.46603e-15	D14
ENSG00000152092.15	ASTN1	protein_coding	protein_coding	34.4809	3.17702	0.343579	9.24684	2.31218e-20	5.27267e-19	D28
ENSG00000180176.14	TH	protein_coding	protein_coding	34.1532	3.17518	0.338759	9.37296	7.05268e-21	1.65944e-19	D28
ENSG00000111321.10	LTBR	protein_coding	protein_coding	23.6288	-3.17322	0.46265	-6.8588	6.94436e-12	8.91249e-11	D14
ENSG00000121207.11	LRAT	protein_coding	protein_coding	21.0154	3.16777	0.424007	7.47103	7.95669e-14	1.18194e-12	D28
ENSG00000114646.9	CSPG5	protein_coding	protein_coding	30.5858	3.16634	0.355751	8.90042	5.56335e-19	1.16919e-17	D28
ENSG00000132639.12	SNAP25	protein_coding	protein_coding	45.3434	3.16396	0.305151	10.3685	3.44972e-25	1.05279e-23	D28
ENSG00000126010.5	GRPR	protein_coding	protein_coding	15.384	-3.16376	0.510668	-6.19533	5.81625e-10	6.30145e-09	D14
ENSG00000129354.11	AP1M2	protein_coding	protein_coding	21.519	-3.15635	0.468164	-6.74199	1.56236e-11	1.96426e-10	D14
ENSG00000225792.1	AC004540.2	lncRNA	antisense	7.47022	3.1485	0.610682	5.15571	2.5267e-07	2.02027e-06	D28
ENSG00000205358.3	MT1H	protein_coding	protein_coding	6.04368	-3.14311	0.616725	-5.09645	3.46073e-07	2.71659e-06	D14
ENSG00000036565.14	SLC18A1	protein_coding	protein_coding	6.71504	3.13616	0.638214	4.91396	8.92538e-07	6.61587e-06	D28
ENSG00000109132.6	PHOX2B	protein_coding	protein_coding	24.6125	3.13519	0.393124	7.97505	1.52316e-15	2.59386e-14	D28
ENSG00000084636.17	COL16A1	protein_coding	protein_coding	139.207	-3.13227	0.245247	-12.7719	2.3528e-37	1.23616e-35	D14
ENSG00000013588.8	GPRC5A	protein_coding	protein_coding	57.1996	-3.13111	0.350633	-8.92989	4.26443e-19	9.02361e-18	D14
ENSG00000257935.2	LHX5-AS1	lncRNA	antisense	3.90008	3.13068	0.704432	4.44425	8.81972e-06	5.57838e-05	D28
ENSG00000078098.13	FAP	protein_coding	protein_coding	27.7059	-3.12951	0.444666	-7.03789	1.95174e-12	2.63663e-11	D14
ENSG00000139874.5	SSTR1	protein_coding	protein_coding	27.5663	3.12861	0.617856	5.06365	4.11298e-07	3.19469e-06	D28
ENSG00000065320.8	NTN1	protein_coding	protein_coding	169.449	3.11644	0.157795	19.75	8.0292e-87	1.21715e-84	D28
ENSG00000116774.11	OLFML3	protein_coding	protein_coding	112.549	-3.11517	0.275046	-11.326	9.75946e-30	3.74464e-28	D14
ENSG00000077009.13	NMRK2	protein_coding	protein_coding	27.4089	-3.11192	0.43957	-7.07946	1.44713e-12	1.9766e-11	D14
ENSG00000144485.10	HES6	protein_coding	protein_coding	104.599	3.10204	0.227368	13.6433	2.21404e-42	1.34251e-40	D28
ENSG00000137965.10	IFI44	protein_coding	protein_coding	35.711	3.09771	0.33073	9.36628	7.51327e-21	1.76333e-19	D28
ENSG00000141096.4	DPEP3	protein_coding	protein_coding	8.67892	-3.09665	0.607149	-5.10032	3.39081e-07	2.66623e-06	D14
ENSG00000147488.11	ST18	protein_coding	protein_coding	16.4874	3.08548	0.489826	6.29914	2.99294e-10	3.3445e-09	D28
ENSG00000141655.16	TNFRSF11A	protein_coding	protein_coding	10.4925	-3.08483	0.551242	-5.59615	2.19164e-08	2.00853e-07	D14
ENSG00000075461.5	CACNG4	protein_coding	protein_coding	145.272	3.08147	0.176562	17.4527	3.28556e-68	3.77411e-66	D28
ENSG00000177875.4	CCDC184	protein_coding	protein_coding	55.4378	3.07931	0.296319	10.3919	2.69984e-25	8.28041e-24	D28
ENSG00000129514.5	FOXA1	protein_coding	protein_coding	47.6731	3.07572	0.297372	10.343	4.50079e-25	1.36679e-23	D28
ENSG00000119508.17	NR4A3	protein_coding	protein_coding	41.866	3.07521	0.30885	9.95698	2.35084e-23	6.3936e-22	D28
ENSG00000134121.9	CHL1	protein_coding	protein_coding	8.95748	3.07516	0.567899	5.41497	6.12993e-08	5.29752e-07	D28
ENSG00000149926.13	FAM57B	protein_coding	protein_coding	31.2855	3.07276	0.351031	8.75353	2.06787e-18	4.19334e-17	D28
ENSG00000128242.12	GAL3ST1	protein_coding	protein_coding	5.53863	3.07036	0.671676	4.5712	4.84944e-06	3.20191e-05	D28
ENSG00000139445.17	FOXN4	protein_coding	protein_coding	9.32123	3.06808	0.633209	4.84528	1.26434e-06	9.12671e-06	D28
ENSG00000244509.3	APOBEC3C	protein_coding	protein_coding	66.4068	-3.06621	0.327435	-9.36435	7.65228e-21	1.79368e-19	D14
ENSG00000068615.18	REEP1	protein_coding	protein_coding	28.9373	3.06232	0.375195	8.16193	3.29721e-16	5.8577e-15	D28
ENSG00000280870.2	MIR325HG	lncRNA	lincRNA	5.58436	3.06154	0.671322	4.56046	5.10419e-06	3.35813e-05	D28
ENSG00000250742.2	LINC02381	lncRNA	lincRNA	6.01109	3.0565	0.670186	4.56067	5.09912e-06	3.35598e-05	D28
ENSG00000170608.2	FOXA3	protein_coding	protein_coding	8.89555	-3.05262	0.559973	-5.45138	4.99808e-08	4.37456e-07	D14
ENSG00000254656.2	RTL1	protein_coding	protein_coding	45.7961	3.05065	0.300416	10.1548	3.15556e-24	9.0479e-23	D28
ENSG00000123496.7	IL13RA2	protein_coding	protein_coding	140.593	3.04894	0.208686	14.6101	2.41991e-48	1.68247e-46	D28
ENSG00000185567.6	AHNAK2	protein_coding	protein_coding	486.141	-3.04315	0.136706	-22.2606	8.90655e-110	1.93786e-107	D14
ENSG00000147724.11	FAM135B	protein_coding	protein_coding	4.38639	3.03751	0.703205	4.31952	1.56372e-05	9.47556e-05	D28
ENSG00000196091.13	MYBPC1	protein_coding	protein_coding	27.8967	3.03394	0.357576	8.48474	2.16204e-17	4.10099e-16	D28
ENSG00000185101.12	ANO9	protein_coding	protein_coding	21.3507	-3.02893	0.481897	-6.28542	3.26968e-10	3.62962e-09	D14
ENSG00000174672.15	BRSK2	protein_coding	protein_coding	80.2596	3.02762	0.224281	13.4992	1.58097e-41	9.43174e-40	D28
ENSG00000189143.9	CLDN4	protein_coding	protein_coding	151.888	-3.02638	0.229901	-13.1638	1.41764e-39	7.96893e-38	D14
ENSG00000122861.15	PLAU	protein_coding	protein_coding	62.477	-3.02607	0.331775	-9.12086	7.45272e-20	1.65662e-18	D14
ENSG00000169862.18	CTNND2	protein_coding	protein_coding	126.519	3.02441	0.178851	16.9102	3.78192e-64	4.01971e-62	D28
ENSG00000085831.15	TTC39A	protein_coding	protein_coding	49.2343	-3.02301	0.364827	-8.28616	1.16965e-16	2.13539e-15	D14
ENSG00000134954.14	ETS1	protein_coding	protein_coding	101.211	-3.02096	0.275865	-10.9509	6.58173e-28	2.32295e-26	D14
ENSG00000147872.9	PLIN2	protein_coding	protein_coding	646.78	-3.02	0.117685	-25.6617	3.13375e-145	9.65926e-143	D14
ENSG00000185527.11	PDE6G	protein_coding	protein_coding	9.02972	-3.01639	0.570859	-5.28395	1.26425e-07	1.0551e-06	D14
ENSG00000070808.15	CAMK2A	protein_coding	protein_coding	21.2384	3.01572	0.425278	7.09118	1.32976e-12	1.82764e-11	D28
ENSG00000162645.12	GBP2	protein_coding	protein_coding	41.6064	-3.01392	0.38926	-7.7427	9.7329e-15	1.56522e-13	D14
ENSG00000178038.16	ALS2CL	protein_coding	protein_coding	55.9903	-3.01088	0.349462	-8.61578	6.94679e-18	1.37112e-16	D14
ENSG00000140067.6	FAM181A	protein_coding	protein_coding	35.3863	3.00433	0.330294	9.09591	9.37937e-20	2.06749e-18	D28
ENSG00000145920.14	CPLX2	protein_coding	protein_coding	69.6988	3.003	0.279011	10.763	5.14502e-27	1.72377e-25	D28
ENSG00000117461.14	PIK3R3	protein_coding	protein_coding	117.859	3.00275	0.208579	14.3962	5.46363e-47	3.63469e-45	D28
ENSG00000140945.16	CDH13	protein_coding	protein_coding	24.6313	3.00177	0.416485	7.20739	5.70335e-13	8.02112e-12	D28
ENSG00000153789.12	FAM92B	protein_coding	protein_coding	7.51324	2.99972	0.614268	4.88341	1.04269e-06	7.65829e-06	D28
ENSG00000101695.8	RNF125	protein_coding	protein_coding	10.929	-2.99932	0.542348	-5.53024	3.19785e-08	2.86397e-07	D14
ENSG00000115266.11	APC2	protein_coding	protein_coding	91.3848	2.99918	0.219793	13.6455	2.14665e-42	1.30593e-40	D28
ENSG00000164220.6	F2RL2	protein_coding	protein_coding	12.1863	-2.99696	0.550737	-5.44172	5.27676e-08	4.59889e-07	D14
ENSG00000104783.12	KCNN4	protein_coding	protein_coding	12.095	-2.99691	0.555617	-5.39384	6.89695e-08	5.92715e-07	D14
ENSG00000113805.8	CNTN3	protein_coding	protein_coding	19.1288	2.99664	0.435371	6.88297	5.86184e-12	7.57574e-11	D28
ENSG00000167612.12	ANKRD33	protein_coding	protein_coding	10.8373	-2.9932	0.583825	-5.12688	2.94586e-07	2.33422e-06	D14
ENSG00000157005.3	SST	protein_coding	protein_coding	52.0256	2.9928	0.266226	11.2416	2.54737e-29	9.63416e-28	D28
ENSG00000141433.12	ADCYAP1	protein_coding	protein_coding	9.27659	2.99224	0.569452	5.25458	1.48359e-07	1.22489e-06	D28
ENSG00000174721.9	FGFBP3	protein_coding	protein_coding	138.66	2.98636	0.179226	16.6625	2.45499e-62	2.46753e-60	D28
ENSG00000196358.10	NTNG2	protein_coding	protein_coding	17.8035	2.98494	0.50004	5.96939	2.3814e-09	2.41456e-08	D28
ENSG00000058085.14	LAMC2	protein_coding	protein_coding	35.1897	-2.98247	0.402153	-7.41624	1.20489e-13	1.76571e-12	D14
ENSG00000168243.10	GNG4	protein_coding	protein_coding	73.8957	2.98203	0.23505	12.6868	7.00298e-37	3.64826e-35	D28
ENSG00000138207.13	RBP4	protein_coding	protein_coding	6.54187	2.98032	0.621396	4.79617	1.61725e-06	1.14992e-05	D28
ENSG00000156234.7	CXCL13	protein_coding	protein_coding	74.9386	-2.97832	0.306427	-9.71951	2.48981e-22	6.37765e-21	D14
ENSG00000163395.16	IGFN1	protein_coding	protein_coding	34.9402	2.97688	0.326146	9.12745	7.01339e-20	1.56084e-18	D28
ENSG00000276337.1	AC105429.1	lncRNA	sense_intronic	8.7352	-2.97476	0.571826	-5.20222	1.96926e-07	1.60086e-06	D14
ENSG00000100985.7	MMP9	protein_coding	protein_coding	16.8659	-2.97067	0.511805	-5.8043	6.46356e-09	6.27821e-08	D14
ENSG00000180071.19	ANKRD18A	protein_coding	protein_coding	32.6021	-2.97049	0.411367	-7.22104	5.15933e-13	7.27816e-12	D14
ENSG00000130037.4	KCNA5	protein_coding	protein_coding	5.32599	2.96794	0.651228	4.55745	5.17787e-06	3.40055e-05	D28
ENSG00000144771.7	LRTM1	protein_coding	protein_coding	4.52063	2.96615	0.678221	4.37344	1.22306e-05	7.54225e-05	D28
ENSG00000196361.9	ELAVL3	protein_coding	protein_coding	88.6958	2.95895	0.218184	13.5617	6.75267e-42	4.04155e-40	D28
ENSG00000157087.18	ATP2B2	protein_coding	protein_coding	5.5267	2.95814	0.649998	4.551	5.3391e-06	3.50147e-05	D28
ENSG00000168824.14	NSG1	protein_coding	protein_coding	49.2401	2.95761	0.301256	9.81759	9.45772e-23	2.48807e-21	D28
ENSG00000110719.9	TCIRG1	protein_coding	protein_coding	141.797	-2.9561	0.235047	-12.5766	2.83922e-36	1.44652e-34	D14
ENSG00000183876.8	ARSI	protein_coding	protein_coding	16.4627	-2.95432	0.488775	-6.04434	1.50022e-09	1.55522e-08	D14
ENSG00000087258.14	GNAO1	protein_coding	protein_coding	68.2133	2.95286	0.237138	12.4521	1.3621e-35	6.75353e-34	D28
ENSG00000205922.4	ONECUT3	protein_coding	protein_coding	14.0433	2.95274	0.497609	5.93385	2.95919e-09	2.95983e-08	D28
ENSG00000116962.14	NID1	protein_coding	protein_coding	190.254	-2.95007	0.206345	-14.2968	2.2913e-46	1.50802e-44	D14
ENSG00000170091.10	NSG2	protein_coding	protein_coding	77.8409	2.94902	0.409082	7.20887	5.64197e-13	7.94084e-12	D28
ENSG00000114654.7	EFCC1	protein_coding	protein_coding	83.2384	2.94767	0.229228	12.8591	7.64752e-38	4.08767e-36	D28
ENSG00000215915.9	ATAD3C	protein_coding	protein_coding	8.31159	-2.93892	0.574696	-5.11386	3.15633e-07	2.48926e-06	D14
ENSG00000148408.12	CACNA1B	protein_coding	protein_coding	19.6418	2.92898	0.423721	6.91253	4.76094e-12	6.21813e-11	D28
ENSG00000135218.18	CD36	protein_coding	protein_coding	41.1011	2.92593	0.403906	7.24409	4.35349e-13	6.17435e-12	D28
ENSG00000245532.8	NEAT1	lncRNA	lincRNA	572.934	-2.92195	0.12188	-23.974	5.19454e-127	1.33427e-124	D14
ENSG00000125144.13	MT1G	protein_coding	protein_coding	8.10414	-2.91751	0.569748	-5.12071	3.04385e-07	2.40774e-06	D14
ENSG00000130203.9	APOE	protein_coding	protein_coding	562.359	-2.91653	0.125097	-23.3142	3.18321e-120	7.64548e-118	D14
ENSG00000230316.6	FEZF1-AS1	lncRNA	antisense	19.4744	2.91592	0.484779	6.01494	1.79957e-09	1.84793e-08	D28
ENSG00000137204.14	SLC22A7	protein_coding	protein_coding	9.49745	-2.91259	0.590107	-4.93569	7.98661e-07	5.96063e-06	D14
ENSG00000185008.17	ROBO2	protein_coding	protein_coding	42.0353	2.91128	0.303672	9.58692	9.07566e-22	2.26207e-20	D28
ENSG00000070882.12	OSBPL3	protein_coding	protein_coding	119.394	-2.91078	0.251738	-11.5627	6.36388e-31	2.60384e-29	D14
ENSG00000267121.5	AC008105.3	lncRNA	antisense	7.52845	-2.90999	0.574069	-5.06906	3.99777e-07	3.10911e-06	D14
ENSG00000156535.14	CD109	protein_coding	protein_coding	143.491	-2.90583	0.22982	-12.644	1.20808e-36	6.24085e-35	D14
ENSG00000179046.8	TRIML2	protein_coding	protein_coding	15.1445	-2.90209	0.497017	-5.83901	5.25111e-09	5.14103e-08	D14
ENSG00000102760.12	RGCC	protein_coding	protein_coding	32.4177	2.89938	0.397947	7.28585	3.19655e-13	4.57562e-12	D28
ENSG00000269113.3	TRABD2B	protein_coding	protein_coding	40.9878	2.89753	0.311775	9.29363	1.49108e-20	3.4384e-19	D28
ENSG00000141738.13	GRB7	protein_coding	protein_coding	14.6114	-2.89715	0.509576	-5.68543	1.30488e-08	1.22874e-07	D14
ENSG00000126583.10	PRKCG	protein_coding	protein_coding	57.7942	2.89704	0.254725	11.3732	5.68815e-30	2.22403e-28	D28
ENSG00000167858.12	TEKT1	protein_coding	protein_coding	20.0825	2.89352	0.597319	4.84418	1.27136e-06	9.17127e-06	D28
ENSG00000144619.14	CNTN4	protein_coding	protein_coding	18.0413	2.89049	0.458094	6.30982	2.79356e-10	3.13496e-09	D28
ENSG00000163814.7	CDCP1	protein_coding	protein_coding	31.965	-2.88569	0.412851	-6.98968	2.75517e-12	3.679e-11	D14
ENSG00000008735.13	MAPK8IP2	protein_coding	protein_coding	62.2318	2.88274	0.260567	11.0633	1.88933e-28	6.81117e-27	D28
ENSG00000102359.6	SRPX2	protein_coding	protein_coding	38.0638	-2.88051	0.386784	-7.44733	9.52452e-14	1.40356e-12	D14
ENSG00000027075.14	PRKCH	protein_coding	protein_coding	11.3041	-2.87512	0.526041	-5.4656	4.61354e-08	4.06493e-07	D14
ENSG00000122641.10	INHBA	protein_coding	protein_coding	46.7082	-2.86959	0.361486	-7.93832	2.04936e-15	3.4424e-14	D14
ENSG00000141574.7	SECTM1	protein_coding	protein_coding	3.39587	-2.86938	0.672835	-4.26461	2.00249e-05	0.000119234	D14
ENSG00000078018.19	MAP2	protein_coding	protein_coding	1192.99	2.86862	0.0673642	42.5838	0	0	D28
ENSG00000183798.4	EMILIN3	protein_coding	protein_coding	11.4267	2.86859	0.563869	5.08733	3.6314e-07	2.84332e-06	D28
ENSG00000135447.16	PPP1R1A	protein_coding	protein_coding	49.7011	2.86626	0.276072	10.3823	2.98482e-25	9.12418e-24	D28
ENSG00000170381.13	SEMA3E	protein_coding	protein_coding	47.674	-2.8617	0.360952	-7.9282	2.2234e-15	3.7246e-14	D14
ENSG00000131981.15	LGALS3	protein_coding	protein_coding	437.38	-2.8602	0.136518	-20.951	1.83653e-97	3.32989e-95	D14
ENSG00000180616.8	SSTR2	protein_coding	protein_coding	46.2949	2.85694	0.304926	9.36929	7.30248e-21	1.71604e-19	D28
ENSG00000101825.7	MXRA5	protein_coding	protein_coding	609.721	-2.85407	0.118303	-24.1251	1.3633e-128	3.65404e-126	D14
ENSG00000112238.11	PRDM13	protein_coding	protein_coding	3.28786	2.84962	0.712152	4.00142	6.29628e-05	0.000345529	D28
ENSG00000169607.12	CKAP2L	protein_coding	protein_coding	22.6609	2.84827	0.4434	6.4237	1.33002e-10	1.55091e-09	D28
ENSG00000028277.21	POU2F2	protein_coding	protein_coding	42.331	2.84819	0.29602	9.62161	6.48096e-22	1.63073e-20	D28
ENSG00000167755.14	KLK6	protein_coding	protein_coding	10.2317	-2.84635	0.54303	-5.2416	1.59193e-07	1.30956e-06	D14
ENSG00000172238.4	ATOH1	protein_coding	protein_coding	5.51075	2.84347	0.704773	4.03459	5.46981e-05	0.000303689	D28
ENSG00000166923.10	GREM1	protein_coding	protein_coding	79.9472	-2.84293	0.291398	-9.75617	1.73582e-22	4.47731e-21	D14
ENSG00000153822.13	KCNJ16	protein_coding	protein_coding	10.4052	2.84111	0.523651	5.42558	5.77657e-08	5.01088e-07	D28
ENSG00000049540.16	ELN	protein_coding	protein_coding	144.006	2.8405	0.169214	16.7864	3.06769e-63	3.22352e-61	D28
ENSG00000155093.18	PTPRN2	protein_coding	protein_coding	21.9336	2.83743	0.407005	6.97149	3.13605e-12	4.16953e-11	D28
ENSG00000184224.3	C11orf72	lncRNA	lincRNA	50.3962	-2.83432	0.350897	-8.07736	6.61848e-16	1.15148e-14	D14
ENSG00000183044.11	ABAT	protein_coding	protein_coding	228.278	2.83315	0.216296	13.0984	3.36095e-39	1.87157e-37	D28
ENSG00000178726.6	THBD	protein_coding	protein_coding	7.07195	-2.83286	0.576555	-4.91342	8.95001e-07	6.63147e-06	D14
ENSG00000170909.13	OSCAR	protein_coding	protein_coding	3.2604	-2.83102	0.673476	-4.2036	2.62702e-05	0.000154137	D14
ENSG00000128340.14	RAC2	protein_coding	protein_coding	5.27121	-2.82842	0.616098	-4.59085	4.41437e-06	2.92824e-05	D14
ENSG00000105711.11	SCN1B	protein_coding	protein_coding	19.457	-2.82706	0.469656	-6.01943	1.75032e-09	1.79936e-08	D14
ENSG00000168918.13	INPP5D	protein_coding	protein_coding	53.6325	-2.8257	0.342975	-8.23881	1.73937e-16	3.15064e-15	D14
ENSG00000101204.16	CHRNA4	protein_coding	protein_coding	30.2742	2.82428	0.350117	8.06668	7.22329e-16	1.24965e-14	D28
ENSG00000184012.11	TMPRSS2	protein_coding	protein_coding	4.79059	-2.82213	0.634913	-4.44491	8.79278e-06	5.56325e-05	D14
ENSG00000185615.15	PDIA2	protein_coding	protein_coding	12.0181	2.82011	0.496621	5.67861	1.35795e-08	1.27546e-07	D28
ENSG00000140807.6	NKD1	protein_coding	protein_coding	415.832	2.81975	0.104673	26.9387	7.74574e-160	2.92346e-157	D28
ENSG00000169884.13	WNT10B	protein_coding	protein_coding	24.2584	2.81916	0.438453	6.42979	1.27779e-10	1.49471e-09	D28
ENSG00000101447.14	FAM83D	protein_coding	protein_coding	35.1782	2.81811	0.337738	8.34409	7.17664e-17	1.32725e-15	D28
ENSG00000174307.6	PHLDA3	protein_coding	protein_coding	128.292	-2.81738	0.237576	-11.8589	1.93556e-32	8.46248e-31	D14
ENSG00000101187.15	SLCO4A1	protein_coding	protein_coding	12.5916	-2.81553	0.516931	-5.44663	5.13329e-08	4.48019e-07	D14
ENSG00000127084.18	FGD3	protein_coding	protein_coding	11.2542	2.8147	0.508503	5.53527	3.10748e-08	2.78844e-07	D28
ENSG00000101938.14	CHRDL1	protein_coding	protein_coding	19.7285	2.81148	0.434844	6.4655	1.00963e-10	1.18635e-09	D28
ENSG00000187889.12	FYB2	protein_coding	protein_coding	16.4323	2.81069	0.448898	6.26131	3.81751e-10	4.22003e-09	D28
ENSG00000075426.11	FOSL2	protein_coding	protein_coding	427.113	-2.80643	0.135544	-20.705	3.12528e-95	5.50466e-93	D14
ENSG00000164265.8	SCGB3A2	protein_coding	protein_coding	16.5682	-2.80477	0.484776	-5.7857	7.22094e-09	6.98818e-08	D14
ENSG00000078328.20	RBFOX1	protein_coding	protein_coding	16.0597	2.80429	0.464537	6.03675	1.57251e-09	1.62651e-08	D28
ENSG00000050628.20	PTGER3	protein_coding	protein_coding	3.94941	2.80364	0.684945	4.09324	4.25383e-05	0.000240361	D28
ENSG00000167608.11	TMC4	protein_coding	protein_coding	33.9578	-2.80236	0.400658	-6.9944	2.66401e-12	3.56241e-11	D14
ENSG00000154764.5	WNT7A	protein_coding	protein_coding	21.7497	2.79904	0.390194	7.17346	7.31262e-13	1.02145e-11	D28
ENSG00000143217.8	NECTIN4	protein_coding	protein_coding	7.65475	-2.79896	0.581372	-4.81441	1.47633e-06	1.05418e-05	D14
ENSG00000078081.7	LAMP3	protein_coding	protein_coding	5.66259	-2.79877	0.626078	-4.47032	7.81009e-06	4.98584e-05	D14
ENSG00000248329.5	APELA	protein_coding	protein_coding	8.81522	-2.78805	0.571354	-4.87973	1.06233e-06	7.78089e-06	D14
ENSG00000196338.12	NLGN3	protein_coding	protein_coding	57.5224	2.78069	0.275449	10.0951	5.80517e-24	1.6391e-22	D28
ENSG00000184347.14	SLIT3	protein_coding	protein_coding	81.0697	2.77985	0.23534	11.8121	3.38192e-32	1.44446e-30	D28
ENSG00000165507.8	DEPP1	protein_coding	protein_coding	16.9963	-2.77971	0.501281	-5.54521	2.93606e-08	2.64617e-07	D14
ENSG00000152954.11	NRSN1	protein_coding	protein_coding	9.36246	2.77942	0.547272	5.07869	3.80048e-07	2.96565e-06	D28
ENSG00000171617.13	ENC1	protein_coding	protein_coding	527.465	2.77812	0.091051	30.5116	1.82657e-204	1.02366e-201	D28
ENSG00000215244.2	AL137145.2	lncRNA	lincRNA	7.50059	-2.77607	0.602046	-4.61106	4.00626e-06	2.68254e-05	D14
ENSG00000106819.11	ASPN	protein_coding	protein_coding	6.04676	2.77581	0.7052	3.93621	8.27789e-05	0.000443743	D28
ENSG00000179603.17	GRM8	protein_coding	protein_coding	5.76138	2.77264	0.652061	4.25212	2.11761e-05	0.000125886	D28
ENSG00000166448.14	TMEM130	protein_coding	protein_coding	55.6096	2.76724	0.261738	10.5725	3.99552e-26	1.28064e-24	D28
ENSG00000130270.16	ATP8B3	protein_coding	protein_coding	38.9974	-2.76641	0.382934	-7.22425	5.03864e-13	7.11877e-12	D14
ENSG00000233818.1	AP000695.2	lncRNA	antisense	3.15093	-2.7602	0.676268	-4.08151	4.47439e-05	0.000251835	D14
ENSG00000181649.6	PHLDA2	protein_coding	protein_coding	5.97175	-2.75887	0.60352	-4.57129	4.84725e-06	3.20161e-05	D14
ENSG00000144191.11	CNGA3	protein_coding	protein_coding	11.4006	2.75638	0.521018	5.29036	1.22074e-07	1.02201e-06	D28
ENSG00000153002.11	CPB1	protein_coding	protein_coding	5.46746	-2.75174	0.628793	-4.37623	1.20747e-05	7.46107e-05	D14
ENSG00000148773.13	MKI67	protein_coding	protein_coding	175.871	2.75104	0.160202	17.1724	4.27733e-66	4.70863e-64	D28
ENSG00000204287.13	HLA-DRA	protein_coding	protein_coding	3.9461	-2.74934	0.658797	-4.17327	3.00259e-05	0.000174622	D14
ENSG00000154975.13	CA10	protein_coding	protein_coding	9.93845	2.74695	0.591882	4.64104	3.46665e-06	2.34499e-05	D28
ENSG00000118640.10	VAMP8	protein_coding	protein_coding	66.8622	-2.74333	0.316776	-8.66017	4.71054e-18	9.39771e-17	D14
ENSG00000011422.11	PLAUR	protein_coding	protein_coding	73.7354	-2.74063	0.301447	-9.09158	9.76081e-20	2.14901e-18	D14
ENSG00000069812.11	HES2	protein_coding	protein_coding	30.5686	-2.73988	0.418604	-6.54529	5.93811e-11	7.14505e-10	D14
ENSG00000171864.4	PRND	protein_coding	protein_coding	3.3112	2.73827	0.70984	3.85758	0.000114514	0.000599099	D28
ENSG00000267909.2	CCDC177	protein_coding	protein_coding	3.96989	2.73746	0.685267	3.99473	6.4768e-05	0.000354175	D28
ENSG00000079841.18	RIMS1	protein_coding	protein_coding	6.49905	2.73615	0.626316	4.36864	1.25023e-05	7.69702e-05	D28
ENSG00000113645.14	WWC1	protein_coding	protein_coding	73.7229	2.73494	0.241198	11.339	8.41101e-30	3.24746e-28	D28
ENSG00000007968.6	E2F2	protein_coding	protein_coding	9.76023	2.73224	0.557615	4.89987	9.59014e-07	7.06895e-06	D28
ENSG00000183631.4	PRR32	protein_coding	protein_coding	4.53936	2.72836	0.662229	4.11996	3.78944e-05	0.000216771	D28
ENSG00000237515.8	SHISA9	protein_coding	protein_coding	159.796	2.72433	0.162371	16.7784	3.51162e-63	3.66914e-61	D28
ENSG00000108947.4	EFNB3	protein_coding	protein_coding	435.597	2.72343	0.0982043	27.7323	2.84861e-169	1.22517e-166	D28
ENSG00000188779.10	SKOR1	protein_coding	protein_coding	6.12799	2.71941	0.629588	4.31935	1.56486e-05	9.47937e-05	D28
ENSG00000166426.7	CRABP1	protein_coding	protein_coding	1411.04	2.71833	0.0523967	51.8798	0	0	D28
ENSG00000117650.12	NEK2	protein_coding	protein_coding	46.307	2.71551	0.311692	8.71214	2.98181e-18	6.00061e-17	D28
ENSG00000215218.3	UBE2QL1	protein_coding	protein_coding	27.6097	2.71528	0.379051	7.16336	7.87219e-13	1.09795e-11	D28
ENSG00000177464.4	GPR4	protein_coding	protein_coding	3.02905	-2.71384	0.678275	-4.00109	6.30525e-05	0.000345919	D14
ENSG00000128594.7	LRRC4	protein_coding	protein_coding	56.1754	2.71383	0.385483	7.04008	1.92123e-12	2.59731e-11	D28
ENSG00000122254.6	HS3ST2	protein_coding	protein_coding	7.10551	2.71291	0.605748	4.47862	7.51287e-06	4.82274e-05	D28
ENSG00000146006.7	LRRTM2	protein_coding	protein_coding	41.9005	2.71049	0.300961	9.0061	2.13523e-19	4.6078e-18	D28
ENSG00000164403.14	SHROOM1	protein_coding	protein_coding	16.6041	-2.71038	0.49162	-5.51316	3.5245e-08	3.14282e-07	D14
ENSG00000133477.16	FAM83F	protein_coding	protein_coding	18.3692	-2.70648	0.472273	-5.73074	9.99937e-09	9.51278e-08	D14
ENSG00000111783.12	RFX4	protein_coding	protein_coding	429.887	2.7056	0.0903565	29.9437	5.32154e-197	2.73379e-194	D28
ENSG00000213654.9	GPSM3	protein_coding	protein_coding	31.0878	-2.704	0.401686	-6.73162	1.67789e-11	2.10522e-10	D14
ENSG00000177469.12	CAVIN1	protein_coding	protein_coding	137.306	-2.70193	0.227719	-11.8652	1.79436e-32	7.88238e-31	D14
ENSG00000075035.9	WSCD2	protein_coding	protein_coding	21.1451	2.70193	0.508727	5.31116	1.08928e-07	9.15691e-07	D28
ENSG00000134376.15	CRB1	protein_coding	protein_coding	13.3028	2.70098	0.485134	5.56749	2.58432e-08	2.34632e-07	D28
ENSG00000115363.13	EVA1A	protein_coding	protein_coding	11.1015	-2.70009	0.528348	-5.11043	3.21427e-07	2.53279e-06	D14
ENSG00000177301.14	KCNA2	protein_coding	protein_coding	16.6748	2.69753	0.474738	5.68215	1.33008e-08	1.25184e-07	D28
ENSG00000148053.15	NTRK2	protein_coding	protein_coding	811.73	2.69474	0.067782	39.756	0	0	D28
ENSG00000145721.11	LIX1	protein_coding	protein_coding	31.6721	2.6929	0.408647	6.5898	4.4041e-11	5.35852e-10	D28
ENSG00000198113.2	TOR4A	protein_coding	protein_coding	35.5168	-2.69132	0.384534	-6.9989	2.57978e-12	3.45228e-11	D14
ENSG00000175899.14	A2M	protein_coding	protein_coding	523.197	-2.69116	0.121045	-22.2327	1.65687e-109	3.56304e-107	D14
ENSG00000231213.6	PLSCR5	protein_coding	protein_coding	4.52623	2.69022	0.660477	4.07315	4.63825e-05	0.00026065	D28
ENSG00000164076.16	CAMKV	protein_coding	protein_coding	95.6187	2.68972	0.201494	13.3489	1.20256e-40	7.08283e-39	D28
ENSG00000116132.11	PRRX1	protein_coding	protein_coding	170.148	-2.68921	0.209009	-12.8665	6.94946e-38	3.72531e-36	D14
ENSG00000109339.21	MAPK10	protein_coding	protein_coding	264.815	2.68811	0.132139	20.343	5.35606e-92	8.8442e-90	D28
ENSG00000171219.8	CDC42BPG	protein_coding	protein_coding	28.1324	-2.68727	0.426141	-6.30607	2.8621e-10	3.20798e-09	D14
ENSG00000198822.10	GRM3	protein_coding	protein_coding	9.79628	2.68676	0.618802	4.34187	1.41278e-05	8.61739e-05	D28
ENSG00000079393.20	DUSP13	protein_coding	protein_coding	7.30478	-2.68592	0.579273	-4.63671	3.54001e-06	2.39091e-05	D14
ENSG00000171540.7	OTP	protein_coding	protein_coding	2.72479	2.68535	0.712101	3.77102	0.000162582	0.000825815	D28
ENSG00000228526.7	MIR34AHG	lncRNA	lincRNA	62.1861	-2.68164	0.314897	-8.51593	1.65261e-17	3.16622e-16	D14
ENSG00000270069.1	MIR222HG	lncRNA	lincRNA	4.24909	-2.68114	0.641365	-4.18037	2.91031e-05	0.000169951	D14
ENSG00000204347.3	BTBD17	protein_coding	protein_coding	18.7139	2.67948	0.431314	6.21236	5.21938e-10	5.69482e-09	D28
ENSG00000065609.14	SNAP91	protein_coding	protein_coding	33.0612	2.67733	0.33103	8.08788	6.0714e-16	1.06029e-14	D28
ENSG00000102034.16	ELF4	protein_coding	protein_coding	118.393	-2.67702	0.238551	-11.222	3.17876e-29	1.19488e-27	D14
ENSG00000134107.4	BHLHE40	protein_coding	protein_coding	336.199	-2.67666	0.146599	-18.2584	1.77274e-74	2.2152e-72	D14
ENSG00000164733.20	CTSB	protein_coding	protein_coding	3039.88	-2.67236	0.0537318	-49.7352	0	0	D14
ENSG00000089101.17	CFAP61	protein_coding	protein_coding	7.63541	2.667	0.647781	4.11714	3.83609e-05	0.000218979	D28
ENSG00000163531.15	NFASC	protein_coding	protein_coding	177.717	2.66607	0.147812	18.0369	9.99387e-73	1.21596e-70	D28
ENSG00000157502.13	MUM1L1	protein_coding	protein_coding	125.552	-2.66483	0.234326	-11.3723	5.74565e-30	2.24177e-28	D14
ENSG00000266835.5	GAPLINC	lncRNA	lincRNA	7.08329	-2.65326	0.580244	-4.57266	4.81565e-06	3.1835e-05	D14
ENSG00000158164.6	TMSB15A	protein_coding	protein_coding	83.4888	2.65325	0.226356	11.7215	9.88593e-32	4.1647e-30	D28
ENSG00000163032.11	VSNL1	protein_coding	protein_coding	5.30527	2.65224	0.639798	4.14543	3.39181e-05	0.000195277	D28
ENSG00000165029.15	ABCA1	protein_coding	protein_coding	272.073	-2.65118	0.16564	-16.0057	1.16627e-57	1.06252e-55	D14
ENSG00000231764.8	DLX6-AS1	lncRNA	antisense	4.47029	2.64798	0.66418	3.98685	6.69573e-05	0.000365067	D28
ENSG00000112139.15	MDGA1	protein_coding	protein_coding	71.6872	2.64766	0.232145	11.4052	3.93795e-30	1.5595e-28	D28
ENSG00000122012.13	SV2C	protein_coding	protein_coding	46.0736	2.64684	0.311596	8.49445	1.98865e-17	3.79156e-16	D28
ENSG00000115414.18	FN1	protein_coding	protein_coding	7480.25	-2.64577	0.0392656	-67.3813	0	0	D14
ENSG00000160716.5	CHRNB2	protein_coding	protein_coding	24.1227	2.641	0.393775	6.70688	1.98829e-11	2.48792e-10	D28
ENSG00000254815.5	AP006284.1	lncRNA	antisense	14.6388	-2.64092	0.498009	-5.30296	1.13941e-07	9.56092e-07	D14
ENSG00000149294.16	NCAM1	protein_coding	protein_coding	347.02	2.63922	0.106446	24.7941	1.03804e-135	2.90871e-133	D28
ENSG00000070759.16	TESK2	protein_coding	protein_coding	23.0412	-2.63867	0.436893	-6.03962	1.5448e-09	1.59874e-08	D14
ENSG00000013619.13	MAMLD1	protein_coding	protein_coding	29.3454	2.6386	0.335576	7.8629	3.75355e-15	6.19805e-14	D28
ENSG00000111218.11	PRMT8	protein_coding	protein_coding	16.3585	2.63812	0.435386	6.05925	1.36754e-09	1.42808e-08	D28
ENSG00000260249.2	AC007608.3	lncRNA	antisense	3.58783	2.63617	0.689197	3.82499	0.000130775	0.000678037	D28
ENSG00000256235.2	SMIM3	protein_coding	protein_coding	92.0629	-2.63414	0.264763	-9.94904	2.54623e-23	6.90468e-22	D14
ENSG00000166959.7	MS4A8	protein_coding	protein_coding	5.33759	2.63309	0.639401	4.11806	3.82078e-05	0.000218361	D28
ENSG00000161896.11	IP6K3	protein_coding	protein_coding	27.5615	-2.63268	0.42725	-6.16192	7.18692e-10	7.72312e-09	D14
ENSG00000116014.9	KISS1R	protein_coding	protein_coding	16.7054	-2.62917	0.485365	-5.41689	6.06453e-08	5.2459e-07	D14
ENSG00000057657.16	PRDM1	protein_coding	protein_coding	13.2169	-2.6287	0.519024	-5.06471	4.09032e-07	3.17842e-06	D14
ENSG00000117399.13	CDC20	protein_coding	protein_coding	133.495	2.62733	0.180001	14.5962	2.96764e-48	2.05556e-46	D28
ENSG00000101000.5	PROCR	protein_coding	protein_coding	19.8854	-2.6254	0.452772	-5.79851	6.69048e-09	6.4884e-08	D14
ENSG00000170542.5	SERPINB9	protein_coding	protein_coding	109.007	-2.62503	0.246963	-10.6292	2.17932e-26	7.07093e-25	D14
ENSG00000119614.2	VSX2	protein_coding	protein_coding	3.49259	2.62355	0.691979	3.79137	0.000149817	0.000766237	D28
ENSG00000154134.14	ROBO3	protein_coding	protein_coding	199.083	2.62273	0.129166	20.3051	1.15899e-91	1.89684e-89	D28
ENSG00000146904.8	EPHA1	protein_coding	protein_coding	14.6329	-2.62252	0.492539	-5.3245	1.01232e-07	8.54882e-07	D14
ENSG00000159713.10	TPPP3	protein_coding	protein_coding	108.334	2.62223	0.234732	11.1712	5.64421e-29	2.08352e-27	D28
ENSG00000173890.16	GPR160	protein_coding	protein_coding	8.25987	-2.62187	0.570198	-4.59818	4.26203e-06	2.83838e-05	D14
ENSG00000170743.16	SYT9	protein_coding	protein_coding	6.90377	2.61764	0.591837	4.42291	9.73796e-06	6.11732e-05	D28
ENSG00000132821.11	VSTM2L	protein_coding	protein_coding	90.2995	2.61711	0.207293	12.6252	1.53384e-36	7.85787e-35	D28
ENSG00000101349.16	PAK5	protein_coding	protein_coding	11.4773	2.61496	0.502316	5.20581	1.93155e-07	1.57297e-06	D28
ENSG00000173262.11	SLC2A14	protein_coding	protein_coding	22.7497	-2.61128	0.438547	-5.95439	2.61044e-09	2.63093e-08	D14
ENSG00000143032.7	BARHL2	protein_coding	protein_coding	3.01641	2.60931	0.711461	3.66754	0.000244899	0.00119772	D28
ENSG00000149090.11	PAMR1	protein_coding	protein_coding	46.4619	-2.60896	0.3462	-7.53599	4.8465e-14	7.34682e-13	D14
ENSG00000163885.11	CFAP100	protein_coding	protein_coding	2.89728	2.60573	0.712284	3.65828	0.000253917	0.00123773	D28
ENSG00000145491.11	ROPN1L	protein_coding	protein_coding	9.55185	2.60361	0.645563	4.03308	5.50506e-05	0.000305462	D28
ENSG00000089685.14	BIRC5	protein_coding	protein_coding	78.1378	2.6002	0.237014	10.9707	5.28876e-28	1.87018e-26	D28
ENSG00000141338.13	ABCA8	protein_coding	protein_coding	66.9033	2.59815	0.258978	10.0323	1.09915e-23	3.07065e-22	D28
ENSG00000109255.11	NMU	protein_coding	protein_coding	55.5328	2.59612	0.257259	10.0914	6.02809e-24	1.69944e-22	D28
ENSG00000197565.15	COL4A6	protein_coding	protein_coding	415.584	2.59522	0.11085	23.412	3.22567e-121	7.84941e-119	D28
ENSG00000111077.17	TNS2	protein_coding	protein_coding	78.4421	-2.59485	0.282663	-9.18002	4.31019e-20	9.70921e-19	D14
ENSG00000135097.6	MSI1	protein_coding	protein_coding	233.821	2.59402	0.12383	20.9482	1.94919e-97	3.49983e-95	D28
ENSG00000204531.17	POU5F1	protein_coding	protein_coding	44.5082	-2.59289	0.363796	-7.12731	1.02347e-12	1.41466e-11	D14
ENSG00000165553.4	NGB	protein_coding	protein_coding	2.48741	2.59271	0.713685	3.63285	0.000280306	0.00135352	D28
ENSG00000089327.14	FXYD5	protein_coding	protein_coding	81.8193	-2.59075	0.275339	-9.40931	4.99417e-21	1.19023e-19	D14
ENSG00000092068.19	SLC7A8	protein_coding	protein_coding	534.436	-2.59061	0.11961	-21.6589	5.01591e-104	1.03071e-101	D14
ENSG00000165566.12	AMER2	protein_coding	protein_coding	20.7263	2.58984	0.410624	6.30708	2.84355e-10	3.18912e-09	D28
ENSG00000116745.6	RPE65	protein_coding	protein_coding	9.53415	2.5889	0.619779	4.17713	2.95206e-05	0.000172117	D28
ENSG00000273443.1	AL645608.8	lncRNA	lincRNA	7.37876	-2.58838	0.589983	-4.38721	1.14812e-05	7.12769e-05	D14
ENSG00000188522.14	FAM83G	protein_coding	protein_coding	42.8794	-2.58686	0.359606	-7.19362	6.30969e-13	8.85367e-12	D14
ENSG00000101098.12	RIMS4	protein_coding	protein_coding	44.4222	2.58551	0.296208	8.72868	2.57656e-18	5.19639e-17	D28
ENSG00000170419.10	VSTM2A	protein_coding	protein_coding	5.90024	2.58341	0.614365	4.205	2.61079e-05	0.000153331	D28
ENSG00000135636.13	DYSF	protein_coding	protein_coding	23.0253	-2.58286	0.43631	-5.91978	3.22375e-09	3.21056e-08	D14
ENSG00000129538.13	RNASE1	protein_coding	protein_coding	8.33095	-2.58216	0.584496	-4.41776	9.97295e-06	6.25644e-05	D14
ENSG00000082482.13	KCNK2	protein_coding	protein_coding	5.73765	2.58086	0.659473	3.91352	9.09612e-05	0.000483958	D28
ENSG00000008196.12	TFAP2B	protein_coding	protein_coding	2.40735	2.5808	0.714277	3.61316	0.000302486	0.0014459	D28
ENSG00000119888.10	EPCAM	protein_coding	protein_coding	153.207	-2.57852	0.208749	-12.3522	4.7373e-35	2.28155e-33	D14
ENSG00000136383.6	ALPK3	protein_coding	protein_coding	206.604	-2.57625	0.180493	-14.2734	3.20564e-46	2.10231e-44	D14
ENSG00000173559.12	NABP1	protein_coding	protein_coding	67.401	-2.57612	0.298286	-8.6364	5.8012e-18	1.14746e-16	D14
ENSG00000198873.11	GRK5	protein_coding	protein_coding	206.699	2.57612	0.133175	19.3439	2.29658e-83	3.24221e-81	D28
ENSG00000253958.1	CLDN23	protein_coding	protein_coding	7.07878	-2.57298	0.575745	-4.46896	7.86009e-06	5.01603e-05	D14
ENSG00000171533.11	MAP6	protein_coding	protein_coding	459.446	2.57278	0.0943134	27.2791	7.51161e-164	3.0871e-161	D28
ENSG00000157851.16	DPYSL5	protein_coding	protein_coding	419.907	2.56826	0.144949	17.7183	3.02796e-70	3.58969e-68	D28
ENSG00000115461.4	IGFBP5	protein_coding	protein_coding	8271.84	-2.5681	0.036299	-70.7486	0	0	D14
ENSG00000187688.14	TRPV2	protein_coding	protein_coding	28.315	-2.56798	0.416136	-6.171	6.78609e-10	7.31363e-09	D14
ENSG00000102003.10	SYP	protein_coding	protein_coding	54.6414	2.56724	0.258244	9.94113	2.7568e-23	7.44295e-22	D28
ENSG00000147883.10	CDKN2B	protein_coding	protein_coding	39.3531	-2.56562	0.375704	-6.82885	8.56001e-12	1.09556e-10	D14
ENSG00000170959.14	DCDC1	protein_coding	protein_coding	15.3417	2.56123	0.515935	4.96424	6.89702e-07	5.20626e-06	D28
ENSG00000276170.4	AC244153.1	lncRNA	processed_transcript	5.39996	-2.55844	0.603178	-4.24161	2.21923e-05	0.000131673	D14
ENSG00000280322.1	AL035425.4	lncRNA	TEC	9.63664	2.55743	0.59728	4.2818	1.85389e-05	0.000110957	D28
ENSG00000139865.16	TTC6	protein_coding	protein_coding	11.5111	2.55568	0.500424	5.10703	3.27263e-07	2.57659e-06	D28
ENSG00000184564.9	SLITRK6	protein_coding	protein_coding	102.065	2.55567	0.274667	9.30462	1.34478e-20	3.11268e-19	D28
ENSG00000102678.6	FGF9	protein_coding	protein_coding	11.9144	2.55548	0.488009	5.23654	1.63615e-07	1.34425e-06	D28
ENSG00000110660.14	SLC35F2	protein_coding	protein_coding	26.5871	-2.55547	0.41477	-6.16116	7.22152e-10	7.75579e-09	D14
ENSG00000006611.15	USH1C	protein_coding	protein_coding	13.0065	2.55511	0.522363	4.89144	1.00101e-06	7.3609e-06	D28
ENSG00000284646.1	AL031291.1	lncRNA	lincRNA	2.52218	2.55429	0.715983	3.56753	0.000360361	0.00169667	D28
ENSG00000187957.7	DNER	protein_coding	protein_coding	220.958	2.55129	0.139104	18.3408	3.90772e-75	5.0187e-73	D28
ENSG00000008118.9	CAMK1G	protein_coding	protein_coding	14.3881	2.55065	0.451966	5.64346	1.66667e-08	1.54658e-07	D28
ENSG00000135451.12	TROAP	protein_coding	protein_coding	41.227	2.54871	0.295215	8.63339	5.95583e-18	1.17678e-16	D28
ENSG00000113196.2	HAND1	protein_coding	protein_coding	3.67304	2.54869	0.710175	3.58882	0.000332183	0.00157685	D28
ENSG00000148123.14	PLPPR1	protein_coding	protein_coding	8.88286	2.54662	0.554197	4.59516	4.32415e-06	2.87458e-05	D28
ENSG00000168702.17	LRP1B	protein_coding	protein_coding	32.669	2.54661	0.39175	6.5006	8.0002e-11	9.48434e-10	D28
ENSG00000110786.17	PTPN5	protein_coding	protein_coding	19.7946	2.54337	0.40625	6.26059	3.83519e-10	4.23704e-09	D28
ENSG00000100097.11	LGALS1	protein_coding	protein_coding	675.091	-2.54191	0.104484	-24.3281	9.88531e-131	2.68851e-128	D14
ENSG00000157404.15	KIT	protein_coding	protein_coding	22.2136	2.53976	0.572411	4.43694	9.12463e-06	5.75941e-05	D28
ENSG00000151882.11	CCL28	protein_coding	protein_coding	2.59892	-2.53805	0.682392	-3.71934	0.000199745	0.000993833	D14
ENSG00000250722.5	SELENOP	protein_coding	protein_coding	97.4406	-2.53606	0.263269	-9.63297	5.80254e-22	1.46601e-20	D14
ENSG00000104112.8	SCG3	protein_coding	protein_coding	61.2534	2.53561	0.24548	10.3292	5.2009e-25	1.56909e-23	D28
ENSG00000162458.12	FBLIM1	protein_coding	protein_coding	64.3282	-2.53532	0.305341	-8.30326	1.0129e-16	1.85287e-15	D14
ENSG00000172061.8	LRRC15	protein_coding	protein_coding	38.7738	-2.535	0.368665	-6.87616	6.14875e-12	7.92439e-11	D14
ENSG00000242173.8	ARHGDIG	protein_coding	protein_coding	18.2832	2.53075	0.412237	6.13906	8.30106e-10	8.86373e-09	D28
ENSG00000103723.13	AP3B2	protein_coding	protein_coding	50.9667	2.52876	0.262475	9.63428	5.72922e-22	1.44947e-20	D28
ENSG00000115138.10	POMC	protein_coding	protein_coding	5.79412	-2.52156	0.607083	-4.15357	3.27323e-05	0.000189113	D14
ENSG00000163191.5	S100A11	protein_coding	protein_coding	749.42	-2.51945	0.0974368	-25.8573	2.01317e-147	6.31045e-145	D14
ENSG00000173535.14	TNFRSF10C	protein_coding	protein_coding	17.8622	-2.51845	0.467618	-5.3857	7.21618e-08	6.18425e-07	D14
ENSG00000151615.3	POU4F2	protein_coding	protein_coding	3.3041	2.51639	0.696404	3.61341	0.000302197	0.00144489	D28
ENSG00000275216.2	AL161431.1	lncRNA	lincRNA	31.2452	-2.51628	0.394217	-6.38299	1.73664e-10	1.99736e-09	D14
ENSG00000106809.10	OGN	protein_coding	protein_coding	13.3417	2.5152	0.67562	3.7228	0.000197027	0.000982448	D28
ENSG00000104044.15	OCA2	protein_coding	protein_coding	6.27197	2.5148	0.618654	4.06496	4.80407e-05	0.000268987	D28
ENSG00000006283.17	CACNA1G	protein_coding	protein_coding	113.221	2.51219	0.18018	13.9426	3.4886e-44	2.1945e-42	D28
ENSG00000004948.14	CALCR	protein_coding	protein_coding	7.33804	2.51137	0.573775	4.37693	1.20365e-05	7.43992e-05	D28
ENSG00000271216.1	LINC01050	lncRNA	lincRNA	3.1286	-2.50666	0.665806	-3.76485	0.000166651	0.000843702	D14
ENSG00000151572.17	ANO4	protein_coding	protein_coding	12.5317	2.50657	0.555173	4.51493	6.33387e-06	4.10437e-05	D28
ENSG00000255026.1	AC136475.3	lncRNA	antisense	9.38184	-2.50451	0.567532	-4.41298	1.01959e-05	6.37896e-05	D14
ENSG00000105707.13	HPN	protein_coding	protein_coding	19.5952	-2.50368	0.458717	-5.45802	4.81475e-08	4.2221e-07	D14
ENSG00000105855.9	ITGB8	protein_coding	protein_coding	99.91	2.49825	0.197112	12.6742	8.2156e-37	4.256e-35	D28
ENSG00000268655.2	AC008687.4	protein_coding	protein_coding	3.19885	-2.49806	0.667806	-3.7407	0.000183509	0.000921229	D14
ENSG00000103056.11	SMPD3	protein_coding	protein_coding	46.9784	2.49696	0.445495	5.6049	2.08374e-08	1.91344e-07	D28
ENSG00000169499.14	PLEKHA2	protein_coding	protein_coding	53.9149	-2.49686	0.320216	-7.79741	6.31923e-15	1.02967e-13	D14
ENSG00000233198.3	RNF224	protein_coding	protein_coding	8.30718	-2.49611	0.551883	-4.5229	6.0999e-06	3.96804e-05	D14
ENSG00000156298.12	TSPAN7	protein_coding	protein_coding	29.5513	2.49563	0.338026	7.38296	1.54805e-13	2.25607e-12	D28
ENSG00000107562.16	CXCL12	protein_coding	protein_coding	68.3593	-2.49528	0.292744	-8.52374	1.54477e-17	2.96667e-16	D14
ENSG00000130940.14	CASZ1	protein_coding	protein_coding	24.0305	2.49441	0.384949	6.47985	9.18165e-11	1.08363e-09	D28
ENSG00000149654.9	CDH22	protein_coding	protein_coding	5.46907	2.49428	0.62044	4.02018	5.81525e-05	0.000321324	D28
ENSG00000144834.13	TAGLN3	protein_coding	protein_coding	218.372	2.49312	0.133084	18.7335	2.64224e-78	3.56683e-76	D28
ENSG00000175175.5	PPM1E	protein_coding	protein_coding	36.8898	2.49228	0.319773	7.7939	6.49717e-15	1.0568e-13	D28
ENSG00000140287.10	HDC	protein_coding	protein_coding	3.30588	2.492	0.693382	3.59398	0.00032567	0.00154791	D28
ENSG00000163888.3	CAMK2N2	protein_coding	protein_coding	3.98186	2.49074	0.668623	3.72518	0.000195177	0.000974253	D28
ENSG00000091490.10	SEL1L3	protein_coding	protein_coding	142.74	-2.48979	0.221278	-11.2519	2.26695e-29	8.5912e-28	D14
ENSG00000164330.16	EBF1	protein_coding	protein_coding	39.1081	2.4887	0.314909	7.90292	2.72436e-15	4.53096e-14	D28
ENSG00000075043.18	KCNQ2	protein_coding	protein_coding	137.371	2.48753	0.165582	15.023	5.19424e-51	3.78198e-49	D28
ENSG00000177108.5	ZDHHC22	protein_coding	protein_coding	11.9979	2.48733	0.492933	5.04598	4.51214e-07	3.48279e-06	D28
ENSG00000225194.3	LINC00092	lncRNA	lincRNA	2.61148	-2.4863	0.6853	-3.62804	0.000285577	0.00137646	D14
ENSG00000078053.16	AMPH	protein_coding	protein_coding	75.5005	2.48552	0.242201	10.2622	1.043e-24	3.05693e-23	D28
ENSG00000072657.8	TRHDE	protein_coding	protein_coding	2.64156	2.48549	0.713333	3.48433	0.000493374	0.00225741	D28
ENSG00000113263.12	ITK	protein_coding	protein_coding	5.75564	-2.48301	0.595322	-4.17086	3.03446e-05	0.00017642	D14
ENSG00000132872.11	SYT4	protein_coding	protein_coding	177.829	2.48203	0.142201	17.4544	3.18869e-68	3.68573e-66	D28
ENSG00000109854.13	HTATIP2	protein_coding	protein_coding	56.1248	-2.47618	0.315168	-7.8567	3.94382e-15	6.50477e-14	D14
ENSG00000181234.9	TMEM132C	protein_coding	protein_coding	6.90214	2.47531	0.706548	3.50338	0.000459395	0.00211502	D28
ENSG00000280294.1	AC011008.2	lncRNA	TEC	18.5218	2.47415	0.409645	6.03974	1.54364e-09	1.59844e-08	D28
ENSG00000181195.10	PENK	protein_coding	protein_coding	54.3674	2.47399	0.274469	9.01371	1.99206e-19	4.319e-18	D28
ENSG00000198768.10	APCDD1L	protein_coding	protein_coding	10.6899	-2.47275	0.541201	-4.56901	4.90028e-06	3.23433e-05	D14
ENSG00000226321.5	CROCC2	protein_coding	protein_coding	4.79354	2.47031	0.708533	3.48652	0.000489358	0.0022407	D28
ENSG00000183454.16	GRIN2A	protein_coding	protein_coding	26.1695	2.46885	0.356304	6.92905	4.23681e-12	5.56107e-11	D28
ENSG00000279713.1	AC080038.3	lncRNA	TEC	8.07606	-2.4681	0.551594	-4.47449	7.65923e-06	4.90251e-05	D14
ENSG00000170961.6	HAS2	protein_coding	protein_coding	85.7612	-2.46691	0.269715	-9.14636	5.88845e-20	1.31841e-18	D14
ENSG00000168743.12	NPNT	protein_coding	protein_coding	23.1433	-2.46665	0.439341	-5.61443	1.97206e-08	1.8172e-07	D14
ENSG00000112539.14	C6orf118	protein_coding	protein_coding	17.6045	2.46576	0.490378	5.02828	4.94887e-07	3.80242e-06	D28
ENSG00000077327.15	SPAG6	protein_coding	protein_coding	33.8816	2.46313	0.469727	5.24375	1.57345e-07	1.29619e-06	D28
ENSG00000128052.9	KDR	protein_coding	protein_coding	103.599	-2.46258	0.246007	-10.0102	1.37443e-23	3.8109e-22	D14
ENSG00000175356.13	SCUBE2	protein_coding	protein_coding	6.0438	2.46135	0.6206	3.96607	7.30659e-05	0.000395574	D28
ENSG00000126550.8	HTN1	protein_coding	protein_coding	3.75799	-2.46085	0.663285	-3.7101	0.000207178	0.0010275	D14
ENSG00000105374.9	NKG7	protein_coding	protein_coding	2.3959	-2.4603	0.683951	-3.59718	0.000321682	0.00152974	D14
ENSG00000230623.5	AC104461.1	lncRNA	processed_transcript	10.6873	-2.4578	0.521559	-4.71242	2.44798e-06	1.69752e-05	D14
ENSG00000188064.9	WNT7B	protein_coding	protein_coding	13.5608	2.45634	0.458542	5.35684	8.46884e-08	7.2243e-07	D28
ENSG00000215386.12	MIR99AHG	lncRNA	lincRNA	33.864	2.45628	0.356046	6.89878	5.24512e-12	6.80724e-11	D28
ENSG00000184988.8	TMEM106A	protein_coding	protein_coding	15.6491	-2.45597	0.478514	-5.13249	2.85931e-07	2.27148e-06	D14
ENSG00000133636.10	NTS	protein_coding	protein_coding	13.7246	2.45559	0.491409	4.99704	5.82179e-07	4.43444e-06	D28
ENSG00000127377.9	CRYGN	protein_coding	protein_coding	3.4969	-2.45365	0.652476	-3.76052	0.000169561	0.000856794	D14
ENSG00000184363.9	PKP3	protein_coding	protein_coding	11.5528	-2.45242	0.513657	-4.77443	1.80219e-06	1.27614e-05	D14
ENSG00000140939.14	NOL3	protein_coding	protein_coding	132.277	-2.45227	0.219716	-11.1611	6.32369e-29	2.32969e-27	D14
ENSG00000184005.10	ST6GALNAC3	protein_coding	protein_coding	59.1968	2.45177	0.27002	9.07993	1.08647e-19	2.38636e-18	D28
ENSG00000174791.10	RIN1	protein_coding	protein_coding	35.6134	-2.45143	0.371948	-6.59078	4.37532e-11	5.33051e-10	D14
ENSG00000144152.12	FBLN7	protein_coding	protein_coding	11.6123	2.44847	0.501371	4.88355	1.0419e-06	7.65552e-06	D28
ENSG00000262874.1	C19orf84	protein_coding	protein_coding	2.4086	-2.44756	0.684727	-3.57451	0.00035089	0.00165672	D14
ENSG00000155511.17	GRIA1	protein_coding	protein_coding	52.0039	2.44479	0.333411	7.33267	2.25613e-13	3.2623e-12	D28
ENSG00000111206.12	FOXM1	protein_coding	protein_coding	38.6843	2.44337	0.316102	7.72969	1.07811e-14	1.72928e-13	D28
ENSG00000095752.6	IL11	protein_coding	protein_coding	18.9651	-2.44041	0.460609	-5.29822	1.16938e-07	9.79903e-07	D14
ENSG00000141934.9	PLPP2	protein_coding	protein_coding	7.97433	-2.43922	0.554938	-4.39548	1.10529e-05	6.88258e-05	D14
ENSG00000166165.12	CKB	protein_coding	protein_coding	963.494	2.43898	0.112832	21.616	1.26904e-103	2.57907e-101	D28
ENSG00000117598.11	PLPPR5	protein_coding	protein_coding	5.44012	2.43722	0.639513	3.81106	0.000138372	0.000712433	D28
ENSG00000169435.13	RASSF6	protein_coding	protein_coding	7.4249	-2.43513	0.590428	-4.12434	3.71793e-05	0.000212877	D14
ENSG00000249859.9	PVT1	lncRNA	lincRNA	21.566	-2.43352	0.451937	-5.38464	7.25879e-08	6.21788e-07	D14
ENSG00000203685.9	STUM	protein_coding	protein_coding	11.3682	2.43263	0.511786	4.75322	2.00202e-06	1.40781e-05	D28
ENSG00000116717.12	GADD45A	protein_coding	protein_coding	161.397	-2.43219	0.197057	-12.3426	5.3427e-35	2.56644e-33	D14
ENSG00000103067.13	ESRP2	protein_coding	protein_coding	8.32278	-2.43137	0.546361	-4.45012	8.58224e-06	5.44307e-05	D14
ENSG00000128510.11	CPA4	protein_coding	protein_coding	11.1992	-2.43028	0.524941	-4.62962	3.66343e-06	2.46638e-05	D14
ENSG00000146755.10	TRIM50	protein_coding	protein_coding	2.88908	-2.42732	0.668833	-3.62919	0.000284309	0.00137106	D14
ENSG00000221869.4	CEBPD	protein_coding	protein_coding	86.3318	-2.42582	0.263696	-9.19929	3.60307e-20	8.13616e-19	D14
ENSG00000100626.16	GALNT16	protein_coding	protein_coding	64.4381	2.42539	0.249353	9.72675	2.31874e-22	5.94767e-21	D28
ENSG00000212743.2	AL137145.1	lncRNA	lincRNA	5.50679	-2.42501	0.635738	-3.81448	0.00013647	0.000704207	D14
ENSG00000134343.12	ANO3	protein_coding	protein_coding	6.27438	2.42353	0.599976	4.03938	5.35927e-05	0.000297999	D28
ENSG00000167994.11	RAB3IL1	protein_coding	protein_coding	74.0815	-2.42338	0.277204	-8.74222	2.28571e-18	4.61989e-17	D14
ENSG00000142273.12	CBLC	protein_coding	protein_coding	4.95451	-2.42175	0.626412	-3.86606	0.000110606	0.000580295	D14
ENSG00000062038.13	CDH3	protein_coding	protein_coding	39.1257	-2.42167	0.359369	-6.73868	1.59831e-11	2.00809e-10	D14
ENSG00000172197.10	MBOAT1	protein_coding	protein_coding	11.6609	-2.41866	0.50919	-4.75	2.03412e-06	1.42821e-05	D14
ENSG00000204866.8	IGFL2	protein_coding	protein_coding	4.7521	-2.41818	0.630394	-3.83598	0.000125067	0.000651177	D14
ENSG00000171227.6	TMEM37	protein_coding	protein_coding	12.6759	-2.41796	0.51216	-4.7211	2.34573e-06	1.63151e-05	D14
ENSG00000235172.7	LINC01366	lncRNA	lincRNA	2.43964	-2.417	0.686534	-3.52058	0.000430612	0.00199492	D14
ENSG00000104899.7	AMH	protein_coding	protein_coding	28.7709	2.41559	0.346636	6.96868	3.1993e-12	4.25057e-11	D28
ENSG00000085552.16	IGSF9	protein_coding	protein_coding	55.6397	2.41303	0.246096	9.80525	1.06877e-22	2.7997e-21	D28
ENSG00000272405.1	AL365181.3	lncRNA	antisense	8.15645	-2.41206	0.560882	-4.30047	1.70435e-05	0.000102572	D14
ENSG00000187583.10	PLEKHN1	protein_coding	protein_coding	3.62756	-2.40852	0.665422	-3.61954	0.000295131	0.0014166	D14
ENSG00000279207.1	AC015813.6	lncRNA	TEC	28.0378	2.4078	0.359549	6.69672	2.13148e-11	2.6563e-10	D28
ENSG00000186185.13	KIF18B	protein_coding	protein_coding	34.6662	2.40468	0.320762	7.49678	6.54062e-14	9.77867e-13	D28
ENSG00000072832.14	CRMP1	protein_coding	protein_coding	631.818	2.40263	0.0766341	31.352	9.14197e-216	5.45392e-213	D28
ENSG00000189057.10	FAM111B	protein_coding	protein_coding	10.9832	2.40214	0.578915	4.14939	3.33364e-05	0.000192183	D28
ENSG00000109805.9	NCAPG	protein_coding	protein_coding	41.0719	2.40203	0.319556	7.51677	5.61462e-14	8.45576e-13	D28
ENSG00000132205.10	EMILIN2	protein_coding	protein_coding	27.7491	-2.40191	0.402271	-5.97088	2.35978e-09	2.39395e-08	D14
ENSG00000087494.15	PTHLH	protein_coding	protein_coding	3.30952	-2.40126	0.653768	-3.67296	0.000239759	0.00117429	D14
ENSG00000152932.7	RAB3C	protein_coding	protein_coding	75.7568	2.40059	0.221082	10.8584	1.81947e-27	6.24291e-26	D28
ENSG00000105971.14	CAV2	protein_coding	protein_coding	22.327	-2.40008	0.433446	-5.5372	3.07346e-08	2.76059e-07	D14
ENSG00000099337.4	KCNK6	protein_coding	protein_coding	14.1217	-2.39987	0.483849	-4.95995	7.05102e-07	5.31167e-06	D14
ENSG00000135245.9	HILPDA	protein_coding	protein_coding	95.0375	-2.39871	0.25125	-9.54707	1.33417e-21	3.29435e-20	D14
ENSG00000110092.3	CCND1	protein_coding	protein_coding	115.591	2.39578	0.181276	13.2162	7.07416e-40	4.01318e-38	D28
ENSG00000087086.14	FTL	protein_coding	protein_coding	8056.32	-2.39552	0.0361161	-66.3283	0	0	D14
ENSG00000104419.14	NDRG1	protein_coding	protein_coding	743.127	-2.39546	0.0948768	-25.2481	1.18727e-140	3.5415e-138	D14
ENSG00000145626.11	UGT3A1	protein_coding	protein_coding	8.63456	-2.39498	0.555469	-4.31163	1.62053e-05	9.78133e-05	D14
ENSG00000278921.2	EPB41L4A-DT	lncRNA	lincRNA	3.90233	2.39026	0.671128	3.56155	0.000368667	0.00173137	D28
ENSG00000156711.16	MAPK13	protein_coding	protein_coding	49.7596	-2.38634	0.327425	-7.28822	3.14072e-13	4.50268e-12	D14
ENSG00000167748.10	KLK1	protein_coding	protein_coding	3.69451	-2.38365	0.663978	-3.58996	0.000330729	0.00157035	D14
ENSG00000164687.10	FABP5	protein_coding	protein_coding	321.435	-2.38206	0.142834	-16.6772	1.92096e-62	1.95199e-60	D14
ENSG00000156970.12	BUB1B	protein_coding	protein_coding	54.846	2.38182	0.264611	9.0012	2.23259e-19	4.80669e-18	D28
ENSG00000115163.14	CENPA	protein_coding	protein_coding	29.7004	2.38091	0.341234	6.97736	3.00782e-12	4.00479e-11	D28
ENSG00000140853.15	NLRC5	protein_coding	protein_coding	13.1205	-2.38066	0.516256	-4.6114	3.99967e-06	2.67967e-05	D14
ENSG00000118193.11	KIF14	protein_coding	protein_coding	23.4233	2.37965	0.398853	5.96625	2.42771e-09	2.45882e-08	D28
ENSG00000135679.23	MDM2	protein_coding	protein_coding	472.729	-2.37908	0.119191	-19.9602	1.22276e-88	1.93279e-86	D14
ENSG00000100095.18	SEZ6L	protein_coding	protein_coding	120.885	2.37844	0.163611	14.5371	7.04757e-48	4.79183e-46	D28
ENSG00000059804.15	SLC2A3	protein_coding	protein_coding	1413.22	-2.37447	0.0690589	-34.3832	4.49595e-259	3.61514e-256	D14
ENSG00000142765.17	SYTL1	protein_coding	protein_coding	46.381	-2.37378	0.335358	-7.07835	1.45879e-12	1.99106e-11	D14
ENSG00000131747.14	TOP2A	protein_coding	protein_coding	432.094	2.37346	0.0993014	23.9015	2.95294e-126	7.37995e-124	D28
ENSG00000153253.16	SCN3A	protein_coding	protein_coding	25.7387	2.37292	0.363787	6.52284	6.89897e-11	8.24222e-10	D28
ENSG00000172935.8	MRGPRF	protein_coding	protein_coding	5.34557	-2.37196	0.605098	-3.91996	8.8564e-05	0.000472426	D14
ENSG00000124785.8	NRN1	protein_coding	protein_coding	14.0734	2.3691	0.450418	5.25978	1.44226e-07	1.1945e-06	D28
ENSG00000213088.10	ACKR1	protein_coding	protein_coding	2.91479	2.36216	0.699179	3.37848	0.000728885	0.00318902	D28
ENSG00000148204.11	CRB2	protein_coding	protein_coding	151.905	2.36032	0.158599	14.8823	4.29725e-50	3.10241e-48	D28
ENSG00000107105.14	ELAVL2	protein_coding	protein_coding	75.1838	2.36021	0.229971	10.2631	1.03354e-24	3.03402e-23	D28
ENSG00000139116.18	KIF21A	protein_coding	protein_coding	256.8	2.35853	0.124353	18.9665	3.22895e-80	4.42343e-78	D28
ENSG00000176244.6	ACBD7	protein_coding	protein_coding	10.8231	2.35618	0.526491	4.47526	7.6318e-06	4.88721e-05	D28
ENSG00000168748.13	CA7	protein_coding	protein_coding	2.7355	-2.35425	0.672064	-3.50301	0.000460027	0.00211688	D14
ENSG00000157613.10	CREB3L1	protein_coding	protein_coding	58.9868	-2.35279	0.302009	-7.79048	6.67525e-15	1.08386e-13	D14
ENSG00000260838.3	AC022893.2	lncRNA	lincRNA	2.94078	2.35245	0.699987	3.36071	0.000777432	0.00337666	D28
ENSG00000182752.9	PAPPA	protein_coding	protein_coding	55.031	-2.35189	0.321075	-7.32503	2.38838e-13	3.44815e-12	D14
ENSG00000111907.20	TPD52L1	protein_coding	protein_coding	49.7854	-2.34997	0.335373	-7.00702	2.43439e-12	3.26954e-11	D14
ENSG00000176909.11	MAMSTR	protein_coding	protein_coding	8.03521	-2.34936	0.566621	-4.14625	3.37957e-05	0.000194771	D14
ENSG00000090339.8	ICAM1	protein_coding	protein_coding	82.83	-2.34928	0.259657	-9.0476	1.46139e-19	3.17964e-18	D14
ENSG00000170801.9	HTRA3	protein_coding	protein_coding	24.4811	-2.34719	0.426185	-5.50745	3.64061e-08	3.24167e-07	D14
ENSG00000110076.18	NRXN2	protein_coding	protein_coding	67.0303	2.34565	0.227267	10.3211	5.65541e-25	1.70067e-23	D28
ENSG00000122691.12	TWIST1	protein_coding	protein_coding	50.9969	-2.34385	0.332839	-7.04198	1.89522e-12	2.56402e-11	D14
ENSG00000066279.17	ASPM	protein_coding	protein_coding	65.0705	2.34338	0.353928	6.62106	3.56626e-11	4.38526e-10	D28
ENSG00000276644.4	DACH1	protein_coding	protein_coding	108.093	2.3419	0.185271	12.6404	1.26447e-36	6.49584e-35	D28
ENSG00000228592.1	D21S2088E	lncRNA	lincRNA	5.75119	-2.34183	0.585009	-4.00306	6.25277e-05	0.000343243	D14
ENSG00000168685.14	IL7R	protein_coding	protein_coding	3.91006	-2.34087	0.646893	-3.61864	0.000296156	0.00142004	D14
ENSG00000196954.13	CASP4	protein_coding	protein_coding	2.74857	-2.33855	0.673883	-3.47026	0.00051996	0.00236443	D14
ENSG00000087245.12	MMP2	protein_coding	protein_coding	1581.23	-2.33666	0.0654019	-35.7278	1.46363e-279	1.5038e-276	D14
ENSG00000143355.15	LHX9	protein_coding	protein_coding	10.3411	2.33537	0.680632	3.43118	0.000600968	0.00268461	D28
ENSG00000182168.14	UNC5C	protein_coding	protein_coding	141.206	2.33498	0.174981	13.3442	1.28066e-40	7.49508e-39	D28
ENSG00000161513.11	FDXR	protein_coding	protein_coding	116.045	-2.33369	0.232925	-10.0191	1.25704e-23	3.49065e-22	D14
ENSG00000068078.18	FGFR3	protein_coding	protein_coding	94.4097	2.33352	0.189585	12.3086	8.14345e-35	3.90168e-33	D28
ENSG00000196517.11	SLC6A9	protein_coding	protein_coding	18.0406	2.33226	0.417918	5.58067	2.39588e-08	2.18166e-07	D28
ENSG00000176884.14	GRIN1	protein_coding	protein_coding	3.69463	2.32998	0.674136	3.45625	0.000547755	0.00247319	D28
ENSG00000274460.1	AC092119.2	lncRNA	lincRNA	3.8426	-2.32742	0.632692	-3.6786	0.000234514	0.00115134	D14
ENSG00000188488.13	SERPINA5	protein_coding	protein_coding	59.5478	-2.32612	0.302917	-7.67906	1.60255e-14	2.53746e-13	D14
ENSG00000158747.14	NBL1	protein_coding	protein_coding	69.416	-2.32608	0.285981	-8.13372	4.16323e-16	7.33283e-15	D14
ENSG00000105996.6	HOXA2	protein_coding	protein_coding	43.0265	2.32527	0.268784	8.65108	5.10125e-18	1.01443e-16	D28
ENSG00000147485.12	PXDNL	protein_coding	protein_coding	13.6844	-2.32482	0.487271	-4.77111	1.83215e-06	1.29674e-05	D14
ENSG00000067840.12	PDZD4	protein_coding	protein_coding	181.907	2.32297	0.139571	16.6437	3.36335e-62	3.34418e-60	D28
ENSG00000196220.15	SRGAP3	protein_coding	protein_coding	268.178	2.32224	0.112688	20.6077	2.34318e-94	4.01247e-92	D28
ENSG00000168078.9	PBK	protein_coding	protein_coding	26.7264	2.32209	0.364176	6.37629	1.81429e-10	2.08148e-09	D28
ENSG00000100345.21	MYH9	protein_coding	protein_coding	1640.4	-2.32139	0.0651932	-35.6078	1.06051e-277	1.03227e-274	D14
ENSG00000241168.1	AC128685.1	lncRNA	lincRNA	13.1523	-2.32072	0.495783	-4.68091	2.85602e-06	1.96063e-05	D14
ENSG00000236383.8	CCDC200	protein_coding	protein_coding	3.56835	-2.31651	0.648088	-3.57437	0.000351072	0.00165685	D14
ENSG00000183317.16	EPHA10	protein_coding	protein_coding	5.7215	2.31642	0.61212	3.78426	0.000154169	0.000787405	D28
ENSG00000281406.1	BLACAT1	lncRNA	lincRNA	17.5266	-2.31601	0.459261	-5.04291	4.58502e-07	3.53608e-06	D14
ENSG00000145248.6	SLC10A4	protein_coding	protein_coding	7.20698	2.31334	0.579053	3.99504	6.4682e-05	0.000354019	D28
ENSG00000101977.20	MCF2	protein_coding	protein_coding	2.2044	2.31242	0.715472	3.23202	0.00122917	0.00509921	D28
ENSG00000188176.11	SMTNL2	protein_coding	protein_coding	60.4998	-2.31189	0.296337	-7.80155	6.11498e-15	9.9815e-14	D14
ENSG00000115221.11	ITGB6	protein_coding	protein_coding	9.84207	-2.30976	0.53187	-4.34271	1.40737e-05	8.59007e-05	D14
ENSG00000123610.4	TNFAIP6	protein_coding	protein_coding	4.39483	-2.30974	0.634495	-3.64028	0.000272347	0.00131922	D14
ENSG00000135439.11	AGAP2	protein_coding	protein_coding	9.95477	2.30967	0.518346	4.45584	8.35646e-06	5.3108e-05	D28
ENSG00000279348.1	AC012513.3	lncRNA	TEC	9.83247	2.30949	0.604325	3.8216	0.00013259	0.000686482	D28
ENSG00000164161.9	HHIP	protein_coding	protein_coding	7.81232	-2.30774	0.548407	-4.20808	2.57547e-05	0.000151497	D14
ENSG00000204677.10	FAM153C	protein_coding	protein_coding	2.5947	-2.30606	0.672594	-3.4286	0.000606701	0.00270826	D14
ENSG00000135547.8	HEY2	protein_coding	protein_coding	11.2462	-2.30533	0.520112	-4.43238	9.31973e-06	5.87054e-05	D14
ENSG00000170558.8	CDH2	protein_coding	protein_coding	559.548	2.30446	0.0857233	26.8825	3.51813e-159	1.30128e-156	D28
ENSG00000144339.11	TMEFF2	protein_coding	protein_coding	8.01565	2.30429	0.556316	4.14205	3.44217e-05	0.000198008	D28
ENSG00000181652.19	ATG9B	protein_coding	protein_coding	29.1603	-2.30367	0.403619	-5.70753	1.14625e-08	1.08323e-07	D14
ENSG00000092929.11	UNC13D	protein_coding	protein_coding	19.0139	-2.29793	0.446453	-5.14708	2.64571e-07	2.10904e-06	D14
ENSG00000136928.6	GABBR2	protein_coding	protein_coding	10.7908	2.29781	0.500375	4.59218	4.38645e-06	2.91285e-05	D28
ENSG00000154721.14	JAM2	protein_coding	protein_coding	164.185	2.29532	0.148995	15.4054	1.5063e-53	1.17049e-51	D28
ENSG00000129596.4	CDO1	protein_coding	protein_coding	87.1377	2.29332	0.221925	10.3338	4.95828e-25	1.49834e-23	D28
ENSG00000267586.6	LINC00907	lncRNA	lincRNA	5.31744	2.29241	0.665217	3.44611	0.000568712	0.00256031	D28
ENSG00000023892.10	DEF6	protein_coding	protein_coding	36.2211	-2.29232	0.361838	-6.33521	2.37019e-10	2.681e-09	D14
ENSG00000196460.13	RFX8	protein_coding	protein_coding	3.33574	-2.29153	0.670059	-3.4199	0.000626452	0.00278567	D14
ENSG00000069974.15	RAB27A	protein_coding	protein_coding	27.7029	-2.29058	0.398465	-5.7485	9.00372e-09	8.61432e-08	D14
ENSG00000253661.1	ZFHX4-AS1	lncRNA	antisense	13.9612	2.28937	0.47121	4.8585	1.18281e-06	8.59188e-06	D28
ENSG00000184454.6	NCMAP	protein_coding	protein_coding	3.83423	2.28723	0.694334	3.29413	0.000987267	0.00418485	D28
ENSG00000275713.2	HIST1H2BH	protein_coding	protein_coding	3.96682	2.28669	0.69285	3.30042	0.000965412	0.00410256	D28
ENSG00000263655.1	AC090125.1	lncRNA	lincRNA	2.07034	-2.28604	0.68756	-3.32485	0.000884647	0.00379422	D14
ENSG00000129455.15	KLK8	protein_coding	protein_coding	2.06763	-2.28536	0.687572	-3.32381	0.000887961	0.00380578	D14
ENSG00000159248.4	GJD2	protein_coding	protein_coding	2.17814	2.28428	0.7143	3.19793	0.0013842	0.00566859	D28
ENSG00000172986.12	GXYLT2	protein_coding	protein_coding	45.5513	-2.28379	0.334415	-6.8292	8.5389e-12	1.09362e-10	D14
ENSG00000163808.16	KIF15	protein_coding	protein_coding	34.0706	2.2837	0.334607	6.82501	8.79181e-12	1.12445e-10	D28
ENSG00000145386.9	CCNA2	protein_coding	protein_coding	65.047	2.28335	0.239367	9.53912	1.44052e-21	3.55214e-20	D28
ENSG00000196431.3	CRYBA4	protein_coding	protein_coding	9.15395	-2.28294	0.538858	-4.23663	2.26899e-05	0.000134281	D14
ENSG00000164181.13	ELOVL7	protein_coding	protein_coding	10.4844	-2.28251	0.527229	-4.32926	1.49612e-05	9.08382e-05	D14
ENSG00000231290.5	APCDD1L-DT	lncRNA	processed_transcript	2.62574	-2.28133	0.675681	-3.37634	0.000734569	0.00320858	D14
ENSG00000112320.11	SOBP	protein_coding	protein_coding	38.9661	2.27984	0.300059	7.59799	3.00756e-14	4.67804e-13	D28
ENSG00000140044.12	JDP2	protein_coding	protein_coding	45.7697	2.2798	0.277422	8.2178	2.07262e-16	3.73232e-15	D28
ENSG00000071205.11	ARHGAP10	protein_coding	protein_coding	43.6509	-2.27746	0.344192	-6.61682	3.67005e-11	4.5099e-10	D14
ENSG00000259280.1	AC018563.1	lncRNA	processed_transcript	58.5525	2.27662	0.237716	9.57705	9.98566e-22	2.48219e-20	D28
ENSG00000150540.13	HNMT	protein_coding	protein_coding	24.8008	-2.27469	0.41406	-5.49363	3.93762e-08	3.491e-07	D14
ENSG00000167549.18	CORO6	protein_coding	protein_coding	21.491	-2.27391	0.434647	-5.23161	1.68037e-07	1.3769e-06	D14
ENSG00000146285.13	SCML4	protein_coding	protein_coding	2.05174	2.27311	0.716748	3.17143	0.00151692	0.00613335	D28
ENSG00000175564.12	UCP3	protein_coding	protein_coding	2.68848	2.27233	0.702086	3.23654	0.00120989	0.00503481	D28
ENSG00000173406.15	DAB1	protein_coding	protein_coding	10.5588	2.27224	0.506992	4.4818	7.40151e-06	4.75455e-05	D28
ENSG00000198624.12	CCDC69	protein_coding	protein_coding	35.5041	-2.27215	0.364481	-6.23393	4.54871e-10	4.99251e-09	D14
ENSG00000070729.13	CNGB1	protein_coding	protein_coding	3.99767	2.27013	0.6746	3.36515	0.000765034	0.00332594	D28
ENSG00000134690.10	CDCA8	protein_coding	protein_coding	61.4129	2.26794	0.243786	9.30301	1.36531e-20	3.15625e-19	D28
ENSG00000075218.18	GTSE1	protein_coding	protein_coding	35.7818	2.26702	0.319505	7.09541	1.2897e-12	1.77468e-11	D28
ENSG00000117226.11	GBP3	protein_coding	protein_coding	3.41682	-2.26514	0.650272	-3.48337	0.000495142	0.00226438	D14
ENSG00000100526.19	CDKN3	protein_coding	protein_coding	20.7301	2.26491	0.404948	5.59308	2.23072e-08	2.04131e-07	D28
ENSG00000226702.1	MIR217HG	lncRNA	lincRNA	1.89784	2.2636	0.715455	3.16386	0.00155693	0.00627044	D28
ENSG00000258791.8	LINC00520	lncRNA	lincRNA	6.28541	-2.26265	0.586566	-3.85745	0.000114575	0.000599251	D14
ENSG00000089116.3	LHX5	protein_coding	protein_coding	10.409	2.26224	0.503525	4.49279	7.02951e-06	4.52817e-05	D28
ENSG00000074416.14	MGLL	protein_coding	protein_coding	14.7443	-2.26198	0.482899	-4.68418	2.81087e-06	1.93107e-05	D14
ENSG00000225670.4	CADM3-AS1	lncRNA	antisense	1.93498	2.26061	0.716034	3.15712	0.00159333	0.00639758	D28
ENSG00000234602.7	MCIDAS	protein_coding	protein_coding	3.10226	2.26007	0.71104	3.17854	0.00148018	0.00600184	D28
ENSG00000179528.15	LBX2	protein_coding	protein_coding	4.17664	-2.25921	0.63583	-3.55316	0.000380626	0.00178075	D14
ENSG00000074410.13	CA12	protein_coding	protein_coding	141.937	-2.25916	0.204377	-11.0539	2.0986e-28	7.53622e-27	D14
ENSG00000261594.3	TPBGL	protein_coding	protein_coding	16.292	-2.25857	0.474656	-4.75834	1.95196e-06	1.3747e-05	D14
ENSG00000196839.12	ADA	protein_coding	protein_coding	124.73	-2.25838	0.216181	-10.4467	1.51657e-25	4.72927e-24	D14
ENSG00000175063.16	UBE2C	protein_coding	protein_coding	92.8696	2.25717	0.204772	11.0229	2.9647e-28	1.06053e-26	D28
ENSG00000075290.7	WNT8B	protein_coding	protein_coding	3.21155	2.2569	0.711008	3.17423	0.00150234	0.00608369	D28
ENSG00000196878.14	LAMB3	protein_coding	protein_coding	14.3837	-2.25676	0.482285	-4.6793	2.87853e-06	1.97461e-05	D14
ENSG00000162618.13	ADGRL4	protein_coding	protein_coding	12.33	-2.25532	0.507278	-4.44593	8.75108e-06	5.54255e-05	D14
ENSG00000120251.19	GRIA2	protein_coding	protein_coding	21.0662	2.25519	0.386528	5.83448	5.39589e-09	5.27161e-08	D28
ENSG00000111331.12	OAS3	protein_coding	protein_coding	14.9318	2.25383	0.440415	5.11751	3.09598e-07	2.44584e-06	D28
ENSG00000101443.17	WFDC2	protein_coding	protein_coding	86.3123	-2.25331	0.253173	-8.90027	5.57088e-19	1.16944e-17	D14
ENSG00000111057.10	KRT18	protein_coding	protein_coding	203.838	-2.2533	0.176035	-12.8003	1.63278e-37	8.67721e-36	D14
ENSG00000157601.13	MX1	protein_coding	protein_coding	14.7275	2.25313	0.439863	5.12234	3.01766e-07	2.38907e-06	D28
ENSG00000253313.5	C1orf210	protein_coding	protein_coding	4.78827	-2.25225	0.64188	-3.50884	0.000450066	0.00207776	D14
ENSG00000152669.8	CCNO	protein_coding	protein_coding	28.6895	2.25031	0.693367	3.24548	0.00117251	0.00489379	D28
ENSG00000128591.15	FLNC	protein_coding	protein_coding	1203.8	-2.25003	0.0747003	-30.1208	2.58956e-199	1.36832e-196	D14
ENSG00000130066.16	SAT1	protein_coding	protein_coding	1041.51	-2.24899	0.0776321	-28.9698	1.58084e-184	7.13076e-182	D14
ENSG00000135362.13	PRR5L	protein_coding	protein_coding	56.3197	-2.24663	0.302865	-7.41794	1.18959e-13	1.74467e-12	D14
ENSG00000101194.17	SLC17A9	protein_coding	protein_coding	10.8374	-2.24573	0.530064	-4.2367	2.26826e-05	0.000134281	D14
ENSG00000100292.16	HMOX1	protein_coding	protein_coding	65.68	-2.24524	0.282573	-7.94571	1.93076e-15	3.25502e-14	D14
ENSG00000073350.13	LLGL2	protein_coding	protein_coding	22.7009	-2.24491	0.426259	-5.26654	1.39018e-07	1.15447e-06	D14
ENSG00000150667.7	FSIP1	protein_coding	protein_coding	3.90359	2.24481	0.676717	3.31721	0.000909225	0.00388791	D28
ENSG00000189292.15	ALKAL2	protein_coding	protein_coding	9.38319	-2.24387	0.547387	-4.09924	4.14501e-05	0.000234643	D14
ENSG00000000971.15	CFH	protein_coding	protein_coding	13.7043	-2.24279	0.490198	-4.57527	4.7561e-06	3.14633e-05	D14
ENSG00000243978.8	RTL9	protein_coding	protein_coding	6.47157	2.24146	0.585988	3.8251	0.000130719	0.000677934	D28
ENSG00000113430.9	IRX4	protein_coding	protein_coding	14.6754	-2.23671	0.483372	-4.62731	3.70448e-06	2.49311e-05	D14
ENSG00000164124.10	TMEM144	protein_coding	protein_coding	66.8577	-2.23374	0.279125	-8.00265	1.21773e-15	2.08718e-14	D14
ENSG00000224729.5	PCOLCE-AS1	lncRNA	antisense	7.2366	-2.23267	0.593017	-3.76493	0.000166597	0.000843657	D14
ENSG00000112984.11	KIF20A	protein_coding	protein_coding	69.1085	2.23083	0.232563	9.59238	8.60802e-22	2.15131e-20	D28
ENSG00000164082.14	GRM2	protein_coding	protein_coding	13.0226	2.22839	0.465606	4.78599	1.70144e-06	1.20792e-05	D28
ENSG00000100031.18	GGT1	protein_coding	protein_coding	19.1034	-2.22783	0.441359	-5.04767	4.47226e-07	3.45778e-06	D14
ENSG00000088826.17	SMOX	protein_coding	protein_coding	91.1362	-2.22743	0.251523	-8.85578	8.31035e-19	1.723e-17	D14
ENSG00000139219.18	COL2A1	protein_coding	protein_coding	519.115	2.22661	0.100168	22.2288	1.81063e-109	3.84894e-107	D28
ENSG00000168993.14	CPLX1	protein_coding	protein_coding	4.83646	2.22586	0.631544	3.52447	0.000424325	0.00196826	D28
ENSG00000020181.17	ADGRA2	protein_coding	protein_coding	46.4841	-2.22439	0.333134	-6.67717	2.43602e-11	3.02158e-10	D14
ENSG00000186056.10	MATN1-AS1	lncRNA	antisense	7.11745	-2.22205	0.577331	-3.84884	0.00011868	0.000620019	D14
ENSG00000204624.7	DISP3	protein_coding	protein_coding	38.1998	2.22182	0.434912	5.10867	3.24432e-07	2.55539e-06	D28
ENSG00000108439.10	PNPO	protein_coding	protein_coding	4.76704	-2.21938	0.612107	-3.62581	0.000288059	0.00138732	D14
ENSG00000236333.3	TRHDE-AS1	lncRNA	processed_transcript	2.81215	2.21851	0.701311	3.16338	0.0015595	0.00627849	D28
ENSG00000160282.13	FTCD	protein_coding	protein_coding	18.1251	-2.2179	0.457852	-4.84416	1.2715e-06	9.17127e-06	D14
ENSG00000178033.5	CALHM5	protein_coding	protein_coding	12.5351	2.2173	0.472234	4.69534	2.66165e-06	1.83536e-05	D28
ENSG00000112812.15	PRSS16	protein_coding	protein_coding	10.1947	-2.21664	0.516083	-4.29512	1.74597e-05	0.000104905	D14
ENSG00000245526.10	LINC00461	lncRNA	lincRNA	49.9193	2.21562	0.25299	8.75773	1.99227e-18	4.04446e-17	D28
ENSG00000224189.7	HAGLR	lncRNA	antisense	9.47151	2.21546	0.519211	4.26697	1.98143e-05	0.000118094	D28
ENSG00000134531.9	EMP1	protein_coding	protein_coding	229.253	-2.21492	0.161311	-13.7308	6.64399e-43	4.1095e-41	D14
ENSG00000172201.11	ID4	protein_coding	protein_coding	141.556	2.21355	0.155544	14.231	5.88617e-46	3.81961e-44	D28
ENSG00000149295.13	DRD2	protein_coding	protein_coding	9.21173	2.21273	0.527398	4.19557	2.7219e-05	0.000159502	D28
ENSG00000230062.5	ANKRD66	protein_coding	protein_coding	5.04416	2.21228	0.707052	3.12888	0.00175471	0.00696985	D28
ENSG00000198720.12	ANKRD13B	protein_coding	protein_coding	44.4996	2.21204	0.269161	8.21828	2.0645e-16	3.72133e-15	D28
ENSG00000188981.10	MSANTD1	protein_coding	protein_coding	2.60358	2.20917	0.702364	3.14534	0.00165893	0.00662783	D28
ENSG00000149403.12	GRIK4	protein_coding	protein_coding	21.1996	2.20862	0.393515	5.61254	1.99376e-08	1.83446e-07	D28
ENSG00000099953.9	MMP11	protein_coding	protein_coding	151.867	-2.2083	0.19544	-11.2991	1.32555e-29	5.06502e-28	D14
ENSG00000078269.14	SYNJ2	protein_coding	protein_coding	60.9879	-2.20718	0.295488	-7.46961	8.04328e-14	1.19384e-12	D14
ENSG00000095777.15	MYO3A	protein_coding	protein_coding	5.14314	2.20693	0.630872	3.49822	0.00046838	0.0021521	D28
ENSG00000179455.8	MKRN3	protein_coding	protein_coding	2.56258	2.20692	0.703208	3.13836	0.00169893	0.00676574	D28
ENSG00000185664.14	PMEL	protein_coding	protein_coding	1992.33	-2.20594	0.0578276	-38.1469	0	0	D14
ENSG00000003400.14	CASP10	protein_coding	protein_coding	17.8469	-2.20468	0.45613	-4.83345	1.34185e-06	9.64859e-06	D14
ENSG00000105011.8	ASF1B	protein_coding	protein_coding	21.3351	2.20287	0.404888	5.44069	5.30761e-08	4.62142e-07	D28
ENSG00000232046.6	LINC01798	lncRNA	lincRNA	2.01312	2.20216	0.716346	3.07416	0.00211097	0.00821899	D28
ENSG00000103335.22	PIEZO1	protein_coding	protein_coding	72.3077	-2.20207	0.272085	-8.0933	5.80716e-16	1.0151e-14	D14
ENSG00000283217.1	AC068205.1	lncRNA	lincRNA	3.29195	2.20004	0.681675	3.2274	0.00124922	0.00516961	D28
ENSG00000151023.16	ENKUR	protein_coding	protein_coding	18.3195	2.19903	0.477948	4.60097	4.20523e-06	2.80257e-05	D28
ENSG00000137812.19	KNL1	protein_coding	protein_coding	28.134	2.19899	0.367214	5.98831	2.12034e-09	2.1641e-08	D28
ENSG00000082781.11	ITGB5	protein_coding	protein_coding	293.339	-2.19791	0.142939	-15.3766	2.35145e-53	1.81957e-51	D14
ENSG00000185633.10	NDUFA4L2	protein_coding	protein_coding	127.888	-2.19671	0.21028	-10.4466	1.51897e-25	4.72927e-24	D14
ENSG00000255571.8	MIR9-3HG	lncRNA	lincRNA	28.9577	2.19659	0.346441	6.34046	2.29079e-10	2.59595e-09	D28
ENSG00000157240.3	FZD1	protein_coding	protein_coding	144.844	2.19517	0.281465	7.79909	6.23551e-15	1.01693e-13	D28
ENSG00000124813.21	RUNX2	protein_coding	protein_coding	44.6094	-2.1949	0.338688	-6.48059	9.13649e-11	1.07899e-09	D14
ENSG00000180660.7	MAB21L1	protein_coding	protein_coding	12.2077	2.19317	0.475779	4.60964	4.0337e-06	2.69603e-05	D28
ENSG00000158458.19	NRG2	protein_coding	protein_coding	5.82797	-2.19255	0.580703	-3.77569	0.000159566	0.000811933	D14
ENSG00000265992.1	ESRG	lncRNA	sense_intronic	43.9275	-2.19205	0.335167	-6.54015	6.14565e-11	7.38036e-10	D14
ENSG00000028137.18	TNFRSF1B	protein_coding	protein_coding	8.10079	-2.19099	0.567936	-3.85782	0.000114403	0.000598691	D14
ENSG00000183248.11	PRR36	protein_coding	protein_coding	65.1367	2.19056	0.223649	9.79462	1.18742e-22	3.09734e-21	D28
ENSG00000181418.7	DDN	protein_coding	protein_coding	3.64258	2.18975	0.677973	3.22984	0.00123858	0.00513134	D28
ENSG00000141524.15	TMC6	protein_coding	protein_coding	80.4659	-2.18967	0.259286	-8.44499	3.04079e-17	5.73255e-16	D14
ENSG00000143786.7	CNIH3	protein_coding	protein_coding	32.7769	-2.18779	0.371796	-5.88438	3.99542e-09	3.94508e-08	D14
ENSG00000185198.11	PRSS57	protein_coding	protein_coding	2.1666	-2.18644	0.693361	-3.15339	0.00161384	0.00646586	D14
ENSG00000204634.12	TBC1D8	protein_coding	protein_coding	64.6802	-2.18584	0.289483	-7.55085	4.32441e-14	6.6041e-13	D14
ENSG00000121152.9	NCAPH	protein_coding	protein_coding	30.1605	2.18531	0.342853	6.37389	1.84291e-10	2.11039e-09	D28
ENSG00000204540.10	PSORS1C1	protein_coding	protein_coding	1.88543	-2.18519	0.689077	-3.17118	0.00151819	0.00613712	D14
ENSG00000011590.13	ZBTB32	protein_coding	protein_coding	3.72657	-2.18494	0.631862	-3.45795	0.000544312	0.00246065	D14
ENSG00000162069.15	BICDL2	protein_coding	protein_coding	1.91391	-2.18483	0.689337	-3.16946	0.00152722	0.0061642	D14
ENSG00000167779.8	IGFBP6	protein_coding	protein_coding	14.0004	-2.18477	0.483288	-4.52064	6.16523e-06	4.00913e-05	D14
ENSG00000089127.12	OAS1	protein_coding	protein_coding	8.65253	2.18303	0.530054	4.11851	3.81328e-05	0.000217999	D28
ENSG00000111452.12	ADGRD1	protein_coding	protein_coding	8.72597	2.18259	0.527987	4.1338	3.56821e-05	0.000204812	D28
ENSG00000056972.18	TRAF3IP2	protein_coding	protein_coding	53.6476	-2.18197	0.304853	-7.15743	8.22041e-13	1.14479e-11	D14
ENSG00000279700.1	AC131212.2	lncRNA	TEC	1.90354	-2.18181	0.689373	-3.16492	0.00155126	0.00625033	D14
ENSG00000178796.12	RIIAD1	protein_coding	protein_coding	7.25907	2.1814	0.584271	3.73354	0.000188805	0.00094423	D28
ENSG00000158220.13	ESYT3	protein_coding	protein_coding	7.81895	-2.18043	0.555105	-3.92797	8.5667e-05	0.00045803	D14
ENSG00000172965.15	MIR4435-2HG	lncRNA	lincRNA	28.5932	-2.17976	0.390128	-5.58731	2.30618e-08	2.10724e-07	D14
ENSG00000232679.1	LINC01705	lncRNA	lincRNA	1.89566	-2.17953	0.689402	-3.16148	0.00156972	0.00631644	D14
ENSG00000259834.1	AL365361.1	lncRNA	lincRNA	2.54231	2.1782	0.703828	3.09478	0.00196957	0.00774016	D28
ENSG00000250305.8	TRMT9B	protein_coding	protein_coding	27.5081	2.17746	0.347662	6.26315	3.77271e-10	4.17299e-09	D28
ENSG00000072571.19	HMMR	protein_coding	protein_coding	30.8893	2.17233	0.338649	6.41469	1.41106e-10	1.64229e-09	D28
ENSG00000280216.1	AL022326.2	lncRNA	TEC	4.09519	-2.17107	0.639138	-3.39687	0.000681603	0.00300777	D14
ENSG00000017427.16	IGF1	protein_coding	protein_coding	2.83798	-2.17104	0.668871	-3.24582	0.00117113	0.00488913	D14
ENSG00000100167.20	SEPT3	protein_coding	protein_coding	283.055	2.16907	0.10876	19.9437	1.70029e-88	2.66484e-86	D28
ENSG00000076344.15	RGS11	protein_coding	protein_coding	25.1141	2.16751	0.353139	6.13785	8.36468e-10	8.92136e-09	D28
ENSG00000162992.3	NEUROD1	protein_coding	protein_coding	3.22476	2.16356	0.684872	3.15907	0.00158275	0.00636198	D28
ENSG00000138271.5	GPR87	protein_coding	protein_coding	3.41267	-2.16288	0.655757	-3.2983	0.000972708	0.00412977	D14
ENSG00000167759.12	KLK13	protein_coding	protein_coding	1.91895	-2.16236	0.690276	-3.1326	0.00173264	0.00688809	D14
ENSG00000135926.14	TMBIM1	protein_coding	protein_coding	132.331	-2.16163	0.203949	-10.5989	3.01566e-26	9.71631e-25	D14
ENSG00000119946.10	CNNM1	protein_coding	protein_coding	9.02575	2.16137	0.517612	4.17566	2.9713e-05	0.00017302	D28
ENSG00000137809.16	ITGA11	protein_coding	protein_coding	43.6867	-2.16125	0.338408	-6.38651	1.69713e-10	1.95434e-09	D14
ENSG00000095383.19	TBC1D2	protein_coding	protein_coding	34.4182	-2.16092	0.360524	-5.99384	2.04947e-09	2.09409e-08	D14
ENSG00000157456.7	CCNB2	protein_coding	protein_coding	82.7872	2.1575	0.214702	10.0488	9.30183e-24	2.61044e-22	D28
ENSG00000102109.8	PCSK1N	protein_coding	protein_coding	86.4978	2.1565	0.21722	9.92771	3.15411e-23	8.4785e-22	D28
ENSG00000121297.6	TSHZ3	protein_coding	protein_coding	54.9099	2.15621	0.238137	9.0545	1.37197e-19	2.98861e-18	D28
ENSG00000143768.12	LEFTY2	protein_coding	protein_coding	191.497	-2.15541	0.172973	-12.4609	1.21926e-35	6.06157e-34	D14
ENSG00000276542.1	AC097478.3	lncRNA	antisense	1.86214	-2.15384	0.690103	-3.12104	0.00180217	0.00713536	D14
ENSG00000228863.8	AL121985.1	lncRNA	antisense	18.3195	-2.15347	0.451549	-4.76908	1.85073e-06	1.30889e-05	D14
ENSG00000018236.14	CNTN1	protein_coding	protein_coding	35.5245	2.15333	0.306642	7.02227	2.18285e-12	2.9381e-11	D28
ENSG00000159403.16	C1R	protein_coding	protein_coding	79.8161	-2.15329	0.256219	-8.4041	4.31141e-17	8.06221e-16	D14
ENSG00000116299.16	KIAA1324	protein_coding	protein_coding	17.88	2.15315	0.430573	5.00067	5.71303e-07	4.35518e-06	D28
ENSG00000280229.1	AL161658.1	lncRNA	TEC	2.40332	2.15211	0.706285	3.04709	0.00231072	0.00890117	D28
ENSG00000145087.12	STXBP5L	protein_coding	protein_coding	12.2281	2.15172	0.502371	4.28314	1.84278e-05	0.000110328	D28
ENSG00000132274.15	TRIM22	protein_coding	protein_coding	118.288	-2.15138	0.215219	-9.99624	1.58297e-23	4.34999e-22	D14
ENSG00000158445.9	KCNB1	protein_coding	protein_coding	31.0727	2.1499	0.326561	6.58345	4.59648e-11	5.58523e-10	D28
ENSG00000165309.13	ARMC3	protein_coding	protein_coding	24.4634	2.14971	0.602747	3.56652	0.000361752	0.00170235	D28
ENSG00000130208.9	APOC1	protein_coding	protein_coding	8.05969	-2.14913	0.551142	-3.89941	9.64291e-05	0.000510991	D14
ENSG00000272259.5	LINC01749	lncRNA	lincRNA	2.10619	-2.14823	0.693379	-3.0982	0.00194701	0.00765637	D14
ENSG00000182578.13	CSF1R	protein_coding	protein_coding	8.29071	-2.14688	0.547961	-3.91795	8.93062e-05	0.000475699	D14
ENSG00000233056.2	ERVH48-1	lncRNA	lincRNA	33.1293	-2.14627	0.37176	-5.77326	7.77511e-09	7.48921e-08	D14
ENSG00000158050.4	DUSP2	protein_coding	protein_coding	5.78875	-2.14484	0.587114	-3.65318	0.00025901	0.00126056	D14
ENSG00000149243.15	KLHL35	protein_coding	protein_coding	20.1175	2.14393	0.390008	5.49714	3.86004e-08	3.42551e-07	D28
ENSG00000006071.13	ABCC8	protein_coding	protein_coding	27.0503	2.14391	0.336221	6.37651	1.81169e-10	2.07979e-09	D28
ENSG00000081237.19	PTPRC	protein_coding	protein_coding	4.30237	2.14282	0.707355	3.02934	0.00245092	0.00937678	D28
ENSG00000138180.15	CEP55	protein_coding	protein_coding	28.8721	2.1425	0.347359	6.16798	6.91662e-10	7.44563e-09	D28
ENSG00000135472.8	FAIM2	protein_coding	protein_coding	23.4983	2.13988	0.36509	5.86123	4.59438e-09	4.522e-08	D28
ENSG00000120322.3	PCDHB8	protein_coding	protein_coding	17.1393	-2.13898	0.454664	-4.70453	2.54454e-06	1.76052e-05	D14
ENSG00000166394.14	CYB5R2	protein_coding	protein_coding	54.8958	-2.13686	0.302455	-7.06507	1.60534e-12	2.18302e-11	D14
ENSG00000251273.3	LINC02228	lncRNA	lincRNA	7.16572	2.13675	0.565366	3.77941	0.000157203	0.000801576	D28
ENSG00000126778.9	SIX1	protein_coding	protein_coding	13.6824	-2.13538	0.480771	-4.44156	8.93073e-06	5.6428e-05	D14
ENSG00000215187.10	FAM166B	protein_coding	protein_coding	4.41996	2.13482	0.693144	3.07991	0.00207063	0.00808748	D28
ENSG00000164326.4	CARTPT	protein_coding	protein_coding	5.80988	2.13336	0.611788	3.4871	0.000488294	0.00223638	D28
ENSG00000136531.15	SCN2A	protein_coding	protein_coding	12.8264	2.13285	0.461996	4.6166	3.90073e-06	2.61852e-05	D28
ENSG00000151322.18	NPAS3	protein_coding	protein_coding	72.0708	2.13255	0.218408	9.76411	1.60521e-22	4.15782e-21	D28
ENSG00000048540.14	LMO3	protein_coding	protein_coding	14.9773	2.13151	0.436949	4.87815	1.07085e-06	7.83708e-06	D28
ENSG00000178999.12	AURKB	protein_coding	protein_coding	46.4624	2.1314	0.268436	7.94006	2.02088e-15	3.39765e-14	D28
ENSG00000152939.15	MARVELD2	protein_coding	protein_coding	22.1849	-2.13083	0.420037	-5.07295	3.91687e-07	3.05005e-06	D14
ENSG00000184226.14	PCDH9	protein_coding	protein_coding	63.6025	2.13061	0.495724	4.29799	1.72357e-05	0.000103627	D28
ENSG00000183873.15	SCN5A	protein_coding	protein_coding	12.0739	-2.12905	0.495699	-4.29504	1.74658e-05	0.000104909	D14
ENSG00000262920.5	AC129507.4	lncRNA	antisense	1.82825	-2.12807	0.69077	-3.08073	0.00206494	0.00806697	D14
ENSG00000142552.7	RCN3	protein_coding	protein_coding	171.025	-2.12794	0.179502	-11.8547	2.03519e-32	8.87707e-31	D14
ENSG00000137571.10	SLCO5A1	protein_coding	protein_coding	10.4335	2.12777	0.495555	4.29372	1.75705e-05	0.000105469	D28
ENSG00000138798.11	EGF	protein_coding	protein_coding	19.3555	2.126	0.389532	5.45783	4.81978e-08	4.2245e-07	D28
ENSG00000182107.6	TMEM30B	protein_coding	protein_coding	7.45888	-2.12419	0.575141	-3.69334	0.000221327	0.00109153	D14
ENSG00000128335.13	APOL2	protein_coding	protein_coding	359.083	-2.12301	0.126743	-16.7505	5.61099e-63	5.82975e-61	D14
ENSG00000061337.15	LZTS1	protein_coding	protein_coding	54.9238	2.12036	0.258516	8.20205	2.36325e-16	4.23918e-15	D28
ENSG00000284294.1	AC007326.5	lncRNA	processed_transcript	8.78597	-2.11977	0.536347	-3.95224	7.74221e-05	0.000417082	D14
ENSG00000125730.16	C3	protein_coding	protein_coding	13.2444	-2.11969	0.493777	-4.29282	1.76419e-05	0.000105863	D14
ENSG00000119630.13	PGF	protein_coding	protein_coding	42.5786	-2.1192	0.332798	-6.36783	1.91715e-10	2.19134e-09	D14
ENSG00000030304.13	MUSK	protein_coding	protein_coding	4.20505	2.11819	0.694279	3.05092	0.00228143	0.00880116	D28
ENSG00000128266.8	GNAZ	protein_coding	protein_coding	68.6333	2.11779	0.238349	8.88528	6.3759e-19	1.32938e-17	D28
ENSG00000138080.13	EMILIN1	protein_coding	protein_coding	165.842	-2.11713	0.185694	-11.4012	4.12474e-30	1.62998e-28	D14
ENSG00000111344.11	RASAL1	protein_coding	protein_coding	5.87342	-2.11393	0.606826	-3.48359	0.000494736	0.00226308	D14
ENSG00000138160.5	KIF11	protein_coding	protein_coding	77.3582	2.11337	0.226516	9.32992	1.05951e-20	2.46784e-19	D28
ENSG00000259761.1	AC078905.1	lncRNA	lincRNA	1.85673	-2.11123	0.691598	-3.05268	0.00226808	0.00875696	D14
ENSG00000196787.3	HIST1H2AG	protein_coding	protein_coding	2.49943	2.11099	0.711502	2.96695	0.00300769	0.011201	D28
ENSG00000205403.13	CFI	protein_coding	protein_coding	7.4729	-2.10803	0.566858	-3.71879	0.000200182	0.00099574	D14
ENSG00000133816.15	MICAL2	protein_coding	protein_coding	22.6577	-2.10763	0.422657	-4.98662	6.14436e-07	4.67052e-06	D14
ENSG00000132854.18	KANK4	protein_coding	protein_coding	48.0996	-2.10735	0.316885	-6.6502	2.92692e-11	3.62077e-10	D14
ENSG00000160973.7	FOXH1	protein_coding	protein_coding	9.44221	-2.10727	0.524843	-4.01505	5.94321e-05	0.000327514	D14
ENSG00000147027.3	TMEM47	protein_coding	protein_coding	188.071	2.10653	0.131879	15.9732	1.96392e-57	1.74619e-55	D28
ENSG00000101638.13	ST8SIA5	protein_coding	protein_coding	4.18735	2.10575	0.675826	3.11582	0.00183434	0.00725199	D28
ENSG00000172995.16	ARPP21	protein_coding	protein_coding	3.11143	2.10555	0.683334	3.08128	0.00206111	0.0080554	D28
ENSG00000090530.9	P3H2	protein_coding	protein_coding	66.7178	-2.10537	0.27874	-7.55317	4.24789e-14	6.49797e-13	D14
ENSG00000270607.1	AC009549.1	lncRNA	lincRNA	9.76165	-2.10333	0.552745	-3.80525	0.000141659	0.000727534	D14
ENSG00000118257.16	NRP2	protein_coding	protein_coding	630.965	-2.1029	0.0984481	-21.3604	3.11881e-101	5.94632e-99	D14
ENSG00000068489.12	PRR11	protein_coding	protein_coding	33.6649	2.10211	0.33344	6.3043	2.895e-10	3.23896e-09	D28
ENSG00000126787.12	DLGAP5	protein_coding	protein_coding	72.6451	2.10117	0.229316	9.16277	5.05835e-20	1.13669e-18	D28
ENSG00000214381.5	LINC00488	lncRNA	processed_transcript	2.90588	2.09897	0.71008	2.95596	0.00311693	0.0115381	D28
ENSG00000105409.18	ATP1A3	protein_coding	protein_coding	24.0229	2.09865	0.354835	5.91444	3.33015e-09	3.31295e-08	D28
ENSG00000090889.11	KIF4A	protein_coding	protein_coding	63.7574	2.09846	0.244831	8.57106	1.02535e-17	2.00031e-16	D28
ENSG00000163453.11	IGFBP7	protein_coding	protein_coding	126.957	-2.09736	0.210171	-9.97929	1.87799e-23	5.1302e-22	D14
ENSG00000135824.12	RGS8	protein_coding	protein_coding	10.8779	2.09502	0.51145	4.09624	4.19917e-05	0.000237418	D28
ENSG00000279744.1	AC132938.5	lncRNA	TEC	8.52364	-2.09499	0.543797	-3.85251	0.000116912	0.000610958	D14
ENSG00000095303.15	PTGS1	protein_coding	protein_coding	14.7426	2.09416	0.430241	4.8674	1.13074e-06	8.24275e-06	D28
ENSG00000083307.11	GRHL2	protein_coding	protein_coding	8.93108	-2.09256	0.532064	-3.93291	8.39242e-05	0.000449621	D14
ENSG00000102001.12	CACNA1F	protein_coding	protein_coding	9.90921	-2.09251	0.551016	-3.79756	0.000146128	0.000748822	D14
ENSG00000261604.1	AC114947.2	lncRNA	antisense	5.16046	2.09187	0.619027	3.37929	0.000726729	0.00318336	D28
ENSG00000185736.15	ADARB2	protein_coding	protein_coding	9.67647	2.0909	0.51247	4.08005	4.50257e-05	0.000253179	D28
ENSG00000066027.11	PPP2R5A	protein_coding	protein_coding	92.7582	-2.0906	0.237235	-8.81237	1.22531e-18	2.51509e-17	D14
ENSG00000186868.15	MAPT	protein_coding	protein_coding	104.191	2.09034	0.177083	11.8043	3.7071e-32	1.5797e-30	D28
ENSG00000148288.12	GBGT1	protein_coding	protein_coding	13.3255	-2.09027	0.485906	-4.30179	1.69423e-05	0.000102062	D14
ENSG00000172348.14	RCAN2	protein_coding	protein_coding	20.834	2.08988	0.403524	5.17907	2.22995e-07	1.80091e-06	D28
ENSG00000272320.1	AL445309.1	lncRNA	antisense	3.85749	2.08949	0.658655	3.17235	0.00151208	0.00611647	D28
ENSG00000115267.6	IFIH1	protein_coding	protein_coding	7.14429	2.08918	0.565711	3.69303	0.000221602	0.00109259	D28
ENSG00000177453.7	NIM1K	protein_coding	protein_coding	5.13474	2.08909	0.619633	3.3715	0.000747613	0.00326016	D28
ENSG00000141682.11	PMAIP1	protein_coding	protein_coding	35.049	-2.08886	0.362077	-5.76911	7.96902e-09	7.668e-08	D14
ENSG00000134013.15	LOXL2	protein_coding	protein_coding	296.014	-2.08822	0.225108	-9.27653	1.75094e-20	4.01761e-19	D14
ENSG00000186897.4	C1QL4	protein_coding	protein_coding	17.1508	2.08814	0.42454	4.9186	8.71656e-07	6.46887e-06	D28
ENSG00000167895.14	TMC8	protein_coding	protein_coding	6.29192	-2.08692	0.578145	-3.60968	0.000306574	0.00146393	D14
ENSG00000120437.8	ACAT2	protein_coding	protein_coding	90.2234	2.08562	0.207452	10.0535	8.86511e-24	2.49545e-22	D28
ENSG00000161249.20	DMKN	protein_coding	protein_coding	49.2273	-2.08513	0.312716	-6.66781	2.59648e-11	3.2163e-10	D14
ENSG00000130643.8	CALY	protein_coding	protein_coding	37.0819	2.08465	0.301144	6.92244	4.43928e-12	5.81857e-11	D28
ENSG00000114480.12	GBE1	protein_coding	protein_coding	221.596	-2.07723	0.158658	-13.0925	3.6341e-39	2.01224e-37	D14
ENSG00000053918.16	KCNQ1	protein_coding	protein_coding	2.38349	2.07549	0.707158	2.93497	0.0033358	0.0122284	D28
ENSG00000139438.5	FAM222A	protein_coding	protein_coding	20.6153	2.07465	0.392208	5.28969	1.22526e-07	1.02534e-06	D28
ENSG00000081479.13	LRP2	protein_coding	protein_coding	524.293	2.07442	0.0878992	23.5999	3.85962e-123	9.51731e-121	D28
ENSG00000018280.16	SLC11A1	protein_coding	protein_coding	3.39065	-2.07382	0.6375	-3.25305	0.00114171	0.00477928	D14
ENSG00000130635.15	COL5A1	protein_coding	protein_coding	1213.35	-2.07313	0.069782	-29.7087	5.92249e-194	2.88238e-191	D14
ENSG00000154237.12	LRRK1	protein_coding	protein_coding	46.4396	-2.07283	0.323207	-6.41333	1.42379e-10	1.65607e-09	D14
ENSG00000004139.13	SARM1	protein_coding	protein_coding	25.3022	2.07265	0.367744	5.63614	1.73904e-08	1.61132e-07	D28
ENSG00000145147.19	SLIT2	protein_coding	protein_coding	278.454	2.07203	0.116644	17.7636	1.35186e-70	1.61299e-68	D28
ENSG00000261167.1	AC107027.3	lncRNA	sense_overlapping	5.56597	2.07156	0.618835	3.34751	0.000815404	0.00352833	D28
ENSG00000108691.9	CCL2	protein_coding	protein_coding	23.2013	-2.07047	0.416727	-4.96842	6.74996e-07	5.1015e-06	D14
ENSG00000259583.2	AC015712.2	lncRNA	antisense	1.70571	-2.06965	0.690478	-2.99742	0.00272273	0.0102868	D14
ENSG00000170312.15	CDK1	protein_coding	protein_coding	110.416	2.06559	0.200658	10.2941	7.49158e-25	2.22748e-23	D28
ENSG00000245662.3	LINC02211	lncRNA	lincRNA	5.93077	2.06504	0.596795	3.46021	0.000539757	0.00244065	D28
ENSG00000128254.13	C22orf24	lncRNA	processed_transcript	1.77406	2.0643	0.713086	2.89488	0.00379299	0.0136954	D28
ENSG00000205856.3	C22orf42	protein_coding	protein_coding	2.79724	2.06328	0.702216	2.93824	0.00330077	0.0121264	D28
ENSG00000174871.10	CNIH2	protein_coding	protein_coding	70.1814	2.06305	0.233792	8.8243	1.10149e-18	2.27609e-17	D28
ENSG00000082684.15	SEMA5B	protein_coding	protein_coding	132.214	2.06282	0.157488	13.0982	3.36991e-39	1.87157e-37	D28
ENSG00000118513.18	MYB	protein_coding	protein_coding	2.21211	2.06021	0.711339	2.89624	0.00377659	0.0136441	D28
ENSG00000081923.13	ATP8B1	protein_coding	protein_coding	18.2157	-2.05919	0.448882	-4.58737	4.4886e-06	2.97534e-05	D14
ENSG00000175513.9	TSGA10IP	protein_coding	protein_coding	4.9076	2.05881	0.637036	3.23186	0.00122986	0.00510093	D28
ENSG00000186487.19	MYT1L	protein_coding	protein_coding	7.36119	2.05824	0.580158	3.54772	0.000388584	0.00181523	D28
ENSG00000168004.9	HRASLS5	protein_coding	protein_coding	8.30797	-2.05786	0.55193	-3.72849	0.000192631	0.00096232	D14
ENSG00000167641.10	PPP1R14A	protein_coding	protein_coding	31.0262	-2.05777	0.370755	-5.5502	2.85339e-08	2.58047e-07	D14
ENSG00000189350.12	TOGARAM2	protein_coding	protein_coding	6.94617	2.05704	0.573655	3.58585	0.000335985	0.00159244	D28
ENSG00000135046.13	ANXA1	protein_coding	protein_coding	368.519	-2.05678	0.129108	-15.9306	3.88438e-57	3.40463e-55	D14
ENSG00000163631.16	ALB	protein_coding	protein_coding	2.3331	2.05526	0.707977	2.903	0.00369607	0.0133898	D28
ENSG00000013810.18	TACC3	protein_coding	protein_coding	104.811	2.05467	0.187728	10.945	7.02322e-28	2.47405e-26	D28
ENSG00000157110.15	RBPMS	protein_coding	protein_coding	148.865	-2.05359	0.190282	-10.7924	3.74082e-27	1.26246e-25	D14
ENSG00000134996.11	OSTF1	protein_coding	protein_coding	48.0563	-2.05269	0.315291	-6.51048	7.49124e-11	8.90379e-10	D14
ENSG00000240694.8	PNMA2	protein_coding	protein_coding	128.498	2.05265	0.172152	11.9235	8.93272e-33	3.94276e-31	D28
ENSG00000170190.15	SLC16A5	protein_coding	protein_coding	21.7603	-2.05235	0.424679	-4.8327	1.34697e-06	9.68164e-06	D14
ENSG00000116711.9	PLA2G4A	protein_coding	protein_coding	6.60249	-2.05103	0.559952	-3.66287	0.000249402	0.001217	D14
ENSG00000159618.15	ADGRG5	protein_coding	protein_coding	2.1233	-2.05042	0.682385	-3.00478	0.00265769	0.0100761	D14
ENSG00000179750.15	APOBEC3B	protein_coding	protein_coding	4.33163	-2.05037	0.629935	-3.25489	0.00113437	0.00475177	D14
ENSG00000224940.8	PRRT4	protein_coding	protein_coding	3.56954	2.04948	0.664174	3.08576	0.00203034	0.00794689	D28
ENSG00000147394.18	ZNF185	protein_coding	protein_coding	210.554	2.04827	0.125519	16.3184	7.30027e-60	6.92365e-58	D28
ENSG00000121621.6	KIF18A	protein_coding	protein_coding	31.7803	2.04781	0.334064	6.12998	8.78885e-10	9.35219e-09	D28
ENSG00000137573.13	SULF1	protein_coding	protein_coding	415.656	2.04665	0.122864	16.6579	2.65298e-62	2.65212e-60	D28
ENSG00000167996.15	FTH1	protein_coding	protein_coding	1487.93	-2.04622	0.0641371	-31.9038	2.36242e-223	1.61817e-220	D14
ENSG00000203724.10	C1orf53	protein_coding	protein_coding	3.41966	2.04609	0.681167	3.0038	0.00266627	0.0101004	D28
ENSG00000122547.10	EEPD1	protein_coding	protein_coding	76.4862	-2.04604	0.25521	-8.0171	1.08273e-15	1.86443e-14	D14
ENSG00000198865.9	CCDC152	protein_coding	protein_coding	7.94778	-2.04521	0.551028	-3.71162	0.00020594	0.00102164	D14
ENSG00000104140.6	RHOV	protein_coding	protein_coding	5.26596	-2.04459	0.612449	-3.33838	0.000842692	0.00363705	D14
ENSG00000119242.8	CCDC92	protein_coding	protein_coding	45.2174	2.04449	0.276703	7.38876	1.48205e-13	2.1633e-12	D28
ENSG00000092607.14	TBX15	protein_coding	protein_coding	80.6561	-2.04425	0.2578	-7.92959	2.19866e-15	3.68649e-14	D14
ENSG00000174640.13	SLCO2A1	protein_coding	protein_coding	13.5524	-2.0441	0.485361	-4.2115	2.53677e-05	0.000149459	D14
ENSG00000154479.12	CCDC173	protein_coding	protein_coding	7.29966	2.04336	0.620041	3.29551	0.000982418	0.00416755	D28
ENSG00000018625.14	ATP1A2	protein_coding	protein_coding	139.094	2.04153	0.160449	12.7239	4.35557e-37	2.27548e-35	D28
ENSG00000106384.11	MOGAT3	protein_coding	protein_coding	2.68748	-2.04132	0.679434	-3.00444	0.0026607	0.0100855	D14
ENSG00000163874.10	ZC3H12A	protein_coding	protein_coding	55.7055	-2.03897	0.295971	-6.88908	5.61555e-12	7.27779e-11	D14
ENSG00000106397.11	PLOD3	protein_coding	protein_coding	266.368	-2.0384	0.14415	-14.1408	2.1281e-45	1.37133e-43	D14
ENSG00000272079.2	AC004233.3	lncRNA	lincRNA	1.68746	-2.03838	0.691332	-2.94848	0.00319338	0.011774	D14
ENSG00000077274.8	CAPN6	protein_coding	protein_coding	53.817	-2.03784	0.299981	-6.79322	1.09661e-11	1.39386e-10	D14
ENSG00000091656.16	ZFHX4	protein_coding	protein_coding	125.24	2.03779	0.171967	11.8499	2.15439e-32	9.35288e-31	D28
ENSG00000234186.2	C16orf82	lncRNA	lincRNA	2.96459	2.03726	0.686805	2.96629	0.00301414	0.0112205	D28
ENSG00000100987.14	VSX1	protein_coding	protein_coding	1.65854	2.0372	0.714845	2.84985	0.00437399	0.0154759	D28
ENSG00000166596.14	CFAP52	protein_coding	protein_coding	12.0776	2.0372	0.630402	3.23159	0.00123103	0.00510351	D28
ENSG00000110455.13	ACCS	protein_coding	protein_coding	73.3404	-2.03716	0.260778	-7.81188	5.63397e-15	9.22076e-14	D14
ENSG00000100302.6	RASD2	protein_coding	protein_coding	11.0797	-2.03654	0.510047	-3.99285	6.52845e-05	0.000356788	D14
ENSG00000142173.14	COL6A2	protein_coding	protein_coding	2071.56	-2.03588	0.0543075	-37.4879	1.44894e-307	1.78644e-304	D14
ENSG00000104888.9	SLC17A7	protein_coding	protein_coding	9.31543	-2.03453	0.536489	-3.79231	0.000149254	0.00076399	D14
ENSG00000136750.12	GAD2	protein_coding	protein_coding	4.21841	2.03447	0.641759	3.17015	0.0015236	0.00615614	D28
ENSG00000162706.12	CADM3	protein_coding	protein_coding	23.111	2.03437	0.6303	3.22762	0.00124824	0.00516673	D28
ENSG00000278962.1	AC092645.1	lncRNA	TEC	3.56584	2.03425	0.671415	3.0298	0.00244717	0.00936754	D28
ENSG00000145623.12	OSMR	protein_coding	protein_coding	130.288	-2.03259	0.200869	-10.1189	4.55309e-24	1.29149e-22	D14
ENSG00000118777.11	ABCG2	protein_coding	protein_coding	8.4081	-2.03058	0.532477	-3.81345	0.000137039	0.000706352	D14
ENSG00000184545.10	DUSP8	protein_coding	protein_coding	26.5273	2.02977	0.342849	5.9203	3.21356e-09	3.20213e-08	D28
ENSG00000062716.12	VMP1	protein_coding	protein_coding	482.398	-2.02759	0.109008	-18.6004	3.18777e-77	4.21104e-75	D14
ENSG00000154127.9	UBASH3B	protein_coding	protein_coding	46.1318	-2.02731	0.319359	-6.34806	2.18045e-10	2.4785e-09	D14
ENSG00000183837.9	PNMA3	protein_coding	protein_coding	20.4139	2.02697	0.381529	5.31274	1.07988e-07	9.0861e-07	D28
ENSG00000106336.12	FBXO24	protein_coding	protein_coding	5.7986	-2.02678	0.590533	-3.43212	0.000598892	0.00267728	D14
ENSG00000205269.5	TMEM170B	protein_coding	protein_coding	66.9551	2.02673	0.223454	9.07002	1.18996e-19	2.6044e-18	D28
ENSG00000188906.15	LRRK2	protein_coding	protein_coding	10.1298	2.0253	0.49904	4.05839	4.94115e-05	0.000276161	D28
ENSG00000225756.1	DBH-AS1	lncRNA	antisense	10.0963	2.02474	0.492218	4.11351	3.89695e-05	0.00022212	D28
ENSG00000105290.11	APLP1	protein_coding	protein_coding	616.515	2.02341	0.0755162	26.7943	3.76088e-158	1.3638e-155	D28
ENSG00000137331.11	IER3	protein_coding	protein_coding	51.6309	-2.02328	0.309555	-6.53611	6.31415e-11	7.56798e-10	D14
ENSG00000106804.7	C5	protein_coding	protein_coding	8.95874	2.02299	0.554086	3.65104	0.000261182	0.00126979	D28
ENSG00000261780.2	LINC02582	lncRNA	processed_transcript	13.2685	-2.02274	0.48406	-4.17869	2.93193e-05	0.000171051	D14
ENSG00000163359.15	COL6A3	protein_coding	protein_coding	1315.85	-2.02234	0.0683418	-29.5915	1.92238e-192	9.116e-190	D14
ENSG00000115507.9	OTX1	protein_coding	protein_coding	22.9208	2.02218	0.392254	5.15528	2.53246e-07	2.024e-06	D28
ENSG00000279690.1	AP000280.1	lncRNA	TEC	2.17304	2.02133	0.711103	2.84253	0.00447568	0.0157934	D28
ENSG00000049283.17	EPN3	protein_coding	protein_coding	3.48104	-2.01954	0.649923	-3.10736	0.00188768	0.00743889	D14
ENSG00000165164.13	CFAP47	protein_coding	protein_coding	13.4859	2.01843	0.53559	3.76861	0.00016416	0.000832917	D28
ENSG00000134323.11	MYCN	protein_coding	protein_coding	66.8242	2.01736	0.21557	9.35824	8.1073e-21	1.89314e-19	D28
ENSG00000119681.11	LTBP2	protein_coding	protein_coding	40.9636	-2.01565	0.334435	-6.02705	1.6698e-09	1.72232e-08	D14
ENSG00000267082.1	AC011472.1	lncRNA	antisense	7.9229	-2.0154	0.581022	-3.46871	0.000522961	0.00237574	D14
ENSG00000198286.9	CARD11	protein_coding	protein_coding	5.17128	-2.01493	0.591246	-3.40794	0.000654558	0.0028995	D14
ENSG00000183644.13	C11orf88	protein_coding	protein_coding	7.2753	2.01448	0.663697	3.03525	0.00240339	0.00922163	D28
ENSG00000142675.17	CNKSR1	protein_coding	protein_coding	18.567	-2.01442	0.435448	-4.62608	3.72655e-06	2.50614e-05	D14
ENSG00000016082.14	ISL1	protein_coding	protein_coding	11.6777	2.01423	0.699249	2.88056	0.00396974	0.0142445	D28
ENSG00000101057.15	MYBL2	protein_coding	protein_coding	63.3505	2.01407	0.247385	8.14141	3.90686e-16	6.90101e-15	D28
ENSG00000156475.18	PPP2R2B	protein_coding	protein_coding	87.4526	2.01356	0.212205	9.48871	2.33913e-21	5.67714e-20	D28
ENSG00000137868.18	STRA6	protein_coding	protein_coding	144.793	-2.01351	0.190468	-10.5714	4.04528e-26	1.29435e-24	D14
ENSG00000175287.18	PHYHD1	protein_coding	protein_coding	9.8645	-2.01329	0.520617	-3.86713	0.000110122	0.000578088	D14
ENSG00000169508.6	GPR183	protein_coding	protein_coding	7.4485	2.01295	0.565886	3.55717	0.000374874	0.00175695	D28
ENSG00000157856.11	DRC1	protein_coding	protein_coding	23.4137	2.01178	0.431735	4.65975	3.1659e-06	2.15654e-05	D28
ENSG00000149289.10	ZC3H12C	protein_coding	protein_coding	126.851	2.01116	0.160629	12.5205	5.76491e-36	2.91301e-34	D28
ENSG00000274956.2	NKAIN3-IT1	lncRNA	lincRNA	37.582	2.00922	0.331362	6.06352	1.33178e-09	1.39152e-08	D28
ENSG00000171241.8	SHCBP1	protein_coding	protein_coding	15.177	2.00716	0.445734	4.50304	6.69886e-06	4.3212e-05	D28
ENSG00000110975.8	SYT10	protein_coding	protein_coding	2.83673	2.00663	0.703534	2.85221	0.00434166	0.0153792	D28
ENSG00000154099.17	DNAAF1	protein_coding	protein_coding	26.7644	2.0063	0.404332	4.96202	6.97653e-07	5.26199e-06	D28
ENSG00000124145.6	SDC4	protein_coding	protein_coding	323.792	-2.00531	0.131579	-15.2404	1.90761e-52	1.43997e-50	D14
ENSG00000163116.9	STPG2	protein_coding	protein_coding	6.15039	2.00502	0.585864	3.42232	0.000620883	0.00276423	D28
ENSG00000180440.3	SERTM1	protein_coding	protein_coding	5.73688	2.00479	0.629851	3.18297	0.00145774	0.00592778	D28
ENSG00000173530.5	TNFRSF10D	protein_coding	protein_coding	138.522	-2.00459	0.195223	-10.2682	9.80203e-25	2.8866e-23	D14
ENSG00000197930.12	ERO1A	protein_coding	protein_coding	513.111	-2.0026	0.104734	-19.1209	1.69187e-81	2.35258e-79	D14
ENSG00000158402.19	CDC25C	protein_coding	protein_coding	20.7262	2.00207	0.393669	5.08568	3.66304e-07	2.86445e-06	D28
ENSG00000161082.12	CELF5	protein_coding	protein_coding	48.1003	2.0003	0.257601	7.76509	8.15884e-15	1.31781e-13	D28

## Sheet: DEGs_D0_vs_D28
geneId	geneName	type	specific_type	baseMean	log2FoldChange	lfcSE	stat	pvalue	padj	upRegIn
ENSG00000185559.14	DLK1	protein_coding	protein_coding	8050.47	9.73926	0.203401	47.8821	0	0	D28
ENSG00000197406.7	DIO3	protein_coding	protein_coding	479.874	9.43764	0.686227	13.7529	4.88988e-43	1.58136e-41	D28
ENSG00000253507.5	AC104257.1	lncRNA	lincRNA	445.165	-9.16459	0.663412	-13.8143	2.08905e-43	6.8591e-42	D0
ENSG00000111783.12	RFX4	protein_coding	protein_coding	413.737	9.15145	0.624728	14.6487	1.37351e-48	5.23913e-47	D28
ENSG00000265992.1	ESRG	lncRNA	sense_intronic	3493.12	-8.91373	0.298647	-29.8471	9.57443e-196	3.42889e-193	D0
ENSG00000255666.6	AP000943.2	lncRNA	lincRNA	355.64	-8.81603	0.573427	-15.3743	2.43555e-53	1.05372e-51	D0
ENSG00000138722.9	MMRN1	protein_coding	protein_coding	450.77	8.69972	0.698372	12.4571	1.27867e-35	3.26229e-34	D28
ENSG00000204531.17	POU5F1	protein_coding	protein_coding	2146.48	-8.69499	0.339333	-25.6238	8.28496e-145	1.66899e-142	D0
ENSG00000279481.1	AC104791.2	lncRNA	TEC	609.882	-8.64264	0.495882	-17.4288	4.98496e-68	3.09981e-66	D0
ENSG00000248329.5	APELA	protein_coding	protein_coding	351.558	-8.57907	0.607531	-14.1212	2.81145e-45	9.81418e-44	D0
ENSG00000254934.5	LINC00678	lncRNA	lincRNA	449.754	-8.54016	0.539626	-15.8261	2.05632e-56	9.35696e-55	D0
ENSG00000154237.12	LRRK1	protein_coding	protein_coding	2981.47	-8.51107	0.284502	-29.9157	1.22896e-196	4.48431e-194	D0
ENSG00000275216.2	AL161431.1	lncRNA	lincRNA	1517.42	-8.45616	0.364762	-23.1826	6.81389e-119	9.61853e-117	D0
ENSG00000241186.9	TDGF1	protein_coding	protein_coding	628.722	-8.45225	0.466267	-18.1275	1.93384e-73	1.34527e-71	D0
ENSG00000236673.5	AL117378.1	lncRNA	lincRNA	426.501	-8.38042	0.5115	-16.384	2.48845e-60	1.2565e-58	D0
ENSG00000219445.2	AC019155.2	lncRNA	lincRNA	213.597	-8.37919	0.611285	-13.7075	9.15543e-43	2.94604e-41	D0
ENSG00000184144.11	CNTN2	protein_coding	protein_coding	324.985	8.34423	0.583296	14.3053	2.0271e-46	7.25965e-45	D28
ENSG00000124839.12	RAB17	protein_coding	protein_coding	300.712	-8.26686	0.59014	-14.0083	1.38649e-44	4.75414e-43	D0
ENSG00000144834.13	TAGLN3	protein_coding	protein_coding	215.969	8.22349	0.70853	11.6064	3.8233e-31	8.21542e-30	D28
ENSG00000260834.1	AC009055.2	lncRNA	lincRNA	219.207	-8.21222	0.622617	-13.1898	1.00387e-39	2.94405e-38	D0
ENSG00000187122.16	SLIT1	protein_coding	protein_coding	651.719	8.11412	0.364003	22.2913	4.48328e-110	5.59368e-108	D28
ENSG00000279882.1	AC112702.1	lncRNA	TEC	848.029	-8.09379	0.406808	-19.8958	4.42207e-88	4.07231e-86	D0
ENSG00000226673.2	LINC01108	lncRNA	lincRNA	608.494	-8.06863	0.447971	-18.0115	1.58315e-72	1.07805e-70	D0
ENSG00000282024.1	AL009031.1	lncRNA	antisense	524.725	-8.03816	0.462795	-17.3687	1.42361e-67	8.71238e-66	D0
ENSG00000254339.5	AC064802.1	lncRNA	lincRNA	423.022	-8.01352	0.485296	-16.5127	2.97449e-61	1.53806e-59	D0
ENSG00000251292.1	ERVH-1	lncRNA	lincRNA	117.38	-8.00225	0.694106	-11.5289	9.43947e-31	1.9929e-29	D0
ENSG00000132297.11	HHLA1	protein_coding	protein_coding	1346.19	-7.97485	0.337925	-23.5995	3.90111e-123	5.98759e-121	D0
ENSG00000259048.1	AL392023.2	lncRNA	antisense	387.34	-7.92989	0.490336	-16.1724	7.89936e-59	3.81914e-57	D0
ENSG00000215866.7	LINC01356	lncRNA	lincRNA	1049.79	-7.88222	0.361086	-21.8292	1.2248e-105	1.42689e-103	D0
ENSG00000261780.2	LINC02582	lncRNA	processed_transcript	571.953	-7.85923	0.440693	-17.8338	3.86358e-71	2.54142e-69	D0
ENSG00000080511.3	RDH8	protein_coding	protein_coding	89.4213	-7.8434	0.825108	-9.5059	1.98321e-21	2.8305e-20	D0
ENSG00000197408.9	CYP2B6	protein_coding	protein_coding	45.6777	-7.82187	0.963817	-8.11551	4.83734e-16	4.87744e-15	D0
ENSG00000283403.1	AC005394.2	lncRNA	processed_transcript	45.0707	-7.80361	0.965414	-8.08318	6.30992e-16	6.30307e-15	D0
ENSG00000282012.1	AP000357.2	lncRNA	lincRNA	108.483	-7.78597	0.743107	-10.4776	1.0951e-25	1.88249e-24	D0
ENSG00000157005.3	SST	protein_coding	protein_coding	52.7993	7.74986	0.991425	7.81689	5.41461e-15	5.07577e-14	D28
ENSG00000111704.10	NANOG	protein_coding	protein_coding	346.478	-7.70319	0.493125	-15.6212	5.22463e-55	2.31211e-53	D0
ENSG00000258498.8	DIO3OS	lncRNA	lincRNA	52.1471	7.69559	0.993832	7.74336	9.68257e-15	8.92098e-14	D28
ENSG00000146904.8	EPHA1	protein_coding	protein_coding	361.713	-7.68825	0.483757	-15.8928	7.10996e-57	3.28161e-55	D0
ENSG00000136167.13	LCP1	protein_coding	protein_coding	1340.63	-7.68107	0.312429	-24.585	1.82857e-133	3.27432e-131	D0
ENSG00000103089.8	FA2H	protein_coding	protein_coding	39.4171	-7.64428	0.971234	-7.87069	3.52694e-15	3.35007e-14	D0
ENSG00000243709.1	LEFTY1	protein_coding	protein_coding	202.026	-7.64123	0.580095	-13.1724	1.26552e-39	3.67475e-38	D0
ENSG00000131203.12	IDO1	protein_coding	protein_coding	39.2955	-7.63914	0.971524	-7.86305	3.74884e-15	3.54864e-14	D0
ENSG00000182798.10	MAGEB17	protein_coding	protein_coding	207.488	-7.59418	0.540907	-14.0397	8.9066e-45	3.05941e-43	D0
ENSG00000240563.1	L1TD1	protein_coding	protein_coding	958.968	-7.56927	0.34438	-21.9794	4.5335e-107	5.44556e-105	D0
ENSG00000015592.16	STMN4	protein_coding	protein_coding	93.2103	7.56768	0.829276	9.12565	7.13051e-20	9.28599e-19	D28
ENSG00000237412.6	PRSS56	protein_coding	protein_coding	127.484	7.56676	0.827651	9.14246	6.10501e-20	7.99356e-19	D28
ENSG00000253348.1	AC008514.1	lncRNA	antisense	94.5678	-7.54848	0.666304	-11.3289	9.43939e-30	1.89365e-28	D0
ENSG00000104413.16	ESRP1	protein_coding	protein_coding	310.478	-7.53489	0.482735	-15.6087	6.34725e-55	2.79611e-53	D0
ENSG00000078018.19	MAP2	protein_coding	protein_coding	1291.4	7.52904	0.287273	26.2087	2.11587e-151	4.75799e-149	D28
ENSG00000129514.5	FOXA1	protein_coding	protein_coding	50.2736	7.49959	1.00335	7.47457	7.7456e-14	6.71714e-13	D28
ENSG00000170091.10	NSG2	protein_coding	protein_coding	82.7417	7.4901	0.832333	8.99893	2.27928e-19	2.88098e-18	D28
ENSG00000256288.1	AC022075.2	lncRNA	lincRNA	142.116	-7.46103	0.567297	-13.1519	1.65974e-39	4.78356e-38	D0
ENSG00000283633.1	AP000547.3	lncRNA	lincRNA	151.97	-7.44325	0.582025	-12.7885	1.90009e-37	5.1107e-36	D0
ENSG00000143869.6	GDF7	protein_coding	protein_coding	176.993	7.43972	0.650681	11.4337	2.83639e-30	5.84164e-29	D28
ENSG00000137959.15	IFI44L	protein_coding	protein_coding	76.6592	7.42843	0.835308	8.89304	5.94608e-19	7.30566e-18	D28
ENSG00000254656.2	RTL1	protein_coding	protein_coding	48.3109	7.42251	1.00696	7.37122	1.69078e-13	1.43036e-12	D28
ENSG00000143632.14	ACTA1	protein_coding	protein_coding	535.317	-7.40857	0.419984	-17.6401	1.21235e-69	7.76345e-68	D0
ENSG00000164265.8	SCGB3A2	protein_coding	protein_coding	296.217	-7.39048	0.483793	-15.2761	1.10296e-52	4.66745e-51	D0
ENSG00000230937.11	MIR205HG	lncRNA	processed_transcript	83.4506	-7.38497	0.668732	-11.0432	2.36362e-28	4.48138e-27	D0
ENSG00000170542.5	SERPINB9	protein_coding	protein_coding	2390.79	-7.38458	0.225045	-32.8138	3.74233e-236	1.68309e-233	D0
ENSG00000105996.6	HOXA2	protein_coding	protein_coding	39.4668	7.38308	1.00968	7.31232	2.6256e-13	2.18487e-12	D28
ENSG00000280511.1	AL591030.1	lncRNA	lincRNA	136.767	-7.38081	0.596831	-12.3667	3.95937e-35	9.9701e-34	D0
ENSG00000100095.18	SEZ6L	protein_coding	protein_coding	111.108	7.34423	0.655462	11.2047	3.86812e-29	7.57142e-28	D28
ENSG00000278910.4	BANCR	lncRNA	lincRNA	30.3787	-7.33332	0.984757	-7.44683	9.56067e-14	8.22116e-13	D0
ENSG00000238178.6	AC078993.1	lncRNA	antisense	265.771	-7.33312	0.495558	-14.7977	1.51562e-49	5.89751e-48	D0
ENSG00000267696.6	ERVK-28	lncRNA	lincRNA	427.139	-7.33008	0.42915	-17.0805	2.0742e-65	1.17979e-63	D0
ENSG00000080166.15	DCT	protein_coding	protein_coding	44.299	7.30678	1.0126	7.21586	5.35929e-13	4.35476e-12	D28
ENSG00000131969.14	ABHD12B	protein_coding	protein_coding	291.737	-7.29766	0.484785	-15.0534	3.27938e-51	1.31033e-49	D0
ENSG00000115665.8	SLC5A7	protein_coding	protein_coding	36.9772	7.27636	1.01511	7.16806	7.60696e-13	6.12962e-12	D28
ENSG00000232301.2	LNCPRESS1	lncRNA	lincRNA	99.4803	-7.26437	0.610058	-11.9077	1.07934e-32	2.44993e-31	D0
ENSG00000276644.4	DACH1	protein_coding	protein_coding	104.917	7.25364	0.730812	9.92545	3.22647e-23	5.04828e-22	D28
ENSG00000180347.13	ITPRID1	protein_coding	protein_coding	28.1567	-7.23718	0.989352	-7.31507	2.57254e-13	2.14349e-12	D0
ENSG00000112837.16	TBX18	protein_coding	protein_coding	35.5793	7.22641	1.01772	7.10058	1.24239e-12	9.85905e-12	D28
ENSG00000233056.2	ERVH48-1	lncRNA	lincRNA	809.294	-7.22079	0.336935	-21.4308	6.89969e-102	7.5386e-100	D0
ENSG00000118271.10	TTR	protein_coding	protein_coding	93.113	7.21749	1.01403	7.11765	1.0978e-12	8.75114e-12	D28
ENSG00000171533.11	MAP6	protein_coding	protein_coding	462.567	7.19551	0.368344	19.5347	5.56194e-85	4.88919e-83	D28
ENSG00000140067.6	FAM181A	protein_coding	protein_coding	36.7008	7.18693	1.01941	7.05007	1.7883e-12	1.39677e-11	D28
ENSG00000182968.4	SOX1	protein_coding	protein_coding	62.5426	7.18336	0.843812	8.51298	1.69515e-17	1.90929e-16	D28
ENSG00000180176.14	TH	protein_coding	protein_coding	36.1099	7.17558	1.02011	7.03415	2.00486e-12	1.5615e-11	D28
ENSG00000173452.13	TMEM196	protein_coding	protein_coding	36.1482	7.14499	1.02157	6.99412	2.66927e-12	2.05825e-11	D28
ENSG00000077009.13	NMRK2	protein_coding	protein_coding	340.459	-7.14427	0.445666	-16.0305	7.81887e-58	3.72436e-56	D0
ENSG00000179046.8	TRIML2	protein_coding	protein_coding	205.456	-7.13643	0.506303	-14.0952	4.06586e-45	1.41167e-43	D0
ENSG00000232973.12	CYP1B1-AS1	lncRNA	antisense	266.498	-7.12091	0.465753	-15.289	9.04649e-53	3.84505e-51	D0
ENSG00000259280.1	AC018563.1	lncRNA	processed_transcript	53.0944	7.12064	0.847848	8.39849	4.52256e-17	4.91359e-16	D28
ENSG00000175592.8	FOSL1	protein_coding	protein_coding	38.724	-7.11912	0.847331	-8.40182	4.39621e-17	4.78168e-16	D0
ENSG00000130182.7	ZSCAN10	protein_coding	protein_coding	157.982	-7.10429	0.531481	-13.367	9.42922e-41	2.84925e-39	D0
ENSG00000159409.14	CELF3	protein_coding	protein_coding	163.59	7.07193	0.524259	13.4894	1.80572e-41	5.57841e-40	D28
ENSG00000184012.11	TMPRSS2	protein_coding	protein_coding	47.9222	-7.06619	0.765451	-9.23141	2.67087e-20	3.54752e-19	D0
ENSG00000122012.13	SV2C	protein_coding	protein_coding	48.7234	7.0509	1.02468	6.88107	5.9406e-12	4.44087e-11	D28
ENSG00000102924.11	CBLN1	protein_coding	protein_coding	545.917	7.03266	0.357819	19.6542	5.32018e-86	4.71958e-84	D28
ENSG00000163623.9	NKX6-1	protein_coding	protein_coding	52.91	7.02929	0.849031	8.27919	1.24011e-16	1.30552e-15	D28
ENSG00000167600.13	CYP2S1	protein_coding	protein_coding	361.522	-7.00406	0.425133	-16.475	5.55192e-61	2.84797e-59	D0
ENSG00000118785.13	SPP1	protein_coding	protein_coding	2156.24	-6.99203	0.209318	-33.4039	1.20181e-244	5.95942e-242	D0
ENSG00000163286.8	ALPG	protein_coding	protein_coding	22.715	-6.98449	1.00134	-6.97515	3.0554e-12	2.34385e-11	D0
ENSG00000141934.9	PLPP2	protein_coding	protein_coding	126.457	-6.95736	0.554063	-12.557	3.63855e-36	9.39465e-35	D0
ENSG00000196091.13	MYBPC1	protein_coding	protein_coding	28.9206	6.95735	1.03215	6.74063	1.57696e-11	1.1422e-10	D28
ENSG00000114654.7	EFCC1	protein_coding	protein_coding	88.008	6.95728	0.738193	9.42474	4.31161e-21	6.02038e-20	D28
ENSG00000251687.1	AC104791.1	lncRNA	antisense	66.9524	-6.94921	0.6522	-10.655	1.65208e-26	2.94739e-25	D0
ENSG00000226792.7	C13orf42	protein_coding	protein_coding	92.6524	-6.94389	0.619805	-11.2033	3.92601e-29	7.67696e-28	D0
ENSG00000128573.24	FOXP2	protein_coding	protein_coding	46.4497	6.93811	1.03041	6.73338	1.65763e-11	1.19705e-10	D28
ENSG00000184224.3	C11orf72	lncRNA	lincRNA	662.277	-6.89451	0.334951	-20.5837	3.84495e-94	3.85272e-92	D0
ENSG00000254365.1	AC091820.2	lncRNA	antisense	21.0138	-6.89172	1.00554	-6.85378	7.19219e-12	5.34139e-11	D0
ENSG00000248131.5	LINC01194	lncRNA	lincRNA	20.8332	-6.87817	1.00652	-6.83363	8.27949e-12	6.12303e-11	D0
ENSG00000198286.9	CARD11	protein_coding	protein_coding	103.223	-6.83973	0.552626	-12.3768	3.49121e-35	8.80268e-34	D0
ENSG00000112541.14	PDE10A	protein_coding	protein_coding	435.819	6.81674	0.305047	22.3466	1.30438e-110	1.64872e-108	D28
ENSG00000237087.1	AC068134.2	lncRNA	lincRNA	19.8802	-6.81463	1.01037	-6.74469	1.53358e-11	1.11286e-10	D0
ENSG00000109132.6	PHOX2B	protein_coding	protein_coding	26.0999	6.81395	1.04026	6.55024	5.74443e-11	3.96614e-10	D28
ENSG00000171794.3	UTF1	protein_coding	protein_coding	47.2751	-6.81122	0.718272	-9.48279	2.47583e-21	3.50256e-20	D0
ENSG00000101695.8	RNF125	protein_coding	protein_coding	100.295	-6.80589	0.579678	-11.7408	7.87289e-32	1.74603e-30	D0
ENSG00000052344.15	PRSS8	protein_coding	protein_coding	246.257	-6.80134	0.455934	-14.9174	2.54093e-50	1.00079e-48	D0
ENSG00000147655.10	RSPO2	protein_coding	protein_coding	60.0959	6.79371	1.03655	6.55415	5.59588e-11	3.86772e-10	D28
ENSG00000077279.18	DCX	protein_coding	protein_coding	598.306	6.77869	0.281326	24.0955	2.78686e-128	4.529e-126	D28
ENSG00000164120.13	HPGD	protein_coding	protein_coding	306.458	-6.77491	0.423738	-15.9885	1.53796e-57	7.23666e-56	D0
ENSG00000186439.12	TRDN	protein_coding	protein_coding	67.1499	-6.76576	0.670256	-10.0943	5.85552e-24	9.44453e-23	D0
ENSG00000126550.8	HTN1	protein_coding	protein_coding	38.4509	-6.76304	0.855226	-7.9079	2.61775e-15	2.50741e-14	D0
ENSG00000254297.1	AC091820.1	lncRNA	antisense	18.8443	-6.75833	1.01283	-6.6727	2.51143e-11	1.78626e-10	D0
ENSG00000129354.11	AP1M2	protein_coding	protein_coding	183.084	-6.72478	0.482227	-13.9453	3.36187e-44	1.13267e-42	D0
ENSG00000147596.3	PRDM14	protein_coding	protein_coding	210.084	-6.71918	0.474065	-14.1736	1.33574e-45	4.72245e-44	D0
ENSG00000255192.5	NANOGP8	protein_coding	protein_coding	44.0325	-6.71867	0.720155	-9.32948	1.06396e-20	1.45413e-19	D0
ENSG00000146374.13	RSPO3	protein_coding	protein_coding	54.2784	6.71838	1.04094	6.45417	1.08814e-10	7.31186e-10	D28
ENSG00000141096.4	DPEP3	protein_coding	protein_coding	59.8244	-6.71466	0.758734	-8.84981	8.76647e-19	1.06225e-17	D0
ENSG00000169894.17	MUC3A	protein_coding	protein_coding	71.0891	-6.70512	0.643817	-10.4146	2.12631e-25	3.59761e-24	D0
ENSG00000249675.1	AC097487.1	lncRNA	lincRNA	27.6588	-6.68616	0.863513	-7.74298	9.7113e-15	8.94319e-14	D0
ENSG00000165970.11	SLC6A5	protein_coding	protein_coding	23.3777	6.6782	1.04784	6.37332	1.84973e-10	1.21591e-09	D28
ENSG00000254277.1	AC009446.1	lncRNA	lincRNA	185.712	-6.66247	0.48132	-13.8421	1.42066e-43	4.69644e-42	D0
ENSG00000143171.12	RXRG	protein_coding	protein_coding	25.2598	6.64828	1.04864	6.33992	2.29888e-10	1.49994e-09	D28
ENSG00000146006.7	LRRTM2	protein_coding	protein_coding	42.4477	6.62461	0.865108	7.65755	1.89507e-14	1.71016e-13	D28
ENSG00000165443.11	PHYHIPL	protein_coding	protein_coding	23.5346	6.62202	1.05066	6.30275	2.92415e-10	1.89194e-09	D28
ENSG00000182866.16	LCK	protein_coding	protein_coding	46.1872	-6.60205	0.684954	-9.63868	5.48901e-22	8.07239e-21	D0
ENSG00000143995.19	MEIS1	protein_coding	protein_coding	234.4	6.59142	0.375692	17.5448	6.52219e-69	4.1355e-67	D28
ENSG00000274652.1	AL157817.1	lncRNA	lincRNA	25.3395	-6.58408	0.865909	-7.60366	2.87873e-14	2.56552e-13	D0
ENSG00000149571.11	KIRREL3	protein_coding	protein_coding	95.0688	6.56306	0.612914	10.708	9.3393e-27	1.67544e-25	D28
ENSG00000187323.11	DCC	protein_coding	protein_coding	112.839	6.50585	0.56811	11.4517	2.30493e-30	4.7776e-29	D28
ENSG00000177468.6	OLIG3	protein_coding	protein_coding	55.6775	6.49896	0.752886	8.63206	6.02544e-18	6.99856e-17	D28
ENSG00000138136.6	LBX1	protein_coding	protein_coding	20.448	6.48729	1.0586	6.1282	8.88794e-10	5.5091e-09	D28
ENSG00000250328.5	MGC32805	lncRNA	antisense	96.468	-6.48238	0.568802	-11.3966	4.34977e-30	8.89647e-29	D0
ENSG00000104490.17	NCALD	protein_coding	protein_coding	338.902	6.46879	0.327609	19.7454	8.77934e-87	7.89692e-85	D28
ENSG00000284294.1	AC007326.5	lncRNA	processed_transcript	128.895	-6.45446	0.523252	-12.3353	5.8478e-35	1.46491e-33	D0
ENSG00000258649.1	AL392023.1	lncRNA	lincRNA	35.8683	-6.45255	0.727426	-8.87039	7.28923e-19	8.8994e-18	D0
ENSG00000162761.14	LMX1A	protein_coding	protein_coding	36.4601	6.44436	1.05713	6.09609	1.08693e-09	6.69855e-09	D28
ENSG00000105997.22	HOXA3	protein_coding	protein_coding	19.9085	6.44298	1.06153	6.06952	1.28292e-09	7.85388e-09	D28
ENSG00000228592.1	D21S2088E	lncRNA	lincRNA	66.6672	-6.43348	0.582519	-11.0443	2.33704e-28	4.43533e-27	D0
ENSG00000280058.1	AL117378.2	lncRNA	TEC	14.1497	-6.40593	1.03243	-6.2047	5.48013e-10	3.46794e-09	D0
ENSG00000136698.8	CFC1	protein_coding	protein_coding	19.4197	6.40129	1.06373	6.01778	1.76821e-09	1.07431e-08	D28
ENSG00000282048.1	AL591742.2	lncRNA	sense_intronic	88.6607	-6.38133	0.534098	-11.9478	6.66278e-33	1.52668e-31	D0
ENSG00000274090.1	AL354821.1	lncRNA	lincRNA	13.8355	-6.37987	1.03348	-6.17318	6.69307e-10	4.19298e-09	D0
ENSG00000175793.11	SFN	protein_coding	protein_coding	141.013	-6.37692	0.524507	-12.1579	5.20607e-34	1.2538e-32	D0
ENSG00000135547.8	HEY2	protein_coding	protein_coding	130.683	-6.36692	0.508873	-12.5118	6.43437e-36	1.65251e-34	D0
ENSG00000126010.5	GRPR	protein_coding	protein_coding	95.6973	-6.35942	0.553977	-11.4796	1.67119e-30	3.49019e-29	D0
ENSG00000198729.4	PPP1R14C	protein_coding	protein_coding	150.154	6.35607	0.948875	6.69853	2.1053e-11	1.5085e-10	D28
ENSG00000254587.1	AP003066.1	lncRNA	lincRNA	13.2417	-6.32083	1.03671	-6.09701	1.08068e-09	6.66216e-09	D0
ENSG00000185847.7	LINC01405	lncRNA	lincRNA	41.691	-6.31724	0.665479	-9.49277	2.24975e-21	3.19441e-20	D0
ENSG00000179256.2	SMCO3	protein_coding	protein_coding	22.0451	6.31444	1.06718	5.91694	3.27981e-09	1.94089e-08	D28
ENSG00000148053.15	NTRK2	protein_coding	protein_coding	786.381	6.27563	0.183581	34.1846	4.09485e-256	2.47469e-253	D28
ENSG00000105122.12	RASAL3	protein_coding	protein_coding	12.6291	-6.27062	1.03947	-6.03249	1.61457e-09	9.82508e-09	D0
ENSG00000141968.7	VAV1	protein_coding	protein_coding	19.8164	-6.2651	0.88169	-7.10578	1.19644e-12	9.50617e-12	D0
ENSG00000120949.14	TNFRSF8	protein_coding	protein_coding	35.5777	-6.25303	0.695515	-8.9905	2.46114e-19	3.10476e-18	D0
ENSG00000164344.15	KLKB1	protein_coding	protein_coding	43.3407	-6.25034	0.645648	-9.68073	3.6412e-22	5.40839e-21	D0
ENSG00000081479.13	LRP2	protein_coding	protein_coding	511.184	6.23411	0.279382	22.314	2.70439e-110	3.39612e-108	D28
ENSG00000174963.17	ZIC4	protein_coding	protein_coding	75.6247	6.22357	0.621164	10.0192	1.25508e-23	1.99442e-22	D28
ENSG00000145721.11	LIX1	protein_coding	protein_coding	35.3711	6.22088	1.0694	5.81718	5.98474e-09	3.44564e-08	D28
ENSG00000133433.10	GSTT2B	protein_coding	protein_coding	12.0494	-6.218	1.04192	-5.96782	2.40447e-09	1.44097e-08	D0
ENSG00000134516.16	DOCK2	protein_coding	protein_coding	61.3932	-6.20909	0.600741	-10.3357	4.85788e-25	8.12687e-24	D0
ENSG00000184254.16	ALDH1A3	protein_coding	protein_coding	38.2643	-6.20657	0.669014	-9.2772	1.73998e-20	2.34654e-19	D0
ENSG00000204347.3	BTBD17	protein_coding	protein_coding	19.5458	6.19947	1.07424	5.77104	7.87842e-09	4.48516e-08	D28
ENSG00000141738.13	GRB7	protein_coding	protein_coding	100.272	-6.19377	0.539345	-11.4839	1.58984e-30	3.32748e-29	D0
ENSG00000254258.1	AC087354.1	lncRNA	lincRNA	102.717	-6.18612	0.553701	-11.1723	5.57078e-29	1.07949e-27	D0
ENSG00000258609.3	LINC-ROR	lncRNA	lincRNA	48.6546	-6.18392	0.657355	-9.40727	5.09184e-21	7.07916e-20	D0
ENSG00000159713.10	TPPP3	protein_coding	protein_coding	120.089	6.1835	0.673398	9.18253	4.21062e-20	5.55831e-19	D28
ENSG00000156049.6	GNA14	protein_coding	protein_coding	95.0701	-6.17155	0.548268	-11.2565	2.15244e-29	4.24756e-28	D0
ENSG00000187889.12	FYB2	protein_coding	protein_coding	17.1409	6.17124	1.07729	5.7285	1.01324e-08	5.70619e-08	D28
ENSG00000267055.1	AC007001.1	lncRNA	lincRNA	11.5621	-6.16659	1.04456	-5.90353	3.55813e-09	2.09917e-08	D0
ENSG00000163530.4	DPPA2	protein_coding	protein_coding	43.937	-6.1662	0.631089	-9.77074	1.50356e-22	2.28775e-21	D0
ENSG00000125084.11	WNT1	protein_coding	protein_coding	22.8255	6.14692	1.076	5.71277	1.11154e-08	6.23254e-08	D28
ENSG00000280142.1	AL357562.1	lncRNA	TEC	23.5701	-6.14569	0.794356	-7.73669	1.02036e-14	9.39205e-14	D0
ENSG00000225226.1	LINC01795	lncRNA	lincRNA	17.9074	-6.13988	0.885037	-6.93743	3.99301e-12	3.0378e-11	D0
ENSG00000145526.11	CDH18	protein_coding	protein_coding	23.8419	6.13988	1.07634	5.70442	1.16738e-08	6.52295e-08	D28
ENSG00000175745.12	NR2F1	protein_coding	protein_coding	505.452	6.13396	0.272858	22.4804	6.45456e-112	8.3775e-110	D28
ENSG00000165905.17	LARGE2	protein_coding	protein_coding	73.6522	-6.12981	0.554109	-11.0625	1.90803e-28	3.6354e-27	D0
ENSG00000251027.1	LINC01950	lncRNA	lincRNA	11.1675	-6.1239	1.04705	-5.84869	4.95452e-09	2.88167e-08	D0
ENSG00000248215.5	LINC02505	lncRNA	lincRNA	11.1403	-6.12238	1.0471	-5.84698	5.00592e-09	2.90719e-08	D0
ENSG00000069482.6	GAL	protein_coding	protein_coding	482.778	-6.11811	0.311225	-19.6581	4.92624e-86	4.39025e-84	D0
ENSG00000215182.8	MUC5AC	protein_coding	protein_coding	26.7455	6.11648	0.886393	6.90042	5.18505e-12	3.90018e-11	D28
ENSG00000163735.6	CXCL5	protein_coding	protein_coding	253.615	-6.10882	0.405072	-15.0808	2.16516e-51	8.79663e-50	D0
ENSG00000160097.17	FNDC5	protein_coding	protein_coding	81.0839	6.10761	0.54292	11.2496	2.3277e-29	4.57473e-28	D28
ENSG00000156966.6	B3GNT7	protein_coding	protein_coding	334.096	-6.10541	0.355896	-17.155	5.76287e-66	3.33677e-64	D0
ENSG00000224141.5	MIR548XHG	lncRNA	lincRNA	10.9052	-6.09686	1.0487	-5.81376	6.10864e-09	3.5107e-08	D0
ENSG00000091664.8	SLC17A6	protein_coding	protein_coding	15.6154	6.07282	1.08329	5.6059	2.0718e-08	1.12863e-07	D28
ENSG00000109991.8	P2RX3	protein_coding	protein_coding	38.2527	6.06134	0.768771	7.88445	3.15927e-15	3.01417e-14	D28
ENSG00000181541.5	MAB21L2	protein_coding	protein_coding	14.887	6.04048	1.08566	5.56387	2.63856e-08	1.42414e-07	D28
ENSG00000228863.8	AL121985.1	lncRNA	antisense	204.248	-6.03015	0.417107	-14.4571	2.26232e-47	8.27051e-46	D0
ENSG00000041515.15	MYO16	protein_coding	protein_coding	16.337	6.02755	1.08512	5.55471	2.78072e-08	1.49712e-07	D28
ENSG00000039068.18	CDH1	protein_coding	protein_coding	303.401	-6.01509	0.361099	-16.6577	2.65931e-62	1.42067e-60	D0
ENSG00000147488.11	ST18	protein_coding	protein_coding	18.3202	6.00968	1.08562	5.53571	3.09975e-08	1.66101e-07	D28
ENSG00000141682.11	PMAIP1	protein_coding	protein_coding	394.365	-6.00747	0.326601	-18.3939	1.4696e-75	1.08063e-73	D0
ENSG00000136110.12	CNMD	protein_coding	protein_coding	108.5	-6.00615	0.529384	-11.3455	7.80438e-30	1.57711e-28	D0
ENSG00000111319.12	SCNN1A	protein_coding	protein_coding	207.761	-5.99808	0.414738	-14.4623	2.09599e-47	7.69153e-46	D0
ENSG00000174004.5	NRROS	protein_coding	protein_coding	79.3397	-5.97717	0.561143	-10.6518	1.71056e-26	3.04889e-25	D0
ENSG00000249152.1	LNCPRESS2	lncRNA	lincRNA	20.4522	-5.96185	0.802115	-7.43267	1.0643e-13	9.10323e-13	D0
ENSG00000254377.5	MIR124-2HG	lncRNA	lincRNA	35.9851	5.95901	0.772146	7.71747	1.1866e-14	1.08603e-13	D28
ENSG00000278995.1	Z69720.2	lncRNA	TEC	9.81699	-5.94974	1.05898	-5.61836	1.92784e-08	1.05467e-07	D0
ENSG00000102575.11	ACP5	protein_coding	protein_coding	153.431	-5.92935	0.45984	-12.8944	4.84277e-38	1.32655e-36	D0
ENSG00000160973.7	FOXH1	protein_coding	protein_coding	92.8041	-5.92795	0.510562	-11.6106	3.63869e-31	7.84489e-30	D0
ENSG00000139269.2	INHBE	protein_coding	protein_coding	121.791	-5.92736	0.479579	-12.3595	4.32823e-35	1.08847e-33	D0
ENSG00000134376.15	CRB1	protein_coding	protein_coding	13.7639	5.92452	1.09368	5.41706	6.0587e-08	3.15056e-07	D28
ENSG00000181885.18	CLDN7	protein_coding	protein_coding	117.473	-5.9216	0.480481	-12.3243	6.70203e-35	1.67239e-33	D0
ENSG00000241743.3	XACT	lncRNA	lincRNA	15.1775	-5.92122	0.89687	-6.60209	4.05396e-11	2.83338e-10	D0
ENSG00000124785.8	NRN1	protein_coding	protein_coding	13.8349	5.91009	1.09325	5.406	6.44481e-08	3.34324e-07	D28
ENSG00000154096.13	THY1	protein_coding	protein_coding	742.528	-5.89161	0.243274	-24.218	1.43682e-129	2.43742e-127	D0
ENSG00000177875.4	CCDC184	protein_coding	protein_coding	61.1472	5.88648	0.687052	8.56773	1.05546e-17	1.20564e-16	D28
ENSG00000184486.9	POU3F2	protein_coding	protein_coding	99.1058	5.88533	0.511798	11.4993	1.3296e-30	2.79794e-29	D28
ENSG00000241168.1	AC128685.1	lncRNA	lincRNA	112.792	-5.88414	0.489115	-12.0302	2.46658e-33	5.74714e-32	D0
ENSG00000134138.19	MEIS2	protein_coding	protein_coding	390.642	5.87999	0.238192	24.6859	1.51551e-134	2.76495e-132	D28
ENSG00000119508.17	NR4A3	protein_coding	protein_coding	44.513	5.87935	0.692349	8.49188	2.03323e-17	2.26893e-16	D28
ENSG00000101276.15	SLC52A3	protein_coding	protein_coding	25.2808	-5.87907	0.792122	-7.42192	1.15435e-13	9.85169e-13	D0
ENSG00000132698.14	RAB25	protein_coding	protein_coding	84.4977	-5.8775	0.518485	-11.3359	8.71216e-30	1.74958e-28	D0
ENSG00000062038.13	CDH3	protein_coding	protein_coding	322.699	-5.86833	0.340676	-17.2255	1.70813e-66	1.01641e-64	D0
ENSG00000151650.7	VENTX	protein_coding	protein_coding	42.8026	-5.85128	0.678769	-8.62042	6.6709e-18	7.73896e-17	D0
ENSG00000162069.15	BICDL2	protein_coding	protein_coding	8.93858	-5.84983	1.06387	-5.49864	3.82726e-08	2.02726e-07	D0
ENSG00000157303.10	SUSD3	protein_coding	protein_coding	8.99157	-5.84921	1.06447	-5.49495	3.90821e-08	2.06844e-07	D0
ENSG00000215386.12	MIR99AHG	lncRNA	lincRNA	35.9206	5.84681	0.891532	6.55816	5.44748e-11	3.76649e-10	D28
ENSG00000130513.6	GDF15	protein_coding	protein_coding	592.315	-5.84183	0.264345	-22.0993	3.21249e-108	3.93205e-106	D0
ENSG00000112297.14	CRYBG1	protein_coding	protein_coding	84.0662	-5.83897	0.516767	-11.299	1.32659e-29	2.64483e-28	D0
ENSG00000154856.12	APCDD1	protein_coding	protein_coding	367.093	5.83875	0.452606	12.9003	4.484e-38	1.23351e-36	D28
ENSG00000124092.12	CTCFL	protein_coding	protein_coding	14.0766	-5.83372	0.901211	-6.47321	9.59456e-11	6.47415e-10	D0
ENSG00000142273.12	CBLC	protein_coding	protein_coding	29.4919	-5.8287	0.735405	-7.92583	2.2662e-15	2.1804e-14	D0
ENSG00000197462.3	AC003975.1	lncRNA	lincRNA	53.145	-5.81611	0.60777	-9.56958	1.07339e-21	1.55725e-20	D0
ENSG00000166869.2	CHP2	protein_coding	protein_coding	8.65201	-5.81126	1.06658	-5.44848	5.08034e-08	2.6604e-07	D0
ENSG00000104722.13	NEFM	protein_coding	protein_coding	871.513	5.80807	0.171814	33.8043	1.70315e-250	9.41062e-248	D28
ENSG00000153253.16	SCN3A	protein_coding	protein_coding	25.8283	5.79602	0.898094	6.45369	1.09161e-10	7.33262e-10	D28
ENSG00000173890.16	GPR160	protein_coding	protein_coding	48.7338	-5.79021	0.626005	-9.24947	2.25607e-20	3.01313e-19	D0
ENSG00000230148.8	HOXB-AS1	lncRNA	antisense	12.2995	5.78514	1.10174	5.25089	1.51366e-07	7.52706e-07	D28
ENSG00000104804.7	TULP2	protein_coding	protein_coding	23.7893	-5.78486	0.794205	-7.28383	3.24465e-13	2.68155e-12	D0
ENSG00000163251.3	FZD5	protein_coding	protein_coding	399.682	-5.77272	0.30671	-18.8214	5.04131e-79	3.93121e-77	D0
ENSG00000124143.10	ARHGAP40	protein_coding	protein_coding	17.7526	-5.76085	0.81823	-7.04063	1.91379e-12	1.49116e-11	D0
ENSG00000094755.16	GABRP	protein_coding	protein_coding	179.963	-5.75904	0.408134	-14.1107	3.26454e-45	1.13753e-43	D0
ENSG00000236714.1	LINC01844	lncRNA	lincRNA	17.5174	-5.75494	0.812442	-7.08351	1.40546e-12	1.10759e-11	D0
ENSG00000243004.5	AC005062.1	lncRNA	sense_overlapping	94.1667	-5.74887	0.506211	-11.3567	6.87163e-30	1.39444e-28	D0
ENSG00000075891.21	PAX2	protein_coding	protein_coding	12.2419	5.74776	1.10483	5.2024	1.96736e-07	9.63454e-07	D28
ENSG00000007372.22	PAX6	protein_coding	protein_coding	16.8688	5.74545	1.12886	5.08959	3.58836e-07	1.70337e-06	D28
ENSG00000163873.9	GRIK3	protein_coding	protein_coding	73.8477	5.73784	0.518277	11.071	1.73462e-28	3.30827e-27	D28
ENSG00000171126.7	KCNG3	protein_coding	protein_coding	27.2651	-5.73211	0.738525	-7.76157	8.38817e-15	7.76539e-14	D0
ENSG00000141338.13	ABCA8	protein_coding	protein_coding	70.9519	5.73168	0.630624	9.08891	1.00037e-19	1.28889e-18	D28
ENSG00000128340.14	RAC2	protein_coding	protein_coding	20.7494	-5.72991	0.753244	-7.60698	2.80584e-14	2.50287e-13	D0
ENSG00000237149.5	ZNF503-AS2	lncRNA	antisense	29.3406	5.72021	0.786918	7.26913	3.61804e-13	2.97869e-12	D28
ENSG00000185156.5	MFSD6L	protein_coding	protein_coding	7.94917	-5.69406	1.07484	-5.29757	1.17356e-07	5.90872e-07	D0
ENSG00000204711.8	C9orf135	protein_coding	protein_coding	89.7861	-5.69183	0.486447	-11.7008	1.26229e-31	2.77088e-30	D0
ENSG00000106366.8	SERPINE1	protein_coding	protein_coding	311.189	-5.66631	0.329405	-17.2016	2.58168e-66	1.52683e-64	D0
ENSG00000103490.13	PYCARD	protein_coding	protein_coding	22.7478	-5.66193	0.716179	-7.90575	2.66333e-15	2.54855e-14	D0
ENSG00000167941.2	SOST	protein_coding	protein_coding	60.5886	5.65903	0.893352	6.3346	2.37953e-10	1.54994e-09	D28
ENSG00000152977.9	ZIC1	protein_coding	protein_coding	233.996	5.65901	0.309453	18.2871	1.04769e-74	7.449e-73	D28
ENSG00000153822.13	KCNJ16	protein_coding	protein_coding	11.0529	5.65111	1.11053	5.08868	3.60573e-07	1.7112e-06	D28
ENSG00000197721.16	CR1L	protein_coding	protein_coding	12.1826	-5.64685	0.910168	-6.20418	5.49834e-10	3.47833e-09	D0
ENSG00000231698.2	AP002856.2	lncRNA	lincRNA	7.56728	-5.6377	1.07907	-5.2246	1.74535e-07	8.593e-07	D0
ENSG00000251533.2	LINC00605	lncRNA	lincRNA	7.55314	-5.63339	1.07848	-5.22344	1.75629e-07	8.64465e-07	D0
ENSG00000180660.7	MAB21L1	protein_coding	protein_coding	11.968	5.62866	1.1105	5.06857	4.00808e-07	1.89008e-06	D28
ENSG00000261364.1	AC063923.2	lncRNA	lincRNA	12.0312	-5.62706	0.914502	-6.15314	7.59623e-10	4.73882e-09	D0
ENSG00000103067.13	ESRP2	protein_coding	protein_coding	50.95	-5.61179	0.565699	-9.92009	3.40458e-23	5.32265e-22	D0
ENSG00000117322.17	CR2	protein_coding	protein_coding	11.8638	-5.6085	0.912619	-6.1455	7.97145e-10	4.96169e-09	D0
ENSG00000144191.11	CNGA3	protein_coding	protein_coding	12.272	5.60414	1.11175	5.04081	4.6357e-07	2.16755e-06	D28
ENSG00000230623.5	AC104461.1	lncRNA	processed_transcript	65.3888	-5.60204	0.523939	-10.6922	1.10771e-26	1.98352e-25	D0
ENSG00000113805.8	CNTN3	protein_coding	protein_coding	20.6862	5.60013	0.908739	6.16252	7.15952e-10	4.47649e-09	D28
ENSG00000091592.15	NLRP1	protein_coding	protein_coding	681.633	5.59329	0.179152	31.2209	5.54492e-214	2.28156e-211	D28
ENSG00000148541.12	FAM13C	protein_coding	protein_coding	13.8015	5.58799	1.11184	5.02587	5.01146e-07	2.33253e-06	D28
ENSG00000123496.7	IL13RA2	protein_coding	protein_coding	158.537	5.58662	0.461744	12.099	1.06955e-33	2.5317e-32	D28
ENSG00000258417.3	AC100868.1	protein_coding	protein_coding	11.5227	-5.57547	0.914785	-6.09484	1.09548e-09	6.74695e-09	D0
ENSG00000181378.13	CFAP65	protein_coding	protein_coding	16.9809	5.57201	1.11085	5.01597	5.27669e-07	2.45008e-06	D28
ENSG00000167634.12	NLRP7	protein_coding	protein_coding	18.5577	-5.57127	0.764055	-7.29171	3.06034e-13	2.53356e-12	D0
ENSG00000236922.9	LINC01378	lncRNA	lincRNA	7.08295	-5.56113	1.08292	-5.13531	2.81676e-07	1.35573e-06	D0
ENSG00000184344.3	GDF3	protein_coding	protein_coding	76.0457	-5.55664	0.513455	-10.822	2.7066e-27	4.94267e-26	D0
ENSG00000140807.6	NKD1	protein_coding	protein_coding	440.877	5.54725	0.232805	23.8278	1.71868e-125	2.7244e-123	D28
ENSG00000163737.3	PF4	protein_coding	protein_coding	7.00879	-5.54574	1.08464	-5.11296	3.17155e-07	1.51743e-06	D0
ENSG00000227128.4	LBX1-AS1	lncRNA	processed_transcript	10.2932	5.54205	1.11739	4.95983	7.05543e-07	3.22412e-06	D28
ENSG00000166426.7	CRABP1	protein_coding	protein_coding	1414.23	5.54148	0.116593	47.5284	0	0	D28
ENSG00000244198.6	AC004889.1	lncRNA	antisense	120.207	-5.53239	0.44557	-12.4164	2.12846e-35	5.3948e-34	D0
ENSG00000089116.3	LHX5	protein_coding	protein_coding	10.1842	5.52833	1.11833	4.94339	7.67772e-07	3.48789e-06	D28
ENSG00000109339.21	MAPK10	protein_coding	protein_coding	282.778	5.52641	0.307139	17.9932	2.20335e-72	1.48469e-70	D28
ENSG00000009709.11	PAX7	protein_coding	protein_coding	31.6067	5.52136	0.708646	7.79142	6.62611e-15	6.1815e-14	D28
ENSG00000181291.7	TMEM132E	protein_coding	protein_coding	17.4387	5.51306	0.916522	6.01519	1.79677e-09	1.09064e-08	D28
ENSG00000076662.9	ICAM3	protein_coding	protein_coding	14.5423	-5.51217	0.826014	-6.67322	2.50252e-11	1.78124e-10	D0
ENSG00000279249.2	AC007614.1	lncRNA	antisense	26.0865	5.51205	0.911874	6.04475	1.4964e-09	9.13475e-09	D28
ENSG00000166535.19	A2ML1	protein_coding	protein_coding	25.0692	-5.50686	0.677861	-8.12388	4.51524e-16	4.57414e-15	D0
ENSG00000007038.10	PRSS21	protein_coding	protein_coding	6.82517	-5.50658	1.08778	-5.06221	4.14423e-07	1.9519e-06	D0
ENSG00000169218.13	RSPO1	protein_coding	protein_coding	28.053	5.50575	0.907547	6.06663	1.30622e-09	7.99396e-09	D28
ENSG00000134121.9	CHL1	protein_coding	protein_coding	9.89086	5.50108	1.1202	4.9108	9.07037e-07	4.0841e-06	D28
ENSG00000176532.3	PRR15	protein_coding	protein_coding	31.9426	-5.50048	0.651291	-8.4455	3.02739e-17	3.3303e-16	D0
ENSG00000138653.9	NDST4	protein_coding	protein_coding	13.6742	5.48824	1.11805	4.90878	9.16458e-07	4.12363e-06	D28
ENSG00000142185.16	TRPM2	protein_coding	protein_coding	32.3495	-5.48259	0.691606	-7.92734	2.23898e-15	2.15528e-14	D0
ENSG00000215397.3	SCRT2	protein_coding	protein_coding	24.4029	5.47082	0.795588	6.87644	6.13659e-12	4.57853e-11	D28
ENSG00000148204.11	CRB2	protein_coding	protein_coding	151.922	5.4677	0.377377	14.4887	1.42853e-47	5.2924e-46	D28
ENSG00000125144.13	MT1G	protein_coding	protein_coding	28.1163	-5.46261	0.643858	-8.48418	2.17241e-17	2.41449e-16	D0
ENSG00000232445.1	AC006329.1	lncRNA	antisense	101.364	-5.46148	0.47512	-11.495	1.39857e-30	2.93989e-29	D0
ENSG00000170608.2	FOXA3	protein_coding	protein_coding	27.8273	-5.45743	0.638657	-8.54517	1.28351e-17	1.45754e-16	D0
ENSG00000148677.6	ANKRD1	protein_coding	protein_coding	40.8235	-5.45611	0.590361	-9.24199	2.41945e-20	3.22466e-19	D0
ENSG00000164330.16	EBF1	protein_coding	protein_coding	40.3614	5.45479	0.703503	7.75376	8.92129e-15	8.2392e-14	D28
ENSG00000136014.11	USP44	protein_coding	protein_coding	363.361	-5.45459	0.293323	-18.5959	3.47091e-77	2.6017e-75	D0
ENSG00000224525.2	AL591686.1	lncRNA	antisense	6.4972	-5.45029	1.09064	-4.99735	5.81232e-07	2.6846e-06	D0
ENSG00000225383.7	SFTA1P	lncRNA	lincRNA	6.50025	-5.44873	1.09093	-4.99456	5.89714e-07	2.72313e-06	D0
ENSG00000145920.14	CPLX2	protein_coding	protein_coding	77.8508	5.44854	0.587214	9.27863	1.71676e-20	2.31685e-19	D28
ENSG00000174460.3	ZCCHC12	protein_coding	protein_coding	29.0315	5.44	0.790154	6.88474	5.78929e-12	4.33111e-11	D28
ENSG00000141449.14	GREB1L	protein_coding	protein_coding	81.3746	5.43699	0.47439	11.461	2.07046e-30	4.30081e-29	D28
ENSG00000132821.11	VSTM2L	protein_coding	protein_coding	91.9247	5.42851	0.454871	11.9342	7.85249e-33	1.79079e-31	D28
ENSG00000165655.16	ZNF503	protein_coding	protein_coding	124.945	5.42608	0.362666	14.9616	1.30795e-50	5.17268e-49	D28
ENSG00000234787.7	LINC00458	lncRNA	lincRNA	68.5798	-5.42569	0.509682	-10.6453	1.83488e-26	3.26747e-25	D0
ENSG00000104435.13	STMN2	protein_coding	protein_coding	448.91	5.42092	0.208355	26.0178	3.11788e-149	6.626e-147	D28
ENSG00000258545.5	RHOXF1-AS1	lncRNA	antisense	32.1291	-5.40824	0.637355	-8.48545	2.14891e-17	2.3925e-16	D0
ENSG00000224189.7	HAGLR	lncRNA	antisense	9.24522	5.40658	1.12634	4.80014	1.58557e-06	6.90769e-06	D28
ENSG00000188112.8	C6orf132	protein_coding	protein_coding	61.4262	-5.40389	0.555656	-9.72524	2.35354e-22	3.53696e-21	D0
ENSG00000171786.5	NHLH1	protein_coding	protein_coding	34.0313	5.39858	0.708381	7.62101	2.51697e-14	2.25351e-13	D28
ENSG00000112175.7	BMP5	protein_coding	protein_coding	29.3583	5.39314	0.912482	5.91041	3.41253e-09	2.01573e-08	D28
ENSG00000179178.10	TMEM125	protein_coding	protein_coding	33.5821	-5.39218	0.660177	-8.16779	3.14085e-16	3.22747e-15	D0
ENSG00000215475.4	SIAH3	protein_coding	protein_coding	16.4977	5.38408	0.921197	5.84465	5.07623e-09	2.94625e-08	D28
ENSG00000197905.8	TEAD4	protein_coding	protein_coding	86.9079	-5.37491	0.472849	-11.3671	6.09948e-30	1.24036e-28	D0
ENSG00000115423.18	DNAH6	protein_coding	protein_coding	17.4412	5.36619	1.12295	4.77864	1.76485e-06	7.656e-06	D28
ENSG00000128052.9	KDR	protein_coding	protein_coding	610.602	-5.3622	0.229299	-23.3851	6.05302e-121	8.93583e-119	D0
ENSG00000167614.13	TTYH1	protein_coding	protein_coding	409.007	5.35825	0.19305	27.7557	1.48677e-169	4.04967e-167	D28
ENSG00000126709.14	IFI6	protein_coding	protein_coding	186.277	5.35434	0.289568	18.4908	2.45098e-76	1.8301e-74	D28
ENSG00000115896.15	PLCL1	protein_coding	protein_coding	10.1318	5.3509	1.12849	4.74164	2.12e-06	9.09667e-06	D28
ENSG00000262655.3	SPON1	protein_coding	protein_coding	197.881	5.34956	0.292438	18.293	9.41703e-75	6.72015e-73	D28
ENSG00000121966.6	CXCR4	protein_coding	protein_coding	163.762	5.34916	0.310877	17.2067	2.36652e-66	1.40387e-64	D28
ENSG00000133107.14	TRPC4	protein_coding	protein_coding	24.2593	5.3477	0.798077	6.70073	2.07387e-11	1.48874e-10	D28
ENSG00000164690.7	SHH	protein_coding	protein_coding	16.1866	5.34523	0.923867	5.78571	7.22061e-09	4.1289e-08	D28
ENSG00000206530.10	CFAP44	protein_coding	protein_coding	22.8221	5.33916	0.916761	5.82394	5.74747e-09	3.31891e-08	D28
ENSG00000144406.18	UNC80	protein_coding	protein_coding	47.0625	5.33542	0.599026	8.90682	5.25166e-19	6.48129e-18	D28
ENSG00000234273.1	AC073071.1	lncRNA	lincRNA	5.9387	-5.32756	1.09982	-4.84405	1.27222e-06	5.61979e-06	D0
ENSG00000166111.9	SVOP	protein_coding	protein_coding	24.5602	5.32098	0.797735	6.6701	2.55622e-11	1.81745e-10	D28
ENSG00000238266.2	LINC00707	lncRNA	lincRNA	17.6072	-5.31913	0.733922	-7.24754	4.244e-13	3.47333e-12	D0
ENSG00000262874.1	C19orf84	protein_coding	protein_coding	5.86607	-5.31644	1.10071	-4.83003	1.36514e-06	6.00146e-06	D0
ENSG00000166145.14	SPINT1	protein_coding	protein_coding	374.059	-5.31336	0.279188	-19.0315	9.35953e-81	7.54183e-79	D0
ENSG00000228598.1	MACC1-AS1	lncRNA	antisense	5.85845	-5.3094	1.10178	-4.81895	1.44315e-06	6.32286e-06	D0
ENSG00000121570.12	DPPA4	protein_coding	protein_coding	1637.74	-5.30788	0.143292	-37.0425	2.3681e-300	1.76141e-297	D0
ENSG00000182168.14	UNC5C	protein_coding	protein_coding	146.094	5.30598	0.401833	13.2044	8.27026e-40	2.44555e-38	D28
ENSG00000196220.15	SRGAP3	protein_coding	protein_coding	257.224	5.29497	0.255985	20.6847	4.75742e-95	4.81695e-93	D28
ENSG00000142405.21	NLRP12	protein_coding	protein_coding	34.3674	-5.29364	0.640091	-8.27014	1.33802e-16	1.40173e-15	D0
ENSG00000125657.4	TNFSF9	protein_coding	protein_coding	136.788	-5.28356	0.41204	-12.8229	1.22002e-37	3.30448e-36	D0
ENSG00000139767.9	SRRM4	protein_coding	protein_coding	71.6318	5.27406	0.460585	11.4508	2.32983e-30	4.82404e-29	D28
ENSG00000231689.2	LINC01090	lncRNA	lincRNA	26.7309	-5.25844	0.659356	-7.97512	1.52227e-15	1.47862e-14	D0
ENSG00000255021.1	AC093496.1	lncRNA	lincRNA	14.5438	-5.25657	0.780334	-6.73631	1.62459e-11	1.17494e-10	D0
ENSG00000113448.18	PDE4D	protein_coding	protein_coding	228.973	5.24816	0.295977	17.7317	2.38869e-70	1.56064e-68	D28
ENSG00000115339.13	GALNT3	protein_coding	protein_coding	127.575	-5.24583	0.414971	-12.6414	1.2474e-36	3.26433e-35	D0
ENSG00000225889.7	AC012368.1	lncRNA	antisense	508.044	-5.24229	0.240292	-21.8163	1.62399e-105	1.88062e-103	D0
ENSG00000049540.16	ELN	protein_coding	protein_coding	152.037	5.24003	0.344009	15.2323	2.1601e-52	9.04204e-51	D28
ENSG00000255234.5	AP000446.1	lncRNA	antisense	32.7782	-5.2352	0.640078	-8.179	2.86207e-16	2.94569e-15	D0
ENSG00000118733.16	OLFM3	protein_coding	protein_coding	8.43591	5.22846	1.13767	4.59576	4.31183e-06	1.77192e-05	D28
ENSG00000167759.12	KLK13	protein_coding	protein_coding	5.43973	-5.22455	1.10715	-4.71892	2.37099e-06	1.01108e-05	D0
ENSG00000119283.15	TRIM67	protein_coding	protein_coding	14.4584	5.22312	0.930529	5.61306	1.98774e-08	1.0859e-07	D28
ENSG00000105205.6	CLC	protein_coding	protein_coding	5.4382	-5.22292	1.1074	-4.71639	2.4007e-06	1.02307e-05	D0
ENSG00000159618.15	ADGRG5	protein_coding	protein_coding	8.8094	-5.21894	0.937801	-5.56508	2.62026e-08	1.41466e-07	D0
ENSG00000275234.1	AC010503.4	lncRNA	antisense	8.91234	-5.21833	0.94175	-5.5411	3.0057e-08	1.61285e-07	D0
ENSG00000162374.16	ELAVL4	protein_coding	protein_coding	8.21524	5.21743	1.13902	4.58063	4.63579e-06	1.89698e-05	D28
ENSG00000168004.9	HRASLS5	protein_coding	protein_coding	51.5399	-5.21605	0.572532	-9.1105	8.19995e-20	1.06429e-18	D0
ENSG00000173083.14	HPSE	protein_coding	protein_coding	8.73829	-5.21513	0.93696	-5.56601	2.60636e-08	1.40755e-07	D0
ENSG00000008516.16	MMP25	protein_coding	protein_coding	29.7805	-5.20801	0.626993	-8.30634	9.86982e-17	1.04416e-15	D0
ENSG00000262223.7	AC110285.1	lncRNA	lincRNA	7.81191	5.18277	1.14174	4.53936	5.64244e-06	2.28092e-05	D28
ENSG00000145147.19	SLIT2	protein_coding	protein_coding	272.881	5.18051	0.272104	19.0387	8.15744e-81	6.6007e-79	D28
ENSG00000100985.7	MMP9	protein_coding	protein_coding	54.3689	-5.1782	0.574826	-9.00828	2.09304e-19	2.65077e-18	D0
ENSG00000120251.19	GRIA2	protein_coding	protein_coding	20.4837	5.17591	0.805951	6.42211	1.34394e-10	8.96535e-10	D28
ENSG00000170893.3	TRH	protein_coding	protein_coding	59.8835	5.17037	0.531932	9.71997	2.47843e-22	3.72131e-21	D28
ENSG00000125046.14	SSUH2	protein_coding	protein_coding	30.5379	5.16888	0.658455	7.85001	4.16e-15	3.93208e-14	D28
ENSG00000197487.8	GALP	protein_coding	protein_coding	8.07488	5.16866	1.14275	4.52301	6.09671e-06	2.45429e-05	D28
ENSG00000048540.14	LMO3	protein_coding	protein_coding	14.4336	5.16826	0.933685	5.53534	3.10625e-08	1.66404e-07	D28
ENSG00000137872.16	SEMA6D	protein_coding	protein_coding	140.506	5.16782	0.442928	11.6674	1.87054e-31	4.0875e-30	D28
ENSG00000205517.12	RGL3	protein_coding	protein_coding	59.8514	-5.16106	0.543704	-9.4924	2.25783e-21	3.20354e-20	D0
ENSG00000180353.10	HCLS1	protein_coding	protein_coding	55.7539	-5.15858	0.541503	-9.52642	1.62808e-21	2.34092e-20	D0
ENSG00000180592.16	SKIDA1	protein_coding	protein_coding	53.5611	5.15842	0.535693	9.62943	6.00634e-22	8.79974e-21	D28
ENSG00000130545.15	CRB3	protein_coding	protein_coding	20.6239	-5.15625	0.715969	-7.20177	5.94345e-13	4.8193e-12	D0
ENSG00000175832.12	ETV4	protein_coding	protein_coding	176.23	-5.15226	0.366725	-14.0494	7.76874e-45	2.6733e-43	D0
ENSG00000123307.3	NEUROD4	protein_coding	protein_coding	8.33333	5.1519	1.14237	4.50984	6.48764e-06	2.603e-05	D28
ENSG00000197044.10	ZNF441	protein_coding	protein_coding	71.0192	5.14375	0.46196	11.1346	8.51131e-29	1.64108e-27	D28
ENSG00000186897.4	C1QL4	protein_coding	protein_coding	16.9956	5.1426	0.930673	5.52567	3.28223e-08	1.75491e-07	D28
ENSG00000165309.13	ARMC3	protein_coding	protein_coding	28.2197	5.1356	1.17528	4.36969	1.24421e-05	4.78272e-05	D28
ENSG00000187193.8	MT1X	protein_coding	protein_coding	29.5532	-5.13524	0.619088	-8.29484	1.08731e-16	1.14779e-15	D0
ENSG00000233393.1	AP000688.2	lncRNA	lincRNA	21.8417	-5.12799	0.654227	-7.83824	4.56893e-15	4.30597e-14	D0
ENSG00000148680.15	HTR7	protein_coding	protein_coding	22.0491	-5.12515	0.741778	-6.90928	4.87105e-12	3.67113e-11	D0
ENSG00000142182.8	DNMT3L	protein_coding	protein_coding	10.9107	-5.12454	0.848866	-6.03693	1.57077e-09	9.56459e-09	D0
ENSG00000168779.19	SHOX2	protein_coding	protein_coding	8.05426	5.12069	1.14463	4.47367	7.68881e-06	3.04951e-05	D28
ENSG00000196735.11	HLA-DQA1	protein_coding	protein_coding	5.04522	-5.11553	1.11629	-4.58263	4.59155e-06	1.88047e-05	D0
ENSG00000182107.6	TMEM30B	protein_coding	protein_coding	39.1733	-5.11436	0.610856	-8.37244	5.64377e-17	6.08728e-16	D0
ENSG00000122861.15	PLAU	protein_coding	protein_coding	214.472	-5.10602	0.335263	-15.2299	2.23864e-52	9.35054e-51	D0
ENSG00000173917.10	HOXB2	protein_coding	protein_coding	40.7761	5.10247	0.571851	8.92273	4.54947e-19	5.63989e-18	D28
ENSG00000125726.10	CD70	protein_coding	protein_coding	48.3113	-5.10059	0.594929	-8.57345	1.00433e-17	1.15132e-16	D0
ENSG00000156009.9	MAGEA8	protein_coding	protein_coding	11.1212	-5.1001	0.924831	-5.51463	3.49519e-08	1.86208e-07	D0
ENSG00000261678.2	SCRT1	protein_coding	protein_coding	24.7042	5.09963	0.724314	7.04063	1.9137e-12	1.49116e-11	D28
ENSG00000139970.16	RTN1	protein_coding	protein_coding	106.511	5.0941	0.386652	13.1749	1.2238e-39	3.55896e-38	D28
ENSG00000181649.6	PHLDA2	protein_coding	protein_coding	16.6295	-5.08394	0.713085	-7.12949	1.00739e-12	8.07035e-12	D0
ENSG00000230798.5	FOXD3-AS1	lncRNA	antisense	110.87	-5.08313	0.423675	-11.9977	3.6533e-33	8.46123e-32	D0
ENSG00000177455.12	CD19	protein_coding	protein_coding	4.9438	-5.0778	1.12091	-4.53008	5.89623e-06	2.37705e-05	D0
ENSG00000205358.3	MT1H	protein_coding	protein_coding	10.4743	-5.07669	0.854106	-5.94386	2.78386e-09	1.65959e-08	D0
ENSG00000198597.8	ZNF536	protein_coding	protein_coding	18.0113	5.07668	0.931103	5.45232	4.97165e-08	2.60701e-07	D28
ENSG00000163421.8	PROK2	protein_coding	protein_coding	4.92661	-5.07663	1.11928	-4.53563	5.74315e-06	2.31824e-05	D0
ENSG00000157335.20	CLEC18C	protein_coding	protein_coding	7.37084	5.07595	1.149	4.41772	9.97456e-06	3.88986e-05	D28
ENSG00000134470.20	IL15RA	protein_coding	protein_coding	4.85398	-5.0755	1.11834	-4.53842	5.66765e-06	2.28967e-05	D0
ENSG00000204516.9	MICB	protein_coding	protein_coding	91.6577	-5.07003	0.44892	-11.2938	1.40761e-29	2.80059e-28	D0
ENSG00000198873.11	GRK5	protein_coding	protein_coding	202.034	5.06974	0.256282	19.7819	4.2651e-87	3.85433e-85	D28
ENSG00000179520.10	SLC17A8	protein_coding	protein_coding	13.9904	5.06614	1.14276	4.43324	9.28284e-06	3.63403e-05	D28
ENSG00000154975.13	CA10	protein_coding	protein_coding	11.3366	5.06474	1.14451	4.42523	9.63406e-06	3.76542e-05	D28
ENSG00000253652.1	AC136628.4	lncRNA	lincRNA	10.4913	-5.0607	0.9274	-5.45686	4.84616e-08	2.54328e-07	D0
ENSG00000102096.9	PIM2	protein_coding	protein_coding	488.463	-5.05647	0.233522	-21.6531	5.68701e-104	6.39425e-102	D0
ENSG00000154342.5	WNT3A	protein_coding	protein_coding	14.9776	5.04772	0.936079	5.39241	6.95198e-08	3.58518e-07	D28
ENSG00000119411.10	BSPRY	protein_coding	protein_coding	12.3935	-5.04437	0.789977	-6.38547	1.70876e-10	1.12784e-09	D0
ENSG00000253313.5	C1orf210	protein_coding	protein_coding	17.5107	-5.03142	0.809666	-6.21419	5.1589e-10	3.27108e-09	D0
ENSG00000188580.14	NKAIN2	protein_coding	protein_coding	7.34194	5.03108	1.15114	4.3705	1.2396e-05	4.76782e-05	D28
ENSG00000095932.6	SMIM24	protein_coding	protein_coding	24.8445	-5.0309	0.731509	-6.87743	6.09435e-12	4.54877e-11	D0
ENSG00000151882.11	CCL28	protein_coding	protein_coding	4.69304	-5.02632	1.12222	-4.47893	7.5019e-06	2.97904e-05	D0
[truncated: 2,645 more rows]

## Sheet: D0_vs_D14
geneId	geneName	type	specific_type	baseMean	log2FoldChange	lfcSE	stat	pvalue	padj	expressed
[truncated: 35,871 more rows]

[truncated: 2 more sheets: D14_vs_D28, D0_vs_D28]
