# Supplementary material for: Dynamic landscape of chromatin accessibility and transcriptomic changes during differentiation of human embryonic stem cells into dopaminergic neurons
Source: Sci Rep. 2021 Aug 20;11:16977. doi: 10.1038/s41598-021-96263-1 (PMC8379280; doi:10.1038/s41598-021-96263-1)
Supplement: Supplementary file 3 — Supplementary Information 3. [file 41598_2021_96263_MOESM3_ESM.xlsx]

## Sheet: genes_in_clusters
geneName	type	cluster
USP6	protein_coding	1
C3	protein_coding	1
KCNQ4	protein_coding	1
ELMO3	protein_coding	1
LARGE2	protein_coding	1
KRT18	protein_coding	1
LINC02582	lncRNA	1
PNP	protein_coding	1
MYL9	protein_coding	1
LINC01405	lncRNA	1
DPPA2	protein_coding	1
EPHB4	protein_coding	1
LAD1	protein_coding	1
CDH3	protein_coding	1
KLKB1	protein_coding	1
KDF1	protein_coding	1
EDIL3	protein_coding	1
D21S2088E	lncRNA	1
KDR	protein_coding	1
AC112702.1	lncRNA	1
NMRK2	protein_coding	1
COBL	protein_coding	1
TRIML2	protein_coding	1
SERINC5	protein_coding	1
ABCG2	protein_coding	1
OLFML3	protein_coding	1
HAS2	protein_coding	1
PYCARD	protein_coding	1
ITGB5	protein_coding	1
CACNA1C-AS2	lncRNA	1
BBS9	protein_coding	1
ALDH1A3	protein_coding	1
FOXA3	protein_coding	1
BICDL2	protein_coding	1
TMPRSS2	protein_coding	1
ICOSLG	protein_coding	1
ALKAL1	protein_coding	1
KCNE3	protein_coding	1
PRR15L	protein_coding	1
SLC38A4	protein_coding	1
AC068733.3	lncRNA	1
GLS2	protein_coding	1
C6orf132	protein_coding	1
AL512274.1	lncRNA	1
SOWAHB	protein_coding	1
HPSE	protein_coding	1
SEMA6A-AS1	lncRNA	1
FBLIM1	protein_coding	1
NECAB1	protein_coding	1
SIPA1	protein_coding	1
A4GALT	protein_coding	1
C13orf42	protein_coding	1
PVALB	protein_coding	1
BATF2	protein_coding	1
ZDHHC19	protein_coding	1
AL354872.2	lncRNA	1
SPINK1	protein_coding	1
AC114284.1	lncRNA	1
AC004233.3	lncRNA	1
TRG-AS1	lncRNA	1
KCNK7	protein_coding	1
AC016168.2	lncRNA	1
AC022140.1	lncRNA	1
MYO1F	protein_coding	1
AL355377.2	lncRNA	1
PRSS12	protein_coding	1
TMEM155	protein_coding	1
AC006058.3	lncRNA	1
OVOL1	protein_coding	1
TBX6	protein_coding	1
TMEM238	protein_coding	1
A2ML1	protein_coding	1
SUSD3	protein_coding	1
LINC01090	lncRNA	1
SOCS1	protein_coding	1
LLGL2	protein_coding	1
GPR160	protein_coding	1
METTL7B	protein_coding	1
TNFSF11	protein_coding	1
CEACAM1	protein_coding	1
RNF125	protein_coding	1
TMEM125	protein_coding	1
APELA	protein_coding	1
SLC15A3	protein_coding	1
MUC3A	protein_coding	1
ZNF525	protein_coding	1
HLA-DMB	protein_coding	1
ESRP1	protein_coding	1
CTSK	protein_coding	1
RAB17	protein_coding	1
APOBEC3B	protein_coding	1
SH2D3A	protein_coding	1
GRB7	protein_coding	1
HPS3	protein_coding	1
KCNK6	protein_coding	1
AC008556.1	lncRNA	1
SRPX	protein_coding	1
MARVELD2	protein_coding	1
APOC1	protein_coding	1
RAB25	protein_coding	1
GGT1	protein_coding	1
QPCT	protein_coding	1
C8orf88	protein_coding	1
S100A4	protein_coding	1
TRPV4	protein_coding	1
ZNF165	protein_coding	1
RASL12	protein_coding	1
TMEM154	protein_coding	1
SMAGP	protein_coding	1
AC007255.1	lncRNA	1
RAD54B	protein_coding	1
KRT7	protein_coding	1
COQ3	protein_coding	1
ESRRA	protein_coding	1
APLN	protein_coding	1
AC005062.1	lncRNA	1
FGD5	protein_coding	1
ORAI1	protein_coding	1
AC007326.5	lncRNA	1
AC104461.1	lncRNA	1
ACTC1	protein_coding	1
MARVELD3	protein_coding	1
C16orf96	protein_coding	1
IL23A	protein_coding	1
TDRD12	protein_coding	1
S100P	protein_coding	1
AL132655.2	lncRNA	1
CALCA	protein_coding	1
AKR1C3	protein_coding	1
GCNT1	protein_coding	1
AL589843.1	lncRNA	1
SH2D2A	protein_coding	1
TWIST2	protein_coding	1
HLA-G	protein_coding	1
KLK10	protein_coding	1
KCNE5	protein_coding	1
MYBPC2	protein_coding	1
CRYGD	protein_coding	1
KIAA0040	protein_coding	1
DOC2A	protein_coding	1
ADAMTS19	protein_coding	1
FAM72D	protein_coding	1
KREMEN2	protein_coding	1
KCTD14	protein_coding	1
FBP1	protein_coding	1
NCAPG2	protein_coding	1
DSCC1	protein_coding	1
LDLR	protein_coding	1
NLGN4X	protein_coding	1
RCC2	protein_coding	1
DNAJB6	protein_coding	1
CCNE1	protein_coding	1
PCSK9	protein_coding	1
CDT1	protein_coding	1
CGB3	protein_coding	1
LINC01162	lncRNA	1
CLEC4E	protein_coding	1
AC091951.4	lncRNA	1
AC087273.2	lncRNA	1
AC097520.1	lncRNA	1
AC124312.5	lncRNA	1
AC005392.2	lncRNA	1
AC007991.2	lncRNA	1
DNAH17-AS1	lncRNA	1
MAGEB1	protein_coding	1
HSH2D	protein_coding	1
CCR8	protein_coding	1
TNNT2	protein_coding	1
NOX3	protein_coding	1
MAGEA3	protein_coding	1
OLAH	protein_coding	1
DDX43	protein_coding	1
IL20RA	protein_coding	1
AC104667.2	lncRNA	1
PADI3	protein_coding	1
ATP6V0A4	protein_coding	1
GIPC2	protein_coding	1
EMX1	protein_coding	1
TGFA	protein_coding	1
LINC01484	lncRNA	1
AC004687.1	lncRNA	1
SHE	protein_coding	1
AC093627.1	lncRNA	1
CYP27B1	protein_coding	1
ERFE	protein_coding	1
AC016044.1	lncRNA	1
FAM110C	protein_coding	1
KLHDC7A	protein_coding	1
LHX6	protein_coding	1
AL357562.1	lncRNA	1
C10orf82	protein_coding	1
COL21A1	protein_coding	1
MPPED2	protein_coding	1
POLE2	protein_coding	1
POLQ	protein_coding	1
AC116614.1	lncRNA	1
AL035252.3	lncRNA	1
BARD1	protein_coding	1
AMN	protein_coding	1
CSTA	protein_coding	1
GALNTL5	protein_coding	1
NPY1R	protein_coding	1
SNTG2	protein_coding	1
MYL7	protein_coding	1
RHEBL1	protein_coding	1
SLC7A10	protein_coding	1
SLC25A19	protein_coding	1
AC009446.1	lncRNA	1
ZSCAN10	protein_coding	1
AP000547.3	lncRNA	1
CD1D	protein_coding	1
SLC16A10	protein_coding	1
KCNK12	protein_coding	1
USP44	protein_coding	1
FAM189A2	protein_coding	1
CPXM2	protein_coding	1
SLC52A3	protein_coding	1
AC019155.3	lncRNA	1
GJC3	protein_coding	1
TMEM171	protein_coding	1
LINC00824	lncRNA	1
FAM124B	protein_coding	1
BHMT2	protein_coding	1
AL353052.1	lncRNA	1
SFTA1P	lncRNA	1
AC068134.2	lncRNA	1
FGD6	protein_coding	1
NOCT	protein_coding	1
FAR2	protein_coding	1
ALPG	protein_coding	1
AC138649.1	lncRNA	1
KLK13	protein_coding	1
CXCL8	protein_coding	1
HLA-DQA1	protein_coding	1
ABI3	protein_coding	1
NETO1	protein_coding	1
TGFBR3L	protein_coding	1
LINC00428	lncRNA	1
ARHGEF15	protein_coding	1
GAU1	lncRNA	1
C5orf46	protein_coding	1
LCN15	protein_coding	1
GCGR	protein_coding	1
SLC45A2	protein_coding	1
OXER1	protein_coding	1
B3GNT3	protein_coding	1
VIPR1	protein_coding	1
HES3	protein_coding	1
SLC27A6	protein_coding	1
ARHGAP8	protein_coding	1
CHRNA9	protein_coding	1
AC022140.2	lncRNA	1
SLC49A3	protein_coding	1
PAQR5	protein_coding	1
MST1R	protein_coding	1
SLC25A16	protein_coding	1
PQLC2L	protein_coding	1
ODF3L2	protein_coding	1
CYS1	protein_coding	1
EPN3	protein_coding	1
L3MBTL4	protein_coding	1
MFSD6L	protein_coding	1
CAPN13	protein_coding	1
USP32	protein_coding	1
TRPM2	protein_coding	1
TSLP	protein_coding	1
AC007218.1	lncRNA	1
GOLT1A	protein_coding	1
VAV1	protein_coding	1
MAGEB2	protein_coding	1
AL354821.1	lncRNA	1
LINC-ROR	lncRNA	1
AL117378.2	lncRNA	1
AC091820.1	lncRNA	1
LINC00607	lncRNA	1
LINC01795	lncRNA	1
LINC00605	lncRNA	1
AL591686.1	lncRNA	1
FAM3B	protein_coding	1
CLPSL2	protein_coding	1
RBFOX3	protein_coding	1
ZNF850	protein_coding	1
GALNT6	protein_coding	1
CABLES1	protein_coding	1
TM6SF1	protein_coding	1
PDGFB	protein_coding	1
FCER1G	protein_coding	1
SLCO4C1	protein_coding	1
AL589740.1	lncRNA	1
AC005083.1	lncRNA	1
AP000974.1	lncRNA	1
CDA	protein_coding	1
NXNL2	protein_coding	1
LINC00862	lncRNA	1
FGF16	protein_coding	1
TDRD5	protein_coding	1
NRK	protein_coding	1
DENND2D	protein_coding	1
AC020551.1	lncRNA	1
NXPH3	protein_coding	1
MEIOC	protein_coding	1
FAM83E	protein_coding	1
TMPRSS13	protein_coding	1
SIGLEC15	protein_coding	1
TIMP4	protein_coding	1
ARHGAP31	protein_coding	1
AL450992.2	lncRNA	1
LINC00992	lncRNA	1
SPINT1-AS1	lncRNA	1
MALL	protein_coding	1
GPAT3	protein_coding	1
KRTCAP3	protein_coding	1
ARHGEF35	protein_coding	1
RASAL3	protein_coding	1
LINC02257	lncRNA	1
HJV	protein_coding	1
ATXN7L1	protein_coding	1
PLEKHG6	protein_coding	1
AIRE	protein_coding	1
VSIG2	protein_coding	1
LINC02505	lncRNA	1
CD52	protein_coding	1
PPP1R1B	protein_coding	1
AFAP1L1	protein_coding	1
TESMIN	protein_coding	1
MATK	protein_coding	1
BATF3	protein_coding	1
LINC01460	lncRNA	1
FOXL2NB	protein_coding	1
EQTN	protein_coding	1
AP001065.2	lncRNA	1
AL590705.1	lncRNA	1
TNS4	protein_coding	1
NODAL	protein_coding	1
CYP1B1-AS1	lncRNA	1
RASSF3	protein_coding	1
FIBCD1	protein_coding	1
NID2	protein_coding	1
MT1F	protein_coding	1
RBM47	protein_coding	1
ETV1	protein_coding	1
ETV4	protein_coding	1
MAL2	protein_coding	1
C9orf135	protein_coding	1
AC106038.1	lncRNA	1
TPM1	protein_coding	1
MYO5B	protein_coding	1
GRHL2	protein_coding	1
IL6R	protein_coding	1
GFPT2	protein_coding	1
P3H2-AS1	lncRNA	1
ANKRD1	protein_coding	1
PPM1H	protein_coding	1
FHL2	protein_coding	1
UGT8	protein_coding	1
AC010503.4	lncRNA	1
RARG	protein_coding	1
PCSK5	protein_coding	1
CNN2	protein_coding	1
SFRP1	protein_coding	1
GFPT1	protein_coding	1
GSTP1	protein_coding	1
TNFRSF12A	protein_coding	1
NKX1-2	protein_coding	1
ARHGAP9	protein_coding	1
LINC00960	lncRNA	1
STEAP1B	protein_coding	1
GRTP1	protein_coding	1
ARSE	protein_coding	1
KIAA1551	protein_coding	1
GCH1	protein_coding	1
DDIT4L	protein_coding	1
L1TD1	protein_coding	1
SLC7A11	protein_coding	1
HTR1D	protein_coding	1
MOCOS	protein_coding	1
FLI1	protein_coding	1
VSIG10	protein_coding	1
RASGRF2	protein_coding	1
BAG2	protein_coding	1
PVR	protein_coding	1
CALB1	protein_coding	1
LAMC3	protein_coding	1
SNHG26	lncRNA	1
IL6	protein_coding	1
AC008514.1	lncRNA	1
FERMT1	protein_coding	1
STEAP2	protein_coding	1
IL18	protein_coding	1
ETV5	protein_coding	1
PEAR1	protein_coding	1
CXCL1	protein_coding	1
USHBP1	protein_coding	1
EXOC3L2	protein_coding	1
MFSD13A	protein_coding	1
ACOXL	protein_coding	1
SPATS2L	protein_coding	1
CTSV	protein_coding	1
TEAD4	protein_coding	1
LINC00458	lncRNA	1
ADM2	protein_coding	1
TES	protein_coding	1
HAS3	protein_coding	1
LRRK1	protein_coding	1
AC009055.2	lncRNA	1
PIPOX	protein_coding	1
CCDC169	protein_coding	1
GALNT3	protein_coding	1
LMO7	protein_coding	1
JPH1	protein_coding	1
ICAM3	protein_coding	1
GLB1L3	protein_coding	1
ZDHHC23	protein_coding	1
PANCR	lncRNA	1
RTP1	protein_coding	1
DANT1	lncRNA	1
B3GALT1	protein_coding	1
EGFL7	protein_coding	1
C9orf129	protein_coding	1
AC215522.2	lncRNA	1
ANO1	protein_coding	1
HSD17B6	protein_coding	1
AC092718.4	lncRNA	1
ZNF681	protein_coding	1
DCDC2	protein_coding	1
ONECUT1	protein_coding	1
IQCA1	protein_coding	1
TMEM54	protein_coding	1
ANXA3	protein_coding	1
C16orf74	protein_coding	1
NPFFR2	protein_coding	1
TCERG1L	protein_coding	1
AC026356.2	lncRNA	1
SLC16A7	protein_coding	1
GAB3	protein_coding	1
MLKL	protein_coding	1
ACOT11	protein_coding	1
TULP1	protein_coding	1
ADGRE2	protein_coding	1
FAM198A	protein_coding	1
RAB19	protein_coding	1
WNK4	protein_coding	1
HLA-DPA1	protein_coding	1
SVOPL	protein_coding	1
PRKCQ-AS1	lncRNA	1
AP000357.2	lncRNA	1
RBP7	protein_coding	1
AP002856.2	lncRNA	1
LINC02474	lncRNA	1
IZUMO2	protein_coding	1
LINC01480	lncRNA	1
LNCPRESS1	lncRNA	1
NANOGP8	protein_coding	1
AP000943.2	lncRNA	1
CPO	protein_coding	1
AC007207.2	lncRNA	1
NLN	protein_coding	1
AC125807.2	lncRNA	1
RAMP3	protein_coding	1
AC068213.1	lncRNA	1
PIK3AP1	protein_coding	1
GCLM	protein_coding	1
ANKDD1B	protein_coding	1
ZNF215	protein_coding	1
MAT1A	protein_coding	1
AC113383.1	lncRNA	1
IL15	protein_coding	1
FAM162B	protein_coding	1
MACC1-AS1	lncRNA	1
MIR548XHG	lncRNA	1
MGC32805	lncRNA	1
TMEM40	protein_coding	1
AC048344.4	lncRNA	1
AL451069.1	lncRNA	1
SFRP5	protein_coding	1
DCAF12L1	protein_coding	1
LYPD5	protein_coding	1
UPK1A	protein_coding	1
AL731533.2	lncRNA	1
ZP3	protein_coding	1
CD8B	protein_coding	1
MAP3K7CL	protein_coding	1
VENTX	protein_coding	1
PPM1N	protein_coding	1
GSTT2B	protein_coding	1
AC005394.2	lncRNA	1
LINC01844	lncRNA	1
AL157778.1	lncRNA	1
TRIM72	protein_coding	1
SOWAHD	protein_coding	1
CBR3	protein_coding	1
AC007001.1	lncRNA	1
LINC02387	lncRNA	1
AC093496.1	lncRNA	1
UTF1	protein_coding	1
SAMHD1	protein_coding	1
AP000688.2	lncRNA	1
FAM126A	protein_coding	1
POLR3G	protein_coding	1
TRIM14	protein_coding	1
OVOL2	protein_coding	1
LCK	protein_coding	1
AC104791.1	lncRNA	1
CHST4	protein_coding	1
RASGRP4	protein_coding	1
SLC24A2	protein_coding	1
DOCK2	protein_coding	1
SENCR	lncRNA	1
KCNK17	protein_coding	1
LGALS12	protein_coding	1
DNMT3L	protein_coding	1
AP000446.1	lncRNA	1
PCDH15	protein_coding	1
LRRC2	protein_coding	1
IL12RB2	protein_coding	1
AP002784.1	lncRNA	1
COL4A3	protein_coding	1
ZNF385D-AS1	lncRNA	1
AC108860.2	lncRNA	1
JSRP1	protein_coding	1
LINC00239	lncRNA	1
Z69720.2	lncRNA	1
OR2A7	protein_coding	1
PYDC1	protein_coding	1
SIGLEC14	protein_coding	1
BSPRY	protein_coding	1
RHOXF1-AS1	lncRNA	1
TJP2	protein_coding	1
AL161431.1	lncRNA	1
OCIAD2	protein_coding	1
COL14A1	protein_coding	1
CTSC	protein_coding	1
SERPINB9	protein_coding	1
PFN1	protein_coding	1
GRM4	protein_coding	1
PTAFR	protein_coding	1
CTCFL	protein_coding	1
DMKN	protein_coding	1
CYP2S1	protein_coding	1
C11orf72	lncRNA	1
TMEM30B	protein_coding	1
AC254629.1	lncRNA	1
CYP1A1	protein_coding	1
KCNG3	protein_coding	1
AL121985.1	lncRNA	1
CD2AP	protein_coding	1
SMS	protein_coding	1
FAM129A	protein_coding	1
ATF5	protein_coding	1
GPRC5B	protein_coding	1
SLC7A2	protein_coding	1
SP8	protein_coding	1
AL391244.3	lncRNA	1
PCK2	protein_coding	1
AC092490.1	lncRNA	1
PLSCR1	protein_coding	1
HMGA1	protein_coding	1
AC012368.1	lncRNA	1
PLPP1	protein_coding	1
MDN1	protein_coding	1
NRROS	protein_coding	1
ACTA1	protein_coding	1
PDGFA	protein_coding	1
PPP1R3B	protein_coding	1
AC087354.1	lncRNA	1
MPP1	protein_coding	1
SYNE4	protein_coding	1
FZD5	protein_coding	1
RASGRP2	protein_coding	1
SLC39A8	protein_coding	1
LEFTY1	protein_coding	1
PRODH	protein_coding	1
AEN	protein_coding	1
FOXH1	protein_coding	1
AEBP2	protein_coding	1
MICB	protein_coding	1
FGFR4	protein_coding	1
AC006329.1	lncRNA	1
FLVCR1-DT	lncRNA	1
STX3	protein_coding	1
PIM1	protein_coding	1
MYEOV	protein_coding	1
KRT15	protein_coding	1
HMSD	protein_coding	1
HMX2	protein_coding	1
AIPL1	protein_coding	1
FAM71E1	protein_coding	1
FGF2	protein_coding	1
RASIP1	protein_coding	1
CD74	protein_coding	1
RGN	protein_coding	1
ZNF296	protein_coding	1
AC007383.2	lncRNA	1
FRAT2	protein_coding	1
CPZ	protein_coding	1
CHODL	protein_coding	1
EIF4EBP1	protein_coding	1
NANOG	protein_coding	1
PYGL	protein_coding	1
ABHD12B	protein_coding	1
THEMIS2	protein_coding	1
SLC52A1	protein_coding	1
FHDC1	protein_coding	1
AC003975.1	lncRNA	1
RBPMS2	protein_coding	1
AC104257.1	lncRNA	1
SLC43A1	protein_coding	1
AKNA	protein_coding	1
RPS6KA1	protein_coding	1
DPPA4	protein_coding	1
SEMA6A	protein_coding	1
GAL	protein_coding	1
CORO2A	protein_coding	1
LIN28A	protein_coding	1
GCNT2	protein_coding	1
SLC1A5	protein_coding	1
BICD1	protein_coding	1
TKT	protein_coding	1
ST6GAL1	protein_coding	1
PODXL	protein_coding	1
HHLA1	protein_coding	1
AL009031.1	lncRNA	1
PIM2	protein_coding	1
NDUFAF7	protein_coding	1
UGP2	protein_coding	1
LINC01108	lncRNA	1
PRDX1	protein_coding	1
SPRY4	protein_coding	1
ZNF90	protein_coding	1
CTDSPL	protein_coding	1
ACTN1	protein_coding	1
HPGD	protein_coding	1
ESRG	lncRNA	1
PTAR1	protein_coding	1
C6orf106	protein_coding	1
CBR1	protein_coding	1
TRDN	protein_coding	1
VASP	protein_coding	1
CLN8	protein_coding	1
HSPB7	protein_coding	1
TRPC6	protein_coding	1
EPHA1	protein_coding	1
AL392023.2	lncRNA	1
CDK6	protein_coding	1
KLRG2	protein_coding	1
ZNF675	protein_coding	1
GATA5	protein_coding	1
CHST2	protein_coding	1
AC022075.2	lncRNA	1
AC022150.3	lncRNA	1
AC097487.1	lncRNA	1
LINC01194	lncRNA	1
ERVH-1	lncRNA	1
ARHGAP40	protein_coding	1
CARD11	protein_coding	1
POU5F1	protein_coding	1
AL117378.1	lncRNA	1
AC104791.2	lncRNA	1
ERVH48-1	lncRNA	1
WARS	protein_coding	1
PMAIP1	protein_coding	1
CLDN6	protein_coding	1
AL591030.1	lncRNA	1
GPR78	protein_coding	1
SIT1	protein_coding	1
ZNF331	protein_coding	1
CRYBG1	protein_coding	1
NUTM2G	protein_coding	1
HDAC2-AS2	lncRNA	1
GJA4	protein_coding	1
WDR44	protein_coding	1
LINC00622	lncRNA	1
OSBPL10	protein_coding	1
NR1I2	protein_coding	1
LPAR3	protein_coding	1
PRIM1	protein_coding	1
LINC02128	lncRNA	1
HTR1B	protein_coding	1
UGT3A2	protein_coding	1
GCNT4	protein_coding	1
ERBB3	protein_coding	1
HSPA2	protein_coding	1
SLC4A11	protein_coding	1
AL162411.1	lncRNA	1
ANPEP	protein_coding	1
TLE2	protein_coding	1
LPO	protein_coding	1
CTD-2297D10.2	lncRNA	1
AQP5	protein_coding	1
FUT1	protein_coding	1
SYT6	protein_coding	1
CNMD	protein_coding	1
PLS1	protein_coding	1
AGMAT	protein_coding	1
TJP3	protein_coding	1
CEBPZOS	protein_coding	1
SCT	protein_coding	1
AC092306.1	lncRNA	1
AL356133.2	lncRNA	1
BREA2	lncRNA	1
KCNH6	protein_coding	1
SUSD2	protein_coding	1
CNN1	protein_coding	1
TNNC2	protein_coding	1
AIF1	protein_coding	1
CA8	protein_coding	1
ADRA2A	protein_coding	1
ANKLE1	protein_coding	1
CTH	protein_coding	1
ENPP1	protein_coding	1
MAP3K21	protein_coding	1
MAP7	protein_coding	1
ACTN3	protein_coding	1
CBS	protein_coding	1
AP001972.5	lncRNA	1
ADAMTS16	protein_coding	1
AC026356.1	lncRNA	1
INHBE	protein_coding	1
ZXDB	protein_coding	1
BEND4	protein_coding	1
ZGRF1	protein_coding	1
TCF7L1	protein_coding	1
SYNGR3	protein_coding	1
SFRP2	protein_coding	1
COL4A4	protein_coding	1
AL121753.2	lncRNA	1
CHAC1	protein_coding	1
FAM102B	protein_coding	1
FZD7	protein_coding	1
LRP8	protein_coding	1
AC005696.4	lncRNA	1
EDNRB	protein_coding	1
SH2D4A	protein_coding	1
HSD11B2	protein_coding	1
HPAT5	lncRNA	1
PRKCQ	protein_coding	1
GABRP	protein_coding	1
CHEK2	protein_coding	1
SOX14	protein_coding	1
KCNS1	protein_coding	1
MTFR2	protein_coding	1
TCL1A	protein_coding	1
TMEM200B	protein_coding	1
RRAS2	protein_coding	1
AC009133.3	lncRNA	1
HTR7	protein_coding	1
SINHCAF	protein_coding	1
DNMT3B	protein_coding	1
ZNF121	protein_coding	1
TUNAR	protein_coding	1
PPM1B	protein_coding	1
ATCAY	protein_coding	1
ADD2	protein_coding	1
MMP24	protein_coding	1
NUP210	protein_coding	1
SLC7A3	protein_coding	1
B3GALT5	protein_coding	1
PHGDH	protein_coding	1
JARID2	protein_coding	1
CD24	protein_coding	1
CKMT1B	protein_coding	1
LDB2	protein_coding	1
SEPHS1	protein_coding	1
PLA2G3	protein_coding	1
CCSAP	protein_coding	1
CCNF	protein_coding	1
PHC1	protein_coding	1
RMI2	protein_coding	1
VRTN	protein_coding	1
HCN4	protein_coding	1
CENPH	protein_coding	1
FOXD3-AS1	lncRNA	1
THRB	protein_coding	1
B3GALT5-AS1	lncRNA	1
AL365259.1	lncRNA	1
BCAN	protein_coding	1
TRIM54	protein_coding	1
EPHA1-AS1	lncRNA	1
SLC6A3	protein_coding	1
ANKRD35	protein_coding	1
HLA-DOA	protein_coding	1
SULT2B1	protein_coding	1
HTN3	protein_coding	1
PDZD2	protein_coding	1
LY75	protein_coding	1
LINC00337	lncRNA	1
FLT4	protein_coding	1
AC096711.3	lncRNA	1
AC098798.1	lncRNA	1
STAC2	protein_coding	1
PIWIL2	protein_coding	1
RAD54L	protein_coding	1
CXCL6	protein_coding	1
ARTN	protein_coding	1
MCOLN2	protein_coding	1
CHI3L1	protein_coding	1
FAM72C	protein_coding	1
AL139002.1	lncRNA	1
TERT	protein_coding	1
FGL1	protein_coding	1
ITLN2	protein_coding	1
VSIG1	protein_coding	1
NUTM2F	protein_coding	1
C2CD4B	protein_coding	1
AC136628.4	lncRNA	1
SAMSN1	protein_coding	1
MAGEA11	protein_coding	1
AC068057.1	lncRNA	1
FADS6	protein_coding	1
AC009495.3	lncRNA	1
SH2D5	protein_coding	1
CHST13	protein_coding	1
AMT	protein_coding	1
ATP2C2	protein_coding	1
OSGIN1	protein_coding	1
MAGEE1	protein_coding	1
SOHLH2	protein_coding	1
RARRES3	protein_coding	1
NPM2	protein_coding	1
KLC3	protein_coding	1
ITPRIPL1	protein_coding	1
XG	protein_coding	1
LRFN5	protein_coding	1
ASPG	protein_coding	1
RNF144B	protein_coding	1
GHRHR	protein_coding	1
ARHGAP31-AS1	lncRNA	1
DPEP1	protein_coding	1
PCED1B	protein_coding	1
PPFIBP2	protein_coding	1
PIK3R5	protein_coding	1
MCTP2	protein_coding	1
KLF8	protein_coding	1
TLR2	protein_coding	1
ZXDA	protein_coding	1
RAPGEF3	protein_coding	1
TBX1	protein_coding	1
AC024361.1	lncRNA	1
TC2N	protein_coding	1
PACSIN1	protein_coding	1
NPIPB6	protein_coding	1
SNAI3	protein_coding	1
CLRN1	protein_coding	1
ZNF114	protein_coding	1
TULP2	protein_coding	1
P2RY1	protein_coding	1
LINC00599	lncRNA	1
MX1	protein_coding	1
PARP12	protein_coding	1
CKMT1A	protein_coding	1
GRB14	protein_coding	1
KCNN2	protein_coding	1
PKLR	protein_coding	1
VSTM2B	protein_coding	1
GRIP2	protein_coding	1
FAM78B	protein_coding	1
LINC00937	lncRNA	1
TMC5	protein_coding	1
MEIOB	protein_coding	1
CPNE9	protein_coding	1
S100A9	protein_coding	1
PLD5	protein_coding	1
DPP10-AS1	lncRNA	1
CNGA1	protein_coding	1
SATB1-AS1	lncRNA	1
AC023449.2	lncRNA	1
SHISA3	protein_coding	1
ENTPD2	protein_coding	1
SEMA4A	protein_coding	1
ATP10A	protein_coding	1
AC005307.1	lncRNA	1
LINC02523	lncRNA	1
ITGAM	protein_coding	1
CCDC68	protein_coding	1
KLK5	protein_coding	1
LINC02351	lncRNA	1
GUCY2C	protein_coding	1
AC007463.1	lncRNA	1
MKX	protein_coding	1
CCL22	protein_coding	1
AC063923.2	lncRNA	1
AF131216.3	lncRNA	1
C16orf54	protein_coding	1
IL15RA	protein_coding	1
PRSS21	protein_coding	1
LINP1	lncRNA	1
CD53	protein_coding	1
RBPJL	protein_coding	1
LINC00678	lncRNA	1
B3GNT7	protein_coding	1
ARMT1	protein_coding	1
SLC39A14	protein_coding	1
EXPH5	protein_coding	1
NPR1	protein_coding	1
MTA3	protein_coding	1
LINC01192	lncRNA	1
AC019155.2	lncRNA	1
AC100868.1	protein_coding	1
LINC00707	lncRNA	1
TCEA1	protein_coding	1
SHMT2	protein_coding	1
AC002480.1	lncRNA	1
AARS	protein_coding	1
SLC5A5	protein_coding	1
BANCR	lncRNA	1
IDO1	protein_coding	1
FA2H	protein_coding	1
CYP2B6	protein_coding	1
AC073071.1	lncRNA	1
CLC	protein_coding	1
AL157817.1	lncRNA	1
ITPRID1	protein_coding	1
LINC01378	lncRNA	1
AC091820.2	lncRNA	1
P2RX2	protein_coding	1
PF4	protein_coding	1
DPPA5	protein_coding	1
SLC15A1	protein_coding	1
CR1L	protein_coding	1
LNCPRESS2	lncRNA	1
AC106875.1	lncRNA	1
AP003066.1	lncRNA	1
HTR6	protein_coding	1
MYCT1	protein_coding	1
AC015722.2	lncRNA	1
CCDC141	protein_coding	1
AL356804.1	lncRNA	1
XACT	lncRNA	1
CR2	protein_coding	1
LINC02188	lncRNA	1
ZNF398	protein_coding	1
AL121885.2	lncRNA	1
LINC01950	lncRNA	1
NLRP7	protein_coding	1
AC027288.1	lncRNA	1
PCNX2	protein_coding	1
WDHD1	protein_coding	1
PAK1	protein_coding	1
MRS2	protein_coding	1
CLIC6	protein_coding	1
GNA14	protein_coding	1
LDHD	protein_coding	1
JADE1	protein_coding	1
GARS	protein_coding	1
SUCLA2	protein_coding	1
AL591742.2	lncRNA	1
TDGF1	protein_coding	1
TFAP2C	protein_coding	1
VASH2	protein_coding	1
TMEM64	protein_coding	1
FLVCR1	protein_coding	1
LIPA	protein_coding	1
AL392023.1	lncRNA	1
TRIB3	protein_coding	1
PRDM14	protein_coding	1
CHP2	protein_coding	1
SNHG14	lncRNA	1
TNFRSF8	protein_coding	1
NLRP12	protein_coding	1
PPP1R16B	protein_coding	1
NFE2L3	protein_coding	1
TARS	protein_coding	1
AC064802.1	lncRNA	1
SOCS2	protein_coding	1
USP28	protein_coding	1
SERPINE2	protein_coding	1
LINC01356	lncRNA	1
THY1	protein_coding	1
CEBPZ	protein_coding	1
POU2F3	protein_coding	1
CCDC172	protein_coding	1
ALPP	protein_coding	1
AC090409.1	lncRNA	1
AL049836.1	lncRNA	1
AL138720.1	lncRNA	1
PNPLA5	protein_coding	1
AC125616.1	lncRNA	1
DAZL	protein_coding	1
PAH	protein_coding	1
PROK2	protein_coding	1
LOXHD1	protein_coding	1
SERPINB5	protein_coding	1
LCN2	protein_coding	1
SPSB2	protein_coding	1
MOB3B	protein_coding	1
TENT5B	protein_coding	1
GDF3	protein_coding	1
GPR176	protein_coding	1
LYPLA1	protein_coding	1
METTL7A	protein_coding	1
NUDT15	protein_coding	1
RFLNB	protein_coding	1
HELLS	protein_coding	1
RAB15	protein_coding	1
TERF1	protein_coding	1
TALDO1	protein_coding	1
FGF4	protein_coding	1
C19orf85	protein_coding	1
MTHFD2	protein_coding	1
GPC4	protein_coding	1
LMO4	protein_coding	1
TMPRSS11E	protein_coding	1
FGF19	protein_coding	1
FAM124A	protein_coding	1
VGLL2	protein_coding	1
AC022893.1	lncRNA	1
KCNK1	protein_coding	1
MCM8	protein_coding	1
ZFP42	protein_coding	1
UNC5D	protein_coding	1
AL355601.1	lncRNA	1
CDC6	protein_coding	1
NPY5R	protein_coding	1
MATN4	protein_coding	1
AL078590.3	lncRNA	1
S1PR5	protein_coding	1
SYK	protein_coding	1
PRIM2	protein_coding	1
SMPDL3B	protein_coding	1
SNHG3	lncRNA	1
ITPR2	protein_coding	1
BRCA2	protein_coding	1
WWC2	protein_coding	1
ZNF483	protein_coding	1
GABRA5	protein_coding	1
CDX4	protein_coding	1
FZD8	protein_coding	1
ZNF813	protein_coding	1
TAGLN	protein_coding	1
GJA1	protein_coding	1
PCAT14	lncRNA	1
SHISAL2B	protein_coding	1
CSMD1	protein_coding	1
FLT1	protein_coding	1
MCM5	protein_coding	1
DCP2	protein_coding	1
BLM	protein_coding	1
ZYG11A	protein_coding	1
TICRR	protein_coding	1
FAM72A	protein_coding	1
FGF13-AS1	lncRNA	1
LPL	protein_coding	1
GINS4	protein_coding	1
TM4SF1	protein_coding	1
FAM166B	protein_coding	1
NCMAP	protein_coding	2
SSTR1	protein_coding	2
ATOH1	protein_coding	2
CNTNAP2	protein_coding	2
THBS1	protein_coding	2
WSCD1	protein_coding	2
ADCY2	protein_coding	2
LYPD6	protein_coding	2
MCF2	protein_coding	2
ACAT2	protein_coding	2
TSPAN2	protein_coding	2
AP001347.1	lncRNA	2
ARHGEF28	protein_coding	2
GRIN1	protein_coding	2
JDP2	protein_coding	2
RIMS4	protein_coding	2
SLC6A9	protein_coding	2
RCAN2	protein_coding	2
NMU	protein_coding	2
GNG4	protein_coding	2
SCG3	protein_coding	2
CCNA1	protein_coding	2
GPRIN2	protein_coding	2
GAL3ST1	protein_coding	2
ASPM	protein_coding	2
PBK	protein_coding	2
NEK2	protein_coding	2
FBXO5	protein_coding	2
ASRGL1	protein_coding	2
FAM72B	protein_coding	2
TROAP	protein_coding	2
PTPRZ1	protein_coding	2
AC091057.1	lncRNA	2
CKAP2L	protein_coding	2
CENPN	protein_coding	2
FANCD2	protein_coding	2
LYSMD2	protein_coding	2
PLK4	protein_coding	2
SCUBE2	protein_coding	2
VEPH1	protein_coding	2
AKAP7	protein_coding	2
ESPL1	protein_coding	2
AC091057.6	protein_coding	2
IFNLR1	protein_coding	2
IL34	protein_coding	2
PI15	protein_coding	2
SEC14L5	protein_coding	2
NRARP	protein_coding	2
ACE	protein_coding	2
SYN3	protein_coding	2
NTN4	protein_coding	2
FANCA	protein_coding	2
FAM110A	protein_coding	2
DLGAP3	protein_coding	2
UNC5A	protein_coding	2
GPR27	protein_coding	2
ULBP1	protein_coding	2
CCDC3	protein_coding	2
SYT9	protein_coding	2
LHFPL4	protein_coding	2
DBF4	protein_coding	2
KIF18B	protein_coding	2
EXO1	protein_coding	2
ESRRB	protein_coding	2
KCNQ1	protein_coding	2
SCGB1B2P	lncRNA	2
SYNPR	protein_coding	2
NTRK3	protein_coding	2
MARCH4	protein_coding	2
AC006538.1	lncRNA	2
CENPE	protein_coding	2
DEPDC1	protein_coding	2
CDC45	protein_coding	2
KIT	protein_coding	2
CHRDL1	protein_coding	2
SPC25	protein_coding	2
MELK	protein_coding	2
POC1A	protein_coding	2
CDC20	protein_coding	2
KIFC1	protein_coding	2
STIL	protein_coding	2
RRM2	protein_coding	2
TXNRD1	protein_coding	2
MAD2L1	protein_coding	2
CDK1	protein_coding	2
MYB	protein_coding	2
DHCR24	protein_coding	2
TMPO	protein_coding	2
CDCA8	protein_coding	2
MKI67	protein_coding	2
DEPDC1B	protein_coding	2
KIF20A	protein_coding	2
PALM3	protein_coding	2
MYRIP	protein_coding	2
IQGAP3	protein_coding	2
LRRN1	protein_coding	2
CEP55	protein_coding	2
CCNB2	protein_coding	2
KIF14	protein_coding	2
KIF23	protein_coding	2
CCNB1	protein_coding	2
CDC25A	protein_coding	2
NCAPG	protein_coding	2
RACGAP1	protein_coding	2
KIF15	protein_coding	2
PIMREG	protein_coding	2
MCM7	protein_coding	2
KIF4A	protein_coding	2
KIF18A	protein_coding	2
NUSAP1	protein_coding	2
ACBD7	protein_coding	2
CTPS1	protein_coding	2
CENPU	protein_coding	2
CDCA3	protein_coding	2
TTK	protein_coding	2
KIF11	protein_coding	2
BIRC5	protein_coding	2
TOP2A	protein_coding	2
BRINP1	protein_coding	2
MYO3A	protein_coding	2
CENPF	protein_coding	2
SGO2	protein_coding	2
STAC	protein_coding	2
C2orf48	lncRNA	2
VSNL1	protein_coding	2
FAM117A	protein_coding	2
PDZD4	protein_coding	2
TEDC2	protein_coding	2
GALNT14	protein_coding	2
E2F1	protein_coding	2
UBE2S	protein_coding	2
DNA2	protein_coding	2
DDIAS	protein_coding	2
TPX2	protein_coding	2
GTSE1	protein_coding	2
DIAPH3	protein_coding	2
CCND1	protein_coding	2
FAM83D	protein_coding	2
UBE2C	protein_coding	2
HNRNPAB	protein_coding	2
NTS	protein_coding	2
PRR11	protein_coding	2
FOXM1	protein_coding	2
DLGAP5	protein_coding	2
LMNB1	protein_coding	2
ECT2	protein_coding	2
LINC01224	lncRNA	2
FBN3	protein_coding	2
SPAG5	protein_coding	2
MND1	protein_coding	2
CDCA2	protein_coding	2
KIF2C	protein_coding	2
CENPA	protein_coding	2
PKMYT1	protein_coding	2
ZDHHC22	protein_coding	2
NUF2	protein_coding	2
SHCBP1	protein_coding	2
FAM19A4	protein_coding	2
FBXO43	protein_coding	2
SLC16A12	protein_coding	2
AC007240.1	protein_coding	2
TMEM74	protein_coding	2
ESAM	protein_coding	2
MCM4	protein_coding	2
NCAPD2	protein_coding	2
CBSL	protein_coding	2
CENPW	protein_coding	2
KLF15	protein_coding	2
ANLN	protein_coding	2
MASTL	protein_coding	2
GRID2	protein_coding	2
SALL3	protein_coding	2
COL9A3	protein_coding	2
SPIN4	protein_coding	2
E2F8	protein_coding	2
CIP2A	protein_coding	2
PSRC1	protein_coding	2
GPX3	protein_coding	2
N4BP3	protein_coding	2
ZNF649	protein_coding	2
PROM1	protein_coding	2
TK1	protein_coding	2
CHAF1A	protein_coding	2
DNAH3	protein_coding	2
PUS7	protein_coding	2
MCM10	protein_coding	2
SKA1	protein_coding	2
ZWINT	protein_coding	2
FANCB	protein_coding	2
SKA3	protein_coding	2
RFC3	protein_coding	2
GMNN	protein_coding	2
MCM3	protein_coding	2
CLDN19	protein_coding	2
GABRB3	protein_coding	2
AP003716.1	lncRNA	2
ZNF486	protein_coding	2
PCDH11X	protein_coding	2
AIF1L	protein_coding	2
FOXD3	protein_coding	2
CKS1B	protein_coding	2
MIS18A	protein_coding	2
PARP1	protein_coding	2
CDCA7L	protein_coding	2
ESCO2	protein_coding	2
KIF20B	protein_coding	2
NUP35	protein_coding	2
ERCC6L	protein_coding	2
RAB3B	protein_coding	2
RANGAP1	protein_coding	2
OIP5	protein_coding	2
UBE2T	protein_coding	2
GINS1	protein_coding	2
AC011447.7	lncRNA	2
ZNF93	protein_coding	2
DTL	protein_coding	2
YBX2	protein_coding	2
NRXN1	protein_coding	2
CAMK2N2	protein_coding	2
KIAA0825	protein_coding	2
AC017100.1	lncRNA	2
HMMR	protein_coding	2
ASF1B	protein_coding	2
NCAPH	protein_coding	2
SGO1	protein_coding	2
TRIP13	protein_coding	2
RECQL4	protein_coding	2
WDR62	protein_coding	2
ZNF367	protein_coding	2
CADPS2	protein_coding	2
SMC4	protein_coding	2
NEIL3	protein_coding	2
KNL1	protein_coding	2
CDKN3	protein_coding	2
CDC25C	protein_coding	2
CIT	protein_coding	2
LINC00664	lncRNA	2
PIF1	protein_coding	2
LINC01896	lncRNA	2
ADAM33	protein_coding	2
GPR63	protein_coding	2
SLC2A4	protein_coding	2
CST1	protein_coding	2
SEZ6	protein_coding	2
GAD2	protein_coding	2
TRABD2A	protein_coding	2
CACNA2D2	protein_coding	2
HASPIN	protein_coding	2
LRAT	protein_coding	2
LUZP2	protein_coding	2
EIF4E3	protein_coding	2
PPP2R2C	protein_coding	2
CALN1	protein_coding	2
RUNX1T1	protein_coding	2
BUB1B	protein_coding	2
BUB1	protein_coding	2
ORC1	protein_coding	2
MYBL2	protein_coding	2
AURKA	protein_coding	2
NASP	protein_coding	2
CKS2	protein_coding	2
CDCA5	protein_coding	2
SQLE	protein_coding	2
ARHGAP11A	protein_coding	2
AASS	protein_coding	2
CDCA7	protein_coding	2
PSAT1	protein_coding	2
HJURP	protein_coding	2
RAD51AP1	protein_coding	2
NDC80	protein_coding	2
KCND2	protein_coding	2
KIF22	protein_coding	2
ADGRG2	protein_coding	2
CMKLR1	protein_coding	2
KPNA2	protein_coding	2
CCNA2	protein_coding	2
B4GALT6	protein_coding	2
PTTG1	protein_coding	2
TONSL	protein_coding	2
AURKB	protein_coding	2
FGF13	protein_coding	2
MARS	protein_coding	2
CHST8	protein_coding	2
PLK1	protein_coding	2
IDH1	protein_coding	2
INCENP	protein_coding	2
TACC3	protein_coding	2
KIF12	protein_coding	2
EPPK1	protein_coding	2
SH3GL2	protein_coding	2
SLC7A1	protein_coding	2
SAPCD2	protein_coding	2
HMGB3	protein_coding	2
MADCAM1	protein_coding	2
SYT12	protein_coding	2
SBSPON	protein_coding	2
PKN3	protein_coding	2
GLYATL1	protein_coding	2
FBXL16	protein_coding	2
CARMIL2	protein_coding	2
CDHR1	protein_coding	2
GLDC	protein_coding	2
AC097347.1	lncRNA	2
LRR1	protein_coding	2
ERVMER34-1	protein_coding	2
BICDL1	protein_coding	2
MSC	protein_coding	2
AUNIP	protein_coding	2
ZNF695	protein_coding	2
CENPM	protein_coding	2
HS3ST5	protein_coding	2
AC099850.3	lncRNA	2
CENPI	protein_coding	2
NRGN	protein_coding	2
SUSD5	protein_coding	2
CHAC2	protein_coding	2
BRIP1	protein_coding	2
CENPK	protein_coding	2
XRCC2	protein_coding	2
GLRA4	protein_coding	2
WNT8B	protein_coding	2
HAPLN1	protein_coding	2
TMBIM1	protein_coding	3
ST14	protein_coding	3
NEAT1	lncRNA	3
APCDD1L	protein_coding	3
CAV2	protein_coding	3
TMC4	protein_coding	3
ADM	protein_coding	3
CD70	protein_coding	3
CRIP3	protein_coding	3
CLDN4	protein_coding	3
DEF6	protein_coding	3
SPOCD1	protein_coding	3
EHD2	protein_coding	3
ADRA2B	protein_coding	3
MDM2	protein_coding	3
CREB3L1	protein_coding	3
F2RL1	protein_coding	3
RASAL1	protein_coding	3
TRIM47	protein_coding	3
CYP11A1	protein_coding	3
HLA-F-AS1	lncRNA	3
BX537318.1	lncRNA	3
ICAM1	protein_coding	3
PLCB2	protein_coding	3
LINC00698	lncRNA	3
ALOX5	protein_coding	3
RAB3IL1	protein_coding	3
APCDD1L-DT	lncRNA	3
APOBEC3G	protein_coding	3
CNIH3	protein_coding	3
UNC13D	protein_coding	3
FBXO24	protein_coding	3
TNFSF13	protein_coding	3
SHROOM1	protein_coding	3
SMOX	protein_coding	3
MME	protein_coding	3
PGF	protein_coding	3
DHRS3	protein_coding	3
FOXB1	protein_coding	3
CSF1R	protein_coding	3
CASP10	protein_coding	3
PPP1R14A	protein_coding	3
TBC1D2	protein_coding	3
DUSP5	protein_coding	3
RRM2B	protein_coding	3
EMILIN2	protein_coding	3
CLDN23	protein_coding	3
KCNN4	protein_coding	3
TTC39A	protein_coding	3
LTBR	protein_coding	3
CCDC69	protein_coding	3
MEDAG	protein_coding	3
AC008105.3	lncRNA	3
MCOLN3	protein_coding	3
MIR4435-2HG	lncRNA	3
LAMC2	protein_coding	3
PRR15	protein_coding	3
NCEH1	protein_coding	3
HTATIP2	protein_coding	3
RDH8	protein_coding	3
GBGT1	protein_coding	3
TOR4A	protein_coding	3
BBC3	protein_coding	3
VWDE	protein_coding	3
SCN5A	protein_coding	3
ARID3A	protein_coding	3
POPDC3	protein_coding	3
PLEKHN1	protein_coding	3
NKG7	protein_coding	3
PTPN6	protein_coding	3
PMEL	protein_coding	3
PLIN2	protein_coding	3
PHLDA3	protein_coding	3
GPSM3	protein_coding	3
UPP1	protein_coding	3
CAVIN1	protein_coding	3
GDF15	protein_coding	3
IRF6	protein_coding	3
TRAF3IP2	protein_coding	3
EPS8L2	protein_coding	3
KLK8	protein_coding	3
GREM1	protein_coding	3
HLA-DQB1	protein_coding	3
PPP2R5A	protein_coding	3
PLA2G2A	protein_coding	3
TNFSF9	protein_coding	3
MAMSTR	protein_coding	3
MOGAT3	protein_coding	3
ATP8B1	protein_coding	3
LINC02600	lncRNA	3
LTBP2	protein_coding	3
ITGAX	protein_coding	3
GFY	protein_coding	3
PRDM1	protein_coding	3
KLK6	protein_coding	3
TNFAIP6	protein_coding	3
PIEZO1	protein_coding	3
LBX2-AS1	lncRNA	3
PCOLCE-AS1	lncRNA	3
CHRNE	protein_coding	3
HES2	protein_coding	3
SYTL1	protein_coding	3
CAV1	protein_coding	3
LBX2	protein_coding	3
LINC01783	lncRNA	3
S100A14	protein_coding	3
PDCD1	protein_coding	3
MRPL23-AS1	lncRNA	3
PTHLH	protein_coding	3
LAMP3	protein_coding	3
SECTM1	protein_coding	3
MRGPRF	protein_coding	3
OSCAR	protein_coding	3
TNFRSF1B	protein_coding	3
MGLL	protein_coding	3
RAB27A	protein_coding	3
ANGPTL4	protein_coding	3
OSTF1	protein_coding	3
RIN1	protein_coding	3
SYNJ2	protein_coding	3
OSBPL3	protein_coding	3
S100A11	protein_coding	3
TMEM92	protein_coding	3
TNFRSF10A	protein_coding	3
SLC38A5	protein_coding	3
HAPLN3	protein_coding	3
MT2A	protein_coding	3
MYH9	protein_coding	3
PLEKHA2	protein_coding	3
MIR222HG	lncRNA	3
ADGRL4	protein_coding	3
KIAA1217	protein_coding	3
TRIM38	protein_coding	3
CA7	protein_coding	3
ADAMTS14	protein_coding	3
FTL	protein_coding	3
SLC7A7	protein_coding	3
TNFRSF10C	protein_coding	3
CA4	protein_coding	3
CDH1	protein_coding	3
PROCR	protein_coding	3
FDXR	protein_coding	3
FAM95C	protein_coding	3
KRT19	protein_coding	3
AC097478.1	lncRNA	3
TMCO4	protein_coding	3
PDLIM1	protein_coding	3
MT1X	protein_coding	3
AL139158.2	lncRNA	3
TM4SF19	protein_coding	3
AC022706.1	lncRNA	3
SLC35F2	protein_coding	3
VAMP8	protein_coding	3
FAM83B	protein_coding	3
GSTO1	protein_coding	3
CLDN7	protein_coding	3
APOE	protein_coding	3
PHLDA2	protein_coding	3
PDE6G	protein_coding	3
MT1H	protein_coding	3
MIR205HG	lncRNA	3
SLC47A1	protein_coding	3
CLDN3	protein_coding	3
ATAD3C	protein_coding	3
PLA2G4A	protein_coding	3
AC244153.1	lncRNA	3
TAPBPL	protein_coding	3
IGFBP6	protein_coding	3
PRKCH	protein_coding	3
C3orf52	protein_coding	3
M1AP	protein_coding	3
SEL1L3	protein_coding	3
MT1G	protein_coding	3
PTGES3L	protein_coding	3
ITGA11	protein_coding	3
SPIB	protein_coding	3
ACAP1	protein_coding	3
FAM160A1	protein_coding	3
AC102945.2	lncRNA	3
CDC42BPG	protein_coding	3
ESYT3	protein_coding	3
RASD2	protein_coding	3
PCDHAC1	protein_coding	3
ARHGAP10	protein_coding	3
DUSP13	protein_coding	3
MT1E	protein_coding	3
FOXI3	protein_coding	3
DENND2C	protein_coding	3
IER3	protein_coding	3
PRRG2	protein_coding	3
AC069148.1	lncRNA	3
PAPPA2	protein_coding	3
NQO1	protein_coding	3
PTPN14	protein_coding	3
RHOD	protein_coding	3
PCDHGA2	protein_coding	3
TLR5	protein_coding	3
MICAL2	protein_coding	3
ARHGDIB	protein_coding	3
SLC12A8	protein_coding	3
EVA1A	protein_coding	3
TBC1D8	protein_coding	3
MAP3K5	protein_coding	3
ANKRD18B	protein_coding	3
PKP3	protein_coding	3
NIPAL1	protein_coding	3
SLC19A3	protein_coding	3
SEMA3E	protein_coding	3
AL139289.2	lncRNA	3
ETV7	protein_coding	3
LDHC	protein_coding	3
AC061992.1	lncRNA	3
AC005330.1	lncRNA	3
C1orf210	protein_coding	3
PSMB9	protein_coding	3
MAGEA8	protein_coding	3
GLI1	protein_coding	3
CBLC	protein_coding	3
CRB3	protein_coding	3
PPARGC1B	protein_coding	3
AC092611.3	lncRNA	3
CYB5R2	protein_coding	3
TMC6	protein_coding	3
SLC17A7	protein_coding	3
PHETA2	protein_coding	3
CACNA1F	protein_coding	3
C18orf54	protein_coding	3
SLCO4A1	protein_coding	3
LNX1	protein_coding	3
TMEM37	protein_coding	3
POMC	protein_coding	3
PRSS22	protein_coding	3
SCN1B	protein_coding	3
BLACAT1	lncRNA	3
TACSTD2	protein_coding	3
LIF	protein_coding	3
KLK1	protein_coding	3
DBP	protein_coding	3
CAPG	protein_coding	3
AP001033.2	lncRNA	3
ISG20	protein_coding	3
ANKRD33	protein_coding	3
CPNE7	protein_coding	3
AL049555.1	lncRNA	3
UBASH3B	protein_coding	3
FOXL2	protein_coding	3
ABO	protein_coding	3
TRIM6	protein_coding	3
TRIB1	protein_coding	3
HPN	protein_coding	3
F11R	protein_coding	3
DPEP3	protein_coding	3
RBPMS	protein_coding	3
NMI	protein_coding	3
PHKA1	protein_coding	3
KCNS3	protein_coding	3
CHMP4C	protein_coding	3
MMP1	protein_coding	3
PACSIN3	protein_coding	3
ARRB1	protein_coding	3
SLC16A5	protein_coding	3
TFCP2L1	protein_coding	3
PGM1	protein_coding	3
PLA2G16	protein_coding	3
CD9	protein_coding	3
SMIM24	protein_coding	3
HCP5	lncRNA	3
SH2B3	protein_coding	3
RAP1GAP2	protein_coding	3
TRIM71	protein_coding	3
HRASLS5	protein_coding	3
PLBD1	protein_coding	3
ARAP3	protein_coding	3
AC022784.1	lncRNA	3
CGA	protein_coding	3
XIST	lncRNA	3
GSDMD	protein_coding	3
LINC00540	lncRNA	3
CXCL5	protein_coding	3
FAM20A	protein_coding	3
SALL4	protein_coding	3
RPL39L	protein_coding	3
NR6A1	protein_coding	3
SMIM10L2A	protein_coding	3
RAB37	protein_coding	3
CH25H	protein_coding	3
TGM2	protein_coding	3
RGS10	protein_coding	3
LPAR6	protein_coding	3
MAP4K1	protein_coding	3
ALPL	protein_coding	3
HERC5	protein_coding	3
GSTO2	protein_coding	3
ATP2A3	protein_coding	3
CAPN12	protein_coding	3
HCLS1	protein_coding	3
ATP8B3	protein_coding	3
SLC30A3	protein_coding	3
DENND1C	protein_coding	3
TUBA4A	protein_coding	3
PSMB8	protein_coding	3
LINC02575	lncRNA	3
SELENOV	protein_coding	3
BST1	protein_coding	3
NLRC5	protein_coding	3
BARX1	protein_coding	3
PLEKHG4	protein_coding	3
RASGEF1A	protein_coding	3
STAT5A	protein_coding	3
SPR	protein_coding	3
SLC17A9	protein_coding	3
NR1D1	protein_coding	3
MBP	protein_coding	3
SH3BP1	protein_coding	3
SIGIRR	protein_coding	3
RNASE1	protein_coding	3
ACP5	protein_coding	3
SLC6A6	protein_coding	3
COX6B2	protein_coding	3
CDK18	protein_coding	3
UAP1L1	protein_coding	3
S100A6	protein_coding	3
TMEM63A	protein_coding	3
INPP5D	protein_coding	3
OPLAH	protein_coding	3
S100A16	protein_coding	3
SLC2A3	protein_coding	3
HMOX1	protein_coding	3
WFDC2	protein_coding	3
CHCHD10	protein_coding	3
PLA2G7	protein_coding	3
CRYBG2	protein_coding	3
C17orf107	protein_coding	3
CCL2	protein_coding	3
ITGA3	protein_coding	3
JADE2	protein_coding	3
RGL3	protein_coding	3
DYSF	protein_coding	3
MAPK13	protein_coding	3
AL606834.1	lncRNA	3
SLC43A3	protein_coding	3
SLC12A4	protein_coding	3
ANO9	protein_coding	3
SLC2A14	protein_coding	3
FAM83G	protein_coding	3
GPR143	protein_coding	3
CPT1A	protein_coding	3
LEFTY2	protein_coding	3
IFITM1	protein_coding	3
CEBPB	protein_coding	3
MYOZ3	protein_coding	3
SFN	protein_coding	3
FXYD5	protein_coding	3
TNNT1	protein_coding	3
MMP9	protein_coding	3
FBXO2	protein_coding	3
ARHGEF5	protein_coding	3
PNPO	protein_coding	3
CNKSR1	protein_coding	3
NLRP2	protein_coding	3
TMC8	protein_coding	3
HRH2	protein_coding	3
SIX4	protein_coding	3
ACTG2	protein_coding	3
MBOAT1	protein_coding	3
PRSS16	protein_coding	3
PAWR	protein_coding	3
TNFSF12	protein_coding	3
UGT3A1	protein_coding	3
SCGB3A2	protein_coding	3
ESRP2	protein_coding	3
KANK3	protein_coding	3
ELOVL7	protein_coding	3
NT5E	protein_coding	3
AC128685.1	lncRNA	3
AP1M2	protein_coding	3
ERVK-28	lncRNA	3
RIPK4	protein_coding	3
AC015712.2	lncRNA	3
C19orf84	protein_coding	3
RPARP-AS1	lncRNA	3
PLAU	protein_coding	3
SPINT1	protein_coding	3
AC239809.3	lncRNA	3
AC078993.1	lncRNA	3
PRSS8	protein_coding	3
GRPR	protein_coding	3
EPCAM	protein_coding	3
TPST2	protein_coding	3
BAIAP2L1	protein_coding	3
PTPRB	protein_coding	3
FOSL1	protein_coding	3
HTN1	protein_coding	3
PCDHAC2	protein_coding	3
CYTOR	lncRNA	3
PIK3CD	protein_coding	3
ZNF578	protein_coding	3
SCNN1A	protein_coding	3
PPL	protein_coding	3
NID1	protein_coding	3
FAM83F	protein_coding	3
TRIM22	protein_coding	3
MELTF	protein_coding	3
SDC1	protein_coding	3
ETS1	protein_coding	3
LCP1	protein_coding	3
TESK2	protein_coding	3
APOBEC3C	protein_coding	3
AC004889.1	lncRNA	3
MAGEB17	protein_coding	3
CXCL12	protein_coding	3
ITPR3	protein_coding	3
RAC2	protein_coding	3
MACC1	protein_coding	3
CDCP1	protein_coding	3
BAX	protein_coding	3
SPP1	protein_coding	3
SERPINE1	protein_coding	3
ADRA2C	protein_coding	3
PYY	protein_coding	3
DIAPH2	protein_coding	3
CEL	protein_coding	3
CCM2L	protein_coding	3
CCL28	protein_coding	3
ABCC3	protein_coding	3
HLA-DRA	protein_coding	3
PHYHD1	protein_coding	3
CD19	protein_coding	3
APOBEC3H	protein_coding	3
LINC00941	lncRNA	3
ILDR1	protein_coding	3
TGFB1I1	protein_coding	3
CHST6	protein_coding	3
BLNK	protein_coding	3
CCDC155	protein_coding	3
LINC02407	lncRNA	3
DLX3	protein_coding	3
LINC01749	lncRNA	3
LINC01366	lncRNA	3
CEMIP	protein_coding	3
AC133785.1	lncRNA	3
RHOV	protein_coding	3
ECHDC2	protein_coding	3
NAALADL1	protein_coding	3
CD79B	protein_coding	3
APOBEC3F	protein_coding	3
ACAN	protein_coding	3
ADGRG5	protein_coding	3
LRG1	protein_coding	3
PLPP2	protein_coding	3
HEY2	protein_coding	3
MMP25	protein_coding	3
EPHX3	protein_coding	3
AC105285.1	lncRNA	3
STYK1	protein_coding	3
FMO5	protein_coding	3
FAAH2	protein_coding	3
MEIG1	protein_coding	4
ANKRD37	protein_coding	4
NAALADL2	protein_coding	4
ZNF132	protein_coding	4
KCNN3	protein_coding	4
ACP2	protein_coding	4
CEP290	protein_coding	4
AJM1	protein_coding	4
SKIDA1	protein_coding	4
COLQ	protein_coding	4
TUB	protein_coding	4
MAML3	protein_coding	4
AC018563.1	lncRNA	4
SYT11	protein_coding	4
ZMAT1	protein_coding	4
HOXA2	protein_coding	4
CNTFR	protein_coding	4
CLIP3	protein_coding	4
DNAJB2	protein_coding	4
CELSR2	protein_coding	4
SLC44A2	protein_coding	4
TPPP	protein_coding	4
ZNF503	protein_coding	4
DRAXIN	protein_coding	4
SST	protein_coding	4
ZBTB16	protein_coding	4
SMAP2	protein_coding	4
NKX6-1	protein_coding	4
DDR1	protein_coding	4
RFX4	protein_coding	4
MEIS2	protein_coding	4
PRRT2	protein_coding	4
CXCR4	protein_coding	4
KCNH1	protein_coding	4
MEIS1	protein_coding	4
ATP2B1-AS1	lncRNA	4
AC110285.1	lncRNA	4
DUBR	lncRNA	4
SEZ6L	protein_coding	4
PRR3	protein_coding	4
DNAJC22	protein_coding	4
NKAIN2	protein_coding	4
AC005962.1	lncRNA	4
SLC9B1	protein_coding	4
KC6	lncRNA	4
C17orf100	protein_coding	4
LRRC73	protein_coding	4
RGL1	protein_coding	4
TGFB3	protein_coding	4
AL022068.1	lncRNA	4
AKR1C1	protein_coding	4
SLC5A12	protein_coding	4
RAI1	protein_coding	4
LINC00894	lncRNA	4
PAN3-AS1	lncRNA	4
DKK1	protein_coding	4
APOL4	protein_coding	4
LMO1	protein_coding	4
ANKRD6	protein_coding	4
TTC13	protein_coding	4
ATP6V1G2	protein_coding	4
ASXL1	protein_coding	4
CPE	protein_coding	4
RABL2A	protein_coding	4
KLF3-AS1	lncRNA	4
ALG9	protein_coding	4
SRRM2-AS1	lncRNA	4
ABI3BP	protein_coding	4
SOX1-OT	lncRNA	4
NBPF9	protein_coding	4
TTLL3	protein_coding	4
ITPRID2	protein_coding	4
C1orf54	protein_coding	4
FOXP4	protein_coding	4
PRDM4	protein_coding	4
CNTNAP4	protein_coding	4
APBB3	protein_coding	4
GPCPD1	protein_coding	4
MALAT1	lncRNA	4
SDK2	protein_coding	4
MAB21L2	protein_coding	4
RAMP1	protein_coding	4
PLAGL1	protein_coding	4
HHAT	protein_coding	4
TRAM1L1	protein_coding	4
BEGAIN	protein_coding	4
SEMA6C	protein_coding	4
RNASEL	protein_coding	4
ZNF440	protein_coding	4
CAPS2	protein_coding	4
ZNF25	protein_coding	4
APOLD1	protein_coding	4
TMPRSS5	protein_coding	4
MGP	protein_coding	4
HOXB3	protein_coding	4
DLX1	protein_coding	4
CLEC18B	protein_coding	4
GLYCTK-AS1	lncRNA	4
FBRS	protein_coding	4
KCNC3	protein_coding	4
AL645608.2	lncRNA	4
FIBIN	protein_coding	4
AC090114.2	lncRNA	4
CDK5R2	protein_coding	4
ADAMTS6	protein_coding	4
CCDC160	protein_coding	4
AC233723.2	lncRNA	4
RSPH14	protein_coding	4
RBM24	protein_coding	4
AL928921.2	lncRNA	4
AC022916.1	lncRNA	4
ADCY8	protein_coding	4
GIPR	protein_coding	4
AL356489.2	lncRNA	4
RTN4RL1	protein_coding	4
SYTL3	protein_coding	4
APLNR	protein_coding	4
SSPN	protein_coding	4
AK9	protein_coding	4
FREM1	protein_coding	4
EFCAB1	protein_coding	4
LDLRAD4	protein_coding	4
TNFRSF11B	protein_coding	4
SERP2	protein_coding	4
ZNF688	protein_coding	4
C4orf47	protein_coding	4
CASC2	lncRNA	4
CDKN2D	protein_coding	4
AZIN2	protein_coding	4
ARMH1	protein_coding	4
DNAH1	protein_coding	4
IL11RA	protein_coding	4
C5orf38	protein_coding	4
AP002884.1	lncRNA	4
GLRB	protein_coding	4
SPACA9	protein_coding	4
ATAT1	protein_coding	4
RSPH9	protein_coding	4
CEMIP2	protein_coding	4
CFAP300	protein_coding	4
BMPR1B	protein_coding	4
SLC26A10	protein_coding	4
TBX3	protein_coding	4
FBXO15	protein_coding	4
CEND1	protein_coding	4
AC234582.1	lncRNA	4
AL359715.2	lncRNA	4
BCDIN3D-AS1	lncRNA	4
CD58	protein_coding	4
SRCIN1	protein_coding	4
TMEM169	protein_coding	4
FAM198B	protein_coding	4
RESP18	protein_coding	4
STX16-NPEPL1	protein_coding	4
IFI44	protein_coding	4
HAPLN2	protein_coding	4
SSPO	protein_coding	4
AC106869.1	lncRNA	4
PLXNA2	protein_coding	4
P2RX6	protein_coding	4
NCKAP5	protein_coding	4
ACAP3	protein_coding	4
SEMA6D	protein_coding	4
RNF165	protein_coding	4
WFIKKN1	protein_coding	4
TSHZ1	protein_coding	4
FAM131C	protein_coding	4
HOXB2	protein_coding	4
IRX1	protein_coding	4
INHA	protein_coding	4
VAX2	protein_coding	4
FAM229A	protein_coding	4
AC008429.1	lncRNA	4
PRKCE	protein_coding	4
FAM166A	protein_coding	4
[truncated: 2,010 more rows]

## Sheet: gsea_cluster_1
Gene Set	p.value	FDR	Num	log10(FDR)
Trans-sulfuration and one carbon metabolism WP2525	2.53842e-07	0.0032276	10	2.49112
GO_POSITIVE_REGULATION_OF_CELL_POPULATION_PROLIFERATION	4.86996e-07	0.00619167	81	2.20819
GO_REGULATION_OF_CELL_POPULATION_PROLIFERATION	7.97667e-07	0.0101407	125	1.99393
GO_SERINE_FAMILY_AMINO_ACID_BIOSYNTHETIC_PROCESS	8.92613e-07	0.0113469	7	1.94512
REACTOME_POU5F1_OCT4_SOX2_NANOG_ACTIVATE_GENES_RELATED_TO_PROLIFERATION	1.39798e-06	0.0177697	6	1.75032
GO_POSITIVE_REGULATION_OF_INFLAMMATORY_RESPONSE	1.59545e-06	0.0202781	21	1.69297
GO_POSITIVE_REGULATION_OF_T_CELL_PROLIFERATION	1.6137e-06	0.0205085	17	1.68807
GO_CHEMOKINE_PRODUCTION	1.66359e-06	0.0211409	16	1.67488
GO_SERINE_FAMILY_AMINO_ACID_METABOLIC_PROCESS	1.91674e-06	0.024356	10	1.61339
REACTOME_TRANSCRIPTIONAL_REGULATION_OF_PLURIPOTENT_STEM_CELLS	2.45572e-06	0.0312024	9	1.50581
GO_POSITIVE_REGULATION_OF_PROTEIN_KINASE_B_SIGNALING	5.08219e-06	0.0645692	23	1.18997
GO_PLATELET_ACTIVATION	5.61789e-06	0.0713697	22	1.14649
GO_NK_T_CELL_PROLIFERATION	7.58893e-06	0.0964021	4	1.01591
GO_ORGANIC_ACID_BIOSYNTHETIC_PROCESS	7.85068e-06	0.0997193	37	1.00122
GO_POSITIVE_REGULATION_OF_LEUKOCYTE_CELL_CELL_ADHESION	8.63801e-06	0.109711	27	0.959748
GO_POSITIVE_REGULATION_OF_ACUTE_INFLAMMATORY_RESPONSE	1.12849e-05	0.143318	8	0.8437
GO_POSITIVE_REGULATION_OF_CELL_CELL_ADHESION	1.20186e-05	0.152624	30	0.816376
GO_REGULATION_OF_ACUTE_INFLAMMATORY_RESPONSE	1.22592e-05	0.155668	10	0.807801
GO_REGULATION_OF_CELL_FATE_SPECIFICATION	1.45013e-05	0.184123	5	0.734892
GO_CYSTEINE_METABOLIC_PROCESS	1.45013e-05	0.184123	5	0.734892
Cardiac Progenitor Differentiation WP2406	1.48547e-05	0.18858	11	0.724504
GO_SMOOTH_MUSCLE_CELL_PROLIFERATION	2.03092e-05	0.257805	19	0.588708
GO_SULFUR_AMINO_ACID_METABOLIC_PROCESS	2.39854e-05	0.304447	9	0.516488
GO_REGULATION_OF_TISSUE_REMODELING	2.63439e-05	0.334357	13	0.475789
GO_POSITIVE_REGULATION_OF_CHEMOKINE_PRODUCTION	2.68821e-05	0.341161	11	0.467041
GO_MHC_PROTEIN_COMPLEX	3.10717e-05	0.3943	6	0.404173
REACTOME_AMINO_ACID_TRANSPORT_ACROSS_THE_PLASMA_MEMBRANE	3.59412e-05	0.456058	8	0.34098
GO_REGULATION_OF_NK_T_CELL_PROLIFERATION	3.61812e-05	0.459067	3	0.338124
GO_RIBOFLAVIN_TRANSPORT	3.61812e-05	0.459067	3	0.338124
GO_RIBOFLAVIN_TRANSMEMBRANE_TRANSPORTER_ACTIVITY	3.61812e-05	0.459067	3	0.338124
GO_PROTEIN_KINASE_B_SIGNALING	3.73966e-05	0.474376	28	0.323877
GO_MHC_CLASS_II_PROTEIN_COMPLEX	4.30306e-05	0.5458	5	0.262966
GO_REGULATION_OF_VASCULAR_SMOOTH_MUSCLE_CELL_PROLIFERATION	4.47156e-05	0.567128	10	0.246319
GO_POSITIVE_REGULATION_OF_CELL_ADHESION	5.59458e-05	0.709504	39	0.149045
GO_MYELOID_LEUKOCYTE_MIGRATION	6.0669e-05	0.769344	24	0.11388
GO_REGULATION_OF_CELL_ACTIVATION	6.65375e-05	0.843695	49	0.0738143
GO_REGULATION_OF_CELL_FATE_COMMITMENT	6.80341e-05	0.862604	7	0.0641885
REACTOME_PHOSPHOLIPASE_C_MEDIATED_CASCADE_FGFR4	6.85331e-05	0.868862	5	0.0610492
GO_BLOOD_VESSEL_MORPHOGENESIS	8.09125e-05	1	51	0
GO_ALPHA_AMINO_ACID_METABOLIC_PROCESS	8.50452e-05	1	23	0
GO_CELL_ACTIVATION	8.5727e-05	1	102	0
GO_REGULATION_OF_EPIDERMIS_DEVELOPMENT	8.59344e-05	1	13	0
GO_POSITIVE_REGULATION_OF_LEUKOCYTE_PROLIFERATION	9.05837e-05	1	18	0
GO_LEUKOCYTE_MIGRATION	9.31339e-05	1	41	0
GO_CARDIOVASCULAR_SYSTEM_DEVELOPMENT	9.49705e-05	1	59	0
GO_DNA_REPLICATION_INITIATION	9.59237e-05	1	8	0
GO_PEPTIDYL_TYROSINE_MODIFICATION	0.000102643	1	36	0
BIOCARTA_LDL_PATHWAY	0.00010401	1	3	0
GO_POSITIVE_REGULATION_OF_HYPERSENSITIVITY	0.00010401	1	3	0
GO_GALACTOLIPID_BIOSYNTHETIC_PROCESS	0.00010401	1	3	0
GO_ICOSANOID_BINDING	0.00010401	1	3	0
GO_PARTURITION	0.000104789	1	5	0
GO_POTASSIUM_ION_LEAK_CHANNEL_ACTIVITY	0.000104789	1	5	0
GO_POSITIVE_REGULATION_OF_SMOOTH_MUSCLE_CELL_PROLIFERATION	0.000112516	1	13	0
GO_T_CELL_ACTIVATION	0.000113674	1	43	0
GO_MUSCLE_CELL_PROLIFERATION	0.000119264	1	22	0
Striated Muscle Contraction Pathway WP383	0.000119887	1	8	0
GO_TUBE_DEVELOPMENT	0.000127876	1	79	0
REACTOME_CONSTITUTIVE_SIGNALING_BY_ABERRANT_PI3K_IN_CANCER	0.000130026	1	12	0
GO_T_CELL_SELECTION	0.000133311	1	9	0
GO_NEGATIVE_REGULATION_OF_STEM_CELL_PROLIFERATION	0.000139833	1	4	0
GO_T_CELL_TOLERANCE_INDUCTION	0.000139833	1	4	0
GO_NK_T_CELL_ACTIVATION	0.000139833	1	4	0
GO_LEUKOCYTE_CELL_CELL_ADHESION	0.000149855	1	33	0
GO_POSITIVE_REGULATION_OF_INTERLEUKIN_17_PRODUCTION	0.000154769	1	5	0
GO_STABILIZATION_OF_MEMBRANE_POTENTIAL	0.000154769	1	5	0
Differentiation Pathway WP2848	0.000160555	1	9	0
GO_CELL_CHEMOTAXIS	0.000170287	1	30	0
Preimplantation Embryo WP3527	0.00018558	1	10	0
GO_REGULATION_OF_PLATELET_ACTIVATION	0.00019094	1	7	0
GO_TISSUE_HOMEOSTASIS	0.00019216	1	24	0
GO_POSITIVE_REGULATION_OF_T_CELL_MEDIATED_IMMUNITY	0.000192339	1	9	0
Mesodermal Commitment Pathway WP2857	0.000195068	1	18	0
REACTOME_MUSCLE_CONTRACTION	0.000200562	1	23	0
REACTOME_SEROTONIN_RECEPTORS	0.000229356	1	4	0
REACTOME_TANDEM_PORE_DOMAIN_POTASSIUM_CHANNELS	0.000229356	1	4	0
GO_FRUCTOSE_6_PHOSPHATE_METABOLIC_PROCESS	0.000229356	1	4	0
GO_L_SERINE_METABOLIC_PROCESS	0.000229356	1	4	0
GO_OLIGOPEPTIDE_TRANSPORT	0.000229356	1	4	0
REACTOME_VITAMIN_B2_RIBOFLAVIN_METABOLISM	0.000232571	1	3	0
GO_L_SERINE_BIOSYNTHETIC_PROCESS	0.000232571	1	3	0
GO_PARACRINE_SIGNALING	0.000232571	1	3	0
GO_POSITIVE_REGULATION_OF_NK_T_CELL_ACTIVATION	0.000232571	1	3	0
GO_REGULATION_OF_CELL_CHEMOTAXIS_TO_FIBROBLAST_GROWTH_FACTOR	0.000232571	1	3	0
GO_VASCULAR_ENDOTHELIAL_GROWTH_FACTOR_ACTIVATED_RECEPTOR_ACTIVITY	0.000232571	1	3	0
GO_INTERLEUKIN_6_RECEPTOR_BINDING	0.000232571	1	3	0
GO_VASCULAR_ENDOTHELIAL_GROWTH_FACTOR_BINDING	0.000232571	1	3	0
GO_DNA_DEPENDENT_DNA_REPLICATION	0.000233787	1	18	0
GO_REGULATION_OF_VASCULATURE_DEVELOPMENT	0.000237938	1	31	0
REACTOME_ACTIVATION_OF_THE_PRE_REPLICATIVE_COMPLEX	0.000240539	1	7	0
TYROBP Causal Network WP3945	0.000253778	1	10	0
GO_ANATOMICAL_STRUCTURE_HOMEOSTASIS	0.000255795	1	38	0
GO_REGULATION_OF_T_CELL_MEDIATED_IMMUNITY	0.000260347	1	11	0
GO_REGULATION_OF_T_CELL_ACTIVATION	0.000266909	1	31	0
GO_BONE_REMODELING	0.0002693	1	13	0
GO_T_CELL_PROLIFERATION	0.000269676	1	21	0
GO_POSITIVE_REGULATION_OF_ERK1_AND_ERK2_CASCADE	0.000280849	1	22	0
GO_CELLULAR_MODIFIED_AMINO_ACID_METABOLIC_PROCESS	0.000291247	1	21	0
REACTOME_PHASE_4_RESTING_MEMBRANE_POTENTIAL	0.000309941	1	5	0
GO_NARROW_PORE_CHANNEL_ACTIVITY	0.000309941	1	5	0
REACTOME_O_LINKED_GLYCOSYLATION_OF_MUCINS	0.000342003	1	10	0
HALLMARK_INFLAMMATORY_RESPONSE	0.000349717	1	22	0
GO_POSITIVE_REGULATION_OF_CELL_ACTIVATION	0.000353531	1	31	0
REACTOME_FGFR3_LIGAND_BINDING_AND_ACTIVATION	0.000356621	1	4	0
GO_REGULATION_OF_ACUTE_INFLAMMATORY_RESPONSE_TO_ANTIGENIC_STIMULUS	0.000356621	1	4	0
GO_REGULATION_OF_PEPTIDYL_TYROSINE_PHOSPHORYLATION	0.000356846	1	26	0
GO_REGULATION_OF_BODY_FLUID_LEVELS	0.000361432	1	43	0
GO_ALPHA_AMINO_ACID_BIOSYNTHETIC_PROCESS	0.000394984	1	10	0
GO_BONE_RESORPTION	0.000394984	1	10	0
GO_ERK1_AND_ERK2_CASCADE	0.000400416	1	29	0
GO_TISSUE_REMODELING	0.000420238	1	19	0
REACTOME_SHC_MEDIATED_CASCADE_FGFR4	0.000423212	1	5	0
REACTOME_PI_3K_CASCADE_FGFR4	0.000423212	1	5	0
GO_DNA_METHYLATION_INVOLVED_IN_GAMETE_GENERATION	0.000423212	1	5	0
Endoderm Differentiation WP2853	0.000427974	1	17	0
GO_SOMATIC_STEM_CELL_POPULATION_MAINTENANCE	0.000442902	1	11	0
REACTOME_VEGF_LIGAND_RECEPTOR_INTERACTIONS	0.000445784	1	3	0
REACTOME_METABOLISM_OF_INGESTED_SEMET_SEC_MESEC_INTO_H2SE	0.000445784	1	3	0
REACTOME_DNA_REPLICATION_INITIATION	0.000445784	1	3	0
GO_POSITIVE_REGULATION_OF_ACUTE_INFLAMMATORY_RESPONSE_TO_ANTIGENIC_STIMULUS	0.000445784	1	3	0
GO_REGULATION_OF_PHOSPHATIDYLINOSITOL_BIOSYNTHETIC_PROCESS	0.000445784	1	3	0
GO_POSITIVE_REGULATION_OF_NATURAL_KILLER_CELL_PROLIFERATION	0.000445784	1	3	0
GO_REGULATION_OF_NEUTROPHIL_DEGRANULATION	0.000445784	1	3	0
GO_GLYCOSYLCERAMIDE_BIOSYNTHETIC_PROCESS	0.000445784	1	3	0
GO_ACTIN_FILAMENT_NETWORK_FORMATION	0.000445784	1	3	0
GO_MATERNAL_PROCESS_INVOLVED_IN_PARTURITION	0.000445784	1	3	0
GO_POSITIVE_REGULATION_OF_CELL_PROLIFERATION_INVOLVED_IN_KIDNEY_DEVELOPMENT	0.000445784	1	3	0
GO_OLIGOPEPTIDE_TRANSMEMBRANE_TRANSPORTER_ACTIVITY	0.000445784	1	3	0
GO_CD4_RECEPTOR_BINDING	0.000445784	1	3	0
GO_FLAVIN_CONTAINING_COMPOUND_METABOLIC_PROCESS	0.000445784	1	3	0
REACTOME_STRIATED_MUSCLE_CONTRACTION	0.000455801	1	7	0
GO_TUBE_MORPHOGENESIS	0.000467257	1	64	0
GO_LEUKOCYTE_CHEMOTAXIS	0.000468429	1	23	0
GO_ANATOMICAL_STRUCTURE_FORMATION_INVOLVED_IN_MORPHOGENESIS	0.000472632	1	80	0
GO_REGULATION_OF_HAIR_CYCLE	0.00048206	1	6	0
GO_POSITIVE_REGULATION_OF_RESPONSE_TO_EXTERNAL_STIMULUS	0.000493668	1	51	0
GO_NEGATIVE_REGULATION_OF_JUN_KINASE_ACTIVITY	0.000530838	1	4	0
GO_BIOLOGICAL_ADHESION	0.000535313	1	100	0
GO_CHONDROBLAST_DIFFERENTIATION	0.000554387	1	2	0
GO_REGULATION_OF_ASTROCYTE_ACTIVATION	0.000554387	1	2	0
GO_NEGATIVE_REGULATION_OF_SMOOTH_MUSCLE_CELL_CHEMOTAXIS	0.000554387	1	2	0
KEGG_INTESTINAL_IMMUNE_NETWORK_FOR_IGA_PRODUCTION	0.000555571	1	8	0
GO_REGULATION_OF_LEUKOCYTE_PROLIFERATION	0.000571573	1	23	0
GO_REGULATION_OF_INFLAMMATORY_RESPONSE	0.000573877	1	31	0
GO_ORGANIC_ACID_METABOLIC_PROCESS	0.00057432	1	83	0
GO_REGULATION_OF_CELL_CELL_ADHESION	0.000590014	1	36	0
GO_POSITIVE_REGULATION_OF_PROTEIN_TYROSINE_KINASE_ACTIVITY	0.000597492	1	9	0
GO_BASOLATERAL_PLASMA_MEMBRANE	0.000610103	1	23	0
GO_POSITIVE_REGULATION_OF_VASCULATURE_DEVELOPMENT	0.00063773	1	20	0
GO_T_CELL_MEDIATED_IMMUNITY	0.000649498	1	13	0
GO_REGULATION_OF_CELL_ADHESION	0.0007226	1	54	0
GO_POSITIVE_REGULATION_OF_REPRODUCTIVE_PROCESS	0.000723211	1	11	0
HALLMARK_EPITHELIAL_MESENCHYMAL_TRANSITION	0.000744095	1	21	0
Globo Sphingolipid Metabolism WP1424	0.000744403	1	5	0
REACTOME_FRS_MEDIATED_FGFR4_SIGNALING	0.000744403	1	5	0
GO_REGULATION_OF_T_CELL_TOLERANCE_INDUCTION	0.000769079	1	3	0
GO_MHC_CLASS_II_RECEPTOR_ACTIVITY	0.000769079	1	3	0
GO_HYPERSENSITIVITY	0.000769079	1	3	0
GO_REGULATION_OF_ACTIVATION_OF_JANUS_KINASE_ACTIVITY	0.000769079	1	3	0
GO_BIOLOGICAL_PHASE	0.000769079	1	3	0
GO_REGULATION_OF_NK_T_CELL_ACTIVATION	0.000769079	1	3	0
GO_ACROSOMAL_VESICLE_EXOCYTOSIS	0.000769079	1	3	0
GO_POSITIVE_REGULATION_OF_MACROPHAGE_CYTOKINE_PRODUCTION	0.000769079	1	3	0
GO_NEGATIVE_REGULATION_OF_TRANSFORMING_GROWTH_FACTOR_BETA_PRODUCTION	0.000769079	1	3	0
GO_REGULATION_OF_AEROBIC_RESPIRATION	0.000769079	1	3	0
GO_GUANYLATE_KINASE_ACTIVITY	0.000769079	1	3	0
GO_GALACTOLIPID_METABOLIC_PROCESS	0.000769079	1	3	0
GO_REGULATION_OF_BONE_REMODELING	0.000769816	1	8	0
GO_REGULATION_OF_EPIDERMAL_CELL_DIFFERENTIATION	0.000796355	1	9	0
GO_MUSCLE_FILAMENT_SLIDING	0.00080596	1	7	0
GO_INTRINSIC_COMPONENT_OF_PLASMA_MEMBRANE	0.000811243	1	119	0
GO_CELL_MOTILITY	0.000845199	1	109	0
GO_GRANULOCYTE_MIGRATION	0.000846218	1	16	0
GO_REGULATION_OF_RESPONSE_TO_EXTERNAL_STIMULUS	0.000846732	1	78	0
HALLMARK_COMPLEMENT	0.000851329	1	21	0
GO_CELLULAR_MODIFIED_AMINO_ACID_BIOSYNTHETIC_PROCESS	0.000899748	1	8	0
GO_CELLULAR_AMINO_ACID_BIOSYNTHETIC_PROCESS	0.00091136	1	11	0
GO_CIRCULATORY_SYSTEM_DEVELOPMENT	0.000919941	1	77	0
KEGG_GLYCINE_SERINE_AND_THREONINE_METABOLISM	0.000932895	1	6	0
GO_POSITIVE_REGULATION_OF_ACTIVATED_T_CELL_PROLIFERATION	0.000962785	1	5	0
GO_POSITIVE_REGULATION_OF_ADAPTIVE_IMMUNE_RESPONSE	0.000968772	1	13	0
GO_NEUTROPHIL_MIGRATION	0.00100037	1	14	0
GO_POSITIVE_REGULATION_OF_CYTOKINE_PRODUCTION	0.00102483	1	39	0
GO_REGULATION_OF_MAPK_CASCADE	0.00103768	1	57	0
GO_O_GLYCAN_PROCESSING	0.00104665	1	9	0
GO_NEGATIVE_REGULATION_OF_LIPID_BIOSYNTHETIC_PROCESS	0.00104693	1	8	0
REACTOME_ELEVATION_OF_CYTOSOLIC_CA2_LEVELS	0.00106072	1	4	0
GO_POSITIVE_REGULATION_OF_TYPE_2_IMMUNE_RESPONSE	0.00106072	1	4	0
GO_MONOCYTE_CHEMOTACTIC_PROTEIN_1_PRODUCTION	0.00106072	1	4	0
GO_CELL_KILLING	0.00108458	1	18	0
GO_REGULATION_OF_CELL_KILLING	0.00111605	1	12	0
GO_GLUTAMINE_FAMILY_AMINO_ACID_METABOLIC_PROCESS	0.00112082	1	10	0
GO_T_CELL_MEDIATED_CYTOTOXICITY	0.00114064	1	7	0
GO_NEGATIVE_REGULATION_OF_CELLULAR_RESPONSE_TO_INSULIN_STIMULUS	0.00114064	1	6	0
GO_POSITIVE_REGULATION_OF_TISSUE_REMODELING	0.00114064	1	6	0
GO_LEUKOCYTE_MEDIATED_CYTOTOXICITY	0.00117245	1	13	0
GO_REGULATION_OF_INTRACELLULAR_SIGNAL_TRANSDUCTION	0.00121444	1	121	0
GO_POSITIVE_REGULATION_OF_DEFENSE_RESPONSE	0.00122454	1	41	0
GO_POSITIVE_REGULATION_OF_MEIOTIC_CELL_CYCLE	0.00122725	1	5	0
GO_MALE_MEIOSIS_I	0.00122725	1	5	0
Trans-sulfuration pathway WP2333	0.00122865	1	3	0
BIOCARTA_NPP1_PATHWAY	0.00122865	1	3	0
REACTOME_CALCITONIN_LIKE_LIGAND_RECEPTORS	0.00122865	1	3	0
GO_GDP_METABOLIC_PROCESS	0.00122865	1	3	0
GO_SEROTONIN_SECRETION	0.00122865	1	3	0
GO_DITERPENOID_BIOSYNTHETIC_PROCESS	0.00122865	1	3	0
GO_POSITIVE_REGULATION_OF_MONOCYTE_CHEMOTACTIC_PROTEIN_1_PRODUCTION	0.00122865	1	3	0
GO_POSITIVE_REGULATION_OF_CHEMOKINE_C_X_C_MOTIF_LIGAND_2_PRODUCTION	0.00122865	1	3	0
GO_NEGATIVE_REGULATION_OF_PHOSPHOLIPID_METABOLIC_PROCESS	0.00122865	1	3	0
GO_POSITIVE_REGULATION_OF_INTERLEUKIN_6_PRODUCTION	0.00123422	1	12	0
GO_REGULATION_OF_LEUKOCYTE_MEDIATED_CYTOTOXICITY	0.00126137	1	10	0
GO_INFLAMMATORY_RESPONSE	0.00126145	1	55	0
GO_POSITIVE_REGULATION_OF_LEUKOCYTE_MEDIATED_IMMUNITY	0.00129563	1	15	0
REACTOME_GRB7_EVENTS_IN_ERBB2_SIGNALING	0.0013317	1	2	0
REACTOME_HYALURONAN_BIOSYNTHESIS_AND_EXPORT	0.0013317	1	2	0
REACTOME_DNA_METHYLATION	0.0013317	1	2	0
GO_TOLERANCE_INDUCTION_DEPENDENT_UPON_IMMUNE_RESPONSE	0.0013317	1	2	0
GO_REGULATION_OF_ANTIGEN_PROCESSING_AND_PRESENTATION_OF_PEPTIDE_OR_POLYSACCHARIDE_ANTIGEN_VIA_MHC_CLASS_II	0.0013317	1	2	0
GO_DNA_REPLICATION_SYNTHESIS_OF_RNA_PRIMER	0.0013317	1	2	0
GO_L_SERINE_CATABOLIC_PROCESS	0.0013317	1	2	0
GO_HOMOSERINE_METABOLIC_PROCESS	0.0013317	1	2	0
GO_PURINE_DEOXYRIBONUCLEOSIDE_TRIPHOSPHATE_CATABOLIC_PROCESS	0.0013317	1	2	0
GO_NEGATIVE_REGULATION_OF_CELL_FATE_SPECIFICATION	0.0013317	1	2	0
GO_MICROGLIA_DIFFERENTIATION	0.0013317	1	2	0
GO_IODIDE_TRANSPORT	0.0013317	1	2	0
GO_L_SERINE_TRANSPORT	0.0013317	1	2	0
GO_DNA_METHYLATION_ON_CYTOSINE	0.0013317	1	2	0
GO_DIPEPTIDE_TRANSMEMBRANE_TRANSPORT	0.0013317	1	2	0
GO_CELL_MIGRATION_INVOLVED_IN_KIDNEY_DEVELOPMENT	0.0013317	1	2	0
GO_DNA_PROTECTION	0.0013317	1	2	0
GO_NEGATIVE_REGULATION_OF_HAIR_CYCLE	0.0013317	1	2	0
GO_FORMATION_OF_ANATOMICAL_BOUNDARY	0.0013317	1	2	0
GO_POSITIVE_REGULATION_OF_PENILE_ERECTION	0.0013317	1	2	0
GO_NEGATIVE_REGULATION_OF_PHOSPHOLIPID_BIOSYNTHETIC_PROCESS	0.0013317	1	2	0
GO_CELLULAR_RESPONSE_TO_TEMPERATURE_STIMULUS	0.0013317	1	2	0
GO_POSITIVE_REGULATION_OF_CHEMOKINE_C_C_MOTIF_LIGAND_5_PRODUCTION	0.0013317	1	2	0
GO_MESENCHYME_MIGRATION	0.0013317	1	2	0
GO_REGULATION_OF_MIDBRAIN_DOPAMINERGIC_NEURON_DIFFERENTIATION	0.0013317	1	2	0
GO_NEGATIVE_REGULATION_OF_INTERLEUKIN_1_MEDIATED_SIGNALING_PATHWAY	0.0013317	1	2	0
GO_ALPHA_DNA_POLYMERASE_PRIMASE_COMPLEX	0.0013317	1	2	0
GO_L_ORNITHINE_TRANSMEMBRANE_TRANSPORTER_ACTIVITY	0.0013317	1	2	0
GO_LIPOPOLYSACCHARIDE_IMMUNE_RECEPTOR_ACTIVITY	0.0013317	1	2	0
GO_NUCLEOBASE_BINDING	0.0013317	1	2	0
GO_CARBONYL_REDUCTASE_NADPH_ACTIVITY	0.0013317	1	2	0
GO_ARGININE_TRANSMEMBRANE_TRANSPORTER_ACTIVITY	0.0013317	1	2	0
GO_L_SERINE_TRANSMEMBRANE_TRANSPORTER_ACTIVITY	0.0013317	1	2	0
GO_PEPTIDE_PROTON_SYMPORTER_ACTIVITY	0.0013317	1	2	0
GO_CYCLOHYDROLASE_ACTIVITY	0.0013317	1	2	0
GO_TESTOSTERONE_DEHYDROGENASE_NADPLUS_ACTIVITY	0.0013317	1	2	0
GO_ARACHIDONIC_ACID_BINDING	0.0013317	1	2	0
GO_PHOSPHAGEN_METABOLIC_PROCESS	0.0013317	1	2	0
GO_DELAMINATION	0.0013317	1	2	0
GO_CHORIONIC_TROPHOBLAST_CELL_PROLIFERATION	0.0013317	1	2	0
GO_POSITIVE_REGULATION_OF_ATPASE_COUPLED_CALCIUM_TRANSMEMBRANE_TRANSPORTER_ACTIVITY	0.0013317	1	2	0
GO_D2_DOPAMINE_RECEPTOR_BINDING	0.0013317	1	2	0
GO_GLUTAMATE_METABOLIC_PROCESS	0.00138298	1	6	0
GO_REGULATION_OF_T_CELL_MEDIATED_CYTOTOXICITY	0.00138298	1	6	0
GO_WNT_PROTEIN_BINDING	0.00138298	1	6	0
GO_INTRACELLULAR_LIGAND_GATED_ION_CHANNEL_ACTIVITY	0.00138298	1	6	0
GO_ALPHA_BETA_T_CELL_PROLIFERATION	0.00138298	1	6	0
GO_POSITIVE_REGULATION_OF_VASCULAR_SMOOTH_MUSCLE_CELL_PROLIFERATION	0.00138298	1	6	0
GO_REGULATION_OF_JUN_KINASE_ACTIVITY	0.00141092	1	11	0
GO_SULFUR_AMINO_ACID_BIOSYNTHETIC_PROCESS	0.0014382	1	4	0
HALLMARK_ALLOGRAFT_REJECTION	0.00153906	1	20	0
KEGG_SELENOAMINO_ACID_METABOLISM	0.00154385	1	5	0
GO_REGULATION_OF_REPRODUCTIVE_PROCESS	0.0016362	1	17	0
GO_REGULATION_OF_LEUKOCYTE_MEDIATED_IMMUNITY	0.00163977	1	20	0
GO_RUFFLE	0.00165566	1	18	0
KEGG_CYSTEINE_AND_METHIONINE_METABOLISM	0.0016637	1	6	0
REACTOME_NEGATIVE_REGULATION_OF_THE_PI3K_AKT_NETWORK	0.00168837	1	13	0
GO_T_CELL_DIFFERENTIATION	0.00170954	1	23	0
GO_SIGNALING_RECEPTOR_BINDING	0.00174914	1	104	0
GO_HOMEOSTATIC_PROCESS	0.00177583	1	125	0
Methionine metabolism leading to Sulphur Amino Acids and related disorders WP4292	0.00185083	1	3	0
KEGG_FOLATE_BIOSYNTHESIS	0.00185083	1	3	0
REACTOME_REGULATION_OF_SIGNALING_BY_NODAL	0.00185083	1	3	0
GO_RAGE_RECEPTOR_BINDING	0.00185083	1	3	0
GO_NATURAL_KILLER_CELL_PROLIFERATION	0.00185083	1	3	0
GO_COLLAGEN_ACTIVATED_TYROSINE_KINASE_RECEPTOR_SIGNALING_PATHWAY	0.00185083	1	3	0
GO_REGULATION_OF_NEUTROPHIL_ACTIVATION	0.00185083	1	3	0
GO_SMALL_MOLECULE_BIOSYNTHETIC_PROCESS	0.00188083	1	54	0
BIOCARTA_MCM_PATHWAY	0.00190601	1	4	0
GO_NONRIBOSOMAL_PEPTIDE_BIOSYNTHETIC_PROCESS	0.00190601	1	4	0
GO_TETRAHYDROFOLATE_METABOLIC_PROCESS	0.00190601	1	4	0
GO_NEGATIVE_REGULATION_OF_EPIDERMIS_DEVELOPMENT	0.00190601	1	4	0
GO_CELLULAR_RESPONSE_TO_LOW_DENSITY_LIPOPROTEIN_PARTICLE_STIMULUS	0.00190601	1	4	0
GO_NEGATIVE_REGULATION_OF_VASCULAR_SMOOTH_MUSCLE_CELL_PROLIFERATION	0.00190601	1	4	0
KEGG_GLYCOSPHINGOLIPID_BIOSYNTHESIS_LACTO_AND_NEOLACTO_SERIES	0.00191892	1	5	0
GO_POSITIVE_REGULATION_OF_T_CELL_MEDIATED_CYTOTOXICITY	0.00191892	1	5	0
GO_REGULATION_OF_HOMOTYPIC_CELL_CELL_ADHESION	0.00191892	1	5	0
GO_AMINO_ACID_IMPORT	0.00191892	1	5	0
GO_EPITHELIAL_CELL_PROLIFERATION	0.00192473	1	33	0
GO_LEUKOCYTE_PROLIFERATION	0.00194551	1	27	0
GO_POSITIVE_REGULATION_OF_INTRACELLULAR_SIGNAL_TRANSDUCTION	0.00196445	1	72	0
REACTOME_O_LINKED_GLYCOSYLATION	0.00200987	1	13	0
GO_CELL_CELL_ADHESION	0.00222325	1	62	0
GO_MULTICELLULAR_ORGANISMAL_HOMEOSTASIS	0.0022604	1	39	0
GO_EMBRYONIC_AXIS_SPECIFICATION	0.00235631	1	6	0
GO_POSITIVE_REGULATION_OF_EPIDERMIS_DEVELOPMENT	0.00235631	1	6	0
GO_POSITIVE_REGULATION_OF_INTERLEUKIN_10_PRODUCTION	0.00235631	1	6	0
REACTOME_DOWNSTREAM_SIGNALING_OF_ACTIVATED_FGFR4	0.00235903	1	5	0
GO_REGULATION_OF_DEFENSE_RESPONSE	0.00236866	1	56	0
GO_PROTEIN_O_LINKED_GLYCOSYLATION	0.00238045	1	13	0
GO_POSITIVE_REGULATION_OF_PEPTIDYL_TYROSINE_PHOSPHORYLATION	0.00242514	1	19	0
GO_NEGATIVE_REGULATION_OF_SMOOTH_MUSCLE_CELL_PROLIFERATION	0.00247098	1	7	0
BIOCARTA_CYTOKINE_PATHWAY	0.00247604	1	4	0
GO_NEGATIVE_REGULATION_OF_PLATELET_ACTIVATION	0.00247604	1	4	0
GO_NEGATIVE_REGULATION_OF_DNA_DEPENDENT_DNA_REPLICATION	0.00247604	1	4	0
GO_REGULATION_OF_PLATELET_AGGREGATION	0.00247604	1	4	0
GO_POSITIVE_REGULATION_OF_ALPHA_BETA_T_CELL_PROLIFERATION	0.00247604	1	4	0
GO_POSITIVE_REGULATION_OF_MYELOID_LEUKOCYTE_CYTOKINE_PRODUCTION_INVOLVED_IN_IMMUNE_RESPONSE	0.00247604	1	4	0
GO_CHEMOKINE_SECRETION	0.00247604	1	4	0
REACTOME_METAL_SEQUESTRATION_BY_ANTIMICROBIAL_PROTEINS	0.00255938	1	2	0
GO_REGULATION_OF_ANTIGEN_PROCESSING_AND_PRESENTATION_OF_PEPTIDE_ANTIGEN	0.00255938	1	2	0
GO_RNA_DIRECTED_DNA_POLYMERASE_ACTIVITY	0.00255938	1	2	0
GO_REGULATION_OF_GLUTAMINE_FAMILY_AMINO_ACID_METABOLIC_PROCESS	0.00255938	1	2	0
GO_SELENIUM_COMPOUND_METABOLIC_PROCESS	0.00255938	1	2	0
GO_POSITIVE_REGULATION_OF_T_CELL_TOLERANCE_INDUCTION	0.00255938	1	2	0
GO_PLANAR_CELL_POLARITY_PATHWAY_INVOLVED_IN_AXIS_ELONGATION	0.00255938	1	2	0
GO_PENTOSE_PHOSPHATE_SHUNT_NON_OXIDATIVE_BRANCH	0.00255938	1	2	0
GO_PURINE_NUCLEOSIDE_TRIPHOSPHATE_CATABOLIC_PROCESS	0.00255938	1	2	0
GO_PURINE_DEOXYRIBONUCLEOTIDE_CATABOLIC_PROCESS	0.00255938	1	2	0
GO_TOXIN_BIOSYNTHETIC_PROCESS	0.00255938	1	2	0
GO_ORNITHINE_TRANSPORT	0.00255938	1	2	0
GO_REGULATION_OF_DNA_DEPENDENT_DNA_REPLICATION_INITIATION	0.00255938	1	2	0
GO_NEGATIVE_REGULATION_OF_SYNAPTIC_TRANSMISSION_GABAERGIC	0.00255938	1	2	0
GO_SERINE_TRANSPORT	0.00255938	1	2	0
GO_NEGATIVE_REGULATION_OF_CELLULAR_AMINE_METABOLIC_PROCESS	0.00255938	1	2	0
GO_NEGATIVE_REGULATION_OF_VITAMIN_METABOLIC_PROCESS	0.00255938	1	2	0
GO_REGULATION_OF_PHOSPHOLIPID_CATABOLIC_PROCESS	0.00255938	1	2	0
GO_MACROPHAGE_INFLAMMATORY_PROTEIN_1_ALPHA_PRODUCTION	0.00255938	1	2	0
GO_POSITIVE_REGULATION_OF_GLOMERULAR_MESANGIAL_CELL_PROLIFERATION	0.00255938	1	2	0
GO_REGULATION_OF_PANCREATIC_JUICE_SECRETION	0.00255938	1	2	0
GO_SKELETAL_MUSCLE_FIBER_DIFFERENTIATION	0.00255938	1	2	0
GO_NEGATIVE_REGULATION_OF_TROPHOBLAST_CELL_MIGRATION	0.00255938	1	2	0
GO_NEGATIVE_REGULATION_OF_CELL_CYCLE_CHECKPOINT	0.00255938	1	2	0
GO_ARGININE_TRANSMEMBRANE_TRANSPORT	0.00255938	1	2	0
GO_NEGATIVE_REGULATION_OF_NON_CANONICAL_WNT_SIGNALING_PATHWAY	0.00255938	1	2	0
GO_POSITIVE_REGULATION_OF_MESODERM_DEVELOPMENT	0.00255938	1	2	0
GO_NEGATIVE_REGULATION_OF_GASTRULATION	0.00255938	1	2	0
GO_SORTING_ENDOSOME	0.00255938	1	2	0
GO_TELOMERASE_ACTIVITY	0.00255938	1	2	0
GO_DNA_TRANSLOCASE_ACTIVITY	0.00255938	1	2	0
GO_SERINE_TRANSMEMBRANE_TRANSPORTER_ACTIVITY	0.00255938	1	2	0
GO_ICOSATETRAENOIC_ACID_BINDING	0.00255938	1	2	0
GO_POLYSOME_BINDING	0.00255938	1	2	0
GO_L_ARGININE_TRANSMEMBRANE_TRANSPORT	0.00255938	1	2	0
GO_NATRIURETIC_PEPTIDE_RECEPTOR_ACTIVITY	0.00255938	1	2	0
REACTOME_PI3K_AKT_SIGNALING_IN_CANCER	0.00260805	1	12	0
GO_POSITIVE_REGULATION_OF_LYMPHOCYTE_MEDIATED_IMMUNITY	0.00260805	1	12	0
Bile Acids synthesis and enterohepatic circulation WP4389	0.00266157	1	3	0
REACTOME_CD28_DEPENDENT_VAV1_PATHWAY	0.00266157	1	3	0
REACTOME_UNWINDING_OF_DNA	0.00266157	1	3	0
REACTOME_GLUTATHIONE_SYNTHESIS_AND_RECYCLING	0.00266157	1	3	0
GO_NEGATIVE_T_CELL_SELECTION	0.00266157	1	3	0
GO_NUCLEOSIDE_TRIPHOSPHATE_CATABOLIC_PROCESS	0.00266157	1	3	0
GO_FILAMIN_BINDING	0.00266157	1	3	0
GO_POSITIVE_REGULATION_OF_INFLAMMATORY_RESPONSE_TO_ANTIGENIC_STIMULUS	0.00266157	1	3	0
GO_PANCREATIC_JUICE_SECRETION	0.00266157	1	3	0
GO_TROPHOBLAST_CELL_MIGRATION	0.00266157	1	3	0
GO_TOLL_LIKE_RECEPTOR_BINDING	0.00266157	1	3	0
KEGG_GRAFT_VERSUS_HOST_DISEASE	0.00277659	1	6	0
GO_POSITIVE_REGULATION_OF_INTERLEUKIN_1_SECRETION	0.00277659	1	6	0
GO_HYALURONAN_METABOLIC_PROCESS	0.00277659	1	6	0
GO_GALACTOSYLTRANSFERASE_ACTIVITY	0.00277659	1	6	0
GO_REGULATION_OF_BLOOD_PRESSURE	0.00279687	1	18	0
GO_VASCULAR_PROCESS_IN_CIRCULATORY_SYSTEM	0.00282985	1	17	0
GO_CLUSTER_OF_ACTIN_BASED_CELL_PROJECTIONS	0.0028332	1	16	0
KEGG_ASTHMA	0.00287093	1	5	0
REACTOME_TRP_CHANNELS	0.00287093	1	5	0
GO_SECONDARY_METABOLITE_BIOSYNTHETIC_PROCESS	0.00287093	1	5	0
GO_POSITIVE_REGULATION_OF_VASCULAR_ENDOTHELIAL_GROWTH_FACTOR_PRODUCTION	0.00287093	1	5	0
GO_RESPONSE_TO_FIBROBLAST_GROWTH_FACTOR	0.00300798	1	15	0
KEGG_LEUKOCYTE_TRANSENDOTHELIAL_MIGRATION	0.00304051	1	13	0
GO_STEREOCILIUM_BUNDLE	0.00305999	1	8	0
GO_REGULATION_OF_CELLULAR_RESPONSE_TO_INSULIN_STIMULUS	0.00308625	1	9	0
GO_NEGATIVE_REGULATION_OF_SMALL_MOLECULE_METABOLIC_PROCESS	0.00309028	1	11	0
KEGG_CYTOKINE_CYTOKINE_RECEPTOR_INTERACTION	0.003092	1	24	0
Imatinib and Chronic Myeloid Leukemia WP3640	0.00316032	1	4	0
BIOCARTA_NKCELLS_PATHWAY	0.00316032	1	4	0
REACTOME_SIGNALING_BY_NODAL	0.00316032	1	4	0
GO_REGULATION_OF_HAIR_FOLLICLE_DEVELOPMENT	0.00316032	1	4	0
GO_POSITIVE_REGULATION_OF_CELL_ADHESION_MEDIATED_BY_INTEGRIN	0.00316032	1	4	0
GO_RECEPTOR_COMPLEX	0.00316804	1	33	0
GO_CARBOHYDRATE_BIOSYNTHETIC_PROCESS	0.00317114	1	20	0
GO_POSITIVE_REGULATION_OF_IMMUNE_EFFECTOR_PROCESS	0.00317114	1	20	0
GO_ACTIN_BASED_CELL_PROJECTION	0.00317114	1	20	0
REACTOME_SMOOTH_MUSCLE_CONTRACTION	0.00325202	1	6	0
GO_NEUTRAL_LIPID_BIOSYNTHETIC_PROCESS	0.00325202	1	6	0
GO_REGULATION_OF_DNA_DEPENDENT_DNA_REPLICATION	0.00325808	1	7	0
GO_CIRCULATORY_SYSTEM_PROCESS	0.00327559	1	42	0
Vitamin D Receptor Pathway WP2877	0.00336765	1	18	0
GO_ACTIN_FILAMENT_BUNDLE	0.00343505	1	9	0
REACTOME_NON_INTEGRIN_MEMBRANE_ECM_INTERACTIONS	0.00344618	1	8	0
One Carbon Metabolism WP241	0.00346154	1	5	0
GO_PROTEIN_HOMOTRIMERIZATION	0.00346154	1	5	0
REACTOME_TRANSPORT_OF_INORGANIC_CATIONS_ANIONS_AND_AMINO_ACIDS_OLIGOPEPTIDES	0.0036624	1	12	0
GO_DRUG_TRANSPORT	0.00368319	1	19	0
REACTOME_FGFR2C_LIGAND_BINDING_AND_ACTIVATION	0.00368599	1	3	0
REACTOME_PRC2_METHYLATES_HISTONES_AND_DNA	0.00368599	1	3	0
GO_REGULATION_OF_HEAT_GENERATION	0.00368599	1	3	0
GO_HOMOCYSTEINE_METABOLIC_PROCESS	0.00368599	1	3	0
GO_INNER_CELL_MASS_CELL_PROLIFERATION	0.00368599	1	3	0
GO_REGULATION_OF_CELL_PROLIFERATION_INVOLVED_IN_KIDNEY_DEVELOPMENT	0.00368599	1	3	0
GO_POSITIVE_REGULATION_OF_HAIR_CYCLE	0.00368599	1	3	0
GO_SERINE_FAMILY_AMINO_ACID_CATABOLIC_PROCESS	0.00368599	1	3	0
GO_POSITIVE_REGULATION_OF_GRANULOCYTE_MACROPHAGE_COLONY_STIMULATING_FACTOR_PRODUCTION	0.00368599	1	3	0
GO_POSITIVE_REGULATION_OF_NEUROINFLAMMATORY_RESPONSE	0.00368599	1	3	0
GO_AMP_BINDING	0.00368599	1	3	0
GO_CELL_SURFACE	0.00374416	1	60	0
HALLMARK_INTERFERON_GAMMA_RESPONSE	0.00390085	1	19	0
GO_REGULATION_OF_ADAPTIVE_IMMUNE_RESPONSE	0.00395429	1	16	0
GO_GROWTH_FACTOR_ACTIVITY	0.00395429	1	16	0
GO_THYMIC_T_CELL_SELECTION	0.00397093	1	4	0
GO_POSITIVE_REGULATION_OF_EPIDERMAL_CELL_DIFFERENTIATION	0.00397093	1	4	0
GO_REGULATION_OF_ENDOTHELIAL_CELL_CHEMOTAXIS	0.00397093	1	4	0
GO_CELLULAR_RESPONSE_TO_VITAMIN_D	0.00397093	1	4	0
GO_DNA_POLYMERASE_COMPLEX	0.00397093	1	4	0
GO_CALCIUM_RELEASE_CHANNEL_ACTIVITY	0.00397093	1	4	0
GO_ACUTE_INFLAMMATORY_RESPONSE	0.00397379	1	12	0
KEGG_O_GLYCAN_BIOSYNTHESIS	0.00413789	1	5	0
REACTOME_ANTIGEN_ACTIVATES_B_CELL_RECEPTOR_BCR_LEADING_TO_GENERATION_OF_SECOND_MESSENGERS	0.00413789	1	5	0
GO_RESPONSE_TO_PAIN	0.00413789	1	5	0
GO_POSITIVE_REGULATION_OF_MYELOID_LEUKOCYTE_MEDIATED_IMMUNITY	0.00413789	1	5	0
GO_CELL_LEADING_EDGE	0.00417087	1	33	0
GO_L_ALPHA_AMINO_ACID_TRANSMEMBRANE_TRANSPORT	0.00422706	1	7	0
GO_OOCYTE_DIFFERENTIATION	0.00422706	1	7	0
GO_ANTERIOR_POSTERIOR_AXIS_SPECIFICATION	0.00422706	1	7	0
GO_POSITIVE_REGULATION_OF_LEUKOCYTE_MEDIATED_CYTOTOXICITY	0.00422706	1	7	0
GO_LYMPHOCYTE_ACTIVATION	0.00424669	1	50	0
GO_REGULATION_OF_LYMPHOCYTE_MEDIATED_IMMUNITY	0.00425262	1	15	0
Pentose Phosphate Metabolism WP134	0.00430449	1	2	0
REACTOME_TELOMERE_C_STRAND_SYNTHESIS_INITIATION	0.00430449	1	2	0
REACTOME_LTC4_CYSLTR_MEDIATED_IL4_PRODUCTION	0.00430449	1	2	0
GO_PHOSPHOTRANSFERASE_ACTIVITY_NITROGENOUS_GROUP_AS_ACCEPTOR	0.00430449	1	2	0
GO_NEURAL_FOLD_FORMATION	0.00430449	1	2	0
GO_NEGATIVE_REGULATION_OF_T_CELL_MEDIATED_CYTOTOXICITY	0.00430449	1	2	0
GO_RESPONSE_TO_MYCOTOXIN	0.00430449	1	2	0
GO_POSITIVE_REGULATION_OF_ACTIVATION_OF_JANUS_KINASE_ACTIVITY	0.00430449	1	2	0
GO_ECTODERMAL_CELL_DIFFERENTIATION	0.00430449	1	2	0
GO_REGULATION_OF_INTERLEUKIN_18_PRODUCTION	0.00430449	1	2	0
GO_FLOOR_PLATE_DEVELOPMENT	0.00430449	1	2	0
GO_COMMON_MYELOID_PROGENITOR_CELL_PROLIFERATION	0.00430449	1	2	0
GO_AXIAL_MESODERM_DEVELOPMENT	0.00430449	1	2	0
GO_EQUILIBRIOCEPTION	0.00430449	1	2	0
GO_CONVERGENT_EXTENSION_INVOLVED_IN_AXIS_ELONGATION	0.00430449	1	2	0
GO_REGULATION_OF_PENILE_ERECTION	0.00430449	1	2	0
GO_CHORION_DEVELOPMENT	0.00430449	1	2	0
GO_REGULATION_OF_SMOOTH_MUSCLE_CELL_CHEMOTAXIS	0.00430449	1	2	0
GO_RECEPTOR_MEDIATED_ENDOCYTOSIS_INVOLVED_IN_CHOLESTEROL_TRANSPORT	0.00430449	1	2	0
GO_NEGATIVE_REGULATION_OF_CELL_MATURATION	0.00430449	1	2	0
GO_REGULATION_OF_POTASSIUM_ION_EXPORT_ACROSS_PLASMA_MEMBRANE	0.00430449	1	2	0
GO_REGULATION_OF_MESODERMAL_CELL_DIFFERENTIATION	0.00430449	1	2	0
GO_REGULATION_OF_MESODERM_FORMATION	0.00430449	1	2	0
GO_REGULATION_OF_INTERLEUKIN_1_MEDIATED_SIGNALING_PATHWAY	0.00430449	1	2	0
GO_COLLAGEN_TYPE_IV_TRIMER	0.00430449	1	2	0
GO_JUNCTIONAL_MEMBRANE_COMPLEX	0.00430449	1	2	0
GO_PI_BODY	0.00430449	1	2	0
GO_N_ACETYLGLUCOSAMINE_6_O_SULFOTRANSFERASE_ACTIVITY	0.00430449	1	2	0
GO_UDP_GALACTOSE_BETA_N_ACETYLGLUCOSAMINE_BETA_1_3_GALACTOSYLTRANSFERASE_ACTIVITY	0.00430449	1	2	0
GO_GPI_ANCHOR_BINDING	0.00430449	1	2	0
GO_ANNEALING_HELICASE_ACTIVITY	0.00430449	1	2	0
GO_T_CELL_RECEPTOR_BINDING	0.00430449	1	2	0
GO_THYROID_HORMONE_BINDING	0.00430449	1	2	0
GO_ACTIVIN_RECEPTOR_BINDING	0.00430449	1	2	0
GO_HYDROGEN_SULFIDE_METABOLIC_PROCESS	0.00430449	1	2	0
GO_TESTOSTERONE_DEHYDROGENASE_NAD_P_ACTIVITY	0.00430449	1	2	0
REACTOME_INTERLEUKIN_4_AND_INTERLEUKIN_13_SIGNALING	0.00430623	1	12	0
GO_ICOSANOID_METABOLIC_PROCESS	0.00430623	1	12	0
GO_MICROVILLUS	0.00438424	1	10	0
GO_ACTIVATED_T_CELL_PROLIFERATION	0.00438642	1	6	0
GO_POSITIVE_REGULATION_OF_CALCIUM_ION_TRANSPORT	0.0044688	1	13	0
GO_POSITIVE_REGULATION_OF_CATALYTIC_ACTIVITY	0.0046011	1	94	0
GO_POSITIVE_REGULATION_OF_MAPK_CASCADE	0.00464317	1	41	0
GO_NEGATIVE_REGULATION_OF_OSSIFICATION	0.00467228	1	9	0
GO_NEGATIVE_REGULATION_OF_PEPTIDYL_TYROSINE_PHOSPHORYLATION	0.00478781	1	7	0
GO_MUSCLE_SYSTEM_PROCESS	0.00481097	1	35	0
GO_MONOCYTE_CHEMOTAXIS	0.00483788	1	8	0
GO_TRANSMEMBRANE_RECEPTOR_PROTEIN_TYROSINE_KINASE_ACTIVITY	0.00483788	1	8	0
GO_DRUG_METABOLIC_PROCESS	0.00484444	1	44	0
GO_ADAPTIVE_IMMUNE_RESPONSE	0.00485645	1	33	0
GO_LEUKOCYTE_DIFFERENTIATION	0.00487397	1	40	0
REACTOME_NEGATIVE_REGULATION_OF_FGFR4_SIGNALING	0.00490709	1	5	0
GO_EXOGENOUS_DRUG_CATABOLIC_PROCESS	0.00491991	1	4	0
GO_GLUTAMINE_METABOLIC_PROCESS	0.00491991	1	4	0
GO_ANTIGEN_PROCESSING_AND_PRESENTATION_OF_ENDOGENOUS_ANTIGEN	0.00491991	1	4	0
GO_ACUTE_INFLAMMATORY_RESPONSE_TO_ANTIGENIC_STIMULUS	0.00491991	1	4	0
GO_VASCULAR_ASSOCIATED_SMOOTH_MUSCLE_CELL_MIGRATION	0.00491991	1	4	0
BIOCARTA_UCALPAIN_PATHWAY	0.00494805	1	3	0
KEGG_GLYCOSPHINGOLIPID_BIOSYNTHESIS_GLOBO_SERIES	0.00494805	1	3	0
GO_POSITIVE_REGULATION_OF_URINE_VOLUME	0.00494805	1	3	0
GO_REGULATION_OF_DEVELOPMENT_HETEROCHRONIC	0.00494805	1	3	0
GO_GMP_METABOLIC_PROCESS	0.00494805	1	3	0
GO_LONG_CHAIN_FATTY_ACID_BINDING	0.00494805	1	3	0
GO_HYALURONAN_BIOSYNTHETIC_PROCESS	0.00494805	1	3	0
GO_COLLAGEN_ACTIVATED_SIGNALING_PATHWAY	0.00494805	1	3	0
GO_POSITIVE_REGULATION_OF_MEIOTIC_NUCLEAR_DIVISION	0.00494805	1	3	0
GO_CHEMOKINE_C_X_C_MOTIF_LIGAND_2_PRODUCTION	0.00494805	1	3	0
GO_REGULATION_OF_LYMPHOCYTE_ACTIVATION	0.00501996	1	34	0
GO_MAINTENANCE_OF_CELL_NUMBER	0.00509409	1	16	0
GO_MYELOID_LEUKOCYTE_DIFFERENTIATION	0.00515572	1	19	0
GO_POTASSIUM_CHANNEL_ACTIVITY	0.00517404	1	13	0
GO_UDP_GLYCOSYLTRANSFERASE_ACTIVITY	0.00518281	1	15	0
GO_CELL_FATE_SPECIFICATION	0.00519797	1	11	0
GO_PROTEIN_HOMOTETRAMERIZATION	0.00525318	1	10	0
GO_POSITIVE_REGULATION_OF_TUMOR_NECROSIS_FACTOR_SUPERFAMILY_CYTOKINE_PRODUCTION	0.00525318	1	10	0
Lung fibrosis WP3624	0.0053876	1	8	0
GO_POSITIVE_REGULATION_OF_CELL_KILLING	0.0053876	1	8	0
GO_MANGANESE_ION_BINDING	0.0053876	1	8	0
GO_GLUTATHIONE_METABOLIC_PROCESS	0.00540383	1	7	0
GO_MUSCLE_CONTRACTION	0.00542751	1	29	0
GO_G_PROTEIN_COUPLED_RECEPTOR_BINDING	0.00549188	1	24	0
GO_REGULATION_OF_TUBE_SIZE	0.00558053	1	14	0
GO_CYTOKINE_PRODUCTION	0.00565199	1	55	0
GO_REGULATION_OF_PHOSPHOLIPID_METABOLIC_PROCESS	0.00573584	1	10	0
HALLMARK_IL6_JAK_STAT3_SIGNALING	0.00573584	1	10	0
Development and heterogeneity of the ILC family WP3893	0.00577627	1	5	0
REACTOME_GENERATION_OF_SECOND_MESSENGER_MOLECULES	0.00577627	1	5	0
REACTOME_DNA_STRAND_ELONGATION	0.00577627	1	5	0
DNA Replication WP466	0.00579657	1	6	0
GO_PROTEIN_TRIMERIZATION	0.00579657	1	6	0
GO_CELL_CYCLE_DNA_REPLICATION	0.00598442	1	8	0
GO_REGULATION_OF_STEM_CELL_PROLIFERATION	0.00598442	1	8	0
KEGG_NITROGEN_METABOLISM	0.00601911	1	4	0
GO_REGULATION_OF_INFLAMMATORY_RESPONSE_TO_ANTIGENIC_STIMULUS	0.00601911	1	4	0
GO_TOLERANCE_INDUCTION	0.00601911	1	4	0
GO_POSITIVE_REGULATION_OF_LEUKOCYTE_DEGRANULATION	0.00601911	1	4	0
GO_POSITIVE_REGULATION_OF_INTERLEUKIN_4_PRODUCTION	0.00601911	1	4	0
GO_MICROVILLUS_MEMBRANE	0.00601911	1	4	0
GO_LUMENAL_SIDE_OF_ENDOPLASMIC_RETICULUM_MEMBRANE	0.00601911	1	4	0
GO_REGULATION_OF_MYELOID_LEUKOCYTE_MEDIATED_IMMUNITY	0.00607849	1	7	0
GO_SENSORY_PERCEPTION_OF_MECHANICAL_STIMULUS	0.00611425	1	16	0
GO_RESPONSE_TO_INSULIN	0.00642689	1	23	0
KEGG_GLYCOSAMINOGLYCAN_BIOSYNTHESIS_KERATAN_SULFATE	0.00647025	1	3	0
REACTOME_RAP1_SIGNALLING	0.00647025	1	3	0
REACTOME_SYNTHESIS_OF_PROSTAGLANDINS_PG_AND_THROMBOXANES_TX	0.00647025	1	3	0
REACTOME_NEGATIVE_REGULATION_OF_TCF_DEPENDENT_SIGNALING_BY_WNT_LIGAND_ANTAGONISTS	0.00647025	1	3	0
REACTOME_TFAP2_AP_2_FAMILY_REGULATES_TRANSCRIPTION_OF_GROWTH_FACTORS_AND_THEIR_RECEPTORS	0.00647025	1	3	0
REACTOME_RESPONSE_OF_EIF2AK1_HRI_TO_HEME_DEFICIENCY	0.00647025	1	3	0
GO_POSITIVE_REGULATION_OF_ENDOTHELIAL_CELL_CHEMOTAXIS	0.00647025	1	3	0
GO_NEGATIVE_REGULATION_OF_NATURAL_KILLER_CELL_MEDIATED_IMMUNITY	0.00647025	1	3	0
GO_NEGATIVE_REGULATION_OF_BONE_REMODELING	0.00647025	1	3	0
GO_REGULATION_OF_TOLERANCE_INDUCTION	0.00647025	1	3	0
GO_NEGATIVE_REGULATION_OF_ANDROGEN_RECEPTOR_SIGNALING_PATHWAY	0.00647025	1	3	0
GO_GLYCINE_METABOLIC_PROCESS	0.00647025	1	3	0
GO_TRIPARTITE_REGIONAL_SUBDIVISION	0.00647025	1	3	0
GO_NEGATIVE_REGULATION_OF_FATTY_ACID_BIOSYNTHETIC_PROCESS	0.00647025	1	3	0
GO_PROTEIN_AUTOPROCESSING	0.00647025	1	3	0
GO_3_5_DNA_HELICASE_ACTIVITY	0.00647025	1	3	0
GO_SULFUR_AMINO_ACID_CATABOLIC_PROCESS	0.00647025	1	3	0
GO_ACTIVATION_OF_JANUS_KINASE_ACTIVITY	0.00647025	1	3	0
GO_POSITIVE_REGULATION_OF_INTERLEUKIN_6_BIOSYNTHETIC_PROCESS	0.00647025	1	3	0
GO_1_PHOSPHATIDYLINOSITOL_3_KINASE_REGULATOR_ACTIVITY	0.00647025	1	3	0
GO_TRANSMEMBRANE_RECEPTOR_PROTEIN_SERINE_THREONINE_KINASE_BINDING	0.00647025	1	3	0
GO_CELL_PROJECTION_MEMBRANE	0.0065593	1	27	0
GO_PHENOL_CONTAINING_COMPOUND_BIOSYNTHETIC_PROCESS	0.0066169	1	6	0
GO_COFACTOR_TRANSPORT	0.0066169	1	6	0
REACTOME_NEF_AND_SIGNAL_TRANSDUCTION	0.00661972	1	2	0
REACTOME_SYNTHESIS_OF_UDP_N_ACETYL_GLUCOSAMINE	0.00661972	1	2	0
REACTOME_RNF_MUTANTS_SHOW_ENHANCED_WNT_SIGNALING_AND_PROLIFERATION	0.00661972	1	2	0
REACTOME_PHASE_3_RAPID_REPOLARISATION	0.00661972	1	2	0
REACTOME_TRANSPORT_OF_FATTY_ACIDS	0.00661972	1	2	0
REACTOME_RUNX1_REGULATES_TRANSCRIPTION_OF_GENES_INVOLVED_IN_DIFFERENTIATION_OF_KERATINOCYTES	0.00661972	1	2	0
GO_CREATINE_METABOLIC_PROCESS	0.00661972	1	2	0
GO_REGULATION_OF_FEVER_GENERATION	0.00661972	1	2	0
GO_DNA_STRAND_RENATURATION	0.00661972	1	2	0
GO_ENDODERMAL_CELL_FATE_SPECIFICATION	0.00661972	1	2	0
GO_NEUTROPHIL_APOPTOTIC_PROCESS	0.00661972	1	2	0
GO_DETERMINATION_OF_LEFT_RIGHT_ASYMMETRY_IN_LATERAL_MESODERM	0.00661972	1	2	0
GO_FEMALE_MEIOSIS_I	0.00661972	1	2	0
GO_DEOXYRIBONUCLEOSIDE_TRIPHOSPHATE_CATABOLIC_PROCESS	0.00661972	1	2	0
GO_NEGATIVE_REGULATION_OF_NOREPINEPHRINE_SECRETION	0.00661972	1	2	0
GO_NEGATIVE_REGULATION_OF_LIPOPROTEIN_PARTICLE_CLEARANCE	0.00661972	1	2	0
GO_PHOSPHATIDYLCHOLINE_CATABOLIC_PROCESS	0.00661972	1	2	0
GO_INTERLEUKIN_18_MEDIATED_SIGNALING_PATHWAY	0.00661972	1	2	0
GO_HEPATIC_STELLATE_CELL_ACTIVATION	0.00661972	1	2	0
GO_CHEMOKINE_C_C_MOTIF_LIGAND_2_SECRETION	0.00661972	1	2	0
GO_DEDIFFERENTIATION	0.00661972	1	2	0
GO_REGULATION_OF_RESTING_MEMBRANE_POTENTIAL	0.00661972	1	2	0
GO_REGULATION_OF_BLOOD_VESSEL_REMODELING	0.00661972	1	2	0
GO_CELLULAR_HYPOTONIC_RESPONSE	0.00661972	1	2	0
GO_ZINC_ION_IMPORT_ACROSS_PLASMA_MEMBRANE	0.00661972	1	2	0
GO_REGULATION_OF_HYALURONAN_BIOSYNTHETIC_PROCESS	0.00661972	1	2	0
GO_L_ARGININE_TRANSPORT	0.00661972	1	2	0
GO_TROPONIN_COMPLEX	0.00661972	1	2	0
GO_EXTRINSIC_COMPONENT_OF_EXTERNAL_SIDE_OF_PLASMA_MEMBRANE	0.00661972	1	2	0
GO_REPLICATION_FORK_PROTECTION_COMPLEX	0.00661972	1	2	0
GO_RETINAL_DEHYDROGENASE_ACTIVITY	0.00661972	1	2	0
GO_GUANYLATE_CYCLASE_ACTIVITY	0.00661972	1	2	0
GO_CHITIN_BINDING	0.00661972	1	2	0
GO_GLYCERALDEHYDE_3_PHOSPHATE_METABOLIC_PROCESS	0.00661972	1	2	0
GO_DNA_METHYLATION	0.00663087	1	8	0
Monoamine GPCRs WP58	0.00675255	1	5	0
REACTOME_PLASMA_LIPOPROTEIN_CLEARANCE	0.00675255	1	5	0
GO_CELL_FATE_COMMITMENT_INVOLVED_IN_FORMATION_OF_PRIMARY_GERM_LAYER	0.00675255	1	5	0
GO_POSITIVE_REGULATION_OF_INTERLEUKIN_6_SECRETION	0.00675255	1	5	0
GO_REGULATION_OF_SUPEROXIDE_METABOLIC_PROCESS	0.00675255	1	5	0
GO_DELAYED_RECTIFIER_POTASSIUM_CHANNEL_ACTIVITY	0.00675255	1	5	0
GO_VASCULAR_ENDOTHELIAL_GROWTH_FACTOR_PRODUCTION	0.00675255	1	5	0
GO_INTERLEUKIN_17_PRODUCTION	0.00675255	1	5	0
GO_MUCOPOLYSACCHARIDE_METABOLIC_PROCESS	0.00680093	1	12	0
GO_REGULATION_OF_PROTEIN_TYROSINE_KINASE_ACTIVITY	0.00680548	1	10	0
KEGG_SYSTEMIC_LUPUS_ERYTHEMATOSUS	0.00681523	1	7	0
GO_CELLULAR_RESPONSE_TO_ORGANIC_CYCLIC_COMPOUND	0.00721991	1	45	0
REACTOME_GPCR_LIGAND_BINDING	0.00722119	1	36	0
Angiogenesis WP1539	0.00728013	1	4	0
GPCRs, Class B Secretin-like WP334	0.00728013	1	4	0
GO_REGULATION_OF_BONE_DEVELOPMENT	0.00728013	1	4	0
GO_POSITIVE_REGULATION_OF_RECEPTOR_INTERNALIZATION	0.00728013	1	4	0
GO_UDP_GALACTOSYLTRANSFERASE_ACTIVITY	0.00728013	1	4	0
GO_FIBROBLAST_GROWTH_FACTOR_RECEPTOR_BINDING	0.00728013	1	4	0
GO_INTERLEUKIN_6_BIOSYNTHETIC_PROCESS	0.00728013	1	4	0
GO_STEM_CELL_PROLIFERATION	0.00731013	1	12	0
GO_SMOOTH_MUSCLE_CELL_MIGRATION	0.00732957	1	8	0
GO_MACROPHAGE_ACTIVATION	0.0073957	1	10	0
REACTOME_TELOMERE_MAINTENANCE	0.00752043	1	6	0
REACTOME_EXTENSION_OF_TELOMERES	0.00752043	1	6	0
GO_INTRINSIC_APOPTOTIC_SIGNALING_PATHWAY_IN_RESPONSE_TO_DNA_DAMAGE_BY_P53_CLASS_MEDIATOR	0.00752043	1	6	0
GO_REGULATION_OF_LEUKOCYTE_DEGRANULATION	0.00752043	1	6	0
GO_LEUKOCYTE_ACTIVATION_INVOLVED_IN_INFLAMMATORY_RESPONSE	0.00752043	1	6	0
HALLMARK_APICAL_SURFACE	0.00752043	1	6	0
GO_POSITIVE_REGULATION_OF_CYTOKINE_PRODUCTION_INVOLVED_IN_IMMUNE_RESPONSE	0.00761747	1	7	0
GO_INTERLEUKIN_10_PRODUCTION	0.00761747	1	7	0
REACTOME_GLUTATHIONE_CONJUGATION	0.00784302	1	5	0
GO_EMBRYONIC_DIGESTIVE_TRACT_DEVELOPMENT	0.00784302	1	5	0
GO_NEGATIVE_REGULATION_OF_DNA_REPLICATION	0.00784302	1	5	0
GO_ACTIN_MEDIATED_CELL_CONTRACTION	0.00784902	1	12	0
GO_SIGNAL_TRANSDUCTION_BY_PROTEIN_PHOSPHORYLATION	0.00797391	1	65	0
GO_PROTEIN_HOMOOLIGOMERIZATION	0.00798627	1	26	0
GO_RECEPTOR_REGULATOR_ACTIVITY	0.00803853	1	39	0
GO_SUPEROXIDE_METABOLIC_PROCESS	0.00808313	1	8	0
GO_AMINO_ACID_TRANSMEMBRANE_TRANSPORT	0.00817744	1	9	0
GO_TRANSMEMBRANE_RECEPTOR_PROTEIN_KINASE_ACTIVITY	0.00817744	1	9	0
Metabolic pathway of LDL, HDL and TG, including diseases WP4522	0.00827343	1	3	0
Osteoclast Signaling WP12	0.00827343	1	3	0
GO_RENAL_SYSTEM_PROCESS_INVOLVED_IN_REGULATION_OF_BLOOD_VOLUME	0.00827343	1	3	0
GO_ANTIGEN_PROCESSING_AND_PRESENTATION_VIA_MHC_CLASS_IB	0.00827343	1	3	0
GO_POSITIVE_REGULATION_OF_MACROPHAGE_DERIVED_FOAM_CELL_DIFFERENTIATION	0.00827343	1	3	0
GO_NEGATIVE_REGULATION_OF_FIBROBLAST_GROWTH_FACTOR_RECEPTOR_SIGNALING_PATHWAY	0.00827343	1	3	0
GO_METHIONINE_METABOLIC_PROCESS	0.00827343	1	3	0
GO_DNA_REPLICATION_CHECKPOINT	0.00827343	1	3	0
GO_RENAL_ABSORPTION	0.00827343	1	3	0
GO_DETECTION_OF_TEMPERATURE_STIMULUS_INVOLVED_IN_SENSORY_PERCEPTION	0.00827343	1	3	0
GO_ESC_E_Z_COMPLEX	0.00827343	1	3	0
GO_MHC_CLASS_II_PROTEIN_COMPLEX_BINDING	0.00827343	1	3	0
GO_ARACHIDONIC_ACID_MONOOXYGENASE_ACTIVITY	0.00827343	1	3	0
GO_SEROTONIN_TRANSPORT	0.00827343	1	3	0
GO_MACROPHAGE_CYTOKINE_PRODUCTION	0.00827343	1	3	0
GO_TERPENOID_BIOSYNTHETIC_PROCESS	0.00827343	1	3	0
GO_GRANULOCYTE_MACROPHAGE_COLONY_STIMULATING_FACTOR_PRODUCTION	0.00827343	1	3	0
GO_POSITIVE_REGULATION_OF_HETEROTYPIC_CELL_CELL_ADHESION	0.00827343	1	3	0
GO_NODAL_SIGNALING_PATHWAY	0.00827343	1	3	0
GO_CHEMOKINE_BIOSYNTHETIC_PROCESS	0.00827343	1	3	0
GO_HAIR_FOLLICLE_MATURATION	0.00827343	1	3	0
GO_POSITIVE_REGULATION_OF_CHEMOKINE_SECRETION	0.00827343	1	3	0
GO_POSITIVE_REGULATION_OF_VASCULAR_ASSOCIATED_SMOOTH_MUSCLE_CELL_MIGRATION	0.00827343	1	3	0
HALLMARK_ESTROGEN_RESPONSE_EARLY	0.00828524	1	18	0
GO_PHENOL_CONTAINING_COMPOUND_METABOLIC_PROCESS	0.00831729	1	11	0
Prostaglandin Synthesis and Regulation WP98	0.00851196	1	6	0
REACTOME_INTERLEUKIN_10_SIGNALING	0.00851196	1	6	0
GO_EPITHELIUM_DEVELOPMENT	0.00862514	1	85	0
GO_POSITIVE_REGULATION_OF_CELL_CYCLE_PHASE_TRANSITION	0.0086952	1	10	0
GO_RUFFLE_MEMBRANE	0.0086952	1	10	0
GO_RENAL_SYSTEM_PROCESS_INVOLVED_IN_REGULATION_OF_SYSTEMIC_ARTERIAL_BLOOD_PRESSURE	0.0087142	1	4	0
GO_LOCOMOTION	0.00872881	1	115	0
GO_POSITIVE_REGULATION_OF_MULTICELLULAR_ORGANISMAL_PROCESS	0.00888814	1	111	0
KEGG_CELL_ADHESION_MOLECULES_CAMS	0.00894014	1	13	0
GO_VITAMIN_METABOLIC_PROCESS	0.00894014	1	13	0
GO_DEFENSE_RESPONSE	0.00896542	1	104	0
KEGG_ALLOGRAFT_REJECTION	0.00905466	1	5	0
REACTOME_GPVI_MEDIATED_ACTIVATION_CASCADE	0.00905466	1	5	0
GO_REGULATION_OF_MAP_KINASE_ACTIVITY	0.00937334	1	27	0
GO_POSITIVE_REGULATION_OF_ATPASE_ACTIVITY	0.00943235	1	7	0
GO_POSITIVE_REGULATION_OF_LOCOMOTION	0.00949532	1	41	0
GO_GROWTH_FACTOR_RECEPTOR_BINDING	0.00953308	1	13	0
Benzo(a)pyrene metabolism WP696	0.00954504	1	2	0
Composition of Lipid Particles WP3601	0.00954504	1	2	0
Gamma-Glutamyl Cycle for the biosynthesis and degradation of glutathione, including diseases WP4518	0.00954504	1	2	0
Thiamine metabolic pathways WP4297	0.00954504	1	2	0
REACTOME_MAPK1_ERK2_ACTIVATION	0.00954504	1	2	0
REACTOME_SERINE_BIOSYNTHESIS	0.00954504	1	2	0
GO_POSITIVE_REGULATION_OF_CELL_FATE_COMMITMENT	0.00954504	1	2	0
GO_REGULATION_OF_LIGASE_ACTIVITY	0.00954504	1	2	0
GO_POSITIVE_REGULATION_OF_ANTIGEN_PROCESSING_AND_PRESENTATION	0.00954504	1	2	0
GO_IKAPPAB_KINASE_COMPLEX	0.00954504	1	2	0
GO_NATURAL_KILLER_CELL_MEDIATED_IMMUNE_RESPONSE_TO_TUMOR_CELL	0.00954504	1	2	0
GO_ANTIGEN_PROCESSING_AND_PRESENTATION_OF_PEPTIDE_ANTIGEN_VIA_MHC_CLASS_IB	0.00954504	1	2	0
GO_POSITIVE_REGULATION_OF_TOLERANCE_INDUCTION	0.00954504	1	2	0
GO_GLUTATHIONE_CATABOLIC_PROCESS	0.00954504	1	2	0
GO_REGULATION_OF_ISOMERASE_ACTIVITY	0.00954504	1	2	0
GO_STRIATED_MUSCLE_ATROPHY	0.00954504	1	2	0
GO_ARGININE_TRANSPORT	0.00954504	1	2	0
GO_INTERLEUKIN_18_PRODUCTION	0.00954504	1	2	0
GO_POSITIVE_REGULATION_OF_VIRAL_ENTRY_INTO_HOST_CELL	0.00954504	1	2	0
GO_REPLICATION_FORK_PROTECTION	0.00954504	1	2	0
GO_ACTIN_CROSSLINK_FORMATION	0.00954504	1	2	0
GO_FEMALE_MATING_BEHAVIOR	0.00954504	1	2	0
GO_TELOMERIC_D_LOOP_DISASSEMBLY	0.00954504	1	2	0
GO_G1_TO_G0_TRANSITION	0.00954504	1	2	0
GO_VITAMIN_D_RECEPTOR_SIGNALING_PATHWAY	0.00954504	1	2	0
GO_SMOOTH_MUSCLE_CELL_CHEMOTAXIS	0.00954504	1	2	0
GO_TRIGLYCERIDE_RICH_LIPOPROTEIN_PARTICLE_CLEARANCE	0.00954504	1	2	0
GO_POSITIVE_REGULATION_OF_BLOOD_VESSEL_ENDOTHELIAL_CELL_PROLIFERATION_INVOLVED_IN_SPROUTING_ANGIOGENESIS	0.00954504	1	2	0
GO_EXTRAEMBRYONIC_MEMBRANE_DEVELOPMENT	0.00954504	1	2	0
GO_NEGATIVE_REGULATION_OF_UBIQUITIN_PROTEIN_LIGASE_ACTIVITY	0.00954504	1	2	0
GO_BASIC_AMINO_ACID_TRANSMEMBRANE_TRANSPORT	0.00954504	1	2	0
GO_JUNCTIONAL_SARCOPLASMIC_RETICULUM_MEMBRANE	0.00954504	1	2	0
GO_CUTICULAR_PLATE	0.00954504	1	2	0
GO_FILTRATION_DIAPHRAGM	0.00954504	1	2	0
GO_BASEMENT_MEMBRANE_COLLAGEN_TRIMER	0.00954504	1	2	0
GO_ADENYL_NUCLEOTIDE_EXCHANGE_FACTOR_ACTIVITY	0.00954504	1	2	0
GO_NEUROPEPTIDE_Y_RECEPTOR_ACTIVITY	0.00954504	1	2	0
GO_INTRACELLULAR_CAMP_ACTIVATED_CATION_CHANNEL_ACTIVITY	0.00954504	1	2	0
GO_N_ACETYLLACTOSAMINIDE_BETA_1_3_N_ACETYLGLUCOSAMINYLTRANSFERASE_ACTIVITY	0.00954504	1	2	0
GO_NADH_PYROPHOSPHATASE_ACTIVITY	0.00954504	1	2	0
GO_PURINE_DEOXYRIBONUCLEOSIDE_TRIPHOSPHATE_METABOLIC_PROCESS	0.00954504	1	2	0
GO_SKELETAL_MUSCLE_THIN_FILAMENT_ASSEMBLY	0.00954504	1	2	0
GO_DETECTION_OF_CELL_DENSITY	0.00954504	1	2	0
GO_NEGATIVE_REGULATION_OF_CELL_POPULATION_PROLIFERATION	0.00954666	1	48	0
GO_NEGATIVE_REGULATION_OF_BLOOD_PRESSURE	0.00959624	1	6	0
GO_POSITIVE_REGULATION_OF_CELL_CYCLE_G1_S_PHASE_TRANSITION	0.00959624	1	6	0
REACTOME_METABOLISM_OF_VITAMINS_AND_COFACTORS	0.00969693	1	17	0
GO_HOMOTYPIC_CELL_CELL_ADHESION	0.00971011	1	9	0
GO_RETINA_HOMEOSTASIS	0.00976537	1	8	0
GO_CATION_CHANNEL_ACTIVITY	0.0101169	1	27	0
REACTOME_CLASS_B_2_SECRETIN_FAMILY_RECEPTORS	0.0101647	1	10	0
GO_REGULATION_OF_PHOSPHORYLATION	0.0102093	1	101	0
Cytokines and Inflammatory Response WP530	0.0103321	1	4	0
REACTOME_DECTIN_2_FAMILY	0.0103321	1	4	0
REACTOME_RESOLUTION_OF_D_LOOP_STRUCTURES_THROUGH_SYNTHESIS_DEPENDENT_STRAND_ANNEALING_SDSA	0.0103321	1	4	0
GO_GLYCOSPHINGOLIPID_BIOSYNTHETIC_PROCESS	0.0103321	1	4	0
GO_FLUID_TRANSPORT	0.0103321	1	4	0
GO_REGULATION_OF_DNA_BIOSYNTHETIC_PROCESS	0.0103458	1	11	0
Cells and Molecules involved in local acute inflammatory response WP4493	0.0103766	1	3	0
BIOCARTA_LAIR_PATHWAY	0.0103766	1	3	0
KEGG_ONE_CARBON_POOL_BY_FOLATE	0.0103766	1	3	0
REACTOME_POLYMERASE_SWITCHING_ON_THE_C_STRAND_OF_THE_TELOMERE	0.0103766	1	3	0
GO_G_PROTEIN_COUPLED_RECEPTOR_INTERNALIZATION	0.0103766	1	3	0
GO_POSITIVE_REGULATION_OF_CELLULAR_EXTRAVASATION	0.0103766	1	3	0
GO_REGULATION_OF_NUCLEAR_CELL_CYCLE_DNA_REPLICATION	0.0103766	1	3	0
GO_REGULATION_OF_MESODERM_DEVELOPMENT	0.0103766	1	3	0
GO_POSITIVE_REGULATION_OF_HUMORAL_IMMUNE_RESPONSE	0.0103766	1	3	0
GO_REGULATION_OF_TRIGLYCERIDE_BIOSYNTHETIC_PROCESS	0.0103766	1	3	0
GO_T_CELL_RECEPTOR_COMPLEX	0.0103766	1	3	0
GO_PSEUDOPODIUM	0.0103766	1	3	0
GO_APOLIPOPROTEIN_BINDING	0.0103766	1	3	0
GO_LACTATE_METABOLIC_PROCESS	0.0103766	1	3	0
GO_HEAT_GENERATION	0.0103766	1	3	0
GO_INTERLEUKIN_7_MEDIATED_SIGNALING_PATHWAY	0.0103766	1	3	0
GO_REGULATION_OF_PRESYNAPTIC_CYTOSOLIC_CALCIUM_ION_CONCENTRATION	0.0103766	1	3	0
GO_REGULATION_OF_MICROGLIAL_CELL_ACTIVATION	0.0103766	1	3	0
GO_MAGNESIUM_DEPENDENT_PROTEIN_SERINE_THREONINE_PHOSPHATASE_ACTIVITY	0.0103766	1	3	0
GO_SINGLE_STRANDED_DNA_HELICASE_ACTIVITY	0.0103766	1	3	0
GO_POSITIVE_REGULATION_OF_G1_S_TRANSITION_OF_MITOTIC_CELL_CYCLE	0.0103943	1	5	0
GO_POSITIVE_REGULATION_OF_INTERLEUKIN_12_PRODUCTION	0.0103943	1	5	0
GO_REGULATION_OF_NEUTROPHIL_MIGRATION	0.0103943	1	5	0
GO_FATTY_ACID_BINDING	0.0103943	1	5	0
GO_SH2_DOMAIN_BINDING	0.0103943	1	5	0
HALLMARK_ANGIOGENESIS	0.0103943	1	5	0
GO_INTERLEUKIN_6_PRODUCTION	0.0104904	1	14	0
GO_REGULATION_OF_COAGULATION	0.0105541	1	9	0
GO_CELLULAR_CARBOHYDRATE_BIOSYNTHETIC_PROCESS	0.0105541	1	9	0
GO_NEGATIVE_REGULATION_OF_BLOOD_VESSEL_DIAMETER	0.0105541	1	9	0
GO_AMINO_ACID_TRANSMEMBRANE_TRANSPORTER_ACTIVITY	0.0106994	1	8	0
GO_T_CELL_DIFFERENTIATION_IN_THYMUS	0.0106994	1	8	0
GO_LABYRINTHINE_LAYER_DEVELOPMENT	0.010778	1	6	0
GO_FEMALE_GAMETE_GENERATION	0.0108115	1	13	0
GO_POSITIVE_REGULATION_OF_CHEMOTAXIS	0.0108115	1	13	0
GO_NEGATIVE_REGULATION_OF_MULTICELLULAR_ORGANISMAL_PROCESS	0.0109494	1	78	0
GO_REGULATION_OF_CELLULAR_COMPONENT_MOVEMENT	0.0110699	1	67	0
GO_NEGATIVE_REGULATION_OF_LIPID_METABOLIC_PROCESS	0.0114526	1	9	0
GO_G_PROTEIN_COUPLED_RECEPTOR_SIGNALING_PATHWAY_COUPLED_TO_CYCLIC_NUCLEOTIDE_SECOND_MESSENGER	0.0115361	1	21	0
GO_CELLULAR_RESPONSE_TO_OXYGEN_CONTAINING_COMPOUND	0.0116105	1	78	0
KEGG_MELANOMA	0.0116988	1	8	0
GO_POSITIVE_REGULATION_OF_TRANSPORT	0.01172	1	66	0
GO_NEGATIVE_REGULATION_OF_DNA_BIOSYNTHETIC_PROCESS	0.0118687	1	5	0
GO_PHOTORECEPTOR_CELL_MAINTENANCE	0.0118687	1	5	0
GO_POSITIVE_REGULATION_OF_SMOOTH_MUSCLE_CELL_MIGRATION	0.0118687	1	5	0
GO_NEGATIVE_REGULATION_OF_JNK_CASCADE	0.0118687	1	5	0
GO_ZINC_ION_HOMEOSTASIS	0.0118687	1	5	0
GO_BASAL_PLASMA_MEMBRANE	0.0118687	1	5	0
GO_REGULATION_OF_RESPONSE_TO_STRESS	0.0119291	1	95	0
REACTOME_IRS_MEDIATED_SIGNALLING	0.0120619	1	6	0
GO_EMBRYO_IMPLANTATION	0.0120619	1	6	0
GO_ACETYLGALACTOSAMINYLTRANSFERASE_ACTIVITY	0.0120619	1	6	0
GO_MALE_MEIOTIC_NUCLEAR_DIVISION	0.0120619	1	6	0
BIOCARTA_INFLAM_PATHWAY	0.0121442	1	4	0
REACTOME_EFFECTS_OF_PIP2_HYDROLYSIS	0.0121442	1	4	0
GO_MYOFILAMENT	0.0121442	1	4	0
GO_LIGAND_GATED_CALCIUM_CHANNEL_ACTIVITY	0.0121442	1	4	0
GO_TELOMERE_MAINTENANCE_VIA_SEMI_CONSERVATIVE_REPLICATION	0.0121442	1	4	0
GO_ENDOTHELIAL_CELL_CHEMOTAXIS	0.0121442	1	4	0
GO_FATTY_ACID_DERIVATIVE_BINDING	0.0121442	1	4	0
GO_FOLIC_ACID_CONTAINING_COMPOUND_METABOLIC_PROCESS	0.0121442	1	4	0
GO_OOGENESIS	0.0124078	1	9	0
GO_GATED_CHANNEL_ACTIVITY	0.0126409	1	27	0
GO_MONOCARBOXYLIC_ACID_BIOSYNTHETIC_PROCESS	0.0126881	1	19	0
GO_REGULATION_OF_CALCIUM_MEDIATED_SIGNALING	0.0127174	1	10	0
GO_COAGULATION	0.0127304	1	26	0
GO_POSITIVE_REGULATION_OF_ACTIN_FILAMENT_BUNDLE_ASSEMBLY	0.0127326	1	7	0
GO_PLATELET_AGGREGATION	0.0127326	1	7	0
GO_POSITIVE_REGULATION_OF_ALPHA_BETA_T_CELL_ACTIVATION	0.0127326	1	7	0
GO_ACETYLGLUCOSAMINYLTRANSFERASE_ACTIVITY	0.0127326	1	7	0
REACTOME_CELL_EXTRACELLULAR_MATRIX_INTERACTIONS	0.0127967	1	3	0
REACTOME_PHOSPHOLIPASE_C_MEDIATED_CASCADE_FGFR2	0.0127967	1	3	0
REACTOME_SHC_MEDIATED_CASCADE_FGFR3	0.0127967	1	3	0
REACTOME_PI_3K_CASCADE_FGFR3	0.0127967	1	3	0
GO_NEGATIVE_REGULATION_OF_SODIUM_ION_TRANSPORT	0.0127967	1	3	0
GO_OLIGOSACCHARIDE_BIOSYNTHETIC_PROCESS	0.0127967	1	3	0
GO_REGULATION_OF_PHOSPHOLIPID_BIOSYNTHETIC_PROCESS	0.0127967	1	3	0
GO_WNT_ACTIVATED_RECEPTOR_ACTIVITY	0.0127967	1	3	0
GO_ESTABLISHMENT_OF_PROTEIN_LOCALIZATION_TO_TELOMERE	0.0127967	1	3	0
GO_PHOSPHATIDYLINOSITOL_3_KINASE_REGULATOR_ACTIVITY	0.0127967	1	3	0
GO_NEGATIVE_REGULATION_OF_LEUKOCYTE_MEDIATED_CYTOTOXICITY	0.0127967	1	3	0
GO_GLYCOSYLCERAMIDE_METABOLIC_PROCESS	0.0127967	1	3	0
GO_MYELOID_LEUKOCYTE_ACTIVATION	0.0128463	1	46	0
GO_REGULATION_OF_CHEMOTAXIS	0.0129466	1	18	0
GO_POSITIVE_REGULATION_OF_CYTOKINE_SECRETION	0.0129758	1	13	0
GO_REGULATION_OF_IMMUNE_EFFECTOR_PROCESS	0.0130799	1	30	0
REACTOME_MAPK3_ERK1_ACTIVATION	0.0131092	1	2	0
REACTOME_POU5F1_OCT4_SOX2_NANOG_REPRESS_GENES_RELATED_TO_DIFFERENTIATION	0.0131092	1	2	0
REACTOME_ZINC_INFLUX_INTO_CELLS_BY_THE_SLC39_GENE_FAMILY	0.0131092	1	2	0
GO_PRIMITIVE_STREAK_FORMATION	0.0131092	1	2	0
GO_REGULATION_OF_REMOVAL_OF_SUPEROXIDE_RADICALS	0.0131092	1	2	0
GO_POSITIVE_REGULATION_OF_EPIDERMAL_GROWTH_FACTOR_ACTIVATED_RECEPTOR_ACTIVITY	0.0131092	1	2	0
GO_TETRAHYDROFOLATE_INTERCONVERSION	0.0131092	1	2	0
GO_PHOSPHATE_ION_BINDING	0.0131092	1	2	0
GO_BETA_1_3_GALACTOSYLTRANSFERASE_ACTIVITY	0.0131092	1	2	0
GO_STORE_OPERATED_CALCIUM_CHANNEL_ACTIVITY	0.0131092	1	2	0
GO_CXCR_CHEMOKINE_RECEPTOR_BINDING	0.0131092	1	2	0
GO_DEADENYLATION_DEPENDENT_DECAPPING_OF_NUCLEAR_TRANSCRIBED_MRNA	0.0131092	1	2	0
GO_FEVER_GENERATION	0.0131092	1	2	0
GO_HYPOTONIC_RESPONSE	0.0131092	1	2	0
GO_RECEPTOR_GUANYLYL_CYCLASE_SIGNALING_PATHWAY	0.0131092	1	2	0
GO_REGULATION_OF_NEURON_MATURATION	0.0131092	1	2	0
GO_HETEROCHROMATIN_ASSEMBLY	0.0131092	1	2	0
GO_SOMITE_ROSTRAL_CAUDAL_AXIS_SPECIFICATION	0.0131092	1	2	0
GO_GLOMERULAR_BASEMENT_MEMBRANE_DEVELOPMENT	0.0131092	1	2	0
GO_MITOTIC_DNA_REPLICATION_CHECKPOINT	0.0131092	1	2	0
GO_DRINKING_BEHAVIOR	0.0131092	1	2	0
GO_PENILE_ERECTION	0.0131092	1	2	0
GO_MACROPINOCYTOSIS	0.0131092	1	2	0
GO_REGULATION_OF_MELANIN_BIOSYNTHETIC_PROCESS	0.0131092	1	2	0
GO_MESENDODERM_DEVELOPMENT	0.0131092	1	2	0
GO_REGULATION_OF_BILE_ACID_BIOSYNTHETIC_PROCESS	0.0131092	1	2	0
GO_INTERLEUKIN_2_SECRETION	0.0131092	1	2	0
GO_CHEMOKINE_C_C_MOTIF_LIGAND_5_PRODUCTION	0.0131092	1	2	0
GO_GLOMERULAR_MESANGIAL_CELL_PROLIFERATION	0.0131092	1	2	0
GO_PRENYLATION	0.0131092	1	2	0
GO_ATRIAL_CARDIAC_MUSCLE_CELL_MEMBRANE_REPOLARIZATION	0.0131092	1	2	0
GO_REGULATION_OF_ATPASE_COUPLED_CALCIUM_TRANSMEMBRANE_TRANSPORTER_ACTIVITY	0.0131092	1	2	0
GO_NEGATIVE_REGULATION_OF_BONE_DEVELOPMENT	0.0131092	1	2	0
GO_REGULATION_OF_DOPAMINERGIC_NEURON_DIFFERENTIATION	0.0131092	1	2	0
GO_POSITIVE_REGULATION_OF_T_HELPER_17_TYPE_IMMUNE_RESPONSE	0.0131092	1	2	0
GO_POSITIVE_REGULATION_OF_VASCULOGENESIS	0.0131092	1	2	0
GO_FASCIA_ADHERENS	0.0131092	1	2	0
GO_EUKARYOTIC_INITIATION_FACTOR_4E_BINDING	0.0131092	1	2	0
GO_STRUCTURAL_CONSTITUENT_OF_MYELIN_SHEATH	0.0131092	1	2	0
GO_BILE_ACID_BINDING	0.0131092	1	2	0
GO_NUCLEOSIDE_TRIPHOSPHATE_DIPHOSPHATASE_ACTIVITY	0.0131092	1	2	0
GO_LIPOPEPTIDE_BINDING	0.0131092	1	2	0
GO_COMPLEMENT_DEPENDENT_CYTOTOXICITY	0.0131092	1	2	0
GO_DNA_REPLICATION	0.0132471	1	22	0
GO_CELLULAR_RESPONSE_TO_XENOBIOTIC_STIMULUS	0.0132729	1	16	0
GO_MONONUCLEAR_CELL_MIGRATION	0.0134217	1	9	0
GO_DIGESTIVE_TRACT_MORPHOGENESIS	0.0134525	1	6	0
GO_AMINO_SUGAR_METABOLIC_PROCESS	0.0134844	1	5	0
GO_REGULATION_OF_KERATINOCYTE_DIFFERENTIATION	0.0134844	1	5	0
GO_CLATHRIN_COATED_ENDOCYTIC_VESICLE_MEMBRANE	0.0134844	1	5	0
GO_POSITIVE_REGULATION_OF_PHOSPHORUS_METABOLIC_PROCESS	0.0137189	1	74	0
HALLMARK_CHOLESTEROL_HOMEOSTASIS	0.0139045	1	8	0
GO_PLACENTA_DEVELOPMENT	0.0139748	1	14	0
GO_RESPONSE_TO_MOLECULE_OF_BACTERIAL_ORIGIN	0.0140814	1	27	0
BIOCARTA_NO1_PATHWAY	0.0141601	1	4	0
KEGG_HOMOLOGOUS_RECOMBINATION	0.0141601	1	4	0
REACTOME_SULFUR_AMINO_ACID_METABOLISM	0.0141601	1	4	0
REACTOME_PLATELET_CALCIUM_HOMEOSTASIS	0.0141601	1	4	0
REACTOME_TELOMERE_C_STRAND_LAGGING_STRAND_SYNTHESIS	0.0141601	1	4	0
GO_REGULATION_OF_INTERLEUKIN_4_PRODUCTION	0.0141601	1	4	0
GO_MYELOID_DENDRITIC_CELL_ACTIVATION	0.0141601	1	4	0
GO_LUMENAL_SIDE_OF_MEMBRANE	0.0141601	1	4	0
GO_PROTEIN_LIPID_COMPLEX_BINDING	0.0141601	1	4	0
GO_METALLOCARBOXYPEPTIDASE_ACTIVITY	0.0141601	1	4	0
GO_VITAMIN_TRANSMEMBRANE_TRANSPORTER_ACTIVITY	0.0141601	1	4	0
GO_RESPONSE_TO_BACTERIUM	0.014387	1	44	0
GO_AXIS_SPECIFICATION	0.0144965	1	9	0
GO_VOLTAGE_GATED_POTASSIUM_CHANNEL_ACTIVITY	0.0144965	1	9	0
GO_REGULATION_OF_WOUND_HEALING	0.0145953	1	13	0
GO_BLASTOCYST_DEVELOPMENT	0.0146717	1	10	0
GO_ACTIN_FILAMENT_BUNDLE_ORGANIZATION	0.0147684	1	14	0
GO_CELLULAR_RESPONSE_TO_INSULIN_STIMULUS	0.014894	1	18	0
Vitamin B12 Metabolism WP1533	0.0149543	1	6	0
GO_POSITIVE_REGULATION_OF_RECEPTOR_MEDIATED_ENDOCYTOSIS	0.0149543	1	6	0
GO_ICOSANOID_BIOSYNTHETIC_PROCESS	0.0149543	1	6	0
GO_POSITIVE_REGULATION_OF_STRESS_FIBER_ASSEMBLY	0.0149543	1	6	0
GO_POLYSACCHARIDE_BIOSYNTHETIC_PROCESS	0.015116	1	8	0
GO_EXOGENOUS_PROTEIN_BINDING	0.015116	1	8	0
GO_PLASMA_MEMBRANE_REGION	0.0151544	1	78	0
GO_POSITIVE_REGULATION_OF_MOLECULAR_FUNCTION	0.015186	1	110	0
GO_POSITIVE_REGULATION_OF_CALCIUM_ION_TRANSMEMBRANE_TRANSPORTER_ACTIVITY	0.0152475	1	5	0
GO_VITAMIN_TRANSPORT	0.0152475	1	5	0
GO_EMBRYONIC_PATTERN_SPECIFICATION	0.0153579	1	7	0
GO_SPECIFIC_GRANULE_LUMEN	0.0153579	1	7	0
GO_SECOND_MESSENGER_MEDIATED_SIGNALING	0.0154754	1	33	0
GO_POSITIVE_REGULATION_OF_MAP_KINASE_ACTIVITY	0.0155223	1	21	0
Overview of nanoparticle effects WP3287	0.0155489	1	3	0
REACTOME_LDL_CLEARANCE	0.0155489	1	3	0
GO_NEGATIVE_REGULATION_OF_TUMOR_NECROSIS_FACTOR_MEDIATED_SIGNALING_PATHWAY	0.0155489	1	3	0
GO_POSITIVE_REGULATION_OF_T_CELL_CYTOKINE_PRODUCTION	0.0155489	1	3	0
GO_POSITIVE_REGULATION_OF_MAST_CELL_ACTIVATION	0.0155489	1	3	0
GO_BLASTODERM_SEGMENTATION	0.0155489	1	3	0
GO_REGULATION_OF_DELAYED_RECTIFIER_POTASSIUM_CHANNEL_ACTIVITY	0.0155489	1	3	0
GO_BLASTOCYST_GROWTH	0.0155489	1	3	0
GO_EPOXYGENASE_P450_PATHWAY	0.0155489	1	3	0
GO_PEPTIDE_ANTIGEN_BINDING	0.0155489	1	3	0
GO_PEPTIDASE_ACTIVATOR_ACTIVITY_INVOLVED_IN_APOPTOTIC_PROCESS	0.0155489	1	3	0
GO_PROTEIN_TYROSINE_KINASE_ACTIVATOR_ACTIVITY	0.0155489	1	3	0
GO_OSTEOCLAST_DEVELOPMENT	0.0155489	1	3	0
GO_POSITIVE_REGULATION_OF_BONE_RESORPTION	0.0155489	1	3	0
GO_NITRIC_OXIDE_SYNTHASE_BIOSYNTHETIC_PROCESS	0.0155489	1	3	0
GO_ATRIAL_CARDIAC_MUSCLE_CELL_TO_AV_NODE_CELL_SIGNALING	0.0155489	1	3	0
GO_VASCULAR_ENDOTHELIAL_CELL_PROLIFERATION	0.0155489	1	3	0
GO_JNK_CASCADE	0.0155919	1	18	0
GO_CHEMICAL_HOMEOSTASIS	0.0157277	1	77	0
KEGG_REGULATION_OF_ACTIN_CYTOSKELETON	0.0163152	1	18	0
GO_POSITIVE_REGULATION_OF_NEUTROPHIL_MIGRATION	0.016389	1	4	0
GO_LEUKOTRIENE_METABOLIC_PROCESS	0.016389	1	4	0
GO_TRANSPOSITION	0.016389	1	4	0
GO_CELL_BODY_MEMBRANE	0.016389	1	4	0
GO_REGULATION_OF_NEUTROPHIL_CHEMOTAXIS	0.016389	1	4	0
GO_AMINOGLYCAN_METABOLIC_PROCESS	0.0163979	1	15	0
GO_ACTOMYOSIN	0.0164035	1	8	0
GO_AMINOGLYCAN_BIOSYNTHETIC_PROCESS	0.0165576	1	11	0
GO_REGULATION_OF_MACROPHAGE_ACTIVATION	0.0165717	1	6	0
GO_POSITIVE_REGULATION_OF_CELL_MATRIX_ADHESION	0.0165717	1	6	0
GO_L_AMINO_ACID_TRANSMEMBRANE_TRANSPORTER_ACTIVITY	0.0165717	1	6	0
GO_REGULATION_OF_INTERLEUKIN_1_SECRETION	0.0165717	1	6	0
GO_POSITIVE_REGULATION_OF_INTERFERON_GAMMA_PRODUCTION	0.0168082	1	7	0
GO_POSITIVE_REGULATION_OF_PEPTIDE_SECRETION	0.0168175	1	23	0
GO_POSITIVE_REGULATION_OF_SECRETION	0.0168325	1	32	0
GO_EMBRYONIC_PLACENTA_DEVELOPMENT	0.016837	1	9	0
GO_DNA_METHYLATION_OR_DEMETHYLATION	0.016837	1	9	0
KEGG_NEUROACTIVE_LIGAND_RECEPTOR_INTERACTION	0.0168596	1	22	0
GO_POSITIVE_REGULATION_OF_KIDNEY_DEVELOPMENT	0.0171642	1	5	0
GO_REGULATION_OF_MAST_CELL_ACTIVATION	0.0171642	1	5	0
GO_PHOSPHOTYROSINE_RESIDUE_BINDING	0.0171642	1	5	0
BIOCARTA_VITCB_PATHWAY	0.0173311	1	2	0
REACTOME_ENDOSOMAL_VACUOLAR_PATHWAY	0.0173311	1	2	0
REACTOME_CDC6_ASSOCIATION_WITH_THE_ORC_ORIGIN_COMPLEX	0.0173311	1	2	0
REACTOME_INTERLEUKIN_6_SIGNALING	0.0173311	1	2	0
REACTOME_CYP2E1_REACTIONS	0.0173311	1	2	0
REACTOME_CREATINE_METABOLISM	0.0173311	1	2	0
GO_CGMP_BIOSYNTHETIC_PROCESS	0.0173311	1	2	0
GO_RESPONSE_TO_GRAVITY	0.0173311	1	2	0
GO_REGULATION_OF_GLOMERULAR_FILTRATION	0.0173311	1	2	0
GO_CYCLOOXYGENASE_PATHWAY	0.0173311	1	2	0
GO_CYCLIC_NUCLEOTIDE_GATED_ION_CHANNEL_ACTIVITY	0.0173311	1	2	0
GO_HYDROLASE_ACTIVITY_ACTING_ON_CARBON_NITROGEN_BUT_NOT_PEPTIDE_BONDS_IN_LINEAR_AMIDINES	0.0173311	1	2	0
GO_GLUCOSE_BINDING	0.0173311	1	2	0
GO_TOXIC_SUBSTANCE_BINDING	0.0173311	1	2	0
GO_PLATELET_DERIVED_GROWTH_FACTOR_BINDING	0.0173311	1	2	0
GO_DOUBLE_STRAND_BREAK_REPAIR_VIA_BREAK_INDUCED_REPLICATION	0.0173311	1	2	0
GO_UDP_N_ACETYLGLUCOSAMINE_BIOSYNTHETIC_PROCESS	0.0173311	1	2	0
GO_SKELETAL_MYOFIBRIL_ASSEMBLY	0.0173311	1	2	0
GO_POSITIVE_REGULATION_OF_HEAT_GENERATION	0.0173311	1	2	0
GO_NEGATIVE_REGULATION_OF_HORMONE_METABOLIC_PROCESS	0.0173311	1	2	0
GO_RETINAL_CONE_CELL_DIFFERENTIATION	0.0173311	1	2	0
GO_RESPONSE_TO_INTERLEUKIN_18	0.0173311	1	2	0
GO_FIBROBLAST_ACTIVATION	0.0173311	1	2	0
GO_NEGATIVE_REGULATION_OF_INCLUSION_BODY_ASSEMBLY	0.0173311	1	2	0
GO_POSITIVE_REGULATION_OF_GLOMERULUS_DEVELOPMENT	0.0173311	1	2	0
GO_TELOMERIC_LOOP_DISASSEMBLY	0.0173311	1	2	0
GO_SYNAPSE_PRUNING	0.0173311	1	2	0
GO_NEGATIVE_REGULATION_OF_DELAYED_RECTIFIER_POTASSIUM_CHANNEL_ACTIVITY	0.0173311	1	2	0
GO_HOST_CELL_CYTOPLASM	0.0173311	1	2	0
GO_BASIC_AMINO_ACID_TRANSMEMBRANE_TRANSPORTER_ACTIVITY	0.0173311	1	2	0
GO_EFFLUX_TRANSMEMBRANE_TRANSPORTER_ACTIVITY	0.0173311	1	2	0
GO_CASPASE_BINDING	0.0173311	1	2	0
GO_PURINE_DEOXYRIBONUCLEOTIDE_METABOLIC_PROCESS	0.0173311	1	2	0
GO_POLY_N_ACETYLLACTOSAMINE_METABOLIC_PROCESS	0.0173311	1	2	0
HALLMARK_IL2_STAT5_SIGNALING	0.017498	1	17	0
HALLMARK_KRAS_SIGNALING_DN	0.017498	1	17	0
GO_MULTICELLULAR_ORGANISMAL_RESPONSE_TO_STRESS	0.0177693	1	8	0
GO_POSITIVE_REGULATION_OF_LEUKOCYTE_MIGRATION	0.0180953	1	12	0
GO_DIGESTIVE_SYSTEM_DEVELOPMENT	0.0182964	1	13	0
GO_PEPTIDE_HORMONE_BINDING	0.0183089	1	6	0
GO_GLIAL_CELL_ACTIVATION	0.0183089	1	6	0
GO_L_AMINO_ACID_TRANSPORT	0.0183544	1	7	0
GO_NATURAL_KILLER_CELL_MEDIATED_IMMUNITY	0.0183544	1	7	0
GO_REGULATION_OF_PHOSPHORUS_METABOLIC_PROCESS	0.0185021	1	110	0
Glutathione metabolism WP100	0.0186461	1	3	0
Hypertrophy Model WP516	0.0186461	1	3	0
BIOCARTA_IL12_PATHWAY	0.0186461	1	3	0
REACTOME_FGFR2_LIGAND_BINDING_AND_ACTIVATION	0.0186461	1	3	0
REACTOME_FRS_MEDIATED_FGFR3_SIGNALING	0.0186461	1	3	0
GO_NEGATIVE_REGULATION_OF_TISSUE_REMODELING	0.0186461	1	3	0
GO_DETECTION_OF_TEMPERATURE_STIMULUS	0.0186461	1	3	0
GO_REGULATION_OF_ANTIGEN_PROCESSING_AND_PRESENTATION	0.0186461	1	3	0
GO_LABYRINTHINE_LAYER_BLOOD_VESSEL_DEVELOPMENT	0.0186461	1	3	0
GO_CATECHOLAMINE_BIOSYNTHETIC_PROCESS	0.0186461	1	3	0
GO_POSITIVE_REGULATION_OF_CALCIUM_ION_IMPORT	0.0186461	1	3	0
GO_POSITIVE_REGULATION_OF_NATURAL_KILLER_CELL_ACTIVATION	0.0186461	1	3	0
GO_TRANSCYTOSIS	0.0186461	1	3	0
GO_COPULATION	0.0186461	1	3	0
GO_ENDOLYSOSOME	0.0186461	1	3	0
GO_LYSOPHOSPHOLIPASE_ACTIVITY	0.0186461	1	3	0
GO_RECEPTOR_SERINE_THREONINE_KINASE_BINDING	0.0186461	1	3	0
GO_LABYRINTHINE_LAYER_MORPHOGENESIS	0.0186461	1	3	0
GO_CELL_PROLIFERATION_INVOLVED_IN_KIDNEY_DEVELOPMENT	0.0186461	1	3	0
GO_LIVER_MORPHOGENESIS	0.0186461	1	3	0
GO_NUCLEOTIDE_RECEPTOR_ACTIVITY	0.0186461	1	3	0
GO_NEGATIVE_REGULATION_OF_NUCLEOTIDE_METABOLIC_PROCESS	0.0186461	1	3	0
GO_REGULATION_OF_MYELOID_LEUKOCYTE_DIFFERENTIATION	0.0187642	1	11	0
REACTOME_LAMININ_INTERACTIONS	0.0188392	1	4	0
GO_CELLULAR_RESPONSE_TO_LIPOPROTEIN_PARTICLE_STIMULUS	0.0188392	1	4	0
GO_CELL_CELL_SIGNALING_INVOLVED_IN_CARDIAC_CONDUCTION	0.0188392	1	4	0
GO_NEGATIVE_REGULATION_OF_LYMPHOCYTE_APOPTOTIC_PROCESS	0.0188392	1	4	0
GO_CELLULAR_RESPONSE_TO_VITAMIN	0.0188392	1	4	0
GO_POSITIVE_REGULATION_OF_MONOOXYGENASE_ACTIVITY	0.0188392	1	4	0
GO_MYELOID_LEUKOCYTE_CYTOKINE_PRODUCTION	0.0188392	1	4	0
GO_NEUTRAL_AMINO_ACID_TRANSMEMBRANE_TRANSPORTER_ACTIVITY	0.0188392	1	4	0
GO_CARGO_RECEPTOR_ACTIVITY	0.0192162	1	8	0
KEGG_TYPE_I_DIABETES_MELLITUS	0.0192401	1	5	0
REACTOME_SIGNALING_BY_FGFR4	0.0192401	1	5	0
GO_MATING	0.0192401	1	5	0
GO_PROSTANOID_METABOLIC_PROCESS	0.0192401	1	5	0
REACTOME_POTASSIUM_CHANNELS	0.0192475	1	10	0
NRF2 pathway WP2884	0.019324	1	13	0
GO_POSITIVE_REGULATION_OF_EPITHELIAL_CELL_PROLIFERATION	0.0196395	1	16	0
Association Between Physico-Chemical Features and Toxicity Associated Pathways WP3680	0.0199998	1	7	0
Folate Metabolism WP176	0.0199998	1	7	0
GO_REGULATION_OF_OSTEOCLAST_DIFFERENTIATION	0.0199998	1	7	0
GO_SECONDARY_METABOLIC_PROCESS	0.0199998	1	7	0
GO_NEUROINFLAMMATORY_RESPONSE	0.0199998	1	7	0
GO_POSITIVE_REGULATION_OF_REGULATED_SECRETORY_PATHWAY	0.0201701	1	6	0
GO_SPECIFIC_GRANULE	0.0202844	1	14	0
GO_POTASSIUM_ION_TRANSMEMBRANE_TRANSPORTER_ACTIVITY	0.0202844	1	14	0
GO_REGULATION_OF_PHAGOCYTOSIS	0.0208557	1	9	0
PI3K-Akt Signaling Pathway WP4172	0.0208919	1	26	0
GO_GLAND_DEVELOPMENT	0.021418	1	32	0
REACTOME_AMINE_LIGAND_BINDING_RECEPTORS	0.0214807	1	5	0
GO_REGULATION_OF_GRANULOCYTE_CHEMOTAXIS	0.0214807	1	5	0
GO_REGULATION_OF_POLYSACCHARIDE_METABOLIC_PROCESS	0.0214807	1	5	0
GO_CYSTEINE_TYPE_ENDOPEPTIDASE_REGULATOR_ACTIVITY_INVOLVED_IN_APOPTOTIC_PROCESS	0.0214807	1	5	0
REACTOME_FCERI_MEDIATED_CA_2_MOBILIZATION	0.0215184	1	4	0
GO_NEGATIVE_REGULATION_OF_INTERLEUKIN_1_PRODUCTION	0.0215184	1	4	0
GO_REGULATION_OF_TYPE_2_IMMUNE_RESPONSE	0.0215184	1	4	0
GO_NEGATIVE_REGULATION_OF_ORGAN_GROWTH	0.0215184	1	4	0
GO_REGULATION_OF_T_CELL_CYTOKINE_PRODUCTION	0.0215184	1	4	0
GO_DETECTION_OF_BIOTIC_STIMULUS	0.0215184	1	4	0
GO_RESPONSE_TO_X_RAY	0.0215184	1	4	0
GO_SEROTONIN_RECEPTOR_ACTIVITY	0.0215184	1	4	0
GO_REGULATION_OF_NEUROINFLAMMATORY_RESPONSE	0.0215184	1	4	0
GO_POSITIVE_REGULATION_OF_PHAGOCYTOSIS	0.0217474	1	7	0
GO_NEURAL_TUBE_FORMATION	0.021896	1	10	0
GO_LIGAND_GATED_CATION_CHANNEL_ACTIVITY	0.021896	1	10	0
GO_ORGANIC_ANION_TRANSMEMBRANE_TRANSPORTER_ACTIVITY	0.0219129	1	17	0
GO_APICAL_PLASMA_MEMBRANE	0.0219688	1	25	0
GO_REGULATION_OF_PROTEIN_SERINE_THREONINE_KINASE_ACTIVITY	0.022057	1	36	0
Neovascularisation processes WP4331	0.0220991	1	3	0
BIOCARTA_MPR_PATHWAY	0.0220991	1	3	0
BIOCARTA_TH1TH2_PATHWAY	0.0220991	1	3	0
REACTOME_PD_1_SIGNALING	0.0220991	1	3	0
REACTOME_BLOOD_GROUP_SYSTEMS_BIOSYNTHESIS	0.0220991	1	3	0
GO_SENSORY_PERCEPTION_OF_TEMPERATURE_STIMULUS	0.0220991	1	3	0
GO_PHASIC_SMOOTH_MUSCLE_CONTRACTION	0.0220991	1	3	0
GO_PURINERGIC_NUCLEOTIDE_RECEPTOR_SIGNALING_PATHWAY	0.0220991	1	3	0
GO_RIBONUCLEOSIDE_CATABOLIC_PROCESS	0.0220991	1	3	0
GO_GLYCOLIPID_BINDING	0.0220991	1	3	0
GO_CONNEXIN_COMPLEX	0.0220991	1	3	0
GO_PATTERN_RECOGNITION_RECEPTOR_ACTIVITY	0.0220991	1	3	0
KEGG_ARGININE_AND_PROLINE_METABOLISM	0.0221591	1	6	0
REACTOME_INSULIN_RECEPTOR_SIGNALLING_CASCADE	0.0221591	1	6	0
REACTOME_SIGNALING_BY_TYPE_1_INSULIN_LIKE_GROWTH_FACTOR_1_RECEPTOR_IGF1R	0.0221591	1	6	0
GO_SULFUR_COMPOUND_CATABOLIC_PROCESS	0.0221591	1	6	0
GO_BASAL_PART_OF_CELL	0.0221591	1	6	0
BIOCARTA_CELL2CELL_PATHWAY	0.0222209	1	2	0
REACTOME_FGFR1C_LIGAND_BINDING_AND_ACTIVATION	0.0222209	1	2	0
REACTOME_INTERLEUKIN_2_SIGNALING	0.0222209	1	2	0
GO_IRON_COORDINATION_ENTITY_TRANSPORT	0.0222209	1	2	0
GO_MANGANESE_ION_TRANSPORT	0.0222209	1	2	0
GO_NEGATIVE_REGULATION_OF_ACUTE_INFLAMMATORY_RESPONSE	0.0222209	1	2	0
GO_POSITIVE_REGULATION_OF_TRIGLYCERIDE_BIOSYNTHETIC_PROCESS	0.0222209	1	2	0
GO_DISTAL_TUBULE_DEVELOPMENT	0.0222209	1	2	0
GO_MUSCLE_ATROPHY	0.0222209	1	2	0
GO_NERVOUS_SYSTEM_PROCESS_INVOLVED_IN_REGULATION_OF_SYSTEMIC_ARTERIAL_BLOOD_PRESSURE	0.0222209	1	2	0
GO_BRANCHING_INVOLVED_IN_LABYRINTHINE_LAYER_MORPHOGENESIS	0.0222209	1	2	0
GO_DIVALENT_INORGANIC_ANION_HOMEOSTASIS	0.0222209	1	2	0
GO_NEGATIVE_REGULATION_OF_B_CELL_APOPTOTIC_PROCESS	0.0222209	1	2	0
GO_MCM_COMPLEX	0.0222209	1	2	0
GO_NUCLEOSIDE_DIPHOSPHATASE_ACTIVITY	0.0222209	1	2	0
GO_DIACYLGLYCEROL_BINDING	0.0222209	1	2	0
GO_PHOSPHOLIPASE_INHIBITOR_ACTIVITY	0.0222209	1	2	0
GO_ANNEALING_ACTIVITY	0.0222209	1	2	0
GO_DIET_INDUCED_THERMOGENESIS	0.0222209	1	2	0
GO_KERATINOCYTE_DEVELOPMENT	0.0222209	1	2	0
GO_VITAMIN_CATABOLIC_PROCESS	0.0222209	1	2	0
GO_NEGATIVE_REGULATION_OF_CELL_FATE_COMMITMENT	0.0222209	1	2	0
GO_GASTRO_INTESTINAL_SYSTEM_SMOOTH_MUSCLE_CONTRACTION	0.0222209	1	2	0
GO_CYTIDINE_TO_URIDINE_EDITING	0.0222209	1	2	0
GO_TRANSFORMING_GROWTH_FACTOR_BETA1_PRODUCTION	0.0222209	1	2	0
GO_REGULATION_OF_HIPPO_SIGNALING	0.0222209	1	2	0
GO_RESPONSE_TO_MACROPHAGE_COLONY_STIMULATING_FACTOR	0.0222209	1	2	0
GO_DOPAMINE_BIOSYNTHETIC_PROCESS	0.0222209	1	2	0
GO_POSITIVE_REGULATION_OF_INTERLEUKIN_8_BIOSYNTHETIC_PROCESS	0.0222209	1	2	0
GO_CELLULAR_RESPONSE_TO_X_RAY	0.0222209	1	2	0
GO_MICROTUBULE_ANCHORING_AT_MICROTUBULE_ORGANIZING_CENTER	0.0222209	1	2	0
GO_T_HELPER_17_CELL_LINEAGE_COMMITMENT	0.0222209	1	2	0
GO_NEGATIVE_REGULATION_OF_PLATELET_AGGREGATION	0.0222209	1	2	0
GO_NEGATIVE_REGULATION_OF_VOLTAGE_GATED_POTASSIUM_CHANNEL_ACTIVITY	0.0222209	1	2	0
GO_REGULATION_OF_BILE_ACID_METABOLIC_PROCESS	0.0222209	1	2	0
GO_REGULATION_OF_OSTEOCLAST_DEVELOPMENT	0.0222209	1	2	0
GO_DENDRITIC_SPINE_HEAD	0.0222209	1	2	0
GO_CYTIDINE_DEAMINASE_ACTIVITY	0.0222209	1	2	0
GO_LOW_DENSITY_LIPOPROTEIN_PARTICLE_RECEPTOR_ACTIVITY	0.0222209	1	2	0
GO_VOLTAGE_GATED_POTASSIUM_CHANNEL_ACTIVITY_INVOLVED_IN_VENTRICULAR_CARDIAC_MUSCLE_CELL_ACTION_POTENTIAL_REPOLARIZATION	0.0222209	1	2	0
GO_CONTRACTILE_ACTIN_FILAMENT_BUNDLE_ASSEMBLY	0.0223387	1	9	0
GO_REGULATION_OF_SYSTEMIC_ARTERIAL_BLOOD_PRESSURE	0.0223387	1	9	0
GO_MUSCLE_CELL_MIGRATION	0.0223624	1	8	0
GO_IMPORT_ACROSS_PLASMA_MEMBRANE	0.0224763	1	11	0
GO_SULFUR_COMPOUND_BIOSYNTHETIC_PROCESS	0.0225523	1	16	0
GO_LYMPHOCYTE_MEDIATED_IMMUNITY	0.0231306	1	20	0
GO_SMOOTH_MUSCLE_CONTRACTION	0.0233162	1	10	0
REACTOME_COSTIMULATION_BY_THE_CD28_FAMILY	0.0236002	1	7	0
GO_POSITIVE_REGULATION_OF_CYTOKINE_BIOSYNTHETIC_PROCESS	0.0236002	1	7	0
GO_REGULATION_OF_FAT_CELL_DIFFERENTIATION	0.0238264	1	11	0
GO_REGULATION_OF_PHOSPHATIDYLINOSITOL_3_KINASE_SIGNALING	0.0238264	1	11	0
Vitamin A and Carotenoid Metabolism WP716	0.023891	1	5	0
GO_SKELETAL_MUSCLE_CONTRACTION	0.023891	1	5	0
GO_POSITIVE_REGULATION_OF_CALCIUM_MEDIATED_SIGNALING	0.023891	1	5	0
GO_MACROPHAGE_DIFFERENTIATION	0.023891	1	5	0
GO_NEGATIVE_REGULATION_OF_OSTEOBLAST_DIFFERENTIATION	0.023891	1	5	0
GO_REGULATION_OF_NATURAL_KILLER_CELL_MEDIATED_IMMUNITY	0.023891	1	5	0
GO_STRUCTURAL_CONSTITUENT_OF_MUSCLE	0.023891	1	5	0
GO_POSITIVE_REGULATION_OF_ENDOTHELIAL_CELL_PROLIFERATION	0.0238966	1	9	0
GO_CELLULAR_AMINO_ACID_METABOLIC_PROCESS	0.0238989	1	24	0
KEGG_ANTIGEN_PROCESSING_AND_PRESENTATION	0.0240665	1	8	0
GO_NEGATIVE_REGULATION_OF_GROWTH	0.0241035	1	19	0
GO_POSITIVE_REGULATION_OF_OXIDOREDUCTASE_ACTIVITY	0.0242797	1	6	0
Endothelin Pathways WP2197	0.0244337	1	4	0
Mammary gland development pathway - Pregnancy and lactation (Stage 3 of 4) WP2817	0.0244337	1	4	0
REACTOME_FCERI_MEDIATED_MAPK_ACTIVATION	0.0244337	1	4	0
GO_PLACENTA_BLOOD_VESSEL_DEVELOPMENT	0.0244337	1	4	0
GO_RETINOIC_ACID_METABOLIC_PROCESS	0.0244337	1	4	0
GO_NEGATIVE_REGULATION_OF_CARDIAC_MUSCLE_TISSUE_DEVELOPMENT	0.0244337	1	4	0
GO_DNA_POLYMERASE_ACTIVITY	0.0244337	1	4	0
GO_TRANSLATION_INITIATION_FACTOR_BINDING	0.0244337	1	4	0
GO_FIBROBLAST_GROWTH_FACTOR_RECEPTOR_SIGNALING_PATHWAY	0.0248024	1	10	0
GO_CELLULAR_TRANSITION_METAL_ION_HOMEOSTASIS	0.0248024	1	10	0
GO_POSITIVE_REGULATION_OF_MITOTIC_CELL_CYCLE	0.0251287	1	13	0
GO_FATTY_ACID_BIOSYNTHETIC_PROCESS	0.0251287	1	13	0
GO_ENSHEATHMENT_OF_NEURONS	0.0253141	1	12	0
LncRNA involvement in canonical Wnt signaling and colorectal cancer WP4258	0.0255314	1	9	0
GO_REGULATION_OF_CARBOHYDRATE_BIOSYNTHETIC_PROCESS	0.0255314	1	9	0
KEGG_LEISHMANIA_INFECTION	0.025561	1	7	0
GO_MONOCARBOXYLIC_ACID_BINDING	0.025561	1	7	0
GO_REGULATION_OF_ATPASE_ACTIVITY	0.0258611	1	8	0
REACTOME_E2F_MEDIATED_REGULATION_OF_DNA_REPLICATION	0.0259167	1	3	0
GO_REGULATION_OF_SUPEROXIDE_ANION_GENERATION	0.0259167	1	3	0
GO_REGULATION_OF_LIPOPROTEIN_LIPASE_ACTIVITY	0.0259167	1	3	0
GO_NEGATIVE_REGULATION_OF_SMOOTH_MUSCLE_CELL_MIGRATION	0.0259167	1	3	0
GO_REGULATION_OF_DNA_METHYLATION	0.0259167	1	3	0
GO_REGULATION_OF_URINE_VOLUME	0.0259167	1	3	0
GO_NUCLEOTIDE_SUGAR_BIOSYNTHETIC_PROCESS	0.0259167	1	3	0
GO_ADAPTATION_OF_SIGNALING_PATHWAY	0.0259167	1	3	0
GO_NEGATIVE_REGULATION_OF_CELL_KILLING	0.0259167	1	3	0
GO_NOREPINEPHRINE_TRANSPORT	0.0259167	1	3	0
GO_ZINC_ION_TRANSMEMBRANE_TRANSPORT	0.0259167	1	3	0
GO_NUCLEOSIDE_MONOPHOSPHATE_KINASE_ACTIVITY	0.0259167	1	3	0
GO_COFACTOR_TRANSMEMBRANE_TRANSPORTER_ACTIVITY	0.0259167	1	3	0
GO_MELANIN_METABOLIC_PROCESS	0.0259167	1	3	0
REACTOME_CLASS_A_1_RHODOPSIN_LIKE_RECEPTORS	0.0259697	1	25	0
GO_POLYSACCHARIDE_METABOLIC_PROCESS	0.0263561	1	10	0
Regulation of Actin Cytoskeleton WP51	0.02643	1	13	0
GO_KERATINOCYTE_PROLIFERATION	0.0264759	1	5	0
GO_NEGATIVE_REGULATION_OF_I_KAPPAB_KINASE_NF_KAPPAB_SIGNALING	0.0264759	1	5	0
GO_MULTICELLULAR_ORGANISMAL_MOVEMENT	0.0265356	1	6	0
GO_TRANSFERASE_ACTIVITY_TRANSFERRING_ALKYL_OR_ARYL_OTHER_THAN_METHYL_GROUPS	0.0265356	1	6	0
GO_NEGATIVE_REGULATION_OF_CELL_GROWTH	0.0265566	1	15	0
GO_POSITIVE_REGULATION_OF_ION_TRANSPORT	0.0266983	1	21	0
GO_ANCHORED_COMPONENT_OF_MEMBRANE	0.0272362	1	14	0
GO_DICARBOXYLIC_ACID_METABOLIC_PROCESS	0.0272448	1	9	0
GO_ENZYME_LINKED_RECEPTOR_PROTEIN_SIGNALING_PATHWAY	0.0274482	1	66	0
Nuclear Receptors in Lipid Metabolism and Toxicity WP299	0.027591	1	4	0
REACTOME_CD28_CO_STIMULATION	0.027591	1	4	0
REACTOME_ACTIVATION_OF_MATRIX_METALLOPROTEINASES	0.027591	1	4	0
GO_PTERIDINE_CONTAINING_COMPOUND_METABOLIC_PROCESS	0.027591	1	4	0
GO_REGULATION_OF_KERATINOCYTE_PROLIFERATION	0.027591	1	4	0
GO_EPITHELIAL_CELL_MORPHOGENESIS	0.027591	1	4	0
GO_NEGATIVE_REGULATION_OF_PROTEIN_MATURATION	0.027591	1	4	0
GO_HYDROLASE_ACTIVITY_ACTING_ON_CARBON_NITROGEN_BUT_NOT_PEPTIDE_BONDS_IN_CYCLIC_AMIDINES	0.027591	1	4	0
GO_NEURON_CELLULAR_HOMEOSTASIS	0.027591	1	4	0
GO_POSITIVE_REGULATION_OF_JUN_KINASE_ACTIVITY	0.0276326	1	7	0
Ganglio Sphingolipid Metabolism WP1423	0.0277814	1	2	0
Genes targeted by miRNAs in adipocytes WP1992	0.0277814	1	2	0
Homologous recombination WP186	0.0277814	1	2	0
ncRNAs involved in STAT3 signaling in hepatocellular carcinoma WP4337	0.0277814	1	2	0
BIOCARTA_ACE2_PATHWAY	0.0277814	1	2	0
KEGG_SULFUR_METABOLISM	0.0277814	1	2	0
REACTOME_TRAFFICKING_AND_PROCESSING_OF_ENDOSOMAL_TLR	0.0277814	1	2	0
REACTOME_INHIBITION_OF_REPLICATION_INITIATION_OF_DAMAGED_DNA_BY_RB1_E2F1	0.0277814	1	2	0
REACTOME_REPRESSION_OF_WNT_TARGET_GENES	0.0277814	1	2	0
REACTOME_FGFRL1_MODULATION_OF_FGFR1_SIGNALING	0.0277814	1	2	0
GO_G_PROTEIN_COUPLED_PURINERGIC_NUCLEOTIDE_RECEPTOR_SIGNALING_PATHWAY	0.0277814	1	2	0
GO_NEGATIVE_REGULATION_OF_PROTEIN_AUTOPHOSPHORYLATION	0.0277814	1	2	0
GO_POSITIVE_REGULATION_OF_KERATINOCYTE_DIFFERENTIATION	0.0277814	1	2	0
GO_AMINO_SUGAR_BIOSYNTHETIC_PROCESS	0.0277814	1	2	0
GO_REGULATION_OF_VITAMIN_METABOLIC_PROCESS	0.0277814	1	2	0
GO_REGULATION_OF_MICROVILLUS_ORGANIZATION	0.0277814	1	2	0
GO_REPLICATIVE_SENESCENCE	0.0277814	1	2	0
GO_URATE_METABOLIC_PROCESS	0.0277814	1	2	0
GO_NEGATIVE_REGULATION_OF_STEROL_TRANSPORT	0.0277814	1	2	0
GO_REGULATION_OF_SECONDARY_METABOLIC_PROCESS	0.0277814	1	2	0
GO_ADENOHYPOPHYSIS_DEVELOPMENT	0.0277814	1	2	0
GO_POSITIVE_REGULATION_OF_INSULIN_LIKE_GROWTH_FACTOR_RECEPTOR_SIGNALING_PATHWAY	0.0277814	1	2	0
GO_LATERAL_ELEMENT	0.0277814	1	2	0
GO_CHROMATOID_BODY	0.0277814	1	2	0
GO_TELOMERE_CAP_COMPLEX	0.0277814	1	2	0
GO_CHYLOMICRON	0.0277814	1	2	0
GO_POLYAMINE_BIOSYNTHETIC_PROCESS	0.0277814	1	2	0
GO_MESODERMAL_CELL_FATE_SPECIFICATION	0.0277814	1	2	0
GO_RESPONSE_TO_HERBICIDE	0.0277814	1	2	0
GO_POSITIVE_REGULATION_OF_KERATINOCYTE_PROLIFERATION	0.0277814	1	2	0
GO_HIGH_DENSITY_LIPOPROTEIN_PARTICLE_CLEARANCE	0.0277814	1	2	0
GO_POSITIVE_THYMIC_T_CELL_SELECTION	0.0277814	1	2	0
GO_POSITIVE_REGULATION_OF_REGULATORY_T_CELL_DIFFERENTIATION	0.0277814	1	2	0
GO_NEGATIVE_REGULATION_OF_GLYCOLYTIC_PROCESS	0.0277814	1	2	0
GO_NEGATIVE_REGULATION_OF_CARDIAC_MUSCLE_CELL_PROLIFERATION	0.0277814	1	2	0
GO_LEUKOCYTE_AGGREGATION	0.0277814	1	2	0
GO_POSITIVE_REGULATION_OF_VOLTAGE_GATED_CALCIUM_CHANNEL_ACTIVITY	0.0277814	1	2	0
GO_REGULATION_OF_DNA_CATABOLIC_PROCESS	0.0277814	1	2	0
GO_G_PROTEIN_COUPLED_NUCLEOTIDE_RECEPTOR_ACTIVITY	0.0277814	1	2	0
GO_ANION_SODIUM_SYMPORTER_ACTIVITY	0.0277814	1	2	0
GO_CHLORIDE_ION_BINDING	0.0277814	1	2	0
GO_INOSITOL_1_4_5_TRISPHOSPHATE_BINDING	0.0277814	1	2	0
REACTOME_EXTRACELLULAR_MATRIX_ORGANIZATION	0.0278522	1	23	0
GO_POSITIVE_REGULATION_OF_JNK_CASCADE	0.0281366	1	12	0
GO_LIGAND_GATED_ION_CHANNEL_ACTIVITY	0.0281366	1	12	0
REACTOME_ANTI_INFLAMMATORY_RESPONSE_FAVOURING_LEISHMANIA_PARASITE_INFECTION	0.028548	1	14	0
KEGG_ARACHIDONIC_ACID_METABOLISM	0.0289301	1	6	0
REACTOME_CHEMOKINE_RECEPTORS_BIND_CHEMOKINES	0.0289301	1	6	0
GO_LYMPHOCYTE_COSTIMULATION	0.0289301	1	6	0
GO_POSITIVE_REGULATION_OF_INTERLEUKIN_1_PRODUCTION	0.0289301	1	6	0
GO_POSITIVE_REGULATION_OF_BLOOD_VESSEL_DIAMETER	0.0289301	1	6	0
GO_TRIGLYCERIDE_METABOLIC_PROCESS	0.0290387	1	9	0
GO_SULFUR_COMPOUND_METABOLIC_PROCESS	0.0290937	1	27	0
GO_REGULATION_OF_PHOSPHOLIPASE_C_ACTIVITY	0.0292395	1	5	0
GO_NEGATIVE_REGULATION_OF_STRESS_ACTIVATED_PROTEIN_KINASE_SIGNALING_CASCADE	0.0292395	1	5	0
GO_CORECEPTOR_ACTIVITY	0.0292395	1	5	0
GO_ION_TRANSMEMBRANE_TRANSPORTER_ACTIVITY	0.0294609	1	57	0
GO_TRANSFERASE_ACTIVITY_TRANSFERRING_HEXOSYL_GROUPS	0.0294622	1	17	0
Ectoderm Differentiation WP2858	0.029631	1	12	0
GO_ACTIN_FILAMENT_BASED_MOVEMENT	0.029631	1	12	0
GO_POSITIVE_REGULATION_OF_TRANSPORTER_ACTIVITY	0.0296726	1	10	0
GO_RECEPTOR_INTERNALIZATION	0.0296726	1	10	0
GO_STEROL_HOMEOSTASIS	0.0297301	1	8	0
GO_POSITIVE_REGULATION_OF_CALCIUM_ION_TRANSMEMBRANE_TRANSPORT	0.0298175	1	7	0
GO_NEGATIVE_REGULATION_OF_EPITHELIAL_CELL_PROLIFERATION	0.0298268	1	11	0
Photodynamic therapy-induced NFE2L2 (NRF2) survival signaling WP3612	0.0301056	1	3	0
BIOCARTA_INTRINSIC_PATHWAY	0.0301056	1	3	0
BIOCARTA_HER2_PATHWAY	0.0301056	1	3	0
REACTOME_INTERLEUKIN_7_SIGNALING	0.0301056	1	3	0
REACTOME_NEPHRIN_FAMILY_INTERACTIONS	0.0301056	1	3	0
REACTOME_PI_3K_CASCADE_FGFR2	0.0301056	1	3	0
GO_THYROID_HORMONE_METABOLIC_PROCESS	0.0301056	1	3	0
GO_NEGATIVE_REGULATION_OF_DEFENSE_RESPONSE_TO_VIRUS	0.0301056	1	3	0
GO_REGULATION_OF_INSULIN_LIKE_GROWTH_FACTOR_RECEPTOR_SIGNALING_PATHWAY	0.0301056	1	3	0
GO_TRANSFERASE_ACTIVITY_TRANSFERRING_NITROGENOUS_GROUPS	0.0301056	1	3	0
GO_GROWTH_PLATE_CARTILAGE_CHONDROCYTE_DIFFERENTIATION	0.0301056	1	3	0
GO_CHONDROCYTE_DEVELOPMENT_INVOLVED_IN_ENDOCHONDRAL_BONE_MORPHOGENESIS	0.0301056	1	3	0
GO_INTERLEUKIN_2_BIOSYNTHETIC_PROCESS	0.0301056	1	3	0
GO_NEGATIVE_REGULATION_OF_CARDIAC_MUSCLE_TISSUE_GROWTH	0.0301056	1	3	0
GO_CATALYTIC_ACTIVITY_ACTING_ON_A_GLYCOPROTEIN	0.0301056	1	3	0
GO_IMMUNE_SYSTEM_DEVELOPMENT	0.0301549	1	62	0
GO_POSITIVE_REGULATION_OF_TRANSMEMBRANE_TRANSPORT	0.0306136	1	16	0
GO_PROTEIN_PROCESSING	0.030682	1	17	0
GO_REGULATION_OF_TRANSFERASE_ACTIVITY	0.030719	1	62	0
GO_LYMPHOCYTE_DIFFERENTIATION	0.0307451	1	26	0
GO_EXTRACELLULAR_STRUCTURE_ORGANIZATION	0.0309099	1	27	0
GO_OSTEOCLAST_DIFFERENTIATION	0.0309147	1	9	0
Type 2 papillary renal cell carcinoma WP4241	0.0309958	1	4	0
BIOCARTA_NUCLEARRS_PATHWAY	0.0309958	1	4	0
REACTOME_RESOLUTION_OF_D_LOOP_STRUCTURES	0.0309958	1	4	0
GO_POSITIVE_T_CELL_SELECTION	0.0309958	1	4	0
GO_RESPONSE_TO_VITAMIN_D	0.0309958	1	4	0
GO_SULFUR_COMPOUND_TRANSMEMBRANE_TRANSPORTER_ACTIVITY	0.0309958	1	4	0
GO_KERATAN_SULFATE_METABOLIC_PROCESS	0.0309958	1	4	0
GO_SMALL_MOLECULE_METABOLIC_PROCESS	0.0310563	1	117	0
GO_REGULATION_OF_EPITHELIAL_CELL_DIFFERENTIATION	0.0311824	1	12	0
REACTOME_ARACHIDONIC_ACID_METABOLISM	0.0314663	1	6	0
GO_MAST_CELL_ACTIVATION	0.0314663	1	6	0
REACTOME_CHROMOSOME_MAINTENANCE	0.0321183	1	7	0
REACTOME_PLASMA_LIPOPROTEIN_ASSEMBLY_REMODELING_AND_CLEARANCE	0.0321183	1	7	0
GO_MYELOID_CELL_DEVELOPMENT	0.0321183	1	7	0
GO_DRUG_TRANSMEMBRANE_TRANSPORT	0.0321183	1	7	0
GO_DNA_HELICASE_ACTIVITY	0.0321183	1	7	0
Breast cancer pathway WP4262	0.0321363	1	13	0
GO_CHONDROCYTE_DEVELOPMENT	0.032186	1	5	0
GO_REGULATION_OF_FATTY_ACID_BIOSYNTHETIC_PROCESS	0.032186	1	5	0
GO_POSITIVE_REGULATION_OF_ALPHA_BETA_T_CELL_DIFFERENTIATION	0.032186	1	5	0
GO_AMINO_ACID_TRANSPORT	0.0327916	1	12	0
GO_ENDOTHELIAL_CELL_PROLIFERATION	0.0327916	1	12	0
GO_MOLECULAR_FUNCTION_REGULATOR	0.0329162	1	109	0
GO_REGULATION_OF_STRESS_ACTIVATED_PROTEIN_KINASE_SIGNALING_CASCADE	0.0330568	1	18	0
GO_CYTOKINE_SECRETION	0.0330568	1	18	0
GO_NEGATIVE_REGULATION_OF_DEVELOPMENTAL_PROCESS	0.0331044	1	60	0
GO_IMMUNE_RECEPTOR_ACTIVITY	0.0332045	1	11	0
KEGG_FOCAL_ADHESION	0.0332671	1	16	0
GO_CYSTEINE_TYPE_ENDOPEPTIDASE_ACTIVITY	0.0332772	1	10	0
GO_POSITIVE_REGULATION_OF_SIGNALING	0.0336652	1	111	0
KEGG_JAK_STAT_SIGNALING_PATHWAY	0.0336929	1	13	0
GO_REGULATION_OF_CYTOKINE_PRODUCTION_INVOLVED_IN_IMMUNE_RESPONSE	0.0339862	1	8	0
GO_WATER_SOLUBLE_VITAMIN_METABOLIC_PROCESS	0.0339862	1	8	0
Cysteine and methionine catabolism WP4504	0.0340087	1	2	0
Osteoblast Signaling WP322	0.0340087	1	2	0
BIOCARTA_PLATELETAPP_PATHWAY	0.0340087	1	2	0
BIOCARTA_RACC_PATHWAY	0.0340087	1	2	0
REACTOME_PEPTIDE_HORMONE_BIOSYNTHESIS	0.0340087	1	2	0
REACTOME_POLYMERASE_SWITCHING	0.0340087	1	2	0
REACTOME_HEME_BIOSYNTHESIS	0.0340087	1	2	0
REACTOME_LYSOSPHINGOLIPID_AND_LPA_RECEPTORS	0.0340087	1	2	0
REACTOME_INTERLEUKIN_15_SIGNALING	0.0340087	1	2	0
GO_POSITIVE_REGULATION_OF_METANEPHROS_DEVELOPMENT	0.0340087	1	2	0
GO_REGULATION_OF_VASCULOGENESIS	0.0340087	1	2	0
GO_CARDIAC_LEFT_VENTRICLE_MORPHOGENESIS	0.0340087	1	2	0
GO_INDUCTION_OF_POSITIVE_CHEMOTAXIS	0.0340087	1	2	0
GO_DETECTION_OF_OTHER_ORGANISM	0.0340087	1	2	0
GO_POSITIVE_REGULATION_OF_PROTEIN_OLIGOMERIZATION	0.0340087	1	2	0
GO_REGULATION_OF_SPINDLE_CHECKPOINT	0.0340087	1	2	0
GO_POSITIVE_REGULATION_OF_MAST_CELL_ACTIVATION_INVOLVED_IN_IMMUNE_RESPONSE	0.0340087	1	2	0
GO_BASIC_AMINO_ACID_TRANSPORT	0.0340087	1	2	0
GO_REGULATION_OF_GLOMERULUS_DEVELOPMENT	0.0340087	1	2	0
GO_RETINAL_METABOLIC_PROCESS	0.0340087	1	2	0
GO_POSITIVE_REGULATION_OF_RENAL_SODIUM_EXCRETION	0.0340087	1	2	0
GO_NEGATIVE_REGULATION_OF_EPIDERMAL_CELL_DIFFERENTIATION	0.0340087	1	2	0
GO_NEGATIVE_REGULATION_OF_CATECHOLAMINE_SECRETION	0.0340087	1	2	0
GO_HEART_TRABECULA_FORMATION	0.0340087	1	2	0
GO_CELLULAR_RESPONSE_TO_ESTROGEN_STIMULUS	0.0340087	1	2	0
GO_SOMATIC_DIVERSIFICATION_OF_IMMUNE_RECEPTORS_VIA_SOMATIC_MUTATION	0.0340087	1	2	0
GO_POSITIVE_REGULATION_OF_EXTRINSIC_APOPTOTIC_SIGNALING_PATHWAY_VIA_DEATH_DOMAIN_RECEPTORS	0.0340087	1	2	0
GO_REGULATION_OF_RESPONSE_TO_TUMOR_CELL	0.0340087	1	2	0
GO_POSITIVE_REGULATION_OF_INTERLEUKIN_2_BIOSYNTHETIC_PROCESS	0.0340087	1	2	0
GO_CALCIUM_ION_IMPORT_INTO_CYTOSOL	0.0340087	1	2	0
GO_ENDOLYSOSOME_MEMBRANE	0.0340087	1	2	0
GO_BIOACTIVE_LIPID_RECEPTOR_ACTIVITY	0.0340087	1	2	0
GO_CYSTEINE_TYPE_ENDOPEPTIDASE_ACTIVITY_INVOLVED_IN_APOPTOTIC_PROCESS	0.0340087	1	2	0
GO_NEGATIVE_REGULATION_OF_INTERFERON_BETA_PRODUCTION	0.0340087	1	2	0
GO_PLATELET_DERIVED_GROWTH_FACTOR_RECEPTOR_BETA_SIGNALING_PATHWAY	0.0340087	1	2	0
GO_DISRUPTION_BY_HOST_OF_SYMBIONT_CELLS	0.0340087	1	2	0
GO_L_GLUTAMATE_IMPORT	0.0340087	1	2	0
GO_RESPONSE_TO_INTERLEUKIN_15	0.0340087	1	2	0
GO_CELLULAR_RESPONSE_TO_PURINE_CONTAINING_COMPOUND	0.0340087	1	2	0
GO_REGULATION_OF_VASCULAR_SMOOTH_MUSCLE_CELL_DIFFERENTIATION	0.0340087	1	2	0
GO_NADPLUS_BINDING	0.0340087	1	2	0
GO_PYRIMIDINE_RIBONUCLEOSIDE_METABOLIC_PROCESS	0.0340087	1	2	0
GO_RNA_DECAPPING	0.0340087	1	2	0
GO_ANDROGEN_RECEPTOR_SIGNALING_PATHWAY	0.0341472	1	6	0
GO_METALLOEXOPEPTIDASE_ACTIVITY	0.0341472	1	6	0
GO_INTERLEUKIN_1_SECRETION	0.0341472	1	6	0
GO_RESPONSE_TO_BIOTIC_STIMULUS	0.0342006	1	90	0
GO_RESPONSE_TO_DRUG	0.0345221	1	67	0
GO_TERTIARY_GRANULE_MEMBRANE	0.0345373	1	7	0
GO_INOSITOL_LIPID_MEDIATED_SIGNALING	0.0345684	1	15	0
REACTOME_NUCLEOBASE_CATABOLISM	0.0346527	1	4	0
GO_POSITIVE_REGULATION_OF_CD4_POSITIVE_ALPHA_BETA_T_CELL_ACTIVATION	0.0346527	1	4	0
GO_SUPEROXIDE_ANION_GENERATION	0.0346527	1	4	0
GO_REGULATION_OF_RENAL_SYSTEM_PROCESS	0.0346527	1	4	0
GO_MATERNAL_PLACENTA_DEVELOPMENT	0.0346527	1	4	0
GO_INTERLEUKIN_4_PRODUCTION	0.0346527	1	4	0
GO_REGULATION_OF_CALCINEURIN_MEDIATED_SIGNALING	0.0346527	1	4	0
IL1 and megakaryocytes in obesity WP2865	0.0346707	1	3	0
miRNA regulation of p53 pathway in prostate cancer WP3982	0.0346707	1	3	0
REACTOME_XENOBIOTICS	0.0346707	1	3	0
REACTOME_PURINERGIC_SIGNALING_IN_LEISHMANIASIS_INFECTION	0.0346707	1	3	0
GO_ESTABLISHMENT_OF_PROTEIN_LOCALIZATION_TO_CHROMOSOME	0.0346707	1	3	0
GO_DECIDUALIZATION	0.0346707	1	3	0
GO_NEGATIVE_REGULATION_OF_AMINE_TRANSPORT	0.0346707	1	3	0
GO_TOXIN_METABOLIC_PROCESS	0.0346707	1	3	0
GO_MATING_BEHAVIOR	0.0346707	1	3	0
GO_SOLUTE_PROTON_SYMPORTER_ACTIVITY	0.0346707	1	3	0
GO_MITOCHONDRIAL_DEPOLARIZATION	0.0346707	1	3	0
GO_DNA_REPLICATION_ORIGIN_BINDING	0.0346707	1	3	0
GO_DETECTION_OF_STIMULUS_INVOLVED_IN_SENSORY_PERCEPTION_OF_PAIN	0.0346707	1	3	0
GO_REGULATION_OF_CILIUM_DEPENDENT_CELL_MOTILITY	0.0346707	1	3	0
GO_PASSIVE_TRANSMEMBRANE_TRANSPORTER_ACTIVITY	0.0351048	1	33	0
GO_EPITHELIAL_CELL_DIFFERENTIATION	0.035279	1	50	0
GO_REGULATION_OF_REGULATED_SECRETORY_PATHWAY	0.0353033	1	13	0
Mechanoregulation and pathology of YAP/TAZ via Hippo and non-Hippo mechanisms WP4534	0.0353189	1	5	0
Thymic Stromal LymphoPoietin (TSLP) Signaling Pathway WP2203	0.0353189	1	5	0
KEGG_GLUTATHIONE_METABOLISM	0.0353189	1	5	0
GO_MAST_CELL_MEDIATED_IMMUNITY	0.0353189	1	5	0
GO_ACUTE_PHASE_RESPONSE	0.0353189	1	5	0
GO_PCG_PROTEIN_COMPLEX	0.0353189	1	5	0
GO_CHEMOKINE_ACTIVITY	0.0353189	1	5	0
GO_INTERLEUKIN_6_SECRETION	0.0353189	1	5	0
GO_CYTOKINE_ACTIVITY	0.0359392	1	17	0
GO_ACTOMYOSIN_STRUCTURE_ORGANIZATION	0.0360585	1	15	0
ncRNAs involved in Wnt signaling in hepatocellular carcinoma WP4336	0.0362643	1	8	0
GO_ADENYLATE_CYCLASE_INHIBITING_G_PROTEIN_COUPLED_RECEPTOR_SIGNALING_PATHWAY	0.0362643	1	8	0
GO_TAXIS	0.0369983	1	43	0
GO_PROTEIN_AUTOPHOSPHORYLATION	0.037004	1	18	0
GO_NEGATIVE_REGULATION_OF_WOUND_HEALING	0.0370768	1	7	0
GO_CYTOKINE_METABOLIC_PROCESS	0.037181	1	10	0
GO_SPROUTING_ANGIOGENESIS	0.037181	1	10	0
GO_CALCIUM_MEDIATED_SIGNALING	0.0373509	1	17	0
KEGG_DNA_REPLICATION	0.0385653	1	4	0
REACTOME_METABOLIC_DISORDERS_OF_BIOLOGICAL_OXIDATION_ENZYMES	0.0385653	1	4	0
GO_VASCULAR_ENDOTHELIAL_GROWTH_FACTOR_SIGNALING_PATHWAY	0.0385653	1	4	0
GO_BONE_CELL_DEVELOPMENT	0.0385653	1	4	0
GO_REGULATION_OF_DEFENSE_RESPONSE_TO_VIRUS_BY_HOST	0.0385653	1	4	0
GO_REGULATION_OF_VASCULAR_PERMEABILITY	0.0385653	1	4	0
GO_IMMUNOLOGICAL_SYNAPSE	0.0385653	1	4	0
GO_SEROTONIN_RECEPTOR_SIGNALING_PATHWAY	0.0385653	1	4	0
REACTOME_METABOLISM_OF_FAT_SOLUBLE_VITAMINS	0.0386413	1	5	0
GO_NEGATIVE_REGULATION_OF_LEUKOCYTE_APOPTOTIC_PROCESS	0.0386413	1	5	0
GO_ASPARTATE_FAMILY_AMINO_ACID_METABOLIC_PROCESS	0.0386413	1	5	0
GO_POSITIVE_REGULATION_OF_PHOSPHATIDYLINOSITOL_3_KINASE_SIGNALING	0.0386446	1	8	0
GO_PROTEASE_BINDING	0.0387702	1	11	0
GO_INTEGRIN_BINDING	0.0387702	1	11	0
GO_ANION_TRANSMEMBRANE_TRANSPORTER_ACTIVITY	0.038861	1	24	0
GO_APICAL_PART_OF_CELL	0.0389785	1	28	0
REACTOME_LEISHMANIA_INFECTION	0.0392412	1	19	0
KEGG_MATURITY_ONSET_DIABETES_OF_THE_YOUNG	0.0396148	1	3	0
REACTOME_FRS_MEDIATED_FGFR2_SIGNALING	0.0396148	1	3	0
REACTOME_DOWNSTREAM_SIGNALING_OF_ACTIVATED_FGFR3	0.0396148	1	3	0
GO_REGULATION_OF_HETEROTYPIC_CELL_CELL_ADHESION	0.0396148	1	3	0
GO_NEGATIVE_REGULATION_OF_MYOBLAST_DIFFERENTIATION	0.0396148	1	3	0
GO_POSITIVE_REGULATION_OF_CELLULAR_RESPONSE_TO_INSULIN_STIMULUS	0.0396148	1	3	0
GO_CELLULAR_RESPONSE_TO_OXYGEN_RADICAL	0.0396148	1	3	0
GO_TRABECULA_FORMATION	0.0396148	1	3	0
GO_LYMPH_VESSEL_DEVELOPMENT	0.0396148	1	3	0
GO_NEGATIVE_REGULATION_OF_GENE_SILENCING	0.0396148	1	3	0
GO_EMBRYONIC_PLACENTA_MORPHOGENESIS	0.0396148	1	3	0
GO_PROSTANOID_BIOSYNTHETIC_PROCESS	0.0396148	1	3	0
GO_NEGATIVE_REGULATION_OF_FATTY_ACID_METABOLIC_PROCESS	0.0396148	1	3	0
GO_MHC_PROTEIN_COMPLEX_BINDING	0.0396148	1	3	0
GO_CYSTEINE_TYPE_ENDOPEPTIDASE_INHIBITOR_ACTIVITY_INVOLVED_IN_APOPTOTIC_PROCESS	0.0396148	1	3	0
GO_PURINERGIC_RECEPTOR_ACTIVITY	0.0396148	1	3	0
GO_RESPONSE_TO_CYTOKINE	0.0397746	1	73	0
GO_PHOSPHATIDYLINOSITOL_3_KINASE_SIGNALING	0.0398283	1	12	0
GO_POSITIVE_REGULATION_OF_FAT_CELL_DIFFERENTIATION	0.0399538	1	6	0
GO_PEPTIDASE_REGULATOR_ACTIVITY	0.0402952	1	17	0
GO_CATION_TRANSMEMBRANE_TRANSPORTER_ACTIVITY	0.0403416	1	43	0
GO_EPITHELIAL_CELL_DEVELOPMENT	0.0406359	1	16	0
REACTOME_SLC_MEDIATED_TRANSMEMBRANE_TRANSPORT	0.0406421	1	19	0
GO_ADAPTIVE_IMMUNE_RESPONSE_BASED_ON_SOMATIC_RECOMBINATION_OF_IMMUNE_RECEPTORS_BUILT_FROM_IMMUNOGLOBULIN_SUPERFAMILY_DOMAINS	0.0406421	1	19	0
GO_HEART_MORPHOGENESIS	0.0406421	1	19	0
GO_TRANSITION_METAL_ION_HOMEOSTASIS	0.0407629	1	11	0
GPCRs, Class C Metabotropic glutamate, pheromone WP501	0.0408933	1	2	0
Mammary gland development pathway - Embryonic development (Stage 1 of 4) WP2813	0.0408933	1	2	0
Phytochemical activity on NRF2 transcriptional activation WP3	0.0408933	1	2	0
miRNAs involved in DNA damage response WP1545	0.0408933	1	2	0
BIOCARTA_GRANULOCYTES_PATHWAY	0.0408933	1	2	0
BIOCARTA_IL17_PATHWAY	0.0408933	1	2	0
BIOCARTA_STEM_PATHWAY	0.0408933	1	2	0
REACTOME_PROCESSIVE_SYNTHESIS_ON_THE_LAGGING_STRAND	0.0408933	1	2	0
REACTOME_ANCHORING_FIBRIL_FORMATION	0.0408933	1	2	0
REACTOME_PENTOSE_PHOSPHATE_PATHWAY	0.0408933	1	2	0
GO_POSITIVE_REGULATION_OF_DNA_DAMAGE_RESPONSE_SIGNAL_TRANSDUCTION_BY_P53_CLASS_MEDIATOR	0.0408933	1	2	0
GO_SEQUESTERING_OF_METAL_ION	0.0408933	1	2	0
GO_LATERAL_MESODERM_DEVELOPMENT	0.0408933	1	2	0
GO_POSITIVE_REGULATION_OF_NITRIC_OXIDE_SYNTHASE_BIOSYNTHETIC_PROCESS	0.0408933	1	2	0
GO_LIPOXYGENASE_PATHWAY	0.0408933	1	2	0
GO_CELL_MIGRATION_INVOLVED_IN_GASTRULATION	0.0408933	1	2	0
GO_CONVERGENT_EXTENSION	0.0408933	1	2	0
GO_PEPTIDYL_ARGININE_METHYLATION	0.0408933	1	2	0
GO_PENTOSE_METABOLIC_PROCESS	0.0408933	1	2	0
GO_ENDODERMAL_CELL_FATE_COMMITMENT	0.0408933	1	2	0
GO_REGULATION_OF_WNT_SIGNALING_PATHWAY_PLANAR_CELL_POLARITY_PATHWAY	0.0408933	1	2	0
GO_NEGATIVE_REGULATION_OF_HOMOTYPIC_CELL_CELL_ADHESION	0.0408933	1	2	0
GO_ANTIGEN_PROCESSING_AND_PRESENTATION_OF_ENDOGENOUS_PEPTIDE_ANTIGEN	0.0408933	1	2	0
GO_INTRONIC_TRANSCRIPTION_REGULATORY_REGION_DNA_BINDING	0.0408933	1	2	0
GO_TROPOMYOSIN_BINDING	0.0408933	1	2	0
GO_LIPOPROTEIN_PARTICLE_RECEPTOR_ACTIVITY	0.0408933	1	2	0
GO_PLATELET_DERIVED_GROWTH_FACTOR_RECEPTOR_BINDING	0.0408933	1	2	0
GO_FORMATION_OF_EXTRACHROMOSOMAL_CIRCULAR_DNA	0.0408933	1	2	0
GO_HEART_FIELD_SPECIFICATION	0.0408933	1	2	0
GO_DNA_UNWINDING_INVOLVED_IN_DNA_REPLICATION	0.0408933	1	2	0
GO_SEQUESTERING_OF_TRIGLYCERIDE	0.0408933	1	2	0
GO_REGULATION_OF_INTEGRIN_ACTIVATION	0.0408933	1	2	0
GO_TOLL_LIKE_RECEPTOR_2_SIGNALING_PATHWAY	0.0408933	1	2	0
GO_LIPOPROTEIN_CATABOLIC_PROCESS	0.0408933	1	2	0
GO_GAMMA_DELTA_T_CELL_ACTIVATION	0.0408933	1	2	0
GO_POSITIVE_REGULATION_OF_GLIAL_CELL_PROLIFERATION	0.0408933	1	2	0
GO_HEPATOCYTE_DIFFERENTIATION	0.0408933	1	2	0
GO_GLOMERULAR_MESANGIUM_DEVELOPMENT	0.0408933	1	2	0
GO_ESTABLISHMENT_OF_PLANAR_POLARITY_INVOLVED_IN_NEURAL_TUBE_CLOSURE	0.0408933	1	2	0
GO_POSITIVE_REGULATION_OF_CELL_AGING	0.0408933	1	2	0
GO_MEMBRANE_REPOLARIZATION_DURING_VENTRICULAR_CARDIAC_MUSCLE_CELL_ACTION_POTENTIAL	0.0408933	1	2	0
GO_NEGATIVE_REGULATION_OF_CALCINEURIN_MEDIATED_SIGNALING	0.0408933	1	2	0
GO_POSITIVE_REGULATION_OF_RUFFLE_ASSEMBLY	0.0408933	1	2	0
GO_MITOTIC_DNA_REPLICATION	0.0408933	1	2	0
GO_POSITIVE_REGULATION_OF_VASCULAR_ENDOTHELIAL_CELL_PROLIFERATION	0.0408933	1	2	0
GO_MECHANOSENSITIVE_ION_CHANNEL_ACTIVITY	0.0408933	1	2	0
GO_VOLTAGE_GATED_POTASSIUM_CHANNEL_ACTIVITY_INVOLVED_IN_CARDIAC_MUSCLE_CELL_ACTION_POTENTIAL_REPOLARIZATION	0.0408933	1	2	0
GO_POTASSIUM_ION_TRANSPORT	0.0412867	1	18	0
GO_REGULATION_OF_CYTOSOLIC_CALCIUM_ION_CONCENTRATION	0.0413808	1	26	0
ESC Pluripotency Pathways WP3931	0.0413943	1	10	0
GO_MEIOSIS_I_CELL_CYCLE_PROCESS	0.0413943	1	10	0
GO_NEGATIVE_REGULATION_OF_DEVELOPMENTAL_GROWTH	0.0415832	1	9	0
GO_INTEGRIN_MEDIATED_SIGNALING_PATHWAY	0.0415832	1	9	0
GO_NEGATIVE_REGULATION_OF_CELLULAR_RESPONSE_TO_GROWTH_FACTOR_STIMULUS	0.0417422	1	12	0
GO_REGULATION_OF_MEIOTIC_CELL_CYCLE	0.0421561	1	5	0
GO_NEGATIVE_REGULATION_OF_BMP_SIGNALING_PATHWAY	0.0421561	1	5	0
GO_POSITIVE_REGULATION_OF_EXTRINSIC_APOPTOTIC_SIGNALING_PATHWAY	0.0421561	1	5	0
GO_NUCLEOBASE_CONTAINING_SMALL_MOLECULE_CATABOLIC_PROCESS	0.0421561	1	5	0
GO_REGULATION_OF_KINASE_ACTIVITY	0.0422176	1	55	0
KEGG_B_CELL_RECEPTOR_SIGNALING_PATHWAY	0.042525	1	7	0
GO_ENDODERM_DEVELOPMENT	0.042525	1	7	0
GO_WATER_HOMEOSTASIS	0.042525	1	7	0
GO_POSITIVE_REGULATION_OF_HEART_CONTRACTION	0.0427367	1	4	0
GO_REGULATION_OF_GASTRULATION	0.0427367	1	4	0
GO_TRANSFORMING_GROWTH_FACTOR_BETA_PRODUCTION	0.0427367	1	4	0
GO_GROWTH_FACTOR_BINDING	0.0428261	1	11	0
KEGG_NOD_LIKE_RECEPTOR_SIGNALING_PATHWAY	0.0430842	1	6	0
GO_GLOMERULUS_DEVELOPMENT	0.0430842	1	6	0
GO_REGULATION_OF_LIPID_METABOLIC_PROCESS	0.0434952	1	28	0
Allograft Rejection WP2328	0.043719	1	8	0
GO_ALPHA_AMINO_ACID_CATABOLIC_PROCESS	0.0439848	1	9	0
GO_CARBOHYDRATE_BINDING	0.0441396	1	20	0
GO_FATTY_ACID_DERIVATIVE_METABOLIC_PROCESS	0.0441923	1	13	0
GO_LAMELLIPODIUM	0.0442147	1	15	0
GO_PEPTIDE_BINDING	0.0445737	1	21	0
BIOCARTA_RACCYCD_PATHWAY	0.0449389	1	3	0
GO_REGULATION_OF_POSITIVE_CHEMOTAXIS	0.0449389	1	3	0
GO_REGULATION_OF_ASTROCYTE_DIFFERENTIATION	0.0449389	1	3	0
GO_REGULATION_OF_ANDROGEN_RECEPTOR_SIGNALING_PATHWAY	0.0449389	1	3	0
GO_REGULATION_OF_FATTY_ACID_TRANSPORT	0.0449389	1	3	0
GO_ONE_CARBON_METABOLIC_PROCESS	0.0449389	1	3	0
GO_REGULATION_OF_RYANODINE_SENSITIVE_CALCIUM_RELEASE_CHANNEL_ACTIVITY	0.0449389	1	3	0
GO_LEUKOCYTE_TETHERING_OR_ROLLING	0.0449389	1	3	0
GO_SYNAPSE_MATURATION	0.0449389	1	3	0
GO_POSITIVE_REGULATION_OF_GRANULOCYTE_CHEMOTAXIS	0.0449389	1	3	0
GO_MEMBRANE_REPOLARIZATION_DURING_ACTION_POTENTIAL	0.0449389	1	3	0
GO_POSITIVE_REGULATION_OF_CELL_SUBSTRATE_JUNCTION_ORGANIZATION	0.0449389	1	3	0
GO_PROTEIN_TETRAMERIZATION	0.0449608	1	11	0
GO_INTRINSIC_APOPTOTIC_SIGNALING_PATHWAY_BY_P53_CLASS_MEDIATOR	0.0454374	1	7	0
KEGG_AUTOIMMUNE_THYROID_DISEASE	0.0458654	1	5	0
REACTOME_NETRIN_1_SIGNALING	0.0458654	1	5	0
GO_POSITIVE_REGULATION_OF_FIBROBLAST_PROLIFERATION	0.0458654	1	5	0
GO_NEGATIVE_REGULATION_OF_G_PROTEIN_COUPLED_RECEPTOR_SIGNALING_PATHWAY	0.0458654	1	5	0
GO_RENAL_SYSTEM_PROCESS	0.0459266	1	10	0
GO_ACTIN_FILAMENT	0.0459266	1	10	0
GO_TISSUE_MIGRATION	0.0460164	1	21	0
GO_RESPONSE_TO_CORTICOSTEROID	0.0461431	1	13	0
GO_POSITIVE_REGULATION_OF_NUCLEAR_DIVISION	0.0463687	1	6	0
GO_ION_HOMEOSTASIS	0.0463739	1	53	0
GO_CYTOKINE_PRODUCTION_INVOLVED_IN_IMMUNE_RESPONSE	0.0464789	1	9	0
GO_ENTRY_INTO_HOST	0.0471679	1	11	0
GO_EPITHELIAL_TUBE_FORMATION	0.0471679	1	11	0
Nuclear Receptors WP170	0.0471688	1	4	0
PDGF Pathway WP2526	0.0471688	1	4	0
GO_HIPPO_SIGNALING	0.0471688	1	4	0
GO_BLASTOCYST_FORMATION	0.0471688	1	4	0
GO_ACROSOME_REACTION	0.0471688	1	4	0
GO_INTESTINAL_ABSORPTION	0.0471688	1	4	0
GO_G_PROTEIN_COUPLED_NEUROTRANSMITTER_RECEPTOR_ACTIVITY	0.0471688	1	4	0
GO_PEPTIDASE_ACTIVATOR_ACTIVITY	0.0471688	1	4	0
GO_TYPE_2_IMMUNE_RESPONSE	0.0471688	1	4	0
GO_TRANSMEMBRANE_RECEPTOR_PROTEIN_TYROSINE_KINASE_SIGNALING_PATHWAY	0.0480874	1	46	0
Interactome of polycomb repressive complex 2 (PRC2) WP2916	0.048421	1	2	0
Tryptophan catabolism leading to NAD+ production WP4210	0.048421	1	2	0
REACTOME_REGULATION_OF_KIT_SIGNALING	0.048421	1	2	0
REACTOME_FGFR1_LIGAND_BINDING_AND_ACTIVATION	0.048421	1	2	0
REACTOME_TELOMERE_EXTENSION_BY_TELOMERASE	0.048421	1	2	0
REACTOME_ROLE_OF_LAT2_NTAL_LAB_ON_CALCIUM_MOBILIZATION	0.048421	1	2	0
REACTOME_SUMOYLATION_OF_DNA_METHYLATION_PROTEINS	0.048421	1	2	0
REACTOME_DEFECTIVE_GALNT3_CAUSES_FAMILIAL_HYPERPHOSPHATEMIC_TUMORAL_CALCINOSIS_HFTC	0.048421	1	2	0
GO_POSITIVE_REGULATION_OF_INTERLEUKIN_8_SECRETION	0.048421	1	2	0
GO_S_ADENOSYLMETHIONINE_METABOLIC_PROCESS	0.048421	1	2	0
GO_REGULATION_OF_INOSITOL_PHOSPHATE_BIOSYNTHETIC_PROCESS	0.048421	1	2	0
GO_REGULATION_OF_INCLUSION_BODY_ASSEMBLY	0.048421	1	2	0
GO_UDP_N_ACETYLGLUCOSAMINE_METABOLIC_PROCESS	0.048421	1	2	0
GO_REGULATION_OF_EXTRACELLULAR_MATRIX_DISASSEMBLY	0.048421	1	2	0
GO_PHAGOCYTOSIS_RECOGNITION	0.048421	1	2	0
GO_INVADOPODIUM	0.048421	1	2	0
GO_LOW_DENSITY_LIPOPROTEIN_PARTICLE_BINDING	0.048421	1	2	0
GO_MODIFIED_AMINO_ACID_TRANSMEMBRANE_TRANSPORTER_ACTIVITY	0.048421	1	2	0
GO_INSULIN_LIKE_GROWTH_FACTOR_RECEPTOR_BINDING	0.048421	1	2	0
GO_METALLOENDOPEPTIDASE_INHIBITOR_ACTIVITY	0.048421	1	2	0
GO_NEUTROPHIL_HOMEOSTASIS	0.048421	1	2	0
GO_REGULATION_OF_KETONE_BIOSYNTHETIC_PROCESS	0.048421	1	2	0
GO_NEGATIVE_REGULATION_OF_MACROPHAGE_ACTIVATION	0.048421	1	2	0
GO_HEPATOCYTE_GROWTH_FACTOR_RECEPTOR_SIGNALING_PATHWAY	0.048421	1	2	0
GO_NEGATIVE_REGULATION_OF_INTERLEUKIN_1_SECRETION	0.048421	1	2	0
GO_NEGATIVE_REGULATION_OF_SMOOTH_MUSCLE_CELL_DIFFERENTIATION	0.048421	1	2	0
GO_NEGATIVE_REGULATION_OF_UBIQUITIN_PROTEIN_TRANSFERASE_ACTIVITY	0.048421	1	2	0
GO_NEGATIVE_REGULATION_OF_POSTTRANSCRIPTIONAL_GENE_SILENCING	0.048421	1	2	0
GO_POTASSIUM_ION_EXPORT_ACROSS_PLASMA_MEMBRANE	0.048421	1	2	0
GO_POSITIVE_REGULATION_OF_CALCINEURIN_MEDIATED_SIGNALING	0.048421	1	2	0
GO_CYSTEINE_TYPE_ENDOPEPTIDASE_ACTIVATOR_ACTIVITY_INVOLVED_IN_APOPTOTIC_PROCESS	0.048421	1	2	0
GO_HORMONE_BINDING	0.0490666	1	9	0
GO_TUBE_CLOSURE	0.0492215	1	8	0
GO_RESPONSE_TO_VIRUS	0.0492728	1	23	0
GO_RECOMBINATIONAL_REPAIR	0.0494483	1	11	0
One carbon metabolism and related pathways WP3940	0.0497712	1	5	0
REACTOME_SENESCENCE_ASSOCIATED_SECRETORY_PHENOTYPE_SASP	0.0497712	1	5	0
GO_ARACHIDONIC_ACID_METABOLIC_PROCESS	0.0497712	1	5	0
GO_RUFFLE_ORGANIZATION	0.0497712	1	5	0
GO_PROTEIN_PHOSPHORYLATED_AMINO_ACID_BINDING	0.0497712	1	5	0
G1 to S cell cycle control WP45	0.049809	1	6	0
GO_REGULATION_OF_LIPID_KINASE_ACTIVITY	0.049809	1	6	0
GO_MYELOID_CELL_DIFFERENTIATION	0.0500182	1	27	0
GO_RESPONSE_TO_ORGANIC_CYCLIC_COMPOUND	0.0503799	1	61	0
BIOCARTA_VEGF_PATHWAY	0.0506424	1	3	0
KEGG_PENTOSE_PHOSPHATE_PATHWAY	0.0506424	1	3	0
REACTOME_SYNDECAN_INTERACTIONS	0.0506424	1	3	0
REACTOME_VEGFR2_MEDIATED_VASCULAR_PERMEABILITY	0.0506424	1	3	0
REACTOME_INTEGRIN_SIGNALING	0.0506424	1	3	0
GO_SKELETAL_MUSCLE_ADAPTATION	0.0506424	1	3	0
GO_RESPONSE_TO_DIETARY_EXCESS	0.0506424	1	3	0
GO_NEGATIVE_REGULATION_OF_EPITHELIAL_TO_MESENCHYMAL_TRANSITION	0.0506424	1	3	0
GO_PEPTIDYL_ARGININE_MODIFICATION	0.0506424	1	3	0
GO_CELL_DIFFERENTIATION_INVOLVED_IN_EMBRYONIC_PLACENTA_DEVELOPMENT	0.0506424	1	3	0
GO_POSITIVE_REGULATION_OF_OSTEOCLAST_DIFFERENTIATION	0.0506424	1	3	0
GO_NEGATIVE_REGULATION_OF_CARTILAGE_DEVELOPMENT	0.0506424	1	3	0
GO_POSITIVE_REGULATION_OF_CHROMOSOME_SEGREGATION	0.0506424	1	3	0
GO_OXIDOREDUCTASE_ACTIVITY_ACTING_ON_THE_CH_NH_GROUP_OF_DONORS	0.0506424	1	3	0
GO_ZINC_ION_TRANSPORT	0.0506424	1	3	0
GO_DIVALENT_INORGANIC_CATION_HOMEOSTASIS	0.050665	1	35	0
REACTOME_SIGNALING_BY_INSULIN_RECEPTOR	0.0516468	1	7	0
GO_POSITIVE_REGULATION_OF_CARBOHYDRATE_METABOLIC_PROCESS	0.0516468	1	7	0
GO_CALCIUM_ION_IMPORT	0.0516468	1	7	0
GO_VASCULOGENESIS	0.0516468	1	7	0
GO_RHO_GUANYL_NUCLEOTIDE_EXCHANGE_FACTOR_ACTIVITY	0.0516468	1	7	0
GO_REGULATION_OF_DNA_REPLICATION	0.0517489	1	9	0
GO_PROTEIN_TYROSINE_KINASE_ACTIVITY	0.0518029	1	11	0
REACTOME_PLATELET_AGGREGATION_PLUG_FORMATION	0.0518632	1	4	0
REACTOME_DAP12_INTERACTIONS	0.0518632	1	4	0
GO_DOPAMINE_METABOLIC_PROCESS	0.0518632	1	4	0
GO_REGULATION_OF_CALCIUM_ION_IMPORT	0.0518632	1	4	0
GO_RESPONSE_TO_INTERLEUKIN_6	0.0518632	1	4	0
GO_POSITIVE_REGULATION_OF_SPROUTING_ANGIOGENESIS	0.0518632	1	4	0
GO_SARCOPLASMIC_RETICULUM_MEMBRANE	0.0518632	1	4	0
GO_PEPTIDE_RECEPTOR_ACTIVITY	0.052284	1	12	0
GO_RESPONSE_TO_EXTRACELLULAR_STIMULUS	0.0530119	1	35	0
GO_CELL_CYCLE_G1_S_PHASE_TRANSITION	0.0531878	1	19	0
REACTOME_METABOLISM_OF_WATER_SOLUBLE_VITAMINS_AND_COFACTORS	0.0533415	1	10	0
GO_XENOBIOTIC_METABOLIC_PROCESS	0.0533415	1	10	0
GO_PRODUCTION_OF_MOLECULAR_MEDIATOR_INVOLVED_IN_INFLAMMATORY_RESPONSE	0.0534067	1	6	0
GO_ANTIMICROBIAL_HUMORAL_IMMUNE_RESPONSE_MEDIATED_BY_ANTIMICROBIAL_PEPTIDE	0.0534067	1	6	0
GO_VOLTAGE_GATED_ION_CHANNEL_ACTIVITY	0.0536047	1	15	0
GO_RESPONSE_TO_ENDOGENOUS_STIMULUS	0.0537521	1	101	0
GO_CELLULAR_RESPONSE_TO_CAMP	0.053875	1	5	0
GO_SCAVENGER_RECEPTOR_ACTIVITY	0.053875	1	5	0
GO_ALPHA_BETA_T_CELL_ACTIVATION	0.0542324	1	11	0
REACTOME_PHASE_II_CONJUGATION_OF_COMPOUNDS	0.0545269	1	9	0
GO_MORPHOGENESIS_OF_EMBRYONIC_EPITHELIUM	0.0545924	1	12	0
GO_POSITIVE_REGULATION_OF_ION_TRANSMEMBRANE_TRANSPORT	0.0545924	1	12	0
GO_PHAGOCYTOSIS	0.0549296	1	19	0
GO_REGULATION_OF_CARDIAC_MUSCLE_TISSUE_DEVELOPMENT	0.0549465	1	7	0
GO_REGULATION_OF_POTASSIUM_ION_TRANSMEMBRANE_TRANSPORT	0.0549465	1	7	0
GO_REGULATION_OF_CALCIUM_ION_TRANSMEMBRANE_TRANSPORTER_ACTIVITY	0.0551622	1	8	0
REACTOME_PEPTIDE_LIGAND_BINDING_RECEPTORS	0.055637	1	15	0
HALLMARK_HYPOXIA	0.055637	1	15	0
HALLMARK_MTORC1_SIGNALING	0.055637	1	15	0
GO_CELLULAR_AMINO_ACID_CATABOLIC_PROCESS	0.0559812	1	10	0
GO_ENDOPEPTIDASE_REGULATOR_ACTIVITY	0.0563349	1	14	0
Leptin Insulin Overlap WP3935	0.0565733	1	2	0
Platelet-mediated interactions with vascular and circulating cells WP4462	0.0565733	1	2	0
Regulation of Wnt/B-catenin Signaling by Small Molecule Compounds WP3664	0.0565733	1	2	0
BIOCARTA_TEL_PATHWAY	0.0565733	1	2	0
KEGG_STEROID_BIOSYNTHESIS	0.0565733	1	2	0
KEGG_RENIN_ANGIOTENSIN_SYSTEM	0.0565733	1	2	0
REACTOME_VITAMIN_B5_PANTOTHENATE_METABOLISM	0.0565733	1	2	0
REACTOME_HYALURONAN_METABOLISM	0.0565733	1	2	0
REACTOME_ZINC_TRANSPORTERS	0.0565733	1	2	0
REACTOME_PURINE_CATABOLISM	0.0565733	1	2	0
REACTOME_METABOLISM_OF_FOLATE_AND_PTERINES	0.0565733	1	2	0
REACTOME_TNF_RECEPTOR_SUPERFAMILY_TNFSF_MEMBERS_MEDIATING_NON_CANONICAL_NF_KB_PATHWAY	0.0565733	1	2	0
GO_NEGATIVE_REGULATION_OF_CELL_DIVISION	0.0565733	1	2	0
GO_DISRUPTION_OF_CELLS_OF_OTHER_ORGANISM_INVOLVED_IN_SYMBIOTIC_INTERACTION	0.0565733	1	2	0
GO_PROTEIN_LOCALIZATION_TO_KINETOCHORE	0.0565733	1	2	0
GO_POSITIVE_REGULATION_OF_PROTEIN_LOCALIZATION_TO_CELL_SURFACE	0.0565733	1	2	0
GO_POLYAMINE_METABOLIC_PROCESS	0.0565733	1	2	0
GO_NEGATIVE_REGULATION_OF_LIPASE_ACTIVITY	0.0565733	1	2	0
GO_REGULATION_OF_ACROSOME_REACTION	0.0565733	1	2	0
GO_NEUROMUSCULAR_PROCESS_CONTROLLING_POSTURE	0.0565733	1	2	0
GO_DETERMINATION_OF_ADULT_LIFESPAN	0.0565733	1	2	0
GO_HETEROCHROMATIN_ORGANIZATION	0.0565733	1	2	0
GO_MESODERMAL_CELL_FATE_COMMITMENT	0.0565733	1	2	0
GO_REGULATION_OF_DEFENSE_RESPONSE_TO_BACTERIUM	0.0565733	1	2	0
GO_RAC_GUANYL_NUCLEOTIDE_EXCHANGE_FACTOR_ACTIVITY	0.0565733	1	2	0
GO_LIPASE_INHIBITOR_ACTIVITY	0.0565733	1	2	0
GO_TRANSFERASE_ACTIVITY_TRANSFERRING_AMINO_ACYL_GROUPS	0.0565733	1	2	0
GO_DOPAMINE_RECEPTOR_BINDING	0.0565733	1	2	0
GO_IMMUNE_RESPONSE_TO_TUMOR_CELL	0.0565733	1	2	0
GO_INTERLEUKIN_8_BIOSYNTHETIC_PROCESS	0.0565733	1	2	0
GO_ESTABLISHMENT_OF_PLANAR_POLARITY_OF_EMBRYONIC_EPITHELIUM	0.0565733	1	2	0
GO_CD4_POSITIVE_ALPHA_BETA_T_CELL_LINEAGE_COMMITMENT	0.0565733	1	2	0
GO_NOREPINEPHRINE_SECRETION	0.0565733	1	2	0
GO_NEGATIVE_REGULATION_OF_CYTOKINE_PRODUCTION_INVOLVED_IN_INFLAMMATORY_RESPONSE	0.0565733	1	2	0
GO_REGULATION_OF_FLAGELLATED_SPERM_MOTILITY	0.0565733	1	2	0
GO_MIDBRAIN_DOPAMINERGIC_NEURON_DIFFERENTIATION	0.0565733	1	2	0
GO_NUCLEOTIDE_DIPHOSPHATASE_ACTIVITY	0.0565733	1	2	0
GO_NADPH_REGENERATION	0.0565733	1	2	0
GO_DEOXYRIBONUCLEOSIDE_TRIPHOSPHATE_METABOLIC_PROCESS	0.0565733	1	2	0
GO_CGMP_METABOLIC_PROCESS	0.0565733	1	2	0
REACTOME_KERATAN_SULFATE_BIOSYNTHESIS	0.0567227	1	3	0
REACTOME_THE_ROLE_OF_NEF_IN_HIV_1_REPLICATION_AND_DISEASE_PATHOGENESIS	0.0567227	1	3	0
REACTOME_DNA_DAMAGE_TELOMERE_STRESS_INDUCED_SENESCENCE	0.0567227	1	3	0
GO_PROSTATE_GLAND_MORPHOGENESIS	0.0567227	1	3	0
GO_CELLULAR_MODIFIED_AMINO_ACID_CATABOLIC_PROCESS	0.0567227	1	3	0
GO_PROTEIN_LOCALIZATION_TO_CHROMOSOME_TELOMERIC_REGION	0.0567227	1	3	0
GO_REGULATION_OF_B_CELL_DIFFERENTIATION	0.0567227	1	3	0
GO_REGULATION_OF_CELLULAR_EXTRAVASATION	0.0567227	1	3	0
GO_HEART_FORMATION	0.0567227	1	3	0
GO_ISOPRENOID_BIOSYNTHETIC_PROCESS	0.0567227	1	3	0
GO_NEGATIVE_REGULATION_OF_MUSCLE_HYPERTROPHY	0.0567227	1	3	0
GO_RESPONSE_TO_OXYGEN_RADICAL	0.0567227	1	3	0
GO_RESPONSE_TO_GONADOTROPIN	0.0567227	1	3	0
GO_PEPTIDE_CATABOLIC_PROCESS	0.0567227	1	3	0
GO_REGULATION_OF_TRANSCRIPTION_INVOLVED_IN_G1_S_TRANSITION_OF_MITOTIC_CELL_CYCLE	0.0567227	1	3	0
GO_PHOSPHATIDYLINOSITOL_3_KINASE_COMPLEX	0.0567227	1	3	0
GO_T_HELPER_17_TYPE_IMMUNE_RESPONSE	0.0567227	1	3	0
GO_RESPONSE_TO_INTERLEUKIN_7	0.0567227	1	3	0
REACTOME_CARDIAC_CONDUCTION	0.0567376	1	11	0
GO_DIGESTION	0.0567376	1	11	0
GO_DRUG_CATABOLIC_PROCESS	0.0567376	1	11	0
GO_CALCIUM_ION_TRANSMEMBRANE_TRANSPORTER_ACTIVITY	0.0567376	1	11	0
GO_NEGATIVE_REGULATION_OF_MULTI_ORGANISM_PROCESS	0.0567445	1	16	0
Ferroptosis WP4313	0.0568202	1	4	0
Microglia Pathogen Phagocytosis Pathway WP3937	0.0568202	1	4	0
REACTOME_SIGNALING_BY_FGFR3	0.0568202	1	4	0
GO_ASTROCYTE_DEVELOPMENT	0.0568202	1	4	0
GO_RUFFLE_ASSEMBLY	0.0568202	1	4	0
GO_METAL_ION_HOMEOSTASIS	0.0571631	1	43	0
GO_METAL_ION_TRANSMEMBRANE_TRANSPORTER_ACTIVITY	0.058016	1	30	0
GO_NEGATIVE_REGULATION_OF_MUSCLE_CELL_DIFFERENTIATION	0.0581778	1	5	0
GO_CATECHOLAMINE_METABOLIC_PROCESS	0.0581778	1	5	0
GO_NEURAL_CREST_CELL_MIGRATION	0.0581778	1	5	0
GO_PLASMA_LIPOPROTEIN_PARTICLE_CLEARANCE	0.0581778	1	5	0
GO_ZYMOGEN_ACTIVATION	0.0581778	1	5	0
GO_SH3_SH2_ADAPTOR_ACTIVITY	0.0581778	1	5	0
GO_ENDOTHELIAL_CELL_APOPTOTIC_PROCESS	0.0581778	1	5	0
GO_VITAMIN_B6_BINDING	0.0581778	1	5	0
GO_POSITIVE_REGULATION_OF_DEVELOPMENTAL_PROCESS	0.0582492	1	82	0
GO_POSITIVE_REGULATION_OF_LYMPHOCYTE_DIFFERENTIATION	0.0582996	1	8	0
GO_BODY_FLUID_SECRETION	0.0582996	1	8	0
GO_TRANSFERASE_ACTIVITY_TRANSFERRING_GLYCOSYL_GROUPS	0.0587382	1	20	0
GO_RENAL_SYSTEM_DEVELOPMENT	0.0587945	1	21	0
GO_REGULATION_OF_RESPONSE_TO_WOUNDING	0.0591204	1	13	0
GO_HEPATICOBILIARY_SYSTEM_DEVELOPMENT	0.0593191	1	11	0
GO_REGULATION_OF_CELLULAR_CARBOHYDRATE_METABOLIC_PROCESS	0.0593191	1	11	0
GO_CELLULAR_RESPONSE_TO_ENDOGENOUS_STIMULUS	0.059398	1	86	0
HALLMARK_KRAS_SIGNALING_UP	0.0598602	1	15	0
GO_REGULATION_OF_OSTEOBLAST_DIFFERENTIATION	0.0603735	1	9	0
GO_NEGATIVE_REGULATION_OF_DNA_METABOLIC_PROCESS	0.0603735	1	9	0
GO_CELLULAR_DETOXIFICATION	0.0603735	1	9	0
GO_METAL_ION_TRANSPORT	0.0608376	1	56	0
GO_NEGATIVE_REGULATION_OF_RESPONSE_TO_EXTERNAL_STIMULUS	0.0610703	1	25	0
GO_POSITIVE_REGULATION_OF_DNA_BIOSYNTHETIC_PROCESS	0.0610785	1	6	0
GO_T_CELL_DIFFERENTIATION_INVOLVED_IN_IMMUNE_RESPONSE	0.0610785	1	6	0
GO_REGULATION_OF_SPROUTING_ANGIOGENESIS	0.0610785	1	6	0
GO_REGULATION_OF_LIPASE_ACTIVITY	0.0615495	1	8	0
GO_RESPONSE_TO_PEPTIDE_HORMONE	0.0616258	1	29	0
GO_IMPORT_INTO_CELL	0.0617239	1	45	0
GO_TISSUE_MORPHOGENESIS	0.061778	1	43	0
GO_TYROSINE_PHOSPHORYLATION_OF_STAT_PROTEIN	0.061941	1	7	0
Nucleotide-binding Oligomerization Domain (NOD) pathway WP1433	0.0620396	1	4	0
GO_DENDRITIC_CELL_DIFFERENTIATION	0.0620396	1	4	0
GO_STEM_CELL_DIVISION	0.0620396	1	4	0
GO_RESPONSE_TO_DEXAMETHASONE	0.0620396	1	4	0
GO_T_CELL_CYTOKINE_PRODUCTION	0.0620396	1	4	0
GO_EXTRACELLULAR_MATRIX_STRUCTURAL_CONSTITUENT_CONFERRING_TENSILE_STRENGTH	0.0620396	1	4	0
GO_CYTOKINE_RECEPTOR_BINDING	0.0623943	1	20	0
GO_NEGATIVE_REGULATION_OF_COAGULATION	0.0626801	1	5	0
GO_CELL_COMMUNICATION_INVOLVED_IN_CARDIAC_CONDUCTION	0.0626801	1	5	0
GO_BRUSH_BORDER_MEMBRANE	0.0626801	1	5	0
GO_MEIOTIC_CELL_CYCLE_PROCESS	0.0631009	1	14	0
GO_REGULATION_OF_OSSIFICATION	0.0631009	1	14	0
Statin Pathway WP430	0.0631761	1	3	0
REACTOME_DOWNSTREAM_SIGNAL_TRANSDUCTION	0.0631761	1	3	0
REACTOME_G1_S_SPECIFIC_TRANSCRIPTION	0.0631761	1	3	0
REACTOME_NEGATIVE_REGULATION_OF_FGFR3_SIGNALING	0.0631761	1	3	0
GO_REGULATION_OF_RUFFLE_ASSEMBLY	0.0631761	1	3	0
GO_MITOTIC_G2_M_TRANSITION_CHECKPOINT	0.0631761	1	3	0
GO_REGULATION_OF_MACROPHAGE_DERIVED_FOAM_CELL_DIFFERENTIATION	0.0631761	1	3	0
GO_REGULATION_OF_FIBROBLAST_GROWTH_FACTOR_RECEPTOR_SIGNALING_PATHWAY	0.0631761	1	3	0
GO_POSITIVE_REGULATION_OF_NATURAL_KILLER_CELL_MEDIATED_IMMUNITY	0.0631761	1	3	0
GO_CHONDROCYTE_DIFFERENTIATION_INVOLVED_IN_ENDOCHONDRAL_BONE_MORPHOGENESIS	0.0631761	1	3	0
GO_INTERLEUKIN_8_SECRETION	0.0631761	1	3	0
GO_POSITIVE_REGULATION_OF_CD4_POSITIVE_ALPHA_BETA_T_CELL_DIFFERENTIATION	0.0631761	1	3	0
GO_GLIAL_CELL_DEVELOPMENT	0.0634436	1	9	0
GO_DNA_MODIFICATION	0.0634436	1	9	0
GO_LEADING_EDGE_MEMBRANE	0.0639454	1	13	0
GO_HEART_PROCESS	0.0642805	1	20	0
GO_POSITIVE_REGULATION_OF_PRODUCTION_OF_MOLECULAR_MEDIATOR_OF_IMMUNE_RESPONSE	0.0649127	1	8	0
GO_POTASSIUM_CHANNEL_COMPLEX	0.0649127	1	8	0
GO_RESPONSE_TO_LEUKEMIA_INHIBITORY_FACTOR	0.0649127	1	8	0
KEGG_METABOLISM_OF_XENOBIOTICS_BY_CYTOCHROME_P450	0.0651543	1	6	0
GO_REGULATION_OF_PROTEIN_MATURATION	0.0651543	1	6	0
GO_POSITIVE_REGULATION_OF_TYROSINE_PHOSPHORYLATION_OF_STAT_PROTEIN	0.0651543	1	6	0
GO_NUCLEAR_RECEPTOR_TRANSCRIPTION_COACTIVATOR_ACTIVITY	0.0651543	1	6	0
GO_REGULATION_OF_IMMUNE_SYSTEM_PROCESS	0.0652198	1	90	0
Estrogen metabolism WP697	0.0653287	1	2	0
KEGG_PHENYLALANINE_METABOLISM	0.0653287	1	2	0
REACTOME_TIE2_SIGNALING	0.0653287	1	2	0
REACTOME_CROSSLINKING_OF_COLLAGEN_FIBRILS	0.0653287	1	2	0
REACTOME_AFLATOXIN_ACTIVATION_AND_DETOXIFICATION	0.0653287	1	2	0
GO_NEGATIVE_REGULATION_OF_ATPASE_ACTIVITY	0.0653287	1	2	0
GO_LEUKOTRIENE_BIOSYNTHETIC_PROCESS	0.0653287	1	2	0
GO_EMBRYONIC_DIGESTIVE_TRACT_MORPHOGENESIS	0.0653287	1	2	0
GO_NEGATIVE_REGULATION_OF_HISTONE_METHYLATION	0.0653287	1	2	0
GO_NEGATIVE_REGULATION_OF_INTERLEUKIN_10_PRODUCTION	0.0653287	1	2	0
GO_REGULATION_OF_B_CELL_APOPTOTIC_PROCESS	0.0653287	1	2	0
GO_PIRNA_METABOLIC_PROCESS	0.0653287	1	2	0
GO_NEGATIVE_REGULATION_OF_CELLULAR_SENESCENCE	0.0653287	1	2	0
GO_NEGATIVE_REGULATION_OF_DIGESTIVE_SYSTEM_PROCESS	0.0653287	1	2	0
GO_STRIATUM_DEVELOPMENT	0.0653287	1	2	0
GO_POSITIVE_REGULATION_OF_ENDOTHELIAL_CELL_APOPTOTIC_PROCESS	0.0653287	1	2	0
GO_REGULATION_OF_LIPOPROTEIN_PARTICLE_CLEARANCE	0.0653287	1	2	0
GO_MYELOID_DENDRITIC_CELL_DIFFERENTIATION	0.0653287	1	2	0
GO_CELLULAR_RESPONSE_TO_GONADOTROPIN_STIMULUS	0.0653287	1	2	0
GO_DNA_DAMAGE_RESPONSE_SIGNAL_TRANSDUCTION_RESULTING_IN_TRANSCRIPTION	0.0653287	1	2	0
GO_FILOPODIUM_MEMBRANE	0.0653287	1	2	0
GO_RETINOID_X_RECEPTOR_BINDING	0.0653287	1	2	0
GO_GROWTH_PLATE_CARTILAGE_MORPHOGENESIS	0.0653287	1	2	0
GO_SINGLE_STRANDED_VIRAL_RNA_REPLICATION_VIA_DOUBLE_STRANDED_DNA_INTERMEDIATE	0.0653287	1	2	0
GO_REGULATION_OF_KILLING_OF_CELLS_OF_OTHER_ORGANISM	0.0653287	1	2	0
GO_MAMMARY_GLAND_ALVEOLUS_DEVELOPMENT	0.0653287	1	2	0
GO_REGULATION_OF_EPITHELIAL_TUBE_FORMATION	0.0653287	1	2	0
GO_NEGATIVE_REGULATION_OF_DOUBLE_STRAND_BREAK_REPAIR_VIA_HOMOLOGOUS_RECOMBINATION	0.0653287	1	2	0
GO_POSITIVE_REGULATION_OF_FATTY_ACID_TRANSPORT	0.0653287	1	2	0
GO_POSTSYNAPTIC_CYTOSOL	0.0653287	1	2	0
GO_MEMBRANE_REGION	0.0653696	1	23	0
GO_REGULATION_OF_LIPID_BIOSYNTHETIC_PROCESS	0.0654731	1	14	0
GO_CELLULAR_RESPONSE_TO_CALCIUM_ION	0.0656376	1	7	0
GO_FIBROBLAST_PROLIFERATION	0.0656376	1	7	0
GO_CATALYTIC_ACTIVITY_ACTING_ON_DNA	0.0665976	1	15	0
GO_LEUKOCYTE_MEDIATED_IMMUNITY	0.0669713	1	49	0
GO_POSITIVE_REGULATION_OF_PROTEIN_SERINE_THREONINE_KINASE_ACTIVITY	0.0671598	1	23	0
GO_UROGENITAL_SYSTEM_DEVELOPMENT	0.0671598	1	23	0
Hematopoietic Stem Cell Differentiation WP2849	0.0673822	1	5	0
KEGG_STEROID_HORMONE_BIOSYNTHESIS	0.0673822	1	5	0
GO_REGULATION_OF_MONOOXYGENASE_ACTIVITY	0.0673822	1	5	0
GO_REGULATION_OF_KIDNEY_DEVELOPMENT	0.0673822	1	5	0
GO_CELLULAR_RESPONSE_TO_FATTY_ACID	0.0673822	1	5	0
GO_REGULATION_OF_LIPID_CATABOLIC_PROCESS	0.0673822	1	5	0
GO_ER_TO_GOLGI_TRANSPORT_VESICLE_MEMBRANE	0.0673822	1	5	0
GO_TERTIARY_GRANULE_LUMEN	0.0673822	1	5	0
Metabolic reprogramming in colon cancer WP4290	0.0675206	1	4	0
REACTOME_HOMOLOGOUS_DNA_PAIRING_AND_STRAND_EXCHANGE	0.0675206	1	4	0
GO_NUCLEAR_REPLICATION_FORK	0.0675206	1	4	0
GO_KINESIN_BINDING	0.0675206	1	4	0
GO_POSITIVE_REGULATION_OF_GLUCOSE_TRANSMEMBRANE_TRANSPORT	0.0675206	1	4	0
GO_REGULATION_OF_G_PROTEIN_COUPLED_RECEPTOR_SIGNALING_PATHWAY	0.0675283	1	11	0
GO_RESPONSE_TO_OXYGEN_CONTAINING_COMPOUND	0.0675662	1	99	0
GO_DNA_BIOSYNTHETIC_PROCESS	0.0679043	1	14	0
GO_RESPONSE_TO_TUMOR_NECROSIS_FACTOR	0.0679457	1	21	0
GO_NEGATIVE_REGULATION_OF_DEFENSE_RESPONSE	0.0689524	1	15	0
GO_COLLAGEN_BINDING	0.0693906	1	6	0
GO_CYTOKINE_MEDIATED_SIGNALING_PATHWAY	0.0695896	1	48	0
GO_DNA_GEOMETRIC_CHANGE	0.0698806	1	9	0
Oligodendrocyte Specification and differentiation(including remyelination), leading to Myelin Components for CNS WP4304	0.0699972	1	3	0
KEGG_ALANINE_ASPARTATE_AND_GLUTAMATE_METABOLISM	0.0699972	1	3	0
REACTOME_DOWNSTREAM_SIGNALING_OF_ACTIVATED_FGFR2	0.0699972	1	3	0
GO_REGULATION_OF_SMOOTH_MUSCLE_CELL_DIFFERENTIATION	0.0699972	1	3	0
GO_REGULATION_OF_MAST_CELL_ACTIVATION_INVOLVED_IN_IMMUNE_RESPONSE	0.0699972	1	3	0
GO_REGULATION_OF_FIBROBLAST_MIGRATION	0.0699972	1	3	0
GO_ORGAN_OR_TISSUE_SPECIFIC_IMMUNE_RESPONSE	0.0699972	1	3	0
GO_POSITIVE_REGULATION_OF_CELL_CYCLE_G2_M_PHASE_TRANSITION	0.0699972	1	3	0
GO_REGULATION_OF_GLIAL_CELL_PROLIFERATION	0.0699972	1	3	0
GO_REGULATION_OF_DEFENSE_RESPONSE_TO_VIRUS_BY_VIRUS	0.0699972	1	3	0
GO_PROTEIN_KINASE_C_SIGNALING	0.0699972	1	3	0
GO_VASODILATION	0.0699972	1	3	0
GO_REGULATION_OF_CELLULAR_RESPIRATION	0.0699972	1	3	0
GO_PHOSPHATIDYLSERINE_METABOLIC_PROCESS	0.0699972	1	3	0
GO_BETA_CATENIN_TCF_COMPLEX_ASSEMBLY	0.0699972	1	3	0
GO_NEGATIVE_REGULATION_OF_CALCIUM_MEDIATED_SIGNALING	0.0699972	1	3	0
GO_POSITIVE_REGULATION_OF_PRI_MIRNA_TRANSCRIPTION_BY_RNA_POLYMERASE_II	0.0699972	1	3	0
GO_ION_TRANSPORT	0.0700333	1	99	0
GO_CONTRACTILE_FIBER	0.0701055	1	17	0
GO_REGULATION_OF_CALCIUM_ION_TRANSPORT	0.0703122	1	18	0
GO_CELLULAR_RESPONSE_TO_LIPID	0.0706945	1	39	0
GO_REGULATION_OF_MULTI_ORGANISM_PROCESS	0.0708137	1	48	0
GO_ACTIN_CYTOSKELETON	0.0712095	1	33	0
GO_FATTY_ACID_METABOLIC_PROCESS	0.0712714	1	25	0
Pathways Regulating Hippo Signaling WP4540	0.0719812	1	8	0
GO_REGULATION_OF_RECEPTOR_MEDIATED_ENDOCYTOSIS	0.0719812	1	8	0
GO_SENSORY_PERCEPTION_OF_LIGHT_STIMULUS	0.0719988	1	16	0
GO_REGULATION_OF_METAL_ION_TRANSPORT	0.0722074	1	26	0
GO_REGULATION_OF_BLOOD_CIRCULATION	0.072219	1	20	0
GO_REGULATION_OF_TUMOR_NECROSIS_FACTOR_MEDIATED_SIGNALING_PATHWAY	0.0722838	1	5	0
GO_REGULATION_OF_POTASSIUM_ION_TRANSMEMBRANE_TRANSPORTER_ACTIVITY	0.0722838	1	5	0
GO_INOSITOL_PHOSPHATE_MEDIATED_SIGNALING	0.0722838	1	5	0
GO_POSITIVE_REGULATION_OF_MYELOID_LEUKOCYTE_DIFFERENTIATION	0.0722838	1	5	0
GO_CELLULAR_RESPONSE_TO_BIOTIC_STIMULUS	0.0723608	1	17	0
GO_MESENCHYME_DEVELOPMENT	0.0724367	1	19	0
GO_REGULATION_OF_GLUCOSE_METABOLIC_PROCESS	0.0732485	1	9	0
REACTOME_SIGNALING_BY_SCF_KIT	0.0732613	1	4	0
REACTOME_VOLTAGE_GATED_POTASSIUM_CHANNELS	0.0732613	1	4	0
GO_SULFUR_COMPOUND_TRANSPORT	0.0732613	1	4	0
GO_REGULATION_OF_CALCIUM_ION_DEPENDENT_EXOCYTOSIS	0.0732613	1	4	0
GO_ACTIVIN_RECEPTOR_SIGNALING_PATHWAY	0.0732613	1	4	0
GO_ESTABLISHMENT_OF_ENDOTHELIAL_BARRIER	0.0732613	1	4	0
Nuclear Receptors Meta-Pathway WP2882	0.073355	1	22	0
GO_LEUKOCYTE_HOMEOSTASIS	0.0734318	1	7	0
GO_RESPONSE_TO_LIPID	0.0734594	1	57	0
GO_POSITIVE_REGULATION_OF_BLOOD_CIRCULATION	0.0737876	1	6	0
GO_AMEBOIDAL_TYPE_CELL_MIGRATION	0.0739903	1	26	0
Extracellular vesicles in the crosstalk of cardiac cells WP4300	0.0746624	1	2	0
Serotonin Receptor 4/6/7 and NR3C Signaling WP734	0.0746624	1	2	0
REACTOME_OTHER_SEMAPHORIN_INTERACTIONS	0.0746624	1	2	0
REACTOME_EPHRIN_SIGNALING	0.0746624	1	2	0
REACTOME_VEGFR2_MEDIATED_CELL_PROLIFERATION	0.0746624	1	2	0
REACTOME_RHO_GTPASES_ACTIVATE_ROCKS	0.0746624	1	2	0
REACTOME_REGULATION_OF_TLR_BY_ENDOGENOUS_LIGAND	0.0746624	1	2	0
REACTOME_ASSEMBLY_OF_ACTIVE_LPL_AND_LIPC_LIPASE_COMPLEXES	0.0746624	1	2	0
REACTOME_METABOLISM_OF_COFACTORS	0.0746624	1	2	0
REACTOME_BIOSYNTHESIS_OF_SPECIALIZED_PRORESOLVING_MEDIATORS_SPMS	0.0746624	1	2	0
GO_REGULATION_OF_ICOSANOID_SECRETION	0.0746624	1	2	0
GO_REGULATION_OF_SKELETAL_MUSCLE_CELL_DIFFERENTIATION	0.0746624	1	2	0
GO_NEGATIVE_REGULATION_OF_TRANSLATIONAL_INITIATION	0.0746624	1	2	0
GO_WATER_TRANSPORT	0.0746624	1	2	0
GO_REGULATION_OF_GENE_EXPRESSION_BY_GENETIC_IMPRINTING	0.0746624	1	2	0
GO_NEGATIVE_REGULATION_OF_SYSTEMIC_ARTERIAL_BLOOD_PRESSURE	0.0746624	1	2	0
GO_N_ACETYLGLUCOSAMINE_METABOLIC_PROCESS	0.0746624	1	2	0
GO_POSITIVE_REGULATION_OF_T_HELPER_1_TYPE_IMMUNE_RESPONSE	0.0746624	1	2	0
GO_NEGATIVE_REGULATION_OF_T_CELL_APOPTOTIC_PROCESS	0.0746624	1	2	0
GO_RESPONSE_TO_HEPATOCYTE_GROWTH_FACTOR	0.0746624	1	2	0
GO_RESPONSE_TO_VITAMIN_A	0.0746624	1	2	0
GO_REGULATION_OF_MONOCYTE_DIFFERENTIATION	0.0746624	1	2	0
GO_NEGATIVE_REGULATION_OF_T_CELL_MEDIATED_IMMUNITY	0.0746624	1	2	0
GO_NEGATIVE_REGULATION_OF_CHEMOKINE_PRODUCTION	0.0746624	1	2	0
GO_CHRONIC_INFLAMMATORY_RESPONSE	0.0746624	1	2	0
GO_NOTOCHORD_DEVELOPMENT	0.0746624	1	2	0
GO_PARASYMPATHETIC_NERVOUS_SYSTEM_DEVELOPMENT	0.0746624	1	2	0
GO_FOLIC_ACID_METABOLIC_PROCESS	0.0746624	1	2	0
GO_THYROID_HORMONE_GENERATION	0.0746624	1	2	0
GO_ANCHORED_COMPONENT_OF_EXTERNAL_SIDE_OF_PLASMA_MEMBRANE	0.0746624	1	2	0
GO_POLE_PLASM	0.0746624	1	2	0
GO_ANION_CATION_SYMPORTER_ACTIVITY	0.0746624	1	2	0
GO_POLYPEPTIDE_N_ACETYLGALACTOSAMINYLTRANSFERASE_ACTIVITY	0.0746624	1	2	0
GO_EPHRIN_RECEPTOR_ACTIVITY	0.0746624	1	2	0
GO_NEGATIVE_REGULATION_OF_BONE_MINERALIZATION	0.0746624	1	2	0
GO_STRESS_GRANULE_ASSEMBLY	0.0746624	1	2	0
GO_KERATINOCYTE_MIGRATION	0.0746624	1	2	0
GO_INTERLEUKIN_6_MEDIATED_SIGNALING_PATHWAY	0.0746624	1	2	0
GO_GLOMERULAR_EPITHELIAL_CELL_DIFFERENTIATION	0.0746624	1	2	0
GO_DETECTION_OF_EXTERNAL_BIOTIC_STIMULUS	0.0746624	1	2	0
GO_HOST_CELL_PART	0.0746624	1	2	0
GO_REGULATION_OF_TRANSMEMBRANE_TRANSPORT	0.0748442	1	36	0
GO_REGULATION_OF_MUSCLE_CONTRACTION	0.0755642	1	12	0
GO_RESPONSE_TO_GROWTH_FACTOR	0.0756475	1	44	0
GO_ANTIGEN_PROCESSING_AND_PRESENTATION_OF_PEPTIDE_OR_POLYSACCHARIDE_ANTIGEN_VIA_MHC_CLASS_II	0.0756873	1	8	0
GO_DIGESTIVE_SYSTEM_PROCESS	0.0756873	1	8	0
HALLMARK_ANDROGEN_RESPONSE	0.0756873	1	8	0
GO_RESPONSE_TO_STEROID_HORMONE	0.0758033	1	26	0
GO_SECRETION	0.0759454	1	98	0
GO_ORGANIC_ACID_TRANSMEMBRANE_TRANSPORTER_ACTIVITY	0.0764445	1	11	0
GO_REGULATION_OF_LEUKOCYTE_DIFFERENTIATION	0.0767879	1	19	0
Gastric Cancer Network 2 WP2363	0.0771792	1	3	0
REACTOME_FORMATION_OF_THE_BETA_CATENIN_TCF_TRANSACTIVATING_COMPLEX	0.0771792	1	3	0
GO_REGULATION_OF_CELL_CYCLE_CHECKPOINT	0.0771792	1	3	0
GO_REGULATION_OF_MEIOTIC_NUCLEAR_DIVISION	0.0771792	1	3	0
GO_REPRODUCTIVE_BEHAVIOR	0.0771792	1	3	0
GO_MESODERMAL_CELL_DIFFERENTIATION	0.0771792	1	3	0
GO_RETINOIC_ACID_RECEPTOR_SIGNALING_PATHWAY	0.0771792	1	3	0
GO_GAP_JUNCTION	0.0771792	1	3	0
GO_NEUROPEPTIDE_RECEPTOR_BINDING	0.0771792	1	3	0
GO_FEMALE_MEIOTIC_NUCLEAR_DIVISION	0.0771792	1	3	0
GO_DIVALENT_INORGANIC_CATION_TRANSPORT	0.0772441	1	32	0
KEGG_ACUTE_MYELOID_LEUKEMIA	0.0773842	1	5	0
GO_POSITIVE_REGULATION_OF_EPITHELIAL_CELL_DIFFERENTIATION	0.0773842	1	5	0
GO_NEGATIVE_REGULATION_OF_REPRODUCTIVE_PROCESS	0.0773842	1	5	0
GO_NEGATIVE_REGULATION_OF_SMALL_GTPASE_MEDIATED_SIGNAL_TRANSDUCTION	0.0773842	1	5	0
GO_CLATHRIN_COATED_ENDOCYTIC_VESICLE	0.0773842	1	5	0
GO_SCAFFOLD_PROTEIN_BINDING	0.0773842	1	5	0
GO_POSITIVE_REGULATION_OF_CELLULAR_CARBOHYDRATE_METABOLIC_PROCESS	0.0773842	1	5	0
GO_INTERLEUKIN_12_PRODUCTION	0.0773842	1	5	0
Pathways in clear cell renal cell carcinoma WP4018	0.07753	1	7	0
KEGG_HEMATOPOIETIC_CELL_LINEAGE	0.07753	1	7	0
REACTOME_DNA_REPLICATION_PRE_INITIATION	0.07753	1	7	0
GO_ENERGY_RESERVE_METABOLIC_PROCESS	0.07753	1	7	0
GO_ANION_TRANSPORT	0.0777408	1	40	0
GO_REGULATION_OF_LEUKOCYTE_MIGRATION	0.0782275	1	14	0
GO_REGULATION_OF_DEFENSE_RESPONSE_TO_VIRUS	0.0783451	1	6	0
GO_SIGNAL_TRANSDUCTION_IN_ABSENCE_OF_LIGAND	0.0783451	1	6	0
GO_CELLULAR_RESPONSE_TO_NUTRIENT	0.0783451	1	6	0
GO_MYOSIN_BINDING	0.0783451	1	6	0
GO_RIBONUCLEOSIDE_METABOLIC_PROCESS	0.0783451	1	6	0
GO_RESPONSE_TO_XENOBIOTIC_STIMULUS	0.0785931	1	20	0
REACTOME_INTERLEUKIN_2_FAMILY_SIGNALING	0.0792594	1	4	0
REACTOME_COLLAGEN_CHAIN_TRIMERIZATION	0.0792594	1	4	0
GO_NEGATIVE_REGULATION_OF_FAT_CELL_DIFFERENTIATION	0.0792594	1	4	0
GO_REGULATION_OF_MEMBRANE_DEPOLARIZATION	0.0792594	1	4	0
GO_POSITIVE_REGULATION_OF_POTASSIUM_ION_TRANSPORT	0.0792594	1	4	0
GO_RNA_POLYMERASE_ACTIVITY	0.0792594	1	4	0
GO_SODIUM_CHANNEL_ACTIVITY	0.0792594	1	4	0
REACTOME_VISUAL_PHOTOTRANSDUCTION	0.0795084	1	8	0
GO_SEGMENTATION	0.0795084	1	8	0
GO_FEEDING_BEHAVIOR	0.0795084	1	8	0
GO_REGULATION_OF_POTASSIUM_ION_TRANSPORT	0.0795084	1	8	0
GO_ORGANIC_ACID_TRANSMEMBRANE_TRANSPORT	0.0802253	1	10	0
REACTOME_G_ALPHA_I_SIGNALLING_EVENTS	0.0802256	1	27	0
Wnt Signaling WP428	0.0802849	1	9	0
GO_NEURAL_TUBE_DEVELOPMENT	0.08152	1	12	0
GO_POSITIVE_REGULATION_OF_LEUKOCYTE_CHEMOTAXIS	0.0817624	1	7	0
[truncated: 3,182 more rows]

## Sheet: gsea_cluster_2
Gene Set	p.value	FDR	Num	log10(FDR)
HALLMARK_G2M_CHECKPOINT	1.78255e-63	2.26669e-59	61	58.6446
GO_MITOTIC_CELL_CYCLE	1.08121e-60	1.37476e-56	107	55.8618
HALLMARK_E2F_TARGETS	1.88595e-58	2.39779e-54	58	53.6202
REACTOME_CELL_CYCLE	1.70263e-57	2.16455e-53	86	52.6646
GO_CELL_CYCLE_PROCESS	6.12483e-56	7.78588e-52	116	51.1087
REACTOME_CELL_CYCLE_MITOTIC	1.01442e-55	1.28943e-51	78	50.8896
GO_CELL_CYCLE	4.14526e-55	5.26862e-51	131	50.2783
GO_CELL_DIVISION	1.80613e-52	2.29541e-48	80	47.6391
GO_CHROMOSOME_SEGREGATION	1.76896e-49	2.24799e-45	61	44.6482
GO_MITOTIC_NUCLEAR_DIVISION	2.76652e-45	3.51542e-41	54	40.454
GO_ORGANELLE_FISSION	2.41019e-44	3.06238e-40	65	39.5139
GO_SISTER_CHROMATID_SEGREGATION	5.59697e-42	7.11095e-38	45	37.1481
GO_MITOTIC_SISTER_CHROMATID_SEGREGATION	6.72374e-42	8.54184e-38	42	37.0684
GO_NUCLEAR_CHROMOSOME_SEGREGATION	6.07355e-41	7.71523e-37	50	36.1127
REACTOME_CELL_CYCLE_CHECKPOINTS	1.1355e-40	1.44231e-36	50	35.8409
GO_CHROMOSOME_CENTROMERIC_REGION	2.39294e-38	3.03928e-34	43	33.5172
GO_CHROMOSOMAL_REGION	7.47676e-38	9.49548e-34	52	33.0225
GO_CONDENSED_CHROMOSOME_CENTROMERIC_REGION	3.93621e-35	4.99859e-31	34	30.3012
GO_KINETOCHORE	3.48459e-34	4.42473e-30	35	29.3541
GO_SPINDLE	9.8378e-34	1.2491e-29	50	28.9034
GO_CONDENSED_CHROMOSOME	2.47526e-33	3.14259e-29	41	28.5027
REACTOME_M_PHASE	1.80633e-32	2.29313e-28	49	27.6396
REACTOME_RESOLUTION_OF_SISTER_CHROMATID_COHESION	2.7617e-32	3.5057e-28	33	27.4552
REACTOME_MITOTIC_PROMETAPHASE	6.20587e-32	7.87712e-28	39	27.1036
GO_CHROMOSOME_ORGANIZATION	1.36279e-30	1.72965e-26	79	25.762
REACTOME_MITOTIC_METAPHASE_AND_ANAPHASE	1.78012e-30	2.25915e-26	40	25.6461
REACTOME_MITOTIC_SPINDLE_CHECKPOINT	4.78669e-30	6.07431e-26	30	25.2165
GO_CELL_CYCLE_PHASE_TRANSITION	8.14189e-30	1.03312e-25	58	24.9858
REACTOME_RHO_GTPASES_ACTIVATE_FORMINS	1.29167e-26	1.63888e-22	30	21.7855
GO_REGULATION_OF_CELL_CYCLE	2.37083e-26	3.00787e-22	75	21.5217
GO_MICROTUBULE_CYTOSKELETON_ORGANIZATION_INVOLVED_IN_MITOSIS	7.66857e-26	9.72835e-22	29	21.012
REACTOME_SEPARATION_OF_SISTER_CHROMATIDS	8.47997e-26	1.07568e-21	33	20.9683
GO_DNA_CONFORMATION_CHANGE	4.75856e-25	6.03575e-21	36	20.2193
GO_CHROMOSOME	7.81654e-25	9.91372e-21	87	20.0038
GO_SPINDLE_ORGANIZATION	7.1407e-24	9.05583e-20	30	19.0431
GO_MICROTUBULE_CYTOSKELETON	1.83275e-23	2.32412e-19	72	18.6337
GO_REGULATION_OF_CHROMOSOME_SEGREGATION	4.04486e-23	5.12888e-19	24	18.29
GO_REGULATION_OF_CELL_CYCLE_PROCESS	4.73237e-23	6.00017e-19	56	18.2218
REACTOME_RHO_GTPASE_EFFECTORS	5.13475e-23	6.50983e-19	35	18.1864
HALLMARK_MITOTIC_SPINDLE	7.83781e-23	9.936e-19	31	18.0028
GO_MITOTIC_SPINDLE_ORGANIZATION	3.29405e-22	4.17554e-18	24	17.3793
GO_MITOTIC_SPINDLE	3.80102e-22	4.81779e-18	25	17.3172
REACTOME_SIGNALING_BY_RHO_GTPASES	1.41026e-21	1.78736e-17	40	16.7478
GO_REGULATION_OF_NUCLEAR_DIVISION	1.63842e-21	2.07637e-17	29	16.6827
GO_MEIOTIC_CELL_CYCLE_PROCESS	1.63842e-21	2.07637e-17	29	16.6827
GO_MICROTUBULE_BASED_PROCESS	2.38178e-21	3.01795e-17	54	16.5203
GO_MEIOTIC_CELL_CYCLE	3.53056e-21	4.47322e-17	32	16.3494
GO_REGULATION_OF_MITOTIC_CELL_CYCLE	4.17814e-21	5.29328e-17	49	16.2763
KEGG_CELL_CYCLE	1.6102e-20	2.0398e-16	24	15.6904
GO_MICROTUBULE_CYTOSKELETON_ORGANIZATION	4.05748e-20	5.1396e-16	45	15.2891
GO_CHROMOSOME_SEPARATION	3.65766e-19	4.63279e-15	20	14.3342
Cell Cycle WP179	1.89333e-18	2.39791e-14	22	13.6202
GO_REGULATION_OF_CHROMOSOME_SEPARATION	2.50051e-18	3.16664e-14	17	13.4994
GO_DNA_PACKAGING	3.04386e-18	3.85444e-14	23	13.414
GO_POSITIVE_REGULATION_OF_CELL_CYCLE_PROCESS	3.18547e-18	4.03344e-14	31	13.3943
Retinoblastoma Gene in Cancer WP2446	7.43367e-18	9.41177e-14	19	13.0263
GO_METAPHASE_ANAPHASE_TRANSITION_OF_CELL_CYCLE	1.2909e-17	1.63429e-13	16	12.7867
GO_REGULATION_OF_SISTER_CHROMATID_SEGREGATION	1.5485e-17	1.96025e-13	18	12.7077
GO_SPINDLE_POLE	1.90886e-17	2.41623e-13	24	12.6169
GO_CENTROMERE_COMPLEX_ASSEMBLY	2.73861e-17	3.46626e-13	14	12.4601
GO_POSITIVE_REGULATION_OF_CELL_CYCLE	3.72763e-17	4.71769e-13	34	12.3263
GO_MIDBODY	1.07606e-16	1.36175e-12	24	11.8659
GO_NEGATIVE_REGULATION_OF_CHROMOSOME_SEGREGATION	1.47666e-16	1.86857e-12	14	11.7285
GO_REGULATION_OF_CELL_CYCLE_PHASE_TRANSITION	1.80199e-16	2.28006e-12	36	11.6421
GO_METAPHASE_PLATE_CONGRESSION	4.8165e-16	6.09384e-12	15	11.2151
GO_DNA_REPLICATION_INDEPENDENT_NUCLEOSOME_ORGANIZATION	6.63631e-16	8.39559e-12	13	11.0759
GO_CHROMATIN_REMODELING_AT_CENTROMERE	1.07427e-15	1.35895e-11	12	10.8668
GO_SPINDLE_MICROTUBULE	1.19123e-15	1.50678e-11	15	10.8219
GO_CELL_CYCLE_CHECKPOINT	1.41939e-15	1.79524e-11	25	10.7459
GO_ATTACHMENT_OF_SPINDLE_MICROTUBULES_TO_KINETOCHORE	1.74699e-15	2.20942e-11	12	10.6557
GO_CELL_CYCLE_G1_S_PHASE_TRANSITION	1.86415e-15	2.35741e-11	27	10.6276
GO_CONDENSED_NUCLEAR_CHROMOSOME_CENTROMERIC_REGION	2.06232e-15	2.6078e-11	11	10.5837
REACTOME_MITOTIC_G1_PHASE_AND_G1_S_TRANSITION	3.38373e-15	4.27838e-11	21	10.3687
GO_CHROMOSOME_LOCALIZATION	3.76095e-15	4.75497e-11	16	10.3229
GO_NEGATIVE_REGULATION_OF_CELL_CYCLE	4.07948e-15	5.15728e-11	40	10.2876
GO_KINESIN_COMPLEX	4.80488e-15	6.07385e-11	14	10.2165
REACTOME_DEPOSITION_OF_NEW_CENPA_CONTAINING_NUCLEOSOMES_AT_THE_CENTROMERE	6.31088e-15	7.97695e-11	11	10.0982
GO_MICROTUBULE_ORGANIZING_CENTER	7.17322e-15	9.06623e-11	45	10.0426
REACTOME_POLO_LIKE_KINASE_MEDIATED_EVENTS	7.83973e-15	9.90785e-11	9	10.004
GO_CENTROSOME	7.85657e-15	9.92835e-11	39	10.0031
GO_NEGATIVE_REGULATION_OF_METAPHASE_ANAPHASE_TRANSITION_OF_CELL_CYCLE	1.02457e-14	1.29464e-10	12	9.88785
Gastric Cancer Network 1 WP2361	1.06109e-14	1.34068e-10	11	9.87267
GO_NEGATIVE_REGULATION_OF_NUCLEAR_DIVISION	2.05941e-14	2.60186e-10	14	9.58472
GO_MITOTIC_CELL_CYCLE_CHECKPOINT	2.6232e-14	3.31389e-10	21	9.47966
REACTOME_KINESINS	2.70617e-14	3.41843e-10	14	9.46617
GO_CELL_CYCLE_G2_M_PHASE_TRANSITION	2.88487e-14	3.64388e-10	26	9.43844
GO_SUPRAMOLECULAR_COMPLEX	4.46258e-14	5.63623e-10	59	9.24901
GO_MICROTUBULE	5.50317e-14	6.94995e-10	32	9.15802
REACTOME_CYCLIN_A_B1_B2_ASSOCIATED_EVENTS_DURING_G2_M_TRANSITION	6.09416e-14	7.69571e-10	10	9.11375
GO_SPINDLE_ASSEMBLY	1.13022e-13	1.42713e-09	17	8.84554
GO_CONDENSED_CHROMOSOME_OUTER_KINETOCHORE	1.26461e-13	1.5967e-09	8	8.79678
GO_MITOTIC_METAPHASE_PLATE_CONGRESSION	1.34883e-13	1.70289e-09	12	8.76881
GO_HISTONE_EXCHANGE	1.86946e-13	2.36e-09	12	8.62709
GO_DNA_REPLICATION	2.34228e-13	2.95666e-09	25	8.5292
GO_MITOTIC_CYTOKINESIS	2.52959e-13	3.19285e-09	14	8.49582
GO_MICROTUBULE_MOTOR_ACTIVITY	2.94401e-13	3.71563e-09	15	8.42997
GO_CONDENSED_NUCLEAR_CHROMOSOME_KINETOCHORE	3.11679e-13	3.93339e-09	8	8.40523
GO_KINETOCHORE_ORGANIZATION	3.21398e-13	4.05573e-09	9	8.39193
REACTOME_CHROMOSOME_MAINTENANCE	3.96466e-13	5.00261e-09	14	8.3008
GO_CYTOSKELETON_DEPENDENT_CYTOKINESIS	4.35128e-13	5.49001e-09	15	8.26043
GO_MICROTUBULE_ASSOCIATED_COMPLEX	4.53374e-13	5.71976e-09	19	8.24262
REACTOME_G2_M_CHECKPOINTS	5.7074e-13	7.19988e-09	18	8.14267
REACTOME_CONDENSATION_OF_PROMETAPHASE_CHROMOSOMES	6.7988e-13	8.57601e-09	7	8.06671
GO_PROTEIN_DNA_COMPLEX_SUBUNIT_ORGANIZATION	7.32269e-13	9.2361e-09	22	8.03451
GO_MEIOTIC_CHROMOSOME_SEGREGATION	7.66363e-13	9.66538e-09	15	8.01478
GO_CYTOKINESIS	1.08416e-12	1.36724e-08	19	7.86416
GO_REGULATION_OF_ORGANELLE_ORGANIZATION	1.29692e-12	1.63542e-08	55	7.78637
GO_MICROTUBULE_BINDING	2.50069e-12	3.15312e-08	23	7.50126
GO_NEGATIVE_REGULATION_OF_CHROMOSOME_ORGANIZATION	3.11369e-12	3.92574e-08	17	7.40608
KEGG_OOCYTE_MEIOSIS	3.12742e-12	3.94274e-08	16	7.4042
GO_NEGATIVE_REGULATION_OF_CELL_CYCLE_PROCESS	3.35193e-12	4.22544e-08	26	7.37413
GO_SPINDLE_MIDZONE	3.43553e-12	4.33049e-08	10	7.36346
GO_CONDENSED_NUCLEAR_CHROMOSOME	3.68197e-12	4.64076e-08	15	7.33341
GO_REGULATION_OF_CHROMOSOME_ORGANIZATION	4.47183e-12	5.63584e-08	26	7.24904
GO_MITOTIC_SPINDLE_ASSEMBLY	5.26739e-12	6.63796e-08	12	7.17797
GO_CYTOSKELETON_ORGANIZATION	7.00914e-12	8.83222e-08	56	7.05393
REACTOME_APC_C_MEDIATED_DEGRADATION_OF_CELL_CYCLE_PROTEINS	7.58904e-12	9.56219e-08	14	7.01944
GO_NEGATIVE_REGULATION_OF_MITOTIC_CELL_CYCLE	7.9512e-12	1.00177e-07	25	6.99923
REACTOME_ACTIVATION_OF_ATR_IN_RESPONSE_TO_REPLICATION_STRESS	9.83252e-12	1.2387e-07	10	6.90703
GO_CELLULAR_RESPONSE_TO_DNA_DAMAGE_STIMULUS	1.30155e-11	1.63957e-07	42	6.78527
GO_ATPASE_ACTIVITY	1.4811e-11	1.8656e-07	29	6.72918
REACTOME_G1_S_SPECIFIC_TRANSCRIPTION	1.62731e-11	2.0496e-07	9	6.68833
REACTOME_PHOSPHORYLATION_OF_EMI1	1.71033e-11	2.15399e-07	5	6.66676
GO_REPRODUCTION	1.92574e-11	2.42509e-07	58	6.61527
GO_CHROMATIN_ASSEMBLY	2.45768e-11	3.09471e-07	14	6.50938
Regulation of sister chromatid separation at the metaphase-anaphase transition WP4240	2.50595e-11	3.15525e-07	7	6.50097
GO_POSITIVE_REGULATION_OF_MITOTIC_CELL_CYCLE	3.70564e-11	4.6654e-07	17	6.33111
GO_NEGATIVE_REGULATION_OF_CELL_CYCLE_PHASE_TRANSITION	4.38684e-11	5.5226e-07	21	6.25786
GO_MOTOR_ACTIVITY	5.95913e-11	7.50135e-07	16	6.12486
REACTOME_COPI_DEPENDENT_GOLGI_TO_ER_RETROGRADE_TRAFFIC	6.20833e-11	7.81442e-07	14	6.1071
GO_CHROMOSOME_CONDENSATION	7.10094e-11	8.93725e-07	9	6.0488
GO_SISTER_CHROMATID_COHESION	7.72484e-11	9.72172e-07	11	6.01226
GO_DNA_METABOLIC_PROCESS	8.82352e-11	1.11035e-06	42	5.95454
REACTOME_MITOTIC_G2_G2_M_PHASES	8.8691e-11	1.116e-06	19	5.95234
GO_ADENYL_NUCLEOTIDE_BINDING	1.33034e-10	1.67384e-06	58	5.77629
REACTOME_S_PHASE	1.36243e-10	1.71407e-06	17	5.76597
GO_REGULATION_OF_CYTOKINESIS	1.62304e-10	2.04178e-06	13	5.68999
GO_ATP_DEPENDENT_CHROMATIN_REMODELING	1.75961e-10	2.21342e-06	12	5.65494
REACTOME_DNA_REPLICATION	2.44896e-10	3.0803e-06	15	5.51141
GO_POSITIVE_REGULATION_OF_CELL_CYCLE_PHASE_TRANSITION	2.5649e-10	3.22587e-06	13	5.49135
GO_NUCLEOSOME_ORGANIZATION	3.29134e-10	4.13918e-06	14	5.38309
GO_DNA_GEOMETRIC_CHANGE	3.7454e-10	4.70984e-06	14	5.32699
G1 to S cell cycle control WP45	4.04726e-10	5.08902e-06	11	5.29337
GO_CELL_CYCLE_DNA_REPLICATION	4.04726e-10	5.08902e-06	11	5.29337
GO_ANAPHASE_PROMOTING_COMPLEX_DEPENDENT_CATABOLIC_PROCESS	4.85706e-10	6.10629e-06	12	5.21422
GO_ESTABLISHMENT_OF_ORGANELLE_LOCALIZATION	5.16952e-10	6.49861e-06	26	5.18718
GO_DRUG_BINDING	5.30191e-10	6.6645e-06	61	5.17623
GO_ORGANELLE_LOCALIZATION	5.44145e-10	6.83936e-06	33	5.16498
GO_MEIOSIS_I_CELL_CYCLE_PROCESS	6.19691e-10	7.78828e-06	14	5.10856
GO_PROTEIN_LOCALIZATION_TO_CHROMOSOME_CENTROMERIC_REGION	7.28126e-10	9.15036e-06	7	5.03856
GO_CHROMATIN_ASSEMBLY_OR_DISASSEMBLY	7.90982e-10	9.93949e-06	14	5.00264
GO_REGULATION_OF_CYCLIN_DEPENDENT_PROTEIN_KINASE_ACTIVITY	8.00833e-10	1.00625e-05	13	4.9973
DNA Replication WP466	9.92272e-10	1.24669e-05	9	4.90424
GO_FEMALE_MEIOTIC_NUCLEAR_DIVISION	9.99668e-10	1.25588e-05	8	4.90105
KEGG_PROGESTERONE_MEDIATED_OOCYTE_MATURATION	1.05908e-09	1.33041e-05	12	4.87601
REACTOME_G2_M_DNA_REPLICATION_CHECKPOINT	1.07379e-09	1.34878e-05	4	4.87006
GO_CHROMOSOME_PASSENGER_COMPLEX	1.07379e-09	1.34878e-05	4	4.87006
GO_POLYMERIC_CYTOSKELETAL_FIBER	1.12237e-09	1.40959e-05	36	4.85091
GO_REGULATION_OF_UBIQUITIN_PROTEIN_LIGASE_ACTIVITY	1.12818e-09	1.41677e-05	7	4.8487
GO_TUBULIN_BINDING	1.30177e-09	1.63463e-05	23	4.78658
GO_DNA_HELICASE_ACTIVITY	1.42593e-09	1.7904e-05	11	4.74705
GO_REGULATION_OF_CELL_CYCLE_G2_M_PHASE_TRANSITION	1.45949e-09	1.83239e-05	18	4.73698
REACTOME_ACTIVATION_OF_THE_PRE_REPLICATIVE_COMPLEX	1.85877e-09	2.3335e-05	8	4.63199
GO_REGULATION_OF_CELL_DIVISION	1.93075e-09	2.42367e-05	16	4.61553
GO_DNA_DEPENDENT_DNA_REPLICATION	1.97423e-09	2.47806e-05	15	4.60589
GO_DNA_DEPENDENT_ATPASE_ACTIVITY	1.99118e-09	2.49913e-05	13	4.60221
GO_DNA_REPAIR	2.3048e-09	2.89252e-05	29	4.53872
GO_KINETOCHORE_ASSEMBLY	2.74058e-09	3.43916e-05	6	4.46355
GO_ESTABLISHMENT_OF_LOCALIZATION_IN_CELL	3.00158e-09	3.76638e-05	29	4.42408
BIOCARTA_RANMS_PATHWAY	3.40019e-09	4.26621e-05	5	4.36996
REACTOME_GOLGI_TO_ER_RETROGRADE_TRANSPORT	4.2679e-09	5.3545e-05	14	4.27128
HALLMARK_SPERMATOGENESIS	4.2679e-09	5.3545e-05	14	4.27128
REACTOME_FACTORS_INVOLVED_IN_MEGAKARYOCYTE_DEVELOPMENT_AND_PLATELET_PRODUCTION	4.31924e-09	5.41805e-05	15	4.26616
GO_PROTEIN_LOCALIZATION_TO_KINETOCHORE	4.59457e-09	5.76296e-05	6	4.23935
GO_DNA_STRAND_ELONGATION_INVOLVED_IN_DNA_REPLICATION	4.59457e-09	5.76296e-05	6	4.23935
GO_MITOTIC_CHROMOSOME_CONDENSATION	4.59457e-09	5.76296e-05	6	4.23935
GO_DNA_INTEGRITY_CHECKPOINT	5.21279e-09	6.53684e-05	15	4.18463
DNA IR-damage and cellular response via ATR WP4016	5.89205e-09	7.38804e-05	11	4.13147
REACTOME_G0_AND_EARLY_G1	7.29963e-09	9.15228e-05	7	4.03847
GO_SPINDLE_LOCALIZATION	7.57499e-09	9.49677e-05	9	4.02242
GO_ATPASE_ACTIVITY_COUPLED	7.777e-09	9.74925e-05	20	4.01103
GO_CYTOKINETIC_PROCESS	9.37819e-09	0.000117556	8	3.92976
GO_REGULATION_OF_TRANSCRIPTION_INVOLVED_IN_G1_S_TRANSITION_OF_MITOTIC_CELL_CYCLE	1.00765e-08	0.000126299	7	3.8986
REACTOME_UNWINDING_OF_DNA	1.45568e-08	0.00018244	5	3.73888
GO_REGULATION_OF_ATTACHMENT_OF_SPINDLE_MICROTUBULES_TO_KINETOCHORE	1.45568e-08	0.00018244	5	3.73888
GO_POSITIVE_REGULATION_OF_UBIQUITIN_PROTEIN_LIGASE_ACTIVITY	1.45568e-08	0.00018244	5	3.73888
GO_POSITIVE_REGULATION_OF_CELL_CYCLE_G2_M_PHASE_TRANSITION	1.84482e-08	0.000231155	7	3.6361
GO_CYCLIN_DEPENDENT_PROTEIN_KINASE_HOLOENZYME_COMPLEX	1.89091e-08	0.000236912	8	3.62541
REACTOME_ACTIVATION_OF_NIMA_KINASES_NEK9_NEK6_NEK7	2.1955e-08	0.000275052	4	3.56059
GO_ACTOMYOSIN_CONTRACTILE_RING_ORGANIZATION	2.1955e-08	0.000275052	4	3.56059
GO_MITOTIC_SPINDLE_MIDZONE_ASSEMBLY	2.1955e-08	0.000275052	4	3.56059
GO_DNA_RECOMBINATION	2.34817e-08	0.000294108	19	3.53149
GO_MITOTIC_SPINDLE_MIDZONE	2.66666e-08	0.000333973	5	3.47629
REACTOME_DNA_STRAND_ELONGATION	3.22325e-08	0.000403648	7	3.394
REACTOME_SUMOYLATION_OF_DNA_REPLICATION_PROTEINS	3.60118e-08	0.000450939	8	3.34588
GO_CHROMOCENTER	4.60326e-08	0.000576374	5	3.2393
GO_DOUBLE_STRAND_BREAK_REPAIR	5.05397e-08	0.000632757	17	3.19876
BIOCARTA_CELLCYCLE_PATHWAY	5.32787e-08	0.000666996	6	3.17588
GO_NUCLEAR_CHROMOSOME	5.35566e-08	0.000670422	45	3.17365
GO_PROTEIN_LOCALIZATION_TO_CHROMOSOME	5.67838e-08	0.000710763	10	3.14827
GO_CONDENSIN_COMPLEX	5.777e-08	0.000723049	4	3.14083
GO_ANAPHASE_PROMOTING_COMPLEX_BINDING	5.777e-08	0.000723049	4	3.14083
GO_GAMETE_GENERATION	6.35808e-08	0.00079565	31	3.09928
GO_ANTIGEN_PROCESSING_AND_PRESENTATION_OF_PEPTIDE_OR_POLYSACCHARIDE_ANTIGEN_VIA_MHC_CLASS_II	6.87183e-08	0.000859872	11	3.06557
GO_ESTABLISHMENT_OF_MITOTIC_SPINDLE_LOCALIZATION	6.91414e-08	0.000865097	7	3.06294
GO_DNA_STRAND_ELONGATION	7.41782e-08	0.000928044	6	3.03243
GO_DNA_REPLICATION_ORIGIN_BINDING	7.41782e-08	0.000928044	6	3.03243
REACTOME_TP53_REGULATES_TRANSCRIPTION_OF_CELL_CYCLE_GENES	7.88782e-08	0.000986688	8	3.00582
GO_REGULATION_OF_MEIOTIC_CELL_CYCLE	7.88782e-08	0.000986688	8	3.00582
GO_RIBONUCLEOTIDE_BINDING	8.87318e-08	0.00110977	59	2.95477
GO_CHROMOSOME_ORGANIZATION_INVOLVED_IN_MEIOTIC_CELL_CYCLE	1.00927e-07	0.00126219	9	2.89888
GO_NEGATIVE_REGULATION_OF_ORGANELLE_ORGANIZATION	1.5493e-07	0.0019374	21	2.71278
GO_MICROTUBULE_BASED_MOVEMENT	1.76422e-07	0.00220598	18	2.6564
GO_ORGANELLE_ASSEMBLY	1.78346e-07	0.00222985	34	2.65172
GO_HISTONE_KINASE_ACTIVITY	1.82086e-07	0.00227644	5	2.64274
miRNA Regulation of DNA Damage Response WP1530	2.05651e-07	0.00257085	9	2.58992
GO_POSITIVE_REGULATION_OF_CYTOKINESIS	2.10578e-07	0.00263222	7	2.57968
GO_CHROMATIN_REMODELING	2.17913e-07	0.00272369	13	2.56484
GO_REGULATION_OF_TRANSFERASE_ACTIVITY	2.382e-07	0.00297702	37	2.52622
GO_SPINDLE_ELONGATION	2.53118e-07	0.00316321	4	2.49987
GO_SPINDLE_MIDZONE_ASSEMBLY	2.53118e-07	0.00316321	4	2.49987
GO_MEIOSIS_II_CELL_CYCLE_PROCESS	2.53118e-07	0.00316321	4	2.49987
GO_CELL_CYCLE_ARREST	2.54987e-07	0.00318581	16	2.49678
GO_SIGNAL_TRANSDUCTION_INVOLVED_IN_CELL_CYCLE_CHECKPOINT	2.68935e-07	0.00335981	9	2.47369
REACTOME_G2_PHASE	3.31736e-07	0.00414404	3	2.38258
GO_MEIOTIC_SISTER_CHROMATID_COHESION_CENTROMERIC	3.31736e-07	0.00414404	3	2.38258
REACTOME_INITIATION_OF_NUCLEAR_ENVELOPE_NE_REFORMATION	3.88426e-07	0.00485144	5	2.31413
BIOCARTA_SRCRPTP_PATHWAY	4.579e-07	0.00571872	4	2.2427
BIOCARTA_PTC1_PATHWAY	4.579e-07	0.00571872	4	2.2427
GO_NEGATIVE_REGULATION_OF_MEIOTIC_NUCLEAR_DIVISION	4.579e-07	0.00571872	4	2.2427
GO_DOUBLE_STRAND_BREAK_REPAIR_VIA_BREAK_INDUCED_REPLICATION	4.579e-07	0.00571872	4	2.2427
GO_SEXUAL_REPRODUCTION	5.88411e-07	0.00734631	33	2.13393
GO_REGULATION_OF_MICROTUBULE_BASED_PROCESS	5.99614e-07	0.00748559	15	2.12577
REACTOME_MITOTIC_PROPHASE	7.25289e-07	0.00905378	9	2.04317
GO_MULTICELLULAR_ORGANISM_REPRODUCTION	7.32394e-07	0.00914174	33	2.03897
REACTOME_MHC_CLASS_II_ANTIGEN_PRESENTATION	7.56533e-07	0.00944229	11	2.02492
GO_MCM_COMPLEX	7.74574e-07	0.00966669	4	2.01472
GO_MITOTIC_NUCLEAR_ENVELOPE_DISASSEMBLY	7.74574e-07	0.00966669	4	2.01472
GO_CENTROMERIC_SISTER_CHROMATID_COHESION	7.74574e-07	0.00966669	4	2.01472
GO_CYCLIN_DEPENDENT_PROTEIN_SERINE_THREONINE_KINASE_REGULATOR_ACTIVITY	7.80353e-07	0.00973647	7	2.0116
GO_G1_DNA_DAMAGE_CHECKPOINT	8.54716e-07	0.0106634	8	1.9721
GO_MEIOTIC_CHROMOSOME_CONDENSATION	9.82493e-07	0.0122566	3	1.91163
GO_FEMALE_MEIOSIS_CHROMOSOME_SEGREGATION	9.82493e-07	0.0122566	3	1.91163
GO_SPINDLE_ASSEMBLY_INVOLVED_IN_MEIOSIS	9.82493e-07	0.0122566	3	1.91163
GO_MITOTIC_DNA_INTEGRITY_CHECKPOINT	1.07781e-06	0.0134424	10	1.87152
REACTOME_INTRA_GOLGI_AND_RETROGRADE_GOLGI_TO_ER_TRAFFIC	1.10135e-06	0.013735	14	1.86217
GO_CATALYTIC_ACTIVITY_ACTING_ON_DNA	1.10135e-06	0.013735	14	1.86217
GO_CELL_DIVISION_SITE	1.11662e-06	0.0139232	8	1.85626
REACTOME_DNA_REPLICATION_PRE_INITIATION	1.14121e-06	0.0142286	9	1.84684
REACTOME_CONDENSATION_OF_PROPHASE_CHROMOSOMES	1.24202e-06	0.0154842	4	1.81011
GO_MEIOTIC_SPINDLE_ORGANIZATION	1.24202e-06	0.0154842	4	1.81011
GO_ATTACHMENT_OF_MITOTIC_SPINDLE_MICROTUBULES_TO_KINETOCHORE	1.24202e-06	0.0154842	4	1.81011
GO_RETROGRADE_VESICLE_MEDIATED_TRANSPORT_GOLGI_TO_ENDOPLASMIC_RETICULUM	1.27308e-06	0.0158676	9	1.79949
GO_SUPRAMOLECULAR_POLYMER	1.35941e-06	0.0169423	36	1.77103
DNA Damage Response WP707	1.44512e-06	0.0180091	8	1.74451
GO_CLEAVAGE_FURROW	1.49386e-06	0.018615	7	1.73014
REACTOME_NUCLEAR_ENVELOPE_BREAKDOWN	1.74086e-06	0.0216911	7	1.66372
GO_REGULATION_OF_UBIQUITIN_PROTEIN_TRANSFERASE_ACTIVITY	1.74086e-06	0.0216911	7	1.66372
GO_MICROTUBULE_ORGANIZING_CENTER_ORGANIZATION	1.74699e-06	0.021764	11	1.66226
BIOCARTA_G2_PATHWAY	1.79976e-06	0.0224196	5	1.64937
GO_DNA_REPLICATION_INITIATION	1.84208e-06	0.022945	6	1.63931
GO_HISTONE_PHOSPHORYLATION	1.84208e-06	0.022945	6	1.63931
GO_FEMALE_GAMETE_GENERATION	1.8914e-06	0.0235555	11	1.62791
GO_RECOMBINATIONAL_REPAIR	1.8914e-06	0.0235555	11	1.62791
REACTOME_GOLGI_CISTERNAE_PERICENTRIOLAR_STACK_REORGANIZATION	1.90645e-06	0.0237391	4	1.62454
REACTOME_TP53_REGULATES_TRANSCRIPTION_OF_GENES_INVOLVED_IN_G1_CELL_CYCLE_ARREST	1.90645e-06	0.0237391	4	1.62454
GO_ESTABLISHMENT_OF_SPINDLE_ORIENTATION	2.22694e-06	0.0277254	6	1.55712
GO_PRE_REPLICATIVE_COMPLEX_ASSEMBLY_INVOLVED_IN_CELL_CYCLE_DNA_REPLICATION	2.26321e-06	0.0281747	3	1.55014
REACTOME_APC_CDC20_MEDIATED_DEGRADATION_OF_NEK2A	2.33602e-06	0.0290787	5	1.53642
REACTOME_REGULATION_OF_TP53_ACTIVITY_THROUGH_PHOSPHORYLATION	2.37989e-06	0.0296225	9	1.52838
GO_KINASE_BINDING	2.51815e-06	0.0313409	29	1.50389
REACTOME_DEPOLYMERISATION_OF_THE_NUCLEAR_LAMINA	2.82184e-06	0.0351178	4	1.45447
GO_3_5_DNA_HELICASE_ACTIVITY	2.82184e-06	0.0351178	4	1.45447
GO_MITOTIC_DNA_REPLICATION	2.82184e-06	0.0351178	4	1.45447
REACTOME_RESOLUTION_OF_D_LOOP_STRUCTURES_THROUGH_SYNTHESIS_DEPENDENT_STRAND_ANNEALING_SDSA	2.99569e-06	0.0372723	5	1.42861
GO_DNA_PACKAGING_COMPLEX	2.99569e-06	0.0372723	5	1.42861
GO_MITOTIC_SPINDLE_POLE	3.79944e-06	0.047265	5	1.32546
REACTOME_TRANSCRIPTION_OF_E2F_TARGETS_UNDER_NEGATIVE_CONTROL_BY_P107_RBL1_AND_P130_RBL2_IN_COMPLEX_WITH_HDAC1	4.0502e-06	0.0503804	4	1.29774
GO_MEMBRANE_DISASSEMBLY	4.0502e-06	0.0503804	4	1.29774
GO_NEGATIVE_REGULATION_OF_MEIOTIC_CELL_CYCLE	4.0502e-06	0.0503804	4	1.29774
GO_PROTEIN_LOCALIZATION_TO_CYTOSKELETON	4.07615e-06	0.050691	7	1.29507
REACTOME_DNA_REPAIR	4.36459e-06	0.0542736	16	1.26541
GO_DNA_REPLICATION_DEPENDENT_NUCLEOSOME_ORGANIZATION	4.46865e-06	0.0555632	3	1.25521
GO_FEMALE_MEIOSIS_I	4.46865e-06	0.0555632	3	1.25521
GO_MEIOTIC_CELL_CYCLE_PHASE_TRANSITION	4.46865e-06	0.0555632	3	1.25521
GO_MEIOTIC_SISTER_CHROMATID_SEGREGATION	4.46865e-06	0.0555632	3	1.25521
REACTOME_HOMOLOGOUS_DNA_PAIRING_AND_STRAND_EXCHANGE	4.50376e-06	0.0559817	6	1.25195
BIOCARTA_G1_PATHWAY	4.77018e-06	0.0592886	5	1.22703
GO_HYDROLASE_ACTIVITY_ACTING_ON_ACID_ANHYDRIDES	4.96092e-06	0.0616543	31	1.21004
GO_SINGLE_STRANDED_DNA_HELICASE_ACTIVITY	5.66191e-06	0.0703606	4	1.15267
REACTOME_G2_M_DNA_DAMAGE_CHECKPOINT	6.00435e-06	0.0746101	7	1.1272
GO_POSITIVE_REGULATION_OF_TRANSFERASE_ACTIVITY	6.39864e-06	0.0795031	26	1.09962
REACTOME_HOMOLOGY_DIRECTED_REPAIR	7.26083e-06	0.0902085	9	1.04475
GO_ATP_DEPENDENT_MICROTUBULE_MOTOR_ACTIVITY_PLUS_END_DIRECTED	7.31611e-06	0.0908881	5	1.04149
BIOCARTA_MCM_PATHWAY	7.73595e-06	0.096096	4	1.01729
REACTOME_TP53_REGULATES_TRANSCRIPTION_OF_GENES_INVOLVED_IN_G2_CELL_CYCLE_ARREST	7.73595e-06	0.096096	4	1.01729
GO_REGULATION_OF_CELL_CYCLE_ARREST	7.91167e-06	0.0982629	9	1.00761
BIOCARTA_CDC25_PATHWAY	7.94096e-06	0.0986188	3	1.00604
REACTOME_E2F_ENABLED_INHIBITION_OF_PRE_REPLICATION_COMPLEX_FORMATION	7.94096e-06	0.0986188	3	1.00604
GO_CYCLIN_DEPENDENT_PROTEIN_SERINE_THREONINE_KINASE_ACTIVATOR_ACTIVITY	7.94096e-06	0.0986188	3	1.00604
GO_HELICASE_ACTIVITY	8.60859e-06	0.106884	11	0.971086
GO_REGULATION_OF_DNA_REPLICATION	8.61231e-06	0.106922	9	0.970933
Gastric Cancer Network 2 WP2363	8.94926e-06	0.111096	5	0.954301
GO_REGULATION_OF_MEIOTIC_NUCLEAR_DIVISION	8.94926e-06	0.111096	5	0.954301
GO_SIGNAL_TRANSDUCTION_IN_RESPONSE_TO_DNA_DAMAGE	9.45633e-06	0.117372	10	0.930436
REACTOME_DNA_DOUBLE_STRAND_BREAK_REPAIR	1.01694e-05	0.126213	10	0.898897
REACTOME_PHOSPHORYLATION_OF_THE_APC_C	1.03601e-05	0.128568	4	0.890866
GO_SERINE_THREONINE_PROTEIN_KINASE_COMPLEX	1.0453e-05	0.129711	8	0.887024
GO_PROTEIN_KINASE_ACTIVITY	1.08464e-05	0.134582	24	0.871012
GO_ATP_DEPENDENT_MICROTUBULE_MOTOR_ACTIVITY	1.13117e-05	0.140344	6	0.852807
GO_CELLULAR_PROCESS_INVOLVED_IN_REPRODUCTION_IN_MULTICELLULAR_ORGANISM	1.14032e-05	0.141468	17	0.849341
GO_SINGLE_STRANDED_DNA_BINDING	1.29781e-05	0.160993	9	0.793193
GO_CELLULAR_PROTEIN_CONTAINING_COMPLEX_ASSEMBLY	1.30066e-05	0.161334	33	0.792274
REACTOME_MASTL_FACILITATES_MITOTIC_PROGRESSION	1.30662e-05	0.16206	3	0.790324
GO_POSITIVE_REGULATION_OF_CYCLIN_DEPENDENT_PROTEIN_KINASE_ACTIVITY	1.31005e-05	0.162473	5	0.78922
GO_POSITIVE_REGULATION_OF_UBIQUITIN_PROTEIN_TRANSFERASE_ACTIVITY	1.31005e-05	0.162473	5	0.78922
REACTOME_INHIBITION_OF_THE_PROTEOLYTIC_ACTIVITY_OF_APC_C_REQUIRED_FOR_THE_ONSET_OF_ANAPHASE_BY_MITOTIC_SPINDLE_CHECKPOINT_COMPONENTS	1.3631e-05	0.169024	4	0.772052
KEGG_P53_SIGNALING_PATHWAY	1.3664e-05	0.16942	7	0.771035
GO_REGULATION_OF_CELL_CYCLE_G1_S_PHASE_TRANSITION	1.43487e-05	0.177895	11	0.749837
GO_POSITIVE_REGULATION_OF_MITOTIC_NUCLEAR_DIVISION	1.49264e-05	0.185043	6	0.732727
GO_REPLICATION_FORK	1.52411e-05	0.188929	7	0.723702
REACTOME_RESOLUTION_OF_D_LOOP_STRUCTURES	1.56927e-05	0.194512	5	0.711055
GO_HIPPOCAMPAL_MOSSY_FIBER_TO_CA3_SYNAPSE	1.56927e-05	0.194512	5	0.711055
GO_INTERCELLULAR_BRIDGE	1.69685e-05	0.210291	7	0.67718
GO_ANTIGEN_PROCESSING_AND_PRESENTATION	1.73359e-05	0.214827	13	0.667912
GO_ANAPHASE_PROMOTING_COMPLEX	1.76544e-05	0.218756	4	0.66004
BIOCARTA_AKAP95_PATHWAY	2.02709e-05	0.251157	3	0.600055
GO_HISTONE_SERINE_PHOSPHORYLATION	2.02709e-05	0.251157	3	0.600055
GO_MEIOTIC_SPINDLE	2.02709e-05	0.251157	3	0.600055
REACTOME_AURKA_ACTIVATION_BY_TPX2	2.09198e-05	0.259134	7	0.586476
HALLMARK_ESTROGEN_RESPONSE_LATE	2.16067e-05	0.26762	12	0.572481
KEGG_DNA_REPLICATION	2.21174e-05	0.273924	5	0.56237
REACTOME_E2F_MEDIATED_REGULATION_OF_DNA_REPLICATION	2.25453e-05	0.279201	4	0.554082
GO_MITOTIC_SISTER_CHROMATID_COHESION	2.25453e-05	0.279201	4	0.554082
GO_MALE_GAMETE_GENERATION	2.6637e-05	0.32982	22	0.481723
REACTOME_NUCLEAR_ENVELOPE_NE_REASSEMBLY	2.82758e-05	0.350083	7	0.455829
REACTOME_APC_C_CDC20_MEDIATED_DEGRADATION_OF_CYCLIN_B	2.84278e-05	0.351937	4	0.453536
GO_MEIOTIC_CHROMOSOME_SEPARATION	2.84278e-05	0.351937	4	0.453536
GO_SIGNAL_TRANSDUCTION_BY_P53_CLASS_MEDIATOR	2.94882e-05	0.365005	14	0.437701
REACTOME_TRANSCRIPTIONAL_REGULATION_BY_TP53	3.05335e-05	0.377913	17	0.422608
GO_MULTI_ORGANISM_REPRODUCTIVE_PROCESS	3.08461e-05	0.381751	33	0.41822
GO_DEVELOPMENTAL_PROCESS_INVOLVED_IN_REPRODUCTION	3.18323e-05	0.393925	32	0.404587
GO_DNA_SECONDARY_STRUCTURE_BINDING	3.54352e-05	0.438475	4	0.358055
GO_HOMOLOGOUS_CHROMOSOME_SEGREGATION	3.58652e-05	0.44376	6	0.352851
GO_REGULATION_OF_CENTROSOME_CYCLE	4.02284e-05	0.497706	6	0.303027
GO_DNA_ENDOREDUPLICATION	4.09316e-05	0.506365	2	0.295536
GO_MITOCHONDRIAL_DNA_REPAIR	4.09316e-05	0.506365	2	0.295536
GO_PROTEIN_K27_LINKED_UBIQUITINATION	4.09316e-05	0.506365	2	0.295536
GO_POSITIVE_REGULATION_OF_MEIOTIC_CELL_CYCLE_PHASE_TRANSITION	4.09316e-05	0.506365	2	0.295536
GO_DNA_REPLICATION_PREINITIATION_COMPLEX	4.09316e-05	0.506365	2	0.295536
GO_POSITIVE_REGULATION_OF_MITOCHONDRIAL_ATP_SYNTHESIS_COUPLED_ELECTRON_TRANSPORT	4.09316e-05	0.506365	2	0.295536
GO_REGULATION_OF_GROOMING_BEHAVIOR	4.09316e-05	0.506365	2	0.295536
GO_CONDENSED_CHROMOSOME_INNER_KINETOCHORE	4.09316e-05	0.506365	2	0.295536
ATM Signaling Pathway WP2516	4.12788e-05	0.51033	5	0.292149
GO_POSITIVE_REGULATION_OF_CELL_CYCLE_ARREST	4.13466e-05	0.511127	7	0.291471
GO_PROTEIN_KINASE_COMPLEX	4.15357e-05	0.513423	8	0.289525
BIOCARTA_RB_PATHWAY	4.28089e-05	0.529118	3	0.276447
REACTOME_MITOTIC_TELOPHASE_CYTOKINESIS	4.28089e-05	0.529118	3	0.276447
REACTOME_CHK1_CHK2_CDS1_MEDIATED_INACTIVATION_OF_CYCLIN_B_CDK1_COMPLEX	4.28089e-05	0.529118	3	0.276447
GO_PROTEIN_LOCALIZATION_TO_CELL_CORTEX	4.28089e-05	0.529118	3	0.276447
GO_REGULATION_OF_POSTSYNAPTIC_SPECIALIZATION_ASSEMBLY	4.28089e-05	0.529118	3	0.276447
GO_OOCYTE_MATURATION	4.371e-05	0.540037	4	0.267576
GO_NUCLEAR_CHROMOSOME_TELOMERIC_REGION	4.48752e-05	0.554388	8	0.256186
GO_NEGATIVE_REGULATION_OF_CELLULAR_COMPONENT_ORGANIZATION	4.49321e-05	0.555046	25	0.255671
GO_CYTOSKELETAL_PROTEIN_BINDING	4.5042e-05	0.556359	32	0.254645
GO_REGULATION_OF_SPINDLE_ORGANIZATION	4.77028e-05	0.589178	5	0.229754
GO_NEGATIVE_REGULATION_OF_CELL_CYCLE_G1_S_PHASE_TRANSITION	4.84387e-05	0.598217	8	0.223141
GO_ANTIGEN_PROCESSING_AND_PRESENTATION_OF_PEPTIDE_ANTIGEN	5.29767e-05	0.654209	11	0.184283
GO_DNA_DAMAGE_RESPONSE_SIGNAL_TRANSDUCTION_BY_P53_CLASS_MEDIATOR	5.62858e-05	0.695017	8	0.158004
GO_REGULATION_OF_SPINDLE_CHECKPOINT	5.91699e-05	0.730571	3	0.136338
REACTOME_REGULATION_OF_TP53_ACTIVITY	6.10644e-05	0.753901	10	0.122686
GO_SYNAPTIC_VESICLE_MEMBRANE	6.51783e-05	0.804626	8	0.0944057
GO_POSITIVE_REGULATION_OF_NUCLEAR_DIVISION	6.9088e-05	0.852822	6	0.0691415
REACTOME_PROCESSING_OF_DNA_DOUBLE_STRAND_BREAK_ENDS	7.65098e-05	0.944361	6	0.0248621
miRNAs involved in DNA damage response WP1545	7.96601e-05	0.983165	3	0.00737342
GO_PREPULSE_INHIBITION	7.96601e-05	0.983165	3	0.00737342
GO_DNA_UNWINDING_INVOLVED_IN_DNA_REPLICATION	7.96601e-05	0.983165	3	0.00737342
GO_CENTROSOME_SEPARATION	7.96601e-05	0.983165	3	0.00737342
GO_REGULATION_OF_EXCITATORY_SYNAPSE_ASSEMBLY	7.96601e-05	0.983165	3	0.00737342
GO_SPINDLE_POLE_CENTROSOME	7.96601e-05	0.983165	3	0.00737342
GO_CHROMOSOME_TELOMERIC_REGION	7.97994e-05	0.984406	9	0.00682595
GO_FREE_UBIQUITIN_CHAIN_POLYMERIZATION	8.08808e-05	0.997664	2	0.00101553
GO_PROTEIN_K29_LINKED_UBIQUITINATION	8.08808e-05	0.997664	2	0.00101553
GO_REGULATION_OF_MITOTIC_CYTOKINESIS	8.08808e-05	0.997664	2	0.00101553
GO_POSITIVE_REGULATION_OF_GASTRO_INTESTINAL_SYSTEM_SMOOTH_MUSCLE_CONTRACTION	8.08808e-05	0.997664	2	0.00101553
GO_REGULATION_OF_CD40_SIGNALING_PATHWAY	8.08808e-05	0.997664	2	0.00101553
GO_HISTONE_SERINE_KINASE_ACTIVITY	8.08808e-05	0.997664	2	0.00101553
GO_KINETOCHORE_BINDING	8.08808e-05	0.997664	2	0.00101553
REACTOME_REGULATION_OF_PLK1_ACTIVITY_AT_G2_M_TRANSITION	8.28177e-05	1	7	0
GO_POSITIVE_REGULATION_OF_CELL_DIVISION	8.28177e-05	1	7	0
HALLMARK_MTORC1_SIGNALING	9.20461e-05	1	11	0
GO_MICROTUBULE_POLYMERIZATION_OR_DEPOLYMERIZATION	9.27171e-05	1	8	0
GO_CENTRIOLE	9.56748e-05	1	9	0
GO_CEREBRAL_CORTEX_DEVELOPMENT	9.92568e-05	1	8	0
REACTOME_HDR_THROUGH_HOMOLOGOUS_RECOMBINATION_HRR	0.000102767	1	6	0
BIOCARTA_EFP_PATHWAY	0.000104863	1	3	0
GO_DNA_REPLICATION_CHECKPOINT	0.000104863	1	3	0
GO_PRONUCLEUS	0.000104863	1	3	0
GO_REGULATION_OF_POSTSYNAPTIC_DENSITY_ORGANIZATION	0.000104863	1	3	0
GO_PARALLEL_FIBER_TO_PURKINJE_CELL_SYNAPSE	0.000104863	1	3	0
REACTOME_SWITCHING_OF_ORIGINS_TO_A_POST_REPLICATIVE_STATE	0.000105359	1	7	0
GO_EXIT_FROM_MITOSIS	0.00010972	1	4	0
REACTOME_ASSEMBLY_OF_THE_PRE_REPLICATIVE_COMPLEX	0.000112992	1	6	0
GO_REGULATION_OF_CYTOSKELETON_ORGANIZATION	0.000116549	1	20	0
GO_REGULATION_OF_DNA_DEPENDENT_DNA_REPLICATION	0.000118394	1	5	0
GO_CORTICAL_CYTOSKELETON_ORGANIZATION	0.000118394	1	5	0
GO_FLEMMING_BODY	0.000129099	1	4	0
GO_NEGATIVE_REGULATION_OF_CELL_DIVISION	0.000135387	1	3	0
GO_NEGATIVE_REGULATION_OF_CYTOKINESIS	0.000139844	1	2	0
GO_MEIOTIC_CELL_CYCLE_CHECKPOINT	0.000139844	1	2	0
GO_POSITIVE_REGULATION_OF_MAMMARY_GLAND_EPITHELIAL_CELL_PROLIFERATION	0.000139844	1	2	0
GO_CHROMOSOME_MOVEMENT_TOWARDS_SPINDLE_POLE	0.000139844	1	2	0
GO_POSITIVE_REGULATION_OF_SPINDLE_CHECKPOINT	0.000139844	1	2	0
GO_REGULATION_OF_MITOCHONDRIAL_ATP_SYNTHESIS_COUPLED_ELECTRON_TRANSPORT	0.000139844	1	2	0
GO_KINETOCHORE_MICROTUBULE	0.000139844	1	2	0
GO_AXON_HILLOCK	0.000139844	1	2	0
REACTOME_ORC1_REMOVAL_FROM_CHROMATIN	0.000148728	1	6	0
GO_OOCYTE_DIFFERENTIATION	0.000149213	1	5	0
GO_CENTRIOLAR_SATELLITE	0.000154085	1	7	0
REACTOME_APC_C_CDH1_MEDIATED_DEGRADATION_OF_CDC20_AND_OTHER_APC_C_CDH1_TARGETED_PROTEINS_IN_LATE_MITOSIS_EARLY_G1	0.000162492	1	6	0
GO_RESPONSE_TO_LEUKEMIA_INHIBITORY_FACTOR	0.000165767	1	7	0
GO_CELL	0.000169998	1	33	0
GO_CHROMATIN_ORGANIZATION	0.000171643	1	24	0
GO_REGULATION_OF_EXIT_FROM_MITOSIS	0.000171859	1	3	0
GO_VOCALIZATION_BEHAVIOR	0.000171859	1	3	0
GO_MICROTUBULE_END	0.000175618	1	4	0
GO_REGULATION_OF_PROTEIN_SERINE_THREONINE_KINASE_ACTIVITY	0.000196516	1	19	0
GO_INTERSTRAND_CROSS_LINK_REPAIR	0.000206988	1	5	0
GO_KINASE_ACTIVITY	0.000213938	1	25	0
REACTOME_TRANSCRIPTION_OF_E2F_TARGETS_UNDER_NEGATIVE_CONTROL_BY_DREAM_COMPLEX	0.000214925	1	3	0
GO_PERICENTRIC_HETEROCHROMATIN	0.000214925	1	3	0
BIOCARTA_BARD1_PATHWAY	0.000221069	1	2	0
GO_PROTEIN_K6_LINKED_UBIQUITINATION	0.000221069	1	2	0
GO_OBSERVATIONAL_LEARNING	0.000221069	1	2	0
GO_REPLICATION_FORK_PROTECTION_COMPLEX	0.000221069	1	2	0
GO_MITOTIC_SPINDLE_ASTRAL_MICROTUBULE	0.000221069	1	2	0
GO_BUBBLE_DNA_BINDING	0.000221069	1	2	0
GO_5_3_DNA_HELICASE_ACTIVITY	0.000221069	1	2	0
REACTOME_NUCLEAR_PORE_COMPLEX_NPC_DISASSEMBLY	0.000233942	1	4	0
GO_PROTEIN_SERINE_THREONINE_KINASE_ACTIVITY	0.000248928	1	17	0
DNA IR-Double Strand Breaks (DSBs) and cellular response via ATM WP3959	0.000254396	1	5	0
GO_REGULATION_OF_REPRODUCTIVE_PROCESS	0.000258201	1	9	0
GO_MALE_SEX_DIFFERENTIATION	0.000258201	1	9	0
GO_REGULATION_OF_KINASE_ACTIVITY	0.000274732	1	27	0
REACTOME_NEUREXINS_AND_NEUROLIGINS	0.000281096	1	5	0
REACTOME_HDR_THROUGH_SINGLE_STRAND_ANNEALING_SSA	0.000305931	1	4	0
GO_POSITIVE_REGULATION_OF_DNA_REPLICATION	0.000305931	1	4	0
GO_PROTEIN_CONTAINING_COMPLEX_ASSEMBLY	0.0003113	1	45	0
BIOCARTA_MPR_PATHWAY	0.000323506	1	3	0
GO_REGULATION_OF_SISTER_CHROMATID_COHESION	0.000323506	1	3	0
GO_HYALURONIC_ACID_BINDING	0.000323506	1	3	0
GO_POSTSYNAPTIC_SPECIALIZATION_ASSEMBLY	0.000323506	1	3	0
GO_POSITIVE_REGULATION_OF_MITOTIC_SISTER_CHROMATID_SEPARATION	0.000327633	1	2	0
GO_POSITIVE_REGULATION_OF_SYNAPSE_MATURATION	0.000327633	1	2	0
GO_POSITIVE_REGULATION_OF_CENTROSOME_DUPLICATION	0.000327633	1	2	0
GO_UBIQUITIN_RECYCLING	0.000327633	1	2	0
GO_NEURONAL_ACTION_POTENTIAL_PROPAGATION	0.000327633	1	2	0
GO_CEREBELLAR_GRANULAR_LAYER_MORPHOGENESIS	0.000327633	1	2	0
GO_REGULATION_OF_MITOTIC_CENTROSOME_SEPARATION	0.000327633	1	2	0
GO_POSITIVE_REGULATION_OF_CELLULAR_RESPIRATION	0.000327633	1	2	0
GO_POSITIVE_REGULATION_OF_CELL_CYCLE_CHECKPOINT	0.000327633	1	2	0
GO_NEGATIVE_REGULATION_OF_UBIQUITIN_PROTEIN_LIGASE_ACTIVITY	0.000327633	1	2	0
GO_REGULATION_OF_PROTEIN_LOCALIZATION_TO_CELL_CORTEX	0.000327633	1	2	0
GO_NUCLEAR_PERICENTRIC_HETEROCHROMATIN	0.000327633	1	2	0
GO_FLAP_ENDONUCLEASE_ACTIVITY	0.000327633	1	2	0
GO_PROTEIN_SERINE_THREONINE_KINASE_ACTIVATOR_ACTIVITY	0.000347661	1	4	0
REACTOME_NEURONAL_SYSTEM	0.000388731	1	16	0
GO_MITOCHONDRIAL_GENOME_MAINTENANCE	0.000390386	1	3	0
GO_MICROTUBULE_PLUS_END	0.000390386	1	3	0
REACTOME_FANCONI_ANEMIA_PATHWAY	0.000393558	1	4	0
GO_ESTABLISHMENT_OF_CELL_POLARITY	0.000418813	1	8	0
GO_OOGENESIS	0.000423624	1	6	0
REACTOME_CYCLIN_A_CDK2_ASSOCIATED_EVENTS_AT_S_PHASE_ENTRY	0.000455347	1	6	0
BIOCARTA_SKP2E2F_PATHWAY	0.000462448	1	2	0
GO_LEARNED_VOCALIZATION_BEHAVIOR_OR_VOCAL_LEARNING	0.000462448	1	2	0
GO_POSITIVE_REGULATION_OF_OXIDATIVE_PHOSPHORYLATION	0.000462448	1	2	0
GO_POSITIVE_REGULATION_OF_DOUBLE_STRAND_BREAK_REPAIR_VIA_HOMOLOGOUS_RECOMBINATION	0.000462448	1	2	0
GO_CONTRACTILE_RING	0.000462448	1	2	0
GO_GLUTAMATE_BINDING	0.000462448	1	2	0
GO_MITOTIC_CYTOKINETIC_PROCESS	0.000466588	1	3	0
GO_KINASE_REGULATOR_ACTIVITY	0.000489608	1	10	0
GO_STEM_CELL_DIVISION	0.000498908	1	4	0
REACTOME_SUMOYLATION	0.000507199	1	9	0
REACTOME_PROTEIN_PROTEIN_INTERACTIONS_AT_SYNAPSES	0.000524472	1	6	0
REACTOME_OTHER_INTERLEUKIN_SIGNALING	0.000552818	1	3	0
REACTOME_DISEASES_OF_PROGRAMMED_CELL_DEATH	0.000552818	1	3	0
GO_PROTEIN_LOCALIZATION_TO_CHROMATIN	0.000552818	1	3	0
GO_SOMATIC_STEM_CELL_DIVISION	0.000552818	1	3	0
GO_TRANSPORT_VESICLE_MEMBRANE	0.000553596	1	10	0
GO_NUCLEAR_REPLICATION_FORK	0.000558909	1	4	0
GO_MICROTUBULE_DEPOLYMERIZATION	0.000624167	1	4	0
GO_NUCLEAR_UBIQUITIN_LIGASE_COMPLEX	0.000624167	1	4	0
BIOCARTA_BTG2_PATHWAY	0.000628264	1	2	0
BIOCARTA_NPC_PATHWAY	0.000628264	1	2	0
REACTOME_CDC6_ASSOCIATION_WITH_THE_ORC_ORIGIN_COMPLEX	0.000628264	1	2	0
REACTOME_ESTABLISHMENT_OF_SISTER_CHROMATID_COHESION	0.000628264	1	2	0
GO_POSITIVE_REGULATION_OF_CHROMOSOME_SEPARATION	0.000628264	1	2	0
GO_NUCLEAR_LAMINA	0.000628264	1	2	0
GO_ASTER	0.000628264	1	2	0
GO_NEURAL_PRECURSOR_CELL_PROLIFERATION	0.000631012	1	8	0
REACTOME_CHOLESTEROL_BIOSYNTHESIS	0.000649791	1	3	0
GO_DEVELOPMENTAL_MATURATION	0.000655826	1	12	0
GO_TELOMERE_ORGANIZATION	0.000662813	1	8	0
Integrated Cancer Pathway WP1971	0.000694971	1	4	0
GO_SYNAPSE_MATURATION	0.000758226	1	3	0
GO_EXCITATORY_SYNAPSE_ASSEMBLY	0.000758226	1	3	0
GO_PLASMA_MEMBRANE_REGION	0.000808148	1	33	0
GO_POSITIVE_REGULATION_OF_DNA_DEPENDENT_DNA_REPLICATION	0.000827679	1	2	0
GO_VENTRICULAR_CARDIAC_MUSCLE_CELL_DEVELOPMENT	0.000827679	1	2	0
GO_XY_BODY	0.000827679	1	2	0
GO_COHESIN_COMPLEX	0.000827679	1	2	0
GO_L_SERINE_METABOLIC_PROCESS	0.000827679	1	2	0
GO_GASTRO_INTESTINAL_SYSTEM_SMOOTH_MUSCLE_CONTRACTION	0.000827679	1	2	0
GO_CD40_SIGNALING_PATHWAY	0.000827679	1	2	0
GO_POSITIVE_REGULATION_OF_CENTROSOME_CYCLE	0.000827679	1	2	0
GO_REGULATION_OF_GASTRIC_ACID_SECRETION	0.000827679	1	2	0
GO_SEMINIFEROUS_TUBULE_DEVELOPMENT	0.000827679	1	2	0
GO_INHIBITORY_SYNAPSE_ASSEMBLY	0.000827679	1	2	0
GO_NUCLEAR_PORE_NUCLEAR_BASKET	0.000827679	1	2	0
GO_INTRINSIC_COMPONENT_OF_SYNAPTIC_VESICLE_MEMBRANE	0.000854386	1	4	0
GO_STARTLE_RESPONSE	0.000878843	1	3	0
GO_POSITIVE_REGULATION_OF_CHROMOSOME_SEGREGATION	0.000878843	1	3	0
GO_ESTABLISHMENT_OR_MAINTENANCE_OF_CELL_POLARITY	0.000917293	1	10	0
REACTOME_DNA_DAMAGE_TELOMERE_STRESS_INDUCED_SENESCENCE	0.00101237	1	3	0
GO_MALE_MEIOTIC_NUCLEAR_DIVISION	0.00103955	1	4	0
BIOCARTA_P27_PATHWAY	0.00106314	1	2	0
GO_MITOCHONDRIAL_DNA_METABOLIC_PROCESS	0.00106314	1	2	0
GO_CEREBELLAR_GRANULAR_LAYER_DEVELOPMENT	0.00106314	1	2	0
GO_TROPHOBLAST_GIANT_CELL_DIFFERENTIATION	0.00106314	1	2	0
GO_FANCONI_ANAEMIA_NUCLEAR_COMPLEX	0.00106314	1	2	0
GO_CENTRIOLE_CENTRIOLE_COHESION	0.00106314	1	2	0
GO_SIGNAL_TRANSDUCTION_INVOLVED_IN_G2_DNA_DAMAGE_CHECKPOINT	0.00106314	1	2	0
GO_OUTWARD_RECTIFIER_POTASSIUM_CHANNEL_ACTIVITY	0.00106314	1	2	0
GO_CULLIN_RING_UBIQUITIN_LIGASE_COMPLEX	0.00110731	1	8	0
REACTOME_INTERCONVERSION_OF_NUCLEOTIDE_DI_AND_TRIPHOSPHATES	0.00115952	1	3	0
GO_PROTEIN_K11_LINKED_UBIQUITINATION	0.00115952	1	3	0
GO_NUCLEOBASE_CONTAINING_SMALL_MOLECULE_INTERCONVERSION	0.00115952	1	3	0
GO_NEGATIVE_REGULATION_OF_CELL_CYCLE_G2_M_PHASE_TRANSITION	0.00120238	1	6	0
GO_NUCLEAR_PERIPHERY	0.00120477	1	7	0
GO_REGULATION_OF_PROTEIN_MODIFICATION_PROCESS	0.0012499	1	45	0
GO_POSITIVE_REGULATION_OF_FIBROBLAST_PROLIFERATION	0.00125293	1	4	0
GO_ANATOMICAL_STRUCTURE_MATURATION	0.00131898	1	8	0
REACTOME_SYNTHESIS_OF_ACTIVE_UBIQUITIN_ROLES_OF_E1_AND_E2_ENZYMES	0.00132103	1	3	0
GO_RESPONSE_TO_MINERALOCORTICOID	0.00132103	1	3	0
GO_G2_DNA_DAMAGE_CHECKPOINT	0.00132103	1	3	0
GO_MICROTUBULE_ORGANIZING_CENTER_LOCALIZATION	0.00132103	1	3	0
H19 action Rb-E2F1 signaling and CDK-Beta-catenin activity WP3969	0.00133695	1	2	0
GO_POSITIVE_REGULATION_OF_MACROPHAGE_CHEMOTAXIS	0.00133695	1	2	0
GO_REGULATION_OF_SYNAPSE_MATURATION	0.00133695	1	2	0
GO_PHOTORECEPTOR_OUTER_SEGMENT_MEMBRANE	0.00133695	1	2	0
GO_GLYCINE_BINDING	0.00133695	1	2	0
GO_POSITIVE_REGULATION_OF_PROTEIN_LOCALIZATION_TO_NUCLEUS	0.00134924	1	5	0
GO_INTRASPECIES_INTERACTION_BETWEEN_ORGANISMS	0.00137098	1	4	0
GO_COCHLEA_DEVELOPMENT	0.00137098	1	4	0
GO_NUCLEAR_ENVELOPE_ORGANIZATION	0.00137098	1	4	0
GO_EXCITATORY_SYNAPSE	0.00137098	1	4	0
GO_POSITIVE_REGULATION_OF_SYNAPTIC_TRANSMISSION	0.00137669	1	8	0
GO_REGULATION_OF_DOUBLE_STRAND_BREAK_REPAIR	0.00144532	1	5	0
GO_SEX_DIFFERENTIATION	0.00147055	1	11	0
GO_SULFOTRANSFERASE_ACTIVITY	0.00149704	1	4	0
GO_HOMOLOGOUS_RECOMBINATION	0.00149704	1	4	0
GO_REGULATION_OF_CELL_CYCLE_CHECKPOINT	0.00149761	1	3	0
GO_POSTSYNAPSE_ASSEMBLY	0.00149761	1	3	0
HALLMARK_GLYCOLYSIS	0.00154544	1	9	0
GO_HEMATOPOIETIC_PROGENITOR_CELL_DIFFERENTIATION	0.00156212	1	8	0
GO_REGULATION_OF_SYNAPSE_ASSEMBLY	0.00159668	1	6	0
GO_ENSHEATHMENT_OF_NEURONS	0.0016112	1	7	0
GO_NEUROTRANSMITTER_SECRETION	0.00162821	1	8	0
GO_REGULATION_OF_MAMMARY_GLAND_EPITHELIAL_CELL_PROLIFERATION	0.00165127	1	2	0
GO_MECHANOSENSORY_BEHAVIOR	0.00165127	1	2	0
GO_FORMATION_OF_EXTRACHROMOSOMAL_CIRCULAR_DNA	0.00165127	1	2	0
GO_NEUROBLAST_DIVISION	0.00165127	1	2	0
GO_POSITIVE_REGULATION_OF_GLIAL_CELL_PROLIFERATION	0.00165127	1	2	0
REACTOME_THE_ROLE_OF_GTSE1_IN_G2_M_PROGRESSION_AFTER_G2_CHECKPOINT	0.00165306	1	5	0
GO_NEURON_APOPTOTIC_PROCESS	0.00167161	1	10	0
GO_PROTEIN_LOCALIZATION_TO_MICROTUBULE_ORGANIZING_CENTER	0.00168998	1	3	0
GO_POSITIVE_REGULATION_OF_DOUBLE_STRAND_BREAK_REPAIR	0.00168998	1	3	0
GO_PROTEIN_DEPOLYMERIZATION	0.00177996	1	6	0
GO_NUCLEAR_MATRIX	0.00177996	1	6	0
GO_PALLIUM_DEVELOPMENT	0.00184002	1	8	0
GO_INTEGRAL_COMPONENT_OF_SYNAPTIC_VESICLE_MEMBRANE	0.00189886	1	3	0
GO_TRANSPORT_VESICLE	0.00191267	1	14	0
BIOCARTA_P53_PATHWAY	0.00200814	1	2	0
GO_NEGATIVE_REGULATION_OF_INTERLEUKIN_12_PRODUCTION	0.00200814	1	2	0
GO_ENDODEOXYRIBONUCLEASE_ACTIVITY_PRODUCING_5_PHOSPHOMONOESTERS	0.00200814	1	2	0
GO_FOUR_WAY_JUNCTION_DNA_BINDING	0.00200814	1	2	0
GO_NEGATIVE_REGULATION_OF_UBIQUITIN_PROTEIN_TRANSFERASE_ACTIVITY	0.00200814	1	2	0
GO_POSITIVE_REGULATION_OF_MITOTIC_SISTER_CHROMATID_SEGREGATION	0.00200814	1	2	0
GO_MICROTUBULE_PLUS_END_BINDING	0.00200814	1	2	0
GO_CELL_MATURATION	0.00207332	1	8	0
GO_HISTONE_DEACETYLASE_BINDING	0.00208503	1	6	0
GO_CHROMATIN_BINDING	0.00209466	1	17	0
GO_REGULATION_OF_PHOSPHORUS_METABOLIC_PROCESS	0.00209968	1	43	0
REACTOME_HEMOSTASIS	0.00212167	1	19	0
GO_POSTSYNAPTIC_SPECIALIZATION_ORGANIZATION	0.00212495	1	3	0
GO_POSITIVE_REGULATION_OF_ORGANELLE_ORGANIZATION	0.00216245	1	19	0
KEGG_ACUTE_MYELOID_LEUKEMIA	0.00225871	1	4	0
GO_NEGATIVE_REGULATION_OF_REPRODUCTIVE_PROCESS	0.00225871	1	4	0
GO_POSITIVE_REGULATION_OF_KINASE_ACTIVITY	0.00229483	1	18	0
KEGG_STEROID_BIOSYNTHESIS	0.00240944	1	2	0
GO_SERINE_FAMILY_AMINO_ACID_BIOSYNTHETIC_PROCESS	0.00240944	1	2	0
GO_VENTRICULAR_CARDIAC_MUSCLE_CELL_DIFFERENTIATION	0.00240944	1	2	0
GO_POSITIVE_REGULATION_OF_TELOMERE_CAPPING	0.00240944	1	2	0
GO_GERM_CELL_NUCLEUS	0.00240944	1	2	0
GO_INHIBITORY_SYNAPSE	0.00240944	1	2	0
GO_MIDBODY_ABSCISSION	0.00240944	1	2	0
GO_UBIQUITIN_PROTEIN_TRANSFERASE_REGULATOR_ACTIVITY	0.00240944	1	2	0
GO_PROTEIN_DNA_COMPLEX	0.00242903	1	6	0
GO_VESICLE_MEDIATED_TRANSPORT_IN_SYNAPSE	0.00245873	1	9	0
GO_TELENCEPHALON_DEVELOPMENT	0.00254024	1	10	0
GO_REGULATION_OF_GLIOGENESIS	0.0025529	1	6	0
GO_EXOCYTIC_VESICLE	0.00263135	1	9	0
GO_CELLULAR_RESPONSE_TO_ESTRADIOL_STIMULUS	0.00263156	1	3	0
GO_PROTEIN_PHOSPHORYLATION	0.00265519	1	46	0
GO_TRANSFERASE_COMPLEX_TRANSFERRING_PHOSPHORUS_CONTAINING_GROUPS	0.0027015	1	10	0
REACTOME_SCF_SKP2_MEDIATED_DEGRADATION_OF_P27_P21	0.00283266	1	4	0
GO_POSITIVE_REGULATION_OF_NERVOUS_SYSTEM_DEVELOPMENT	0.00283969	1	17	0
GO_MODULATION_BY_VIRUS_OF_HOST_CELLULAR_PROCESS	0.00285696	1	2	0
GO_KINASE_ACTIVATOR_ACTIVITY	0.00288036	1	5	0
REACTOME_REGULATION_OF_TP53_EXPRESSION_AND_DEGRADATION	0.00291345	1	3	0
GO_PHOTORECEPTOR_CELL_MAINTENANCE	0.00291345	1	3	0
GO_SCHWANN_CELL_DIFFERENTIATION	0.00291345	1	3	0
GO_SERINE_FAMILY_AMINO_ACID_METABOLIC_PROCESS	0.00291345	1	3	0
GO_REGULATION_OF_DNA_METABOLIC_PROCESS	0.00308779	1	12	0
GO_POSITIVE_REGULATION_OF_NERVOUS_SYSTEM_PROCESS	0.00326956	1	4	0
GO_REGULATION_OF_TELOMERE_MAINTENANCE_VIA_TELOMERE_LENGTHENING	0.00326956	1	4	0
GO_DEVELOPMENT_OF_PRIMARY_SEXUAL_CHARACTERISTICS	0.0033134	1	9	0
REACTOME_CONVERSION_FROM_APC_C_CDC20_TO_APC_C_CDH1_IN_LATE_ANAPHASE	0.00335234	1	2	0
REACTOME_RHO_GTPASES_ACTIVATE_CIT	0.00335234	1	2	0
GO_NEGATIVE_REGULATION_OF_DNA_DEPENDENT_DNA_REPLICATION	0.00335234	1	2	0
GO_RESPONSE_TO_MAGNESIUM_ION	0.00335234	1	2	0
GO_POSITIVE_REGULATION_OF_TRANSFORMING_GROWTH_FACTOR_BETA_PRODUCTION	0.00335234	1	2	0
GO_GROOMING_BEHAVIOR	0.00335234	1	2	0
GO_DENSE_CORE_GRANULE	0.00335234	1	2	0
GO_GASTRIC_ACID_SECRETION	0.00335234	1	2	0
GO_GLOMERULAR_EPITHELIAL_CELL_DIFFERENTIATION	0.00335234	1	2	0
GO_IONOTROPIC_GLUTAMATE_RECEPTOR_ACTIVITY	0.00335234	1	2	0
GO_DNA_DAMAGE_RESPONSE_DETECTION_OF_DNA_DAMAGE	0.0035378	1	3	0
GO_TRANSFERASE_ACTIVITY_TRANSFERRING_PHOSPHORUS_CONTAINING_GROUPS	0.00365135	1	25	0
GO_FOREBRAIN_DEVELOPMENT	0.00366727	1	13	0
GO_SYNAPTIC_SIGNALING	0.00368321	1	21	0
Bladder Cancer WP2828	0.00388156	1	3	0
GO_CENTRIOLE_ASSEMBLY	0.00388156	1	3	0
Glutathione metabolism WP100	0.00389712	1	2	0
BIOCARTA_STATHMIN_PATHWAY	0.00389712	1	2	0
REACTOME_LAGGING_STRAND_SYNTHESIS	0.00389712	1	2	0
GO_ASYMMETRIC_CELL_DIVISION	0.00389712	1	2	0
GO_RESPONSE_TO_CORTICOSTERONE	0.00389712	1	2	0
GO_NLS_BEARING_PROTEIN_IMPORT_INTO_NUCLEUS	0.00389712	1	2	0
GO_PROTEIN_KINASE_A_REGULATORY_SUBUNIT_BINDING	0.00389712	1	2	0
GO_DNA_BINDING_BENDING	0.00389712	1	2	0
GO_BLOOD_VESSEL_ENDOTHELIAL_CELL_PROLIFERATION_INVOLVED_IN_SPROUTING_ANGIOGENESIS	0.00389712	1	2	0
GO_DOUBLE_STRANDED_DNA_BINDING	0.00396712	1	26	0
GO_UBIQUITIN_LIKE_PROTEIN_CONJUGATING_ENZYME_ACTIVITY	0.00424726	1	3	0
GO_POSITIVE_REGULATION_OF_SYNAPSE_ASSEMBLY	0.00428554	1	4	0
GO_CALCIUM_ION_REGULATED_EXOCYTOSIS	0.00428554	1	4	0
GO_MULTI_ORGANISM_BEHAVIOR	0.00428554	1	4	0
GO_PROTEASOMAL_PROTEIN_CATABOLIC_PROCESS	0.0044336	1	15	0
GO_ALPHA_AMINO_ACID_METABOLIC_PROCESS	0.00444199	1	8	0
GO_DNA_POLYMERASE_COMPLEX	0.00449272	1	2	0
GO_GTP_RHO_BINDING	0.00449272	1	2	0
GO_REGULATION_OF_SMAD_PROTEIN_SIGNAL_TRANSDUCTION	0.00449272	1	2	0
GO_POSITIVE_REGULATION_OF_MACROPHAGE_MIGRATION	0.00449272	1	2	0
GO_CENTROSOME_DUPLICATION	0.00457109	1	4	0
GO_HISTONE_BINDING	0.00459267	1	8	0
KEGG_BLADDER_CANCER	0.0046355	1	3	0
GO_REGULATION_OF_MYELINATION	0.0046355	1	3	0
GO_CELL_CORTEX_REGION	0.0046355	1	3	0
HALLMARK_MYC_TARGETS_V1	0.00474729	1	8	0
GO_PROTEIN_LOCALIZATION_TO_ORGANELLE	0.0048405	1	25	0
GO_TIGHT_JUNCTION	0.00484763	1	6	0
AMP-activated Protein Kinase (AMPK) Signaling WP1403	0.00486992	1	4	0
GO_REGULATION_OF_GLIAL_CELL_DIFFERENTIATION	0.00486992	1	4	0
GO_PERINUCLEAR_REGION_OF_CYTOPLASM	0.00488072	1	20	0
GO_REGULATION_OF_CENTROSOME_DUPLICATION	0.00504692	1	3	0
GO_MACROPHAGE_DIFFERENTIATION	0.00504692	1	3	0
BIOCARTA_CASPASE_PATHWAY	0.00514045	1	2	0
BIOCARTA_ATRBRCA_PATHWAY	0.00514045	1	2	0
GO_REGULATION_OF_CELL_MATURATION	0.00514045	1	2	0
GO_GLUTAMINE_METABOLIC_PROCESS	0.00514045	1	2	0
GO_REGULATION_OF_CENTRIOLE_REPLICATION	0.00514045	1	2	0
GO_ASPARTATE_FAMILY_AMINO_ACID_CATABOLIC_PROCESS	0.00514045	1	2	0
GO_REGULATION_OF_DNA_METHYLATION	0.00514045	1	2	0
GO_NEURONAL_STEM_CELL_POPULATION_MAINTENANCE	0.00514045	1	2	0
GO_GLOMERULAR_EPITHELIUM_DEVELOPMENT	0.00514045	1	2	0
GO_RESPONSE_TO_LEPTIN	0.00514045	1	2	0
GO_TRANSMISSION_OF_NERVE_IMPULSE	0.00518235	1	4	0
GO_CELLULAR_RESPONSE_TO_RETINOIC_ACID	0.00518235	1	4	0
GO_CYTOPLASMIC_MICROTUBULE	0.00518235	1	4	0
GO_SYNAPTIC_MEMBRANE	0.00526383	1	14	0
REACTOME_TELOMERE_MAINTENANCE	0.00548212	1	3	0
REACTOME_EXTENSION_OF_TELOMERES	0.00548212	1	3	0
REACTOME_CYCLIN_D_ASSOCIATED_EVENTS_IN_G1	0.00548212	1	3	0
GO_NEGATIVE_REGULATION_OF_FAT_CELL_DIFFERENTIATION	0.00548212	1	3	0
GO_PROTEIN_SERINE_THREONINE_TYROSINE_KINASE_ACTIVITY	0.00548212	1	3	0
GO_REGULATION_OF_TRANS_SYNAPTIC_SIGNALING	0.00571134	1	14	0
KEGG_MISMATCH_REPAIR	0.00584153	1	2	0
REACTOME_LONG_TERM_POTENTIATION	0.00584153	1	2	0
GO_NEGATIVE_REGULATION_OF_CELL_AGING	0.00584153	1	2	0
GO_SYNAPTONEMAL_COMPLEX_ORGANIZATION	0.00584153	1	2	0
GO_POSITIVE_REGULATION_OF_OLIGODENDROCYTE_DIFFERENTIATION	0.00584153	1	2	0
GO_GLUTAMINE_FAMILY_AMINO_ACID_METABOLIC_PROCESS	0.00584931	1	4	0
GO_POSITIVE_REGULATION_OF_GLIOGENESIS	0.00584931	1	4	0
GO_TRANSFERASE_ACTIVITY_TRANSFERRING_SULFUR_CONTAINING_GROUPS	0.00584931	1	4	0
ATM Signaling Network in Development and Disease WP3878	0.00594168	1	3	0
REACTOME_BASE_EXCISION_REPAIR	0.00594168	1	3	0
GO_REGULATION_OF_DOUBLE_STRAND_BREAK_REPAIR_VIA_HOMOLOGOUS_RECOMBINATION	0.00594168	1	3	0
GO_PEPTIDYL_CYSTEINE_MODIFICATION	0.00594168	1	3	0
GO_POSITIVE_REGULATION_OF_MUSCLE_CONTRACTION	0.00594168	1	3	0
GO_GLIAL_CELL_PROLIFERATION	0.00594168	1	3	0
GO_POSITIVE_REGULATION_OF_ATP_METABOLIC_PROCESS	0.00594168	1	3	0
GO_GLIOGENESIS	0.00611556	1	10	0
GO_NEUROGENESIS	0.00620817	1	38	0
Wnt Signaling Pathway and Pluripotency WP399	0.00628557	1	5	0
Regulation of Microtubule Cytoskeleton WP2038	0.00642618	1	3	0
GO_CEREBELLAR_CORTEX_DEVELOPMENT	0.00642618	1	3	0
GO_POSITIVE_REGULATION_OF_CELL_CYCLE_G1_S_PHASE_TRANSITION	0.00642618	1	3	0
GO_NUCLEOLUS	0.0064944	1	24	0
GO_ANIMAL_ORGAN_REGENERATION	0.00657453	1	4	0
GO_NEGATIVE_REGULATION_OF_CELL_JUNCTION_ASSEMBLY	0.00659707	1	2	0
GO_POSITIVE_REGULATION_OF_MEIOTIC_CELL_CYCLE	0.00659707	1	2	0
GO_POSITIVE_REGULATION_OF_HEART_RATE	0.00659707	1	2	0
GO_REGULATION_OF_MACROPHAGE_CHEMOTAXIS	0.00659707	1	2	0
GO_MALE_MEIOSIS_I	0.00659707	1	2	0
GO_CEREBELLAR_PURKINJE_CELL_LAYER_DEVELOPMENT	0.00659707	1	2	0
GO_PLASMINOGEN_ACTIVATION	0.00659707	1	2	0
GO_REGULATION_OF_NERVOUS_SYSTEM_DEVELOPMENT	0.00667162	1	24	0
GO_RESPONSE_TO_UV	0.00671486	1	6	0
KEGG_GLUTATHIONE_METABOLISM	0.00693619	1	3	0
GO_RESPONSE_TO_AMINE	0.00693619	1	3	0
GO_NEURON_MATURATION	0.00693619	1	3	0
GO_SYNAPSIS	0.00693619	1	3	0
GO_POSITIVE_REGULATION_OF_CHROMOSOME_ORGANIZATION	0.00703673	1	7	0
GO_RHO_GTPASE_BINDING	0.00703673	1	7	0
GO_GERM_CELL_DEVELOPMENT	0.00715838	1	9	0
MTHFR deficiency WP4288	0.00740806	1	2	0
REACTOME_RESOLUTION_OF_AP_SITES_VIA_THE_MULTIPLE_NUCLEOTIDE_PATCH_REPLACEMENT_PATHWAY	0.00740806	1	2	0
REACTOME_PHASE_2_PLATEAU_PHASE	0.00740806	1	2	0
GO_POSITIVE_REGULATION_OF_CARDIAC_MUSCLE_CELL_PROLIFERATION	0.00740806	1	2	0
GO_DNA_DOUBLE_STRAND_BREAK_PROCESSING	0.00740806	1	2	0
GO_SEX_CHROMOSOME	0.00740806	1	2	0
GO_POSITIVE_REGULATION_OF_ORGAN_GROWTH	0.00747225	1	3	0
GO_REGULATION_OF_TELOMERASE_ACTIVITY	0.00747225	1	3	0
GO_SIGNAL_RELEASE	0.00752555	1	14	0
GO_GLIAL_CELL_DIFFERENTIATION	0.00758835	1	8	0
GO_ENZYME_REGULATOR_ACTIVITY	0.00774653	1	26	0
GO_POSITIVE_REGULATION_OF_PROTEIN_SERINE_THREONINE_KINASE_ACTIVITY	0.00777464	1	11	0
GO_POSTSYNAPTIC_MEMBRANE	0.00777464	1	11	0
GO_CHEMICAL_SYNAPTIC_TRANSMISSION_POSTSYNAPTIC	0.00789261	1	5	0
Hepatitis C and Hepatocellular Carcinoma WP3646	0.00803489	1	3	0
GO_PROTEIN_KINASE_A_BINDING	0.00803489	1	3	0
GO_SYNAPSE_ASSEMBLY	0.00803666	1	7	0
GO_RESPONSE_TO_IONIZING_RADIATION	0.00812551	1	6	0
GO_APICAL_JUNCTION_COMPLEX	0.00812551	1	6	0
GO_PRESYNAPSE	0.00814894	1	15	0
PPAR Alpha Pathway WP2878	0.00827543	1	2	0
Wnt/beta-catenin Signaling Pathway in Leukemia WP3658	0.00827543	1	2	0
BIOCARTA_RACCYCD_PATHWAY	0.00827543	1	2	0
REACTOME_N_GLYCAN_ANTENNAE_ELONGATION_IN_THE_MEDIAL_TRANS_GOLGI	0.00827543	1	2	0
GO_MODULATION_BY_SYMBIONT_OF_HOST_CELLULAR_PROCESS	0.00827543	1	2	0
GO_PROTEIN_HETEROTETRAMERIZATION	0.00827543	1	2	0
GO_GLYCOSPHINGOLIPID_BIOSYNTHETIC_PROCESS	0.00827543	1	2	0
GO_RESPONSE_TO_AUDITORY_STIMULUS	0.00827543	1	2	0
GO_REGULATION_OF_LONG_TERM_NEURONAL_SYNAPTIC_PLASTICITY	0.00827543	1	2	0
GO_IONOTROPIC_GLUTAMATE_RECEPTOR_SIGNALING_PATHWAY	0.00827543	1	2	0
GO_REGULATION_OF_TELOMERE_CAPPING	0.00827543	1	2	0
GO_MAMMARY_GLAND_EPITHELIAL_CELL_PROLIFERATION	0.00827543	1	2	0
GO_REGULATION_OF_POSTSYNAPTIC_MEMBRANE_POTENTIAL	0.00843198	1	6	0
GO_NEGATIVE_REGULATION_OF_DNA_METABOLIC_PROCESS	0.00861153	1	5	0
GO_REGULATION_OF_SIGNAL_TRANSDUCTION_BY_P53_CLASS_MEDIATOR	0.00885395	1	7	0
GO_METENCEPHALON_DEVELOPMENT	0.00898806	1	5	0
GO_RESPONSE_TO_RETINOIC_ACID	0.00898806	1	5	0
GO_CENTRAL_NERVOUS_SYSTEM_DEVELOPMENT	0.00906641	1	25	0
GO_LEARNING	0.00907032	1	6	0
GO_CELLULAR_RESPONSE_TO_UV	0.00912466	1	4	0
GO_NEGATIVE_REGULATION_OF_RESPONSE_TO_DNA_DAMAGE_STIMULUS	0.00912466	1	4	0
Sphingolipid pathway WP1422	0.0092	1	2	0
REACTOME_POSTMITOTIC_NUCLEAR_PORE_COMPLEX_NPC_REFORMATION	0.0092	1	2	0
GO_GLUTAMINE_FAMILY_AMINO_ACID_CATABOLIC_PROCESS	0.0092	1	2	0
GO_CELL_DIFFERENTIATION_INVOLVED_IN_EMBRYONIC_PLACENTA_DEVELOPMENT	0.0092	1	2	0
GO_NEGATIVE_REGULATION_OF_TELOMERE_MAINTENANCE_VIA_TELOMERE_LENGTHENING	0.0092	1	2	0
GO_REGULATION_OF_SPINDLE_ASSEMBLY	0.0092	1	2	0
GO_REPLISOME	0.0092	1	2	0
GO_GLUTAMATE_RECEPTOR_ACTIVITY	0.0092	1	2	0
GO_TELOMERE_MAINTENANCE_VIA_SEMI_CONSERVATIVE_REPLICATION	0.0092	1	2	0
One carbon metabolism and related pathways WP3940	0.00924196	1	3	0
REACTOME_SENESCENCE_ASSOCIATED_SECRETORY_PHENOTYPE_SASP	0.00924196	1	3	0
GO_DOPAMINE_TRANSPORT	0.00924196	1	3	0
GO_REGULATION_OF_SYNAPTIC_VESICLE_CYCLE	0.00937622	1	5	0
GO_REGULATION_OF_MICROTUBULE_POLYMERIZATION_OR_DEPOLYMERIZATION	0.00960746	1	4	0
GO_RESPONSE_TO_NERVE_GROWTH_FACTOR	0.00988737	1	3	0
REACTOME_RECRUITMENT_OF_MITOTIC_CENTROSOME_PROTEINS_AND_COMPLEXES	0.0101075	1	4	0
GO_TELOMERE_MAINTENANCE_VIA_TELOMERE_LENGTHENING	0.0101075	1	4	0
GO_REGULATION_OF_TELOMERE_MAINTENANCE	0.0101075	1	4	0
REACTOME_TELOMERE_C_STRAND_LAGGING_STRAND_SYNTHESIS	0.0101825	1	2	0
REACTOME_ADRENALINE_NORADRENALINE_INHIBITS_INSULIN_SECRETION	0.0101825	1	2	0
GO_REGULATION_OF_OXIDATIVE_PHOSPHORYLATION	0.0101825	1	2	0
GO_POSITIVE_REGULATION_OF_EXCITATORY_POSTSYNAPTIC_POTENTIAL	0.0101825	1	2	0
GO_PEPTIDE_CATABOLIC_PROCESS	0.0101825	1	2	0
GO_POSITIVE_REGULATION_OF_CELL_POPULATION_PROLIFERATION	0.0104177	1	23	0
GO_POSITIVE_REGULATION_OF_CATALYTIC_ACTIVITY	0.0104394	1	33	0
GO_VITAMIN_B6_BINDING	0.0105613	1	3	0
GO_NEURON_DEATH	0.0105919	1	11	0
GO_FIBROBLAST_PROLIFERATION	0.0106252	1	4	0
GO_POSITIVE_REGULATION_OF_CELLULAR_COMPONENT_ORGANIZATION	0.0108154	1	29	0
GO_REGULATION_OF_SYNAPTIC_PLASTICITY	0.0110011	1	7	0
BIOCARTA_TNFR1_PATHWAY	0.0112236	1	2	0
GO_MITOTIC_G2_M_TRANSITION_CHECKPOINT	0.0112236	1	2	0
GO_LIVER_REGENERATION	0.0112236	1	2	0
GO_SCHWANN_CELL_DEVELOPMENT	0.0112236	1	2	0
GO_LAMININ_BINDING	0.0112236	1	2	0
GO_CELL_BODY_MEMBRANE	0.0112236	1	2	0
GO_RESPONSE_TO_GAMMA_RADIATION	0.0112643	1	3	0
GO_REGENERATION	0.0113367	1	7	0
GO_DNA_BIOSYNTHETIC_PROCESS	0.0113367	1	7	0
Spinal Cord Injury WP2431	0.011498	1	5	0
GO_REGULATION_OF_ATP_METABOLIC_PROCESS	0.011498	1	5	0
GO_RESPONSE_TO_RADIATION	0.0115081	1	13	0
GO_REGULATION_OF_NEURAL_PRECURSOR_CELL_PROLIFERATION	0.0117143	1	4	0
GO_NEUROTRANSMITTER_TRANSPORT	0.0119647	1	9	0
GO_PHOSPHATIDYLSERINE_BINDING	0.0119966	1	3	0
GO_NEURON_PROJECTION	0.012147	1	31	0
REACTOME_TRANSMISSION_ACROSS_CHEMICAL_SYNAPSES	0.0122566	1	9	0
BIOCARTA_FAS_PATHWAY	0.0123239	1	2	0
REACTOME_RECOGNITION_OF_DNA_DAMAGE_BY_PCNA_CONTAINING_REPLICATION_COMPLEX	0.0123239	1	2	0
REACTOME_TRANSCRIPTIONAL_REGULATION_OF_GRANULOPOIESIS	0.0123239	1	2	0
GO_CEREBELLAR_CORTEX_MORPHOGENESIS	0.0123239	1	2	0
GO_REGULATION_OF_GLIAL_CELL_PROLIFERATION	0.0123239	1	2	0
GO_REGULATION_OF_CELLULAR_RESPIRATION	0.0123239	1	2	0
GO_CYCLIN_DEPENDENT_PROTEIN_KINASE_ACTIVITY	0.0123239	1	2	0
GO_REGULATION_OF_ORGANELLE_ASSEMBLY	0.0123889	1	7	0
GO_REGULATION_OF_PROTEIN_LOCALIZATION_TO_NUCLEUS	0.0124347	1	5	0
GO_POSITIVE_REGULATION_OF_PROTEIN_MODIFICATION_PROCESS	0.012442	1	29	0
GO_AMINO_ACID_BINDING	0.0127589	1	3	0
GO_NEUROTRANSMITTER_RECEPTOR_ACTIVITY_INVOLVED_IN_REGULATION_OF_POSTSYNAPTIC_MEMBRANE_POTENTIAL	0.0127589	1	3	0
GO_REGULATION_OF_DNA_REPAIR	0.0129225	1	5	0
GO_REGULATION_OF_CELLULAR_COMPONENT_BIOGENESIS	0.0130419	1	23	0
GO_GLUTAMATERGIC_SYNAPSE	0.0133139	1	11	0
GO_PEPTIDYL_SERINE_MODIFICATION	0.0133865	1	10	0
GO_REGULATION_OF_FAT_CELL_DIFFERENTIATION	0.0134236	1	5	0
GO_PEPTIDYL_THREONINE_MODIFICATION	0.0134236	1	5	0
GABA receptor Signaling WP4159	0.0134839	1	2	0
Oxidative Stress WP408	0.0134839	1	2	0
KEGG_GLYCINE_SERINE_AND_THREONINE_METABOLISM	0.0134839	1	2	0
GO_REPRODUCTIVE_BEHAVIOR	0.0134839	1	2	0
GO_OLFACTORY_LOBE_DEVELOPMENT	0.0134839	1	2	0
GO_RESPONSE_TO_X_RAY	0.0134839	1	2	0
GO_NUCLEAR_HETEROCHROMATIN	0.0134839	1	2	0
GO_WW_DOMAIN_BINDING	0.0134839	1	2	0
GO_REGULATORY_T_CELL_DIFFERENTIATION	0.0134839	1	2	0
REACTOME_MEMBRANE_TRAFFICKING	0.0135442	1	17	0
GO_PROTEIN_AUTOPHOSPHORYLATION	0.0135461	1	8	0
GO_RECEPTOR_CLUSTERING	0.0135513	1	3	0
GO_SCAFFOLD_PROTEIN_BINDING	0.0135513	1	3	0
Sudden Infant Death Syndrome (SIDS) Susceptibility Pathways WP706	0.0141123	1	6	0
GO_NEUROBLAST_PROLIFERATION	0.0143744	1	3	0
GO_CYSTEINE_TYPE_ENDOPEPTIDASE_INHIBITOR_ACTIVITY	0.0143744	1	3	0
HALLMARK_MYC_TARGETS_V2	0.0143744	1	3	0
GO_REGULATION_OF_DNA_BINDING	0.0144664	1	5	0
GO_INTRINSIC_COMPONENT_OF_POSTSYNAPTIC_MEMBRANE	0.0144664	1	5	0
GO_POSITIVE_REGULATION_OF_SMOOTH_MUSCLE_CONTRACTION	0.0147039	1	2	0
GO_FAD_BINDING	0.0147039	1	2	0
GO_REGULATION_OF_PRESYNAPSE_ORGANIZATION	0.0147039	1	2	0
GO_MODULATION_BY_VIRUS_OF_HOST_MORPHOLOGY_OR_PHYSIOLOGY	0.0147039	1	2	0
GO_NEURON_TO_NEURON_SYNAPSE	0.0150082	1	11	0
REACTOME_NON_INTEGRIN_MEMBRANE_ECM_INTERACTIONS	0.0152285	1	3	0
GO_TIGHT_JUNCTION_ORGANIZATION	0.0152285	1	3	0
GO_NUCLEAR_PORE	0.015431	1	4	0
GO_NUCLEUS_ORGANIZATION	0.0155642	1	5	0
Fluoropyrimidine Activity WP1601	0.0159844	1	2	0
KEGG_BASE_EXCISION_REPAIR	0.0159844	1	2	0
REACTOME_GLUCAGON_SIGNALING_IN_METABOLIC_REGULATION	0.0159844	1	2	0
GO_NEGATIVE_REGULATION_OF_DNA_REPAIR	0.0159844	1	2	0
GO_POSITIVE_REGULATION_OF_INSULIN_SECRETION_INVOLVED_IN_CELLULAR_RESPONSE_TO_GLUCOSE_STIMULUS	0.0159844	1	2	0
GO_RESPONSE_TO_IRON_ION	0.0159844	1	2	0
GO_TRANS_GOLGI_NETWORK_TRANSPORT_VESICLE	0.0159844	1	2	0
GO_REPLICATION_FORK_PROCESSING	0.0159844	1	2	0
REACTOME_GABA_RECEPTOR_ACTIVATION	0.0161139	1	3	0
GO_TRANSMITTER_GATED_CHANNEL_ACTIVITY	0.0161139	1	3	0
GO_REGULATION_OF_DNA_RECOMBINATION	0.0161187	1	4	0
GO_EXTRINSIC_COMPONENT_OF_CYTOPLASMIC_SIDE_OF_PLASMA_MEMBRANE	0.0161187	1	4	0
GO_SEQUENCE_SPECIFIC_DOUBLE_STRANDED_DNA_BINDING	0.0166073	1	22	0
Prader-Willi and Angelman Syndrome WP3998	0.017031	1	3	0
GO_ACTION_POTENTIAL	0.0173171	1	5	0
KEGG_BUTANOATE_METABOLISM	0.0173257	1	2	0
REACTOME_RHO_GTPASES_ACTIVATE_PKNS	0.0173257	1	2	0
REACTOME_TRANSCRIPTIONAL_REGULATION_BY_E2F6	0.0173257	1	2	0
GO_NEURON_FATE_SPECIFICATION	0.0173257	1	2	0
GO_NEGATIVE_REGULATION_OF_DNA_REPLICATION	0.0173257	1	2	0
REACTOME_CELLULAR_SENESCENCE	0.0179303	1	5	0
GO_POSITIVE_REGULATION_OF_HORMONE_SECRETION	0.0179303	1	5	0
GO_MECHANORECEPTOR_DIFFERENTIATION	0.0179801	1	3	0
GO_COENZYME_BINDING	0.0180849	1	9	0
GO_REGULATION_OF_PHOSPHORYLATION	0.018176	1	35	0
REACTOME_RECRUITMENT_OF_NUMA_TO_MITOTIC_CENTROSOMES	0.0183031	1	4	0
GO_OLIGODENDROCYTE_DIFFERENTIATION	0.0183031	1	4	0
GO_INTRINSIC_COMPONENT_OF_SYNAPTIC_MEMBRANE	0.0186089	1	6	0
Photodynamic therapy-induced NF-kB survival signaling WP3617	0.0187279	1	2	0
GO_MACROPHAGE_CHEMOTAXIS	0.0187279	1	2	0
GO_ORGANIC_ACID_BINDING	0.0187502	1	7	0
GO_IN_UTERO_EMBRYONIC_DEVELOPMENT	0.0188828	1	11	0
GO_ALPHA_AMINO_ACID_BIOSYNTHETIC_PROCESS	0.0189614	1	3	0
GO_APICAL_JUNCTION_ASSEMBLY	0.0189614	1	3	0
GO_ACTIVATION_OF_PROTEIN_KINASE_ACTIVITY	0.0190584	1	10	0
GO_CILIARY_BASAL_BODY_PLASMA_MEMBRANE_DOCKING	0.0190725	1	4	0
GO_REGULATION_OF_DEPHOSPHORYLATION	0.0197472	1	7	0
GO_CELLULAR_RESPONSE_TO_CHEMICAL_STRESS	0.0198274	1	10	0
KEGG_CELL_ADHESION_MOLECULES_CAMS	0.0198591	1	5	0
REACTOME_METABOLISM_OF_NUCLEOTIDES	0.0198628	1	4	0
REACTOME_ANCHORING_OF_THE_BASAL_BODY_TO_THE_PLASMA_MEMBRANE	0.0198628	1	4	0
REACTOME_PROTEIN_UBIQUITINATION	0.0199753	1	3	0
GO_SCF_UBIQUITIN_LIGASE_COMPLEX	0.0199753	1	3	0
GO_DAMAGED_DNA_BINDING	0.0199753	1	3	0
GO_REGULATION_OF_MEMBRANE_POTENTIAL	0.020142	1	12	0
REACTOME_INTERACTIONS_OF_REV_WITH_HOST_CELLULAR_PROTEINS	0.0201912	1	2	0
REACTOME_DETOXIFICATION_OF_REACTIVE_OXYGEN_SPECIES	0.0201912	1	2	0
GO_EMBRYONIC_AXIS_SPECIFICATION	0.0201912	1	2	0
GO_POSITIVE_REGULATION_OF_G1_S_TRANSITION_OF_MITOTIC_CELL_CYCLE	0.0201912	1	2	0
GO_POSITIVE_REGULATION_OF_TELOMERASE_ACTIVITY	0.0201912	1	2	0
GO_POSITIVE_REGULATION_OF_BLOOD_PRESSURE	0.0201912	1	2	0
GO_NEGATIVE_REGULATION_OF_TELOMERE_MAINTENANCE	0.0201912	1	2	0
GO_SH2_DOMAIN_BINDING	0.0201912	1	2	0
GO_REGULATION_OF_MACROPHAGE_MIGRATION	0.0201912	1	2	0
GO_FAT_CELL_DIFFERENTIATION	0.0202596	1	7	0
GO_RESPONSE_TO_ETHANOL	0.0205322	1	5	0
GO_RESPONSE_TO_ESTRADIOL	0.0205322	1	5	0
GO_PROTEIN_TETRAMERIZATION	0.0205322	1	5	0
GO_POSITIVE_REGULATION_OF_PEPTIDE_HORMONE_SECRETION	0.0206744	1	4	0
GO_REGULATION_OF_CELL_POPULATION_PROLIFERATION	0.0208972	1	35	0
GO_POSITIVE_REGULATION_OF_DNA_REPAIR	0.021022	1	3	0
GO_GLYCOSPHINGOLIPID_METABOLIC_PROCESS	0.021022	1	3	0
GO_POSITIVE_REGULATION_OF_PROTEIN_MODIFICATION_BY_SMALL_PROTEIN_CONJUGATION_OR_REMOVAL	0.0212206	1	5	0
KEGG_PYRIMIDINE_METABOLISM	0.0215072	1	4	0
REACTOME_CA_DEPENDENT_EVENTS	0.0217157	1	2	0
GO_POSITIVE_REGULATION_OF_HEART_GROWTH	0.0217157	1	2	0
GO_RESPONSE_TO_GLUCAGON	0.0217157	1	2	0
GO_POSITIVE_REGULATION_OF_HEART_CONTRACTION	0.0217157	1	2	0
GO_POSITIVE_REGULATION_OF_TELOMERE_MAINTENANCE_VIA_TELOMERE_LENGTHENING	0.0217157	1	2	0
GO_REGULATION_OF_ACTIN_CYTOSKELETON_REORGANIZATION	0.0217157	1	2	0
GO_TRANSFORMING_GROWTH_FACTOR_BETA_PRODUCTION	0.0217157	1	2	0
GO_BLASTOCYST_DEVELOPMENT	0.0223617	1	4	0
GO_REGULATION_OF_RESPONSE_TO_DNA_DAMAGE_STIMULUS	0.0224041	1	7	0
GO_REGULATION_OF_PHOSPHATASE_ACTIVITY	0.0227393	1	6	0
GO_REGULATION_OF_NEUROTRANSMITTER_LEVELS	0.0231347	1	10	0
GO_POSITIVE_REGULATION_OF_DNA_BIOSYNTHETIC_PROCESS	0.0232149	1	3	0
GO_ACTIN_CYTOSKELETON_REORGANIZATION	0.0232378	1	4	0
GO_PROTEIN_TYROSINE_PHOSPHATASE_ACTIVITY	0.0232378	1	4	0
REACTOME_RESOLUTION_OF_ABASIC_SITES_AP_SITES	0.0233014	1	2	0
REACTOME_TRANSCRIPTIONAL_REGULATION_BY_THE_AP_2_TFAP2_FAMILY_OF_TRANSCRIPTION_FACTORS	0.0233014	1	2	0
REACTOME_TRANSCRIPTIONAL_REGULATION_BY_VENTX	0.0233014	1	2	0
GO_REGULATION_OF_PROTEIN_EXPORT_FROM_NUCLEUS	0.0233014	1	2	0
GO_RAN_GTPASE_BINDING	0.0233014	1	2	0
GO_BETA_TUBULIN_BINDING	0.0233014	1	2	0
REACTOME_VESICLE_MEDIATED_TRANSPORT	0.0233352	1	17	0
GO_HEAD_DEVELOPMENT	0.0241784	1	19	0
REACTOME_G1_S_DNA_DAMAGE_CHECKPOINTS	0.0243614	1	3	0
KEGG_SPHINGOLIPID_METABOLISM	0.0249484	1	2	0
REACTOME_O_GLYCOSYLATION_OF_TSR_DOMAIN_CONTAINING_PROTEINS	0.0249484	1	2	0
GO_REGULATION_OF_OLIGODENDROCYTE_DIFFERENTIATION	0.0249484	1	2	0
GO_ENDONUCLEASE_ACTIVITY_ACTIVE_WITH_EITHER_RIBO_OR_DEOXYRIBONUCLEIC_ACIDS_AND_PRODUCING_5_PHOSPHOMONOESTERS	0.0249484	1	2	0
GO_PALMITOYLTRANSFERASE_ACTIVITY	0.0249484	1	2	0
GO_PHOSPHATIDYLINOSITOL_3_4_5_TRISPHOSPHATE_BINDING	0.0249484	1	2	0
GO_REGULATION_OF_DOPAMINE_SECRETION	0.0249484	1	2	0
GO_REPRODUCTIVE_SYSTEM_DEVELOPMENT	0.0250401	1	12	0
GO_SMALL_GTPASE_BINDING	0.0250401	1	12	0
GO_PEPTIDYL_TYROSINE_DEPHOSPHORYLATION	0.025056	1	4	0
GO_DEVELOPMENT_OF_PRIMARY_FEMALE_SEXUAL_CHARACTERISTICS	0.025056	1	4	0
GO_RETINA_HOMEOSTASIS	0.0255417	1	3	0
REACTOME_RHO_GTPASE_CYCLE	0.0256803	1	5	0
GO_ALPHA_AMINO_ACID_CATABOLIC_PROCESS	0.0259983	1	4	0
GO_PHOSPHOPROTEIN_PHOSPHATASE_ACTIVITY	0.0260514	1	6	0
REACTOME_NS1_MEDIATED_EFFECTS_ON_HOST_PATHWAYS	0.0266565	1	2	0
GO_TELOMERE_CAPPING	0.0266565	1	2	0
GO_RESPONSE_TO_TESTOSTERONE	0.0266565	1	2	0
GO_POSTSYNAPTIC_MEMBRANE_ORGANIZATION	0.0266565	1	2	0
GO_POSITIVE_REGULATION_OF_NEUROTRANSMITTER_TRANSPORT	0.0266565	1	2	0
GO_REGULATION_OF_DIGESTIVE_SYSTEM_PROCESS	0.0266565	1	2	0
GO_NUCLEOTIDE_EXCISION_REPAIR_DNA_INCISION	0.0266565	1	2	0
GO_POSITIVE_REGULATION_OF_DNA_RECOMBINATION	0.0266565	1	2	0
GO_RUFFLE_ASSEMBLY	0.0266565	1	2	0
GO_SYNAPTONEMAL_STRUCTURE	0.0266565	1	2	0
GO_POSITIVE_REGULATION_OF_DEVELOPMENTAL_PROCESS	0.0268006	1	30	0
HALLMARK_PEROXISOME	0.0269631	1	4	0
GO_EAR_DEVELOPMENT	0.0271647	1	7	0
GO_RESPONSE_TO_LIGHT_STIMULUS	0.0278351	1	9	0
KEGG_MELANOMA	0.0280039	1	3	0
GO_RNA_DEPENDENT_DNA_BIOSYNTHETIC_PROCESS	0.0280039	1	3	0
GO_MYOSIN_BINDING	0.0280039	1	3	0
GO_GABA_ERGIC_SYNAPSE	0.0280039	1	3	0
REACTOME_DAG_AND_IP3_SIGNALING	0.0284257	1	2	0
REACTOME_DUAL_INCISION_IN_GG_NER	0.0284257	1	2	0
GO_MODULATION_OF_EXCITATORY_POSTSYNAPTIC_POTENTIAL	0.0284257	1	2	0
GO_TRANSLESION_SYNTHESIS	0.0284257	1	2	0
GO_HINDBRAIN_MORPHOGENESIS	0.0284257	1	2	0
GO_PROTEIN_LOCALIZATION_TO_NUCLEUS	0.0284571	1	8	0
GO_PROTEIN_POLYMERIZATION	0.0296654	1	8	0
NRF2 pathway WP2884	0.0298419	1	5	0
GO_REGULATION_OF_DNA_BIOSYNTHETIC_PROCESS	0.029993	1	4	0
Fas Ligand (FasL) pathway and Stress induction of Heat Shock Proteins (HSP) regulation WP314	0.0302557	1	2	0
REACTOME_EPHB_MEDIATED_FORWARD_SIGNALING	0.0302557	1	2	0
REACTOME_PHASE_0_RAPID_DEPOLARISATION	0.0302557	1	2	0
GO_DNA_DEPENDENT_DNA_REPLICATION_MAINTENANCE_OF_FIDELITY	0.0302557	1	2	0
GO_POSITIVE_REGULATION_OF_GLIAL_CELL_DIFFERENTIATION	0.0302557	1	2	0
GO_REGULATION_OF_GRANULOCYTE_CHEMOTAXIS	0.0302557	1	2	0
GO_ENDODEOXYRIBONUCLEASE_ACTIVITY	0.0302557	1	2	0
GO_KINESIN_BINDING	0.0302557	1	2	0
GO_4_IRON_4_SULFUR_CLUSTER_BINDING	0.0302557	1	2	0
GO_INTRINSIC_APOPTOTIC_SIGNALING_PATHWAY_IN_RESPONSE_TO_OXIDATIVE_STRESS	0.0302557	1	2	0
GO_MODIFICATION_DEPENDENT_MACROMOLECULE_CATABOLIC_PROCESS	0.030356	1	16	0
GO_REGULATION_OF_PROTEIN_MODIFICATION_BY_SMALL_PROTEIN_CONJUGATION_OR_REMOVAL	0.0304734	1	7	0
GO_RESPONSE_TO_AXON_INJURY	0.0306029	1	3	0
GO_POSITIVE_REGULATION_OF_INSULIN_SECRETION	0.0306029	1	3	0
GO_HETEROCHROMATIN	0.0306029	1	3	0
GO_SYNTAXIN_BINDING	0.0306029	1	3	0
GO_HOST_CELLULAR_COMPONENT	0.0306029	1	3	0
HALLMARK_CHOLESTEROL_HOMEOSTASIS	0.0306029	1	3	0
GO_NEGATIVE_REGULATION_OF_NEURON_APOPTOTIC_PROCESS	0.0307242	1	5	0
REACTOME_RNA_POLYMERASE_II_TRANSCRIPTION	0.0309815	1	29	0
GO_POSTSYNAPTIC_SPECIALIZATION_MEMBRANE	0.0310486	1	4	0
GO_CELLULAR_RESPONSE_TO_RADIATION	0.0312207	1	6	0
GO_EXTRACELLULAR_LIGAND_GATED_ION_CHANNEL_ACTIVITY	0.0319539	1	3	0
GO_UBIQUITIN_BINDING	0.0319539	1	3	0
REACTOME_GABA_B_RECEPTOR_ACTIVATION	0.0321464	1	2	0
REACTOME_VOLTAGE_GATED_POTASSIUM_CHANNELS	0.0321464	1	2	0
REACTOME_VASOPRESSIN_REGULATES_RENAL_WATER_HOMEOSTASIS_VIA_AQUAPORINS	0.0321464	1	2	0
GO_REGULATION_OF_MONONUCLEAR_CELL_MIGRATION	0.0321464	1	2	0
GO_BASE_EXCISION_REPAIR	0.0321464	1	2	0
GO_MODIFICATION_BY_SYMBIONT_OF_HOST_MORPHOLOGY_OR_PHYSIOLOGY	0.0321464	1	2	0
GO_REGULATION_OF_CALCIUM_ION_DEPENDENT_EXOCYTOSIS	0.0321464	1	2	0
GO_RESPONSE_TO_CALCIUM_ION	0.0325396	1	5	0
GO_LYASE_ACTIVITY	0.0328154	1	6	0
GO_POSITIVE_REGULATION_OF_MOLECULAR_FUNCTION	0.0331893	1	37	0
GO_GLIAL_CELL_DEVELOPMENT	0.0332292	1	4	0
GO_NUCLEOTIDE_EXCISION_REPAIR	0.0332292	1	4	0
GO_NEGATIVE_REGULATION_OF_DEPHOSPHORYLATION	0.0332292	1	4	0
GO_ASSOCIATIVE_LEARNING	0.0333395	1	3	0
GO_PERIPHERAL_NERVOUS_SYSTEM_DEVELOPMENT	0.0333395	1	3	0
GO_CELL_JUNCTION	0.033517	1	29	0
GO_PROTEIN_C_TERMINUS_BINDING	0.0336328	1	6	0
GO_REGULATION_OF_SYNAPSE_STRUCTURE_OR_ACTIVITY	0.0340492	1	7	0
KEGG_LYSINE_DEGRADATION	0.0340974	1	2	0
GO_POSITIVE_REGULATION_OF_CARDIAC_MUSCLE_TISSUE_DEVELOPMENT	0.0340974	1	2	0
GO_G0_TO_G1_TRANSITION	0.0340974	1	2	0
HALLMARK_APICAL_SURFACE	0.0340974	1	2	0
GO_PROTEIN_DEPHOSPHORYLATION	0.0342205	1	9	0
REACTOME_O_LINKED_GLYCOSYLATION	0.0343544	1	4	0
GO_CLATHRIN_COATED_VESICLE_MEMBRANE	0.0343544	1	4	0
GO_MICROTUBULE_POLYMERIZATION	0.0347596	1	3	0
GO_POSTSYNAPTIC_NEUROTRANSMITTER_RECEPTOR_ACTIVITY	0.0347596	1	3	0
GO_SYNAPSE_ORGANIZATION	0.0349983	1	11	0
GO_HINDBRAIN_DEVELOPMENT	0.035391	1	5	0
GO_ACTIVATION_OF_MAPK_ACTIVITY	0.035391	1	5	0
GO_ANATOMICAL_STRUCTURE_HOMEOSTASIS	0.0355533	1	11	0
Selenium Metabolism and Selenoproteins WP28	0.0361085	1	2	0
GO_REGULATION_OF_PHOSPHOLIPASE_C_ACTIVITY	0.0361085	1	2	0
GO_NEGATIVE_REGULATION_OF_STRESS_ACTIVATED_PROTEIN_KINASE_SIGNALING_CASCADE	0.0361085	1	2	0
GO_POSITIVE_REGULATION_OF_CELLULAR_PROTEIN_LOCALIZATION	0.0361263	1	9	0
GO_POSITIVE_REGULATION_OF_DNA_METABOLIC_PROCESS	0.0361661	1	6	0
REACTOME_ADAPTIVE_IMMUNE_SYSTEM	0.0362028	1	18	0
GO_STEROL_BIOSYNTHETIC_PROCESS	0.0362144	1	3	0
GO_SITE_OF_DNA_DAMAGE	0.0362144	1	3	0
GO_INTRINSIC_COMPONENT_OF_POSTSYNAPTIC_SPECIALIZATION_MEMBRANE	0.0362144	1	3	0
Integrated Breast Cancer Pathway WP1984	0.0363761	1	5	0
GO_SYNAPSE	0.0371413	1	29	0
GO_POSITIVE_REGULATION_OF_REPRODUCTIVE_PROCESS	0.0377039	1	3	0
GO_RHO_GUANYL_NUCLEOTIDE_EXCHANGE_FACTOR_ACTIVITY	0.0377039	1	3	0
Aryl Hydrocarbon Receptor WP2586	0.0381794	1	2	0
GO_NEUROTRANSMITTER_UPTAKE	0.0381794	1	2	0
GO_EPITHELIAL_CELL_DIFFERENTIATION_INVOLVED_IN_KIDNEY_DEVELOPMENT	0.0381794	1	2	0
GO_REGULATION_OF_BINDING	0.0385251	1	10	0
GO_STEM_CELL_PROLIFERATION	0.0390895	1	4	0
GO_SYNAPTIC_VESICLE_EXOCYTOSIS	0.0390895	1	4	0
GO_FLAVIN_ADENINE_DINUCLEOTIDE_BINDING	0.0392281	1	3	0
KEGG_PATHWAYS_IN_CANCER	0.0394647	1	9	0
GO_RESPONSE_TO_ALCOHOL	0.0395188	1	7	0
GO_AXON	0.0398992	1	15	0
GO_RHYTHMIC_BEHAVIOR	0.0403096	1	2	0
GO_PROTEIN_K63_LINKED_UBIQUITINATION	0.0403096	1	2	0
GO_REGULATION_OF_CELL_AGING	0.0403096	1	2	0
GO_MYELIN_SHEATH	0.0403096	1	2	0
GO_PRESYNAPSE_ORGANIZATION	0.0403096	1	2	0
GO_FEMALE_SEX_DIFFERENTIATION	0.0403324	1	4	0
GO_POSITIVE_REGULATION_OF_CELLULAR_COMPONENT_BIOGENESIS	0.0403796	1	13	0
GO_UBIQUITIN_LIGASE_COMPLEX	0.0406459	1	8	0
GO_RESPONSE_TO_KETONE	0.0406625	1	6	0
GO_NUCLEAR_ENVELOPE	0.0407718	1	12	0
REACTOME_G_ALPHA_12_13_SIGNALLING_EVENTS	0.0407871	1	3	0
GO_CELLULAR_AMINO_ACID_BIOSYNTHETIC_PROCESS	0.0407871	1	3	0
GO_DRUG_TRANSPORT	0.0416035	1	6	0
GO_CYTOPLASMIC_REGION	0.0420329	1	7	0
GO_TRANSCRIPTION_COREPRESSOR_ACTIVITY	0.0420329	1	7	0
REACTOME_ANTIVIRAL_MECHANISM_BY_IFN_STIMULATED_GENES	0.0423808	1	3	0
GO_EXOCYTIC_PROCESS	0.0423808	1	3	0
REACTOME_G_ALPHA_Z_SIGNALLING_EVENTS	0.0424988	1	2	0
REACTOME_RECYCLING_PATHWAY_OF_L1	0.0424988	1	2	0
REACTOME_DNA_DAMAGE_BYPASS	0.0424988	1	2	0
GO_ASPARTATE_FAMILY_AMINO_ACID_METABOLIC_PROCESS	0.0424988	1	2	0
GO_CARDIAC_MUSCLE_CELL_PROLIFERATION	0.0424988	1	2	0
GO_MACROPHAGE_MIGRATION	0.0424988	1	2	0
GO_MULTICELLULAR_ORGANISMAL_SIGNALING	0.0425585	1	6	0
GO_PRESYNAPTIC_MEMBRANE	0.0426554	1	5	0
GO_CELLULAR_RESPONSE_TO_CALCIUM_ION	0.0440093	1	3	0
GO_REGULATION_OF_CELL_DEVELOPMENT	0.0442279	1	21	0
GO_CHROMATIN	0.0447206	1	25	0
REACTOME_PRE_NOTCH_EXPRESSION_AND_PROCESSING	0.0447464	1	2	0
REACTOME_SIGNALING_BY_NOTCH3	0.0447464	1	2	0
GO_MULTIVESICULAR_BODY	0.0447464	1	2	0
HALLMARK_REACTIVE_OXYGEN_SPECIES_PATHWAY	0.0447464	1	2	0
GO_EXTRINSIC_COMPONENT_OF_PLASMA_MEMBRANE	0.0448907	1	5	0
GO_CALMODULIN_BINDING	0.0455086	1	6	0
GO_HEMATOPOIETIC_STEM_CELL_DIFFERENTIATION	0.0456725	1	3	0
GO_NEURON_MIGRATION	0.0460352	1	5	0
GO_DEPHOSPHORYLATION	0.0468723	1	12	0
Photodynamic therapy-induced AP-1 survival signaling. WP3611	0.047052	1	2	0
REACTOME_NETRIN_1_SIGNALING	0.047052	1	2	0
GO_ANTERIOR_POSTERIOR_AXIS_SPECIFICATION	0.047052	1	2	0
GO_SOMATODENDRITIC_COMPARTMENT	0.0471607	1	19	0
Pyrimidine metabolism WP4022	0.0473704	1	3	0
KEGG_SMALL_CELL_LUNG_CANCER	0.0473704	1	3	0
GO_RESPONSE_TO_FATTY_ACID	0.0473704	1	3	0
GO_MODIFIED_AMINO_ACID_BINDING	0.0473704	1	3	0
GO_CELLULAR_AMINO_ACID_CATABOLIC_PROCESS	0.0482906	1	4	0
GO_MAINTENANCE_OF_CELL_NUMBER	0.0483784	1	5	0
REACTOME_NEUROTRANSMITTER_RECEPTORS_AND_POSTSYNAPTIC_SIGNAL_TRANSMISSION	0.0485869	1	6	0
GO_CELL_ADHESION_MOLECULE_BINDING	0.04882	1	12	0
REACTOME_INTEGRIN_CELL_SURFACE_INTERACTIONS	0.049103	1	3	0
GO_RESPONSE_TO_OXIDATIVE_STRESS	0.049392	1	11	0
REACTOME_NEUROTRANSMITTER_RELEASE_CYCLE	0.0494152	1	2	0
GO_POSTREPLICATION_REPAIR	0.0494152	1	2	0
GO_DNA_SYNTHESIS_INVOLVED_IN_DNA_REPAIR	0.0494152	1	2	0
GO_POSITIVE_REGULATION_OF_TELOMERE_MAINTENANCE	0.0494152	1	2	0
GO_VISUAL_BEHAVIOR	0.0494152	1	2	0
GO_RUFFLE_ORGANIZATION	0.0494152	1	2	0
GO_L_AMINO_ACID_TRANSMEMBRANE_TRANSPORTER_ACTIVITY	0.0494152	1	2	0
GO_NEGATIVE_REGULATION_OF_BINDING	0.0495771	1	5	0
PI3K-Akt Signaling Pathway WP4172	0.0499267	1	9	0
GO_RESPONSE_TO_ACID_CHEMICAL	0.0499267	1	9	0
GO_CELLULAR_RESPONSE_TO_ACID_CHEMICAL	0.050711	1	6	0
GO_REGULATION_OF_PEPTIDE_HORMONE_SECRETION	0.050711	1	6	0
GO_EXTRACELLULAR_MATRIX_STRUCTURAL_CONSTITUENT	0.050794	1	5	0
GO_AXIS_SPECIFICATION	0.0508701	1	3	0
GO_EPHRIN_RECEPTOR_SIGNALING_PATHWAY	0.0508701	1	3	0
GO_PDZ_DOMAIN_BINDING	0.0508701	1	3	0
GO_ACID_SECRETION	0.0511351	1	4	0
GO_ION_CHANNEL_BINDING	0.0511351	1	4	0
GO_NUCLEAR_BODY	0.0517123	1	18	0
Phosphodiesterases in neuronal function WP4222	0.0518352	1	2	0
REACTOME_AQUAPORIN_MEDIATED_TRANSPORT	0.0518352	1	2	0
GO_REGULATION_OF_NEURONAL_SYNAPTIC_PLASTICITY	0.0518352	1	2	0
GO_GLUTATHIONE_METABOLIC_PROCESS	0.0518352	1	2	0
GO_T_TUBULE	0.0518352	1	2	0
GO_TERMINAL_BOUTON	0.0518352	1	2	0
GO_RESPONSE_TO_BRONCHODILATOR	0.0518352	1	2	0
GO_SENSORY_PERCEPTION_OF_MECHANICAL_STIMULUS	0.0520291	1	5	0
GO_COGNITION	0.0522757	1	8	0
GO_CELLULAR_RESPONSE_TO_HYDROGEN_PEROXIDE	0.0526717	1	3	0
GO_MONOAMINE_TRANSPORT	0.0526717	1	3	0
GO_PHOTORECEPTOR_OUTER_SEGMENT	0.0526717	1	3	0
GO_CELLULAR_RESPONSE_TO_LIGHT_STIMULUS	0.054076	1	4	0
Apoptosis-related network due to altered Notch3 in ovarian cancer WP2864	0.0543117	1	2	0
GO_POSITIVE_REGULATION_OF_NEURAL_PRECURSOR_CELL_PROLIFERATION	0.0543117	1	2	0
GO_ZYMOGEN_ACTIVATION	0.0543117	1	2	0
GO_PYRIMIDINE_CONTAINING_COMPOUND_BIOSYNTHETIC_PROCESS	0.0543117	1	2	0
GO_NEGATIVE_REGULATION_OF_LYMPHOCYTE_DIFFERENTIATION	0.0543117	1	2	0
GO_CALCIUM_DEPENDENT_PHOSPHOLIPID_BINDING	0.0543117	1	2	0
GO_NEUROTRANSMITTER_RECEPTOR_COMPLEX	0.0543117	1	2	0
GO_POSITIVE_REGULATION_OF_EXOCYTOSIS	0.0545077	1	3	0
GO_CELL_CELL_SIGNALING	0.0554922	1	34	0
GO_REGULATION_OF_LYMPHOCYTE_DIFFERENTIATION	0.0558436	1	5	0
GO_NEGATIVE_REGULATION_OF_CYSTEINE_TYPE_ENDOPEPTIDASE_ACTIVITY	0.0563781	1	3	0
KEGG_NON_SMALL_CELL_LUNG_CANCER	0.0568439	1	2	0
REACTOME_G_PROTEIN_MEDIATED_EVENTS	0.0568439	1	2	0
GO_NEGATIVE_REGULATION_OF_COAGULATION	0.0568439	1	2	0
GO_NEGATIVE_REGULATION_OF_DNA_BINDING	0.0568439	1	2	0
GO_INTRINSIC_COMPONENT_OF_POSTSYNAPTIC_DENSITY_MEMBRANE	0.0568439	1	2	0
GO_POSITIVE_REGULATION_OF_CELL_DEVELOPMENT	0.0571469	1	13	0
GO_NEURON_SPINE	0.0571516	1	5	0
REACTOME_OPIOID_SIGNALLING	0.0582826	1	3	0
REACTOME_ESTROGEN_DEPENDENT_GENE_EXPRESSION	0.0582826	1	3	0
GO_RESPONSE_TO_VITAMIN	0.0582826	1	3	0
GO_REGULATION_OF_EXOCYTOSIS	0.0586028	1	6	0
GO_VESICLE_CYTOSKELETAL_TRAFFICKING	0.0594312	1	2	0
GO_CELLULAR_RESPONSE_TO_FATTY_ACID	0.0594312	1	2	0
GO_PROTEIN_K48_LINKED_UBIQUITINATION	0.0594312	1	2	0
GO_AXON_CYTOPLASM	0.0594312	1	2	0
GO_EXTRACELLULAR_MATRIX_BINDING	0.0594312	1	2	0
GO_NAD_BINDING	0.0594312	1	2	0
GO_ORGANIC_ACID_TRANSMEMBRANE_TRANSPORT	0.0602463	1	4	0
GO_CELL_CELL_JUNCTION_ASSEMBLY	0.0602463	1	4	0
GO_REGULATION_OF_HORMONE_SECRETION	0.0604155	1	7	0
GO_REGULATION_OF_CELL_DIFFERENTIATION	0.06076	1	36	0
Ciliary landscape WP4352	0.0609893	1	6	0
GO_CELLULAR_PROTEIN_COMPLEX_DISASSEMBLY	0.0609893	1	6	0
GO_CELLULAR_RESPONSE_TO_INORGANIC_SUBSTANCE	0.0609893	1	6	0
BIOCARTA_HIVNEF_PATHWAY	0.062073	1	2	0
GO_CELL_DIFFERENTIATION_INVOLVED_IN_KIDNEY_DEVELOPMENT	0.062073	1	2	0
GO_POSITIVE_REGULATION_OF_NEURON_APOPTOTIC_PROCESS	0.062073	1	2	0
GO_NEUROTRANSMITTER_BINDING	0.062073	1	2	0
GO_REGULATION_OF_CELL_JUNCTION_ASSEMBLY	0.0621936	1	3	0
GO_DENDRITIC_TREE	0.0622662	1	14	0
GO_REGULATION_OF_CHROMATIN_ORGANIZATION	0.0625669	1	5	0
GO_POSITIVE_REGULATION_OF_CYTOSKELETON_ORGANIZATION	0.0634346	1	6	0
TGF-beta Signaling Pathway WP366	0.0634756	1	4	0
GO_REGULATION_OF_INSULIN_SECRETION	0.0639665	1	5	0
G Protein Signaling Pathways WP35	0.0641999	1	3	0
REACTOME_ACTIVATION_OF_NMDA_RECEPTORS_AND_POSTSYNAPTIC_EVENTS	0.0641999	1	3	0
GO_POSITIVE_REGULATION_OF_NEURON_DEATH	0.0641999	1	3	0
GO_ACTIVATION_OF_GTPASE_ACTIVITY	0.0641999	1	3	0
GO_REGULATION_OF_ORGAN_GROWTH	0.0641999	1	3	0
GO_MICROTUBULE_BUNDLE_FORMATION	0.0641999	1	3	0
GO_LOCALIZATION_WITHIN_MEMBRANE	0.0641999	1	3	0
GO_POSITIVE_REGULATION_OF_EPITHELIAL_CELL_DIFFERENTIATION	0.0647687	1	2	0
GO_POSITIVE_REGULATION_OF_DNA_BINDING	0.0647687	1	2	0
GO_LATERAL_PLASMA_MEMBRANE	0.0647687	1	2	0
GO_CLATHRIN_BINDING	0.0647687	1	2	0
GO_INTERLEUKIN_12_PRODUCTION	0.0647687	1	2	0
GO_REGULATION_OF_NERVOUS_SYSTEM_PROCESS	0.0651262	1	4	0
GO_CELLULAR_RESPONSE_TO_ANTIBIOTIC	0.0651262	1	4	0
GO_UBIQUITIN_LIKE_PROTEIN_BINDING	0.0662398	1	3	0
GO_EMBRYO_DEVELOPMENT	0.0665425	1	22	0
GO_VITAMIN_BINDING	0.0668007	1	4	0
REACTOME_MEIOSIS	0.0675175	1	2	0
REACTOME_SIGNALING_BY_PDGF	0.0675175	1	2	0
GO_SYNAPTIC_VESICLE_LOCALIZATION	0.0675175	1	2	0
GO_POSITIVE_REGULATION_OF_PHOSPHOLIPASE_ACTIVITY	0.0675175	1	2	0
GO_SITE_OF_DOUBLE_STRAND_BREAK	0.0675175	1	2	0
GO_POSITIVE_REGULATION_OF_VIRAL_LIFE_CYCLE	0.0675175	1	2	0
GO_CELLULAR_AMINO_ACID_METABOLIC_PROCESS	0.0680126	1	8	0
GO_CYTOPLASMIC_SIDE_OF_MEMBRANE	0.0682754	1	5	0
GO_PROTEIN_TYROSINE_KINASE_ACTIVITY	0.0684991	1	4	0
GO_CELLULAR_RESPONSE_TO_OXYGEN_LEVELS	0.069806	1	6	0
GO_CADHERIN_BINDING	0.0701679	1	8	0
REACTOME_NRAGE_SIGNALS_DEATH_THROUGH_JNK	0.0703187	1	2	0
GO_NEURON_PROJECTION_MEMBRANE	0.0703187	1	2	0
GO_SYNAPTIC_VESICLE_ENDOCYTOSIS	0.0703187	1	2	0
GO_POTASSIUM_CHANNEL_COMPLEX	0.0704196	1	3	0
GO_REGULATION_OF_RESPONSE_TO_DRUG	0.0704196	1	3	0
GO_ENZYME_ACTIVATOR_ACTIVITY	0.0705775	1	12	0
GO_MEMBRANE_DOCKING	0.0712396	1	5	0
GO_RESPONSE_TO_METAL_ION	0.0718833	1	9	0
GO_GOLGI_VESICLE_TRANSPORT	0.0718833	1	9	0
REACTOME_CARDIAC_CONDUCTION	0.0719671	1	4	0
GO_DRUG_CATABOLIC_PROCESS	0.0719671	1	4	0
GO_REGULATION_OF_PROTEIN_DEPHOSPHORYLATION	0.0719671	1	4	0
GO_AMINE_TRANSPORT	0.0725592	1	3	0
GO_POSITIVE_REGULATION_OF_PLASMA_MEMBRANE_BOUNDED_CELL_PROJECTION_ASSEMBLY	0.0725592	1	3	0
GO_POSITIVE_REGULATION_OF_LIPID_TRANSPORT	0.0731716	1	2	0
GO_DEOXYRIBONUCLEASE_ACTIVITY	0.0731716	1	2	0
GO_CELL_ADHESION_MEDIATOR_ACTIVITY	0.0731716	1	2	0
GO_HEPATICOBILIARY_SYSTEM_DEVELOPMENT	0.0737366	1	4	0
GO_REGULATION_OF_T_CELL_DIFFERENTIATION	0.0737366	1	4	0
Metapathway biotransformation Phase I and II WP702	0.0742768	1	5	0
GO_CELLULAR_MACROMOLECULE_LOCALIZATION	0.0753884	1	38	0
GO_REGULATION_OF_NEUROTRANSMITTER_TRANSPORT	0.0755298	1	4	0
GO_RESPONSE_TO_ANTIBIOTIC	0.075741	1	8	0
REACTOME_TRANSCRIPTIONAL_REGULATION_BY_MECP2	0.0760754	1	2	0
GO_POSITIVE_REGULATION_OF_FAT_CELL_DIFFERENTIATION	0.0760754	1	2	0
GO_MULTI_ORGANISM_LOCALIZATION	0.0760754	1	2	0
GO_PHOTORECEPTOR_CELL_DIFFERENTIATION	0.0760754	1	2	0
GO_RESPONSE_TO_CADMIUM_ION	0.0760754	1	2	0
GO_LAMELLIPODIUM_ASSEMBLY	0.0760754	1	2	0
GO_CATECHOLAMINE_SECRETION	0.0760754	1	2	0
GO_POSITIVE_REGULATION_OF_RESPONSE_TO_DNA_DAMAGE_STIMULUS	0.0769366	1	3	0
HALLMARK_ANDROGEN_RESPONSE	0.0769366	1	3	0
GO_ADULT_BEHAVIOR	0.0773464	1	4	0
GO_LIPID_BINDING	0.0777003	1	16	0
MECP2 and Associated Rett Syndrome WP3584	0.0790294	1	2	0
KEGG_COLORECTAL_CANCER	0.0790294	1	2	0
REACTOME_O_LINKED_GLYCOSYLATION_OF_MUCINS	0.0790294	1	2	0
GO_REGULATION_OF_SMOOTH_MUSCLE_CONTRACTION	0.0790294	1	2	0
GO_CERAMIDE_BIOSYNTHETIC_PROCESS	0.0790294	1	2	0
GO_EMBRYONIC_PATTERN_SPECIFICATION	0.0790294	1	2	0
GO_GLOMERULUS_DEVELOPMENT	0.0790294	1	2	0
GO_NEGATIVE_REGULATION_OF_RESPONSE_TO_CYTOKINE_STIMULUS	0.0790294	1	2	0
GO_TRANSMEMBRANE_RECEPTOR_PROTEIN_TYROSINE_KINASE_ACTIVITY	0.0790294	1	2	0
GO_METAL_CLUSTER_BINDING	0.0790294	1	2	0
GO_RESPONSE_TO_DRUG	0.0791338	1	22	0
GO_NEGATIVE_REGULATION_OF_PROTEIN_BINDING	0.0791741	1	3	0
GO_GLUTAMATE_RECEPTOR_SIGNALING_PATHWAY	0.0791741	1	3	0
GO_REGULATION_OF_POSTSYNAPSE_ORGANIZATION	0.0791741	1	3	0
GO_VOLTAGE_GATED_CATION_CHANNEL_ACTIVITY	0.0791865	1	4	0
GO_NOTCH_SIGNALING_PATHWAY	0.0805699	1	5	0
KEGG_MELANOGENESIS	0.0814437	1	3	0
GO_CELL_AGING	0.0814437	1	3	0
GO_PROTEIN_LOCALIZATION_TO_CELL_PERIPHERY	0.0815791	1	8	0
Genotoxicity pathway WP4286	0.0820328	1	2	0
GO_FOREBRAIN_GENERATION_OF_NEURONS	0.0820328	1	2	0
GO_GLUCOSE_IMPORT	0.0820328	1	2	0
GO_POSITIVE_REGULATION_OF_NUCLEOCYTOPLASMIC_TRANSPORT	0.0820328	1	2	0
GO_PROTEOGLYCAN_BIOSYNTHETIC_PROCESS	0.0820328	1	2	0
GO_STRIATED_MUSCLE_CELL_PROLIFERATION	0.0820328	1	2	0
GO_INSULIN_SECRETION_INVOLVED_IN_CELLULAR_RESPONSE_TO_GLUCOSE_STIMULUS	0.0820328	1	2	0
GO_ACTOMYOSIN_STRUCTURE_ORGANIZATION	0.0821886	1	5	0
GO_RESPONSE_TO_ABIOTIC_STIMULUS	0.0825597	1	25	0
GO_SENSORY_PERCEPTION_OF_PAIN	0.0837452	1	3	0
GO_POSITIVE_REGULATION_OF_TRANSMEMBRANE_RECEPTOR_PROTEIN_SERINE_THREONINE_KINASE_SIGNALING_PATHWAY	0.0837452	1	3	0
GO_POSITIVE_REGULATION_OF_CHROMATIN_ORGANIZATION	0.0837452	1	3	0
GO_L_AMINO_ACID_TRANSPORT	0.0850848	1	2	0
GO_COFACTOR_CATABOLIC_PROCESS	0.0850848	1	2	0
GO_RIBONUCLEOSIDE_TRIPHOSPHATE_BIOSYNTHETIC_PROCESS	0.0850848	1	2	0
GO_REGULATION_OF_STEM_CELL_PROLIFERATION	0.0850848	1	2	0
GO_REGULATION_OF_HEART_GROWTH	0.0850848	1	2	0
REACTOME_POST_TRANSLATIONAL_PROTEIN_MODIFICATION	0.0858326	1	28	0
GO_REGULATION_OF_CELLULAR_LOCALIZATION	0.0860725	1	17	0
REACTOME_POTASSIUM_CHANNELS	0.0860784	1	3	0
GO_SYNAPTIC_TRANSMISSION_GLUTAMATERGIC	0.0860784	1	3	0
GO_CLATHRIN_COATED_VESICLE	0.0871526	1	5	0
KEGG_GLIOMA	0.0881846	1	2	0
GO_DNA_METHYLATION	0.0881846	1	2	0
GO_REGULATION_OF_NEUROTRANSMITTER_SECRETION	0.088443	1	3	0
HALLMARK_PI3K_AKT_MTOR_SIGNALING	0.088443	1	3	0
GO_POSITIVE_REGULATION_OF_PHOSPHORUS_METABOLIC_PROCESS	0.0890999	1	23	0
GO_REGULATION_OF_CELLULAR_PROTEIN_LOCALIZATION	0.0897854	1	12	0
GO_GTPASE_BINDING	0.0897854	1	12	0
GO_NEGATIVE_REGULATION_OF_MOLECULAR_FUNCTION	0.0904492	1	23	0
GO_REGULATION_OF_NUCLEOCYTOPLASMIC_TRANSPORT	0.0908388	1	3	0
GO_REGULATION_OF_LIPID_TRANSPORT	0.0908388	1	3	0
GO_AMMONIUM_TRANSPORT	0.0908388	1	3	0
Human Thyroid Stimulating Hormone (TSH) signaling pathway WP2032	0.0913314	1	2	0
Non-small cell lung cancer WP4255	0.0913314	1	2	0
GO_GLYCOLIPID_BIOSYNTHETIC_PROCESS	0.0913314	1	2	0
GO_NEGATIVE_REGULATION_OF_EPITHELIAL_CELL_MIGRATION	0.0913314	1	2	0
GO_NEUROMUSCULAR_PROCESS	0.0932654	1	3	0
GO_REGULATION_OF_SMALL_GTPASE_MEDIATED_SIGNAL_TRANSDUCTION	0.094051	1	8	0
GO_POSITIVE_REGULATION_OF_RESPONSE_TO_WOUNDING	0.0945243	1	2	0
GO_MEGAKARYOCYTE_DIFFERENTIATION	0.0945243	1	2	0
GO_NEURON_FATE_COMMITMENT	0.0945243	1	2	0
GO_LONG_CHAIN_FATTY_ACID_TRANSPORT	0.0945243	1	2	0
GO_MAIN_AXON	0.0945243	1	2	0
GO_CELLULAR_COMPONENT_DISASSEMBLY	0.0947972	1	12	0
GO_SPERMATID_DIFFERENTIATION	0.0967862	1	4	0
GO_CELL_CELL_JUNCTION	0.0977557	1	11	0
REACTOME_DISEASES_ASSOCIATED_WITH_O_GLYCOSYLATION_OF_PROTEINS	0.0977626	1	2	0
GO_MAMMARY_GLAND_EPITHELIUM_DEVELOPMENT	0.0977626	1	2	0
GO_PROTEIN_MONOUBIQUITINATION	0.0977626	1	2	0
GO_CELLULAR_RESPONSE_TO_IONIZING_RADIATION	0.0977626	1	2	0
GO_CARDIAC_MUSCLE_CELL_ACTION_POTENTIAL	0.0977626	1	2	0
GO_POSITIVE_REGULATION_OF_MUSCLE_TISSUE_DEVELOPMENT	0.0977626	1	2	0
GO_NEGATIVE_REGULATION_OF_AXONOGENESIS	0.0977626	1	2	0
GO_CILIARY_MEMBRANE	0.0977626	1	2	0
REACTOME_INTEGRATION_OF_ENERGY_METABOLISM	0.09821	1	3	0
GO_LIPOSACCHARIDE_METABOLIC_PROCESS	0.09821	1	3	0
GO_LIMBIC_SYSTEM_DEVELOPMENT	0.100727	1	3	0
GO_ACROSOMAL_VESICLE	0.100727	1	3	0
GO_SNARE_BINDING	0.100727	1	3	0
GO_NEURON_DIFFERENTIATION	0.100849	1	27	0
GO_REGULATION_OF_GENERATION_OF_PRECURSOR_METABOLITES_AND_ENERGY	0.100946	1	4	0
GO_REGULATION_OF_BEHAVIOR	0.101045	1	2	0
GO_REGULATION_OF_PHOSPHOLIPASE_ACTIVITY	0.101045	1	2	0
GO_CARDIAC_MUSCLE_CELL_CONTRACTION	0.101045	1	2	0
GO_MEMBRANE_INVAGINATION	0.101045	1	2	0
GO_EMBRYO_DEVELOPMENT_ENDING_IN_BIRTH_OR_EGG_HATCHING	0.103577	1	14	0
GO_RESPONSE_TO_LIPID	0.103593	1	19	0
KEGG_PANCREATIC_CANCER	0.104372	1	2	0
GO_SMAD_PROTEIN_SIGNAL_TRANSDUCTION	0.104372	1	2	0
GO_SOMITOGENESIS	0.104372	1	2	0
GO_POSITIVE_REGULATION_OF_BLOOD_CIRCULATION	0.104372	1	2	0
GO_POSITIVE_REGULATION_OF_ORGANELLE_ASSEMBLY	0.104372	1	2	0
GO_PROTEIN_SERINE_THREONINE_PHOSPHATASE_ACTIVITY	0.104372	1	2	0
GO_AMINO_ACID_TRANSMEMBRANE_TRANSPORTER_ACTIVITY	0.104372	1	2	0
Breast cancer pathway WP4262	0.105194	1	4	0
GO_NEGATIVE_REGULATION_OF_HYDROLASE_ACTIVITY	0.105288	1	10	0
GO_COFACTOR_BINDING	0.105599	1	11	0
GO_NUCLEAR_MEMBRANE	0.107333	1	7	0
GO_CELLULAR_RESPONSE_TO_REACTIVE_OXYGEN_SPECIES	0.107351	1	4	0
GO_MYELOID_CELL_DEVELOPMENT	0.107741	1	2	0
GO_DRUG_TRANSMEMBRANE_TRANSPORT	0.107741	1	2	0
GO_SYNAPTIC_VESICLE_RECYCLING	0.107741	1	2	0
GO_TISSUE_REGENERATION	0.107741	1	2	0
GO_POSITIVE_REGULATION_OF_LIPASE_ACTIVITY	0.107741	1	2	0
GO_PRESYNAPTIC_ACTIVE_ZONE	0.107741	1	2	0
GO_9PLUS0_NON_MOTILE_CILIUM	0.108457	1	3	0
GO_NEGATIVE_REGULATION_OF_PEPTIDASE_ACTIVITY	0.108853	1	6	0
HALLMARK_FATTY_ACID_METABOLISM	0.109529	1	4	0
GO_DNA_BINDING_TRANSCRIPTION_REPRESSOR_ACTIVITY	0.11055	1	6	0
GO_REGULATION_OF_CIRCADIAN_RHYTHM	0.111091	1	3	0
GO_NEUROTRANSMITTER_RECEPTOR_ACTIVITY	0.111091	1	3	0
GO_NEGATIVE_REGULATION_OF_PROTEIN_CONTAINING_COMPLEX_DISASSEMBLY	0.111152	1	2	0
GO_PHOSPHATIDYLINOSITOL_PHOSPHATE_BINDING	0.111729	1	4	0
GO_PEPTIDE_HORMONE_SECRETION	0.11226	1	6	0
GO_SPROUTING_ANGIOGENESIS	0.113753	1	3	0
GO_REGULATION_OF_STEM_CELL_DIFFERENTIATION	0.113753	1	3	0
GO_CORTICAL_CYTOSKELETON	0.113753	1	3	0
GO_NEGATIVE_REGULATION_OF_NEURON_DEATH	0.114357	1	5	0
Chromosomal and microsatellite instability in colorectal cancer WP4216	0.114604	1	2	0
KEGG_CHRONIC_MYELOID_LEUKEMIA	0.114604	1	2	0
GO_REGULATION_OF_NEUROTRANSMITTER_RECEPTOR_ACTIVITY	0.114604	1	2	0
GO_CARBON_OXYGEN_LYASE_ACTIVITY	0.114604	1	2	0
GO_NEGATIVE_REGULATION_OF_WOUND_HEALING	0.114604	1	2	0
GO_REGULATION_OF_MUSCLE_CONTRACTION	0.116192	1	4	0
HALLMARK_APOPTOSIS	0.116192	1	4	0
GO_INSULIN_SECRETION	0.116308	1	5	0
GO_REGULATION_OF_PHOSPHOPROTEIN_PHOSPHATASE_ACTIVITY	0.116444	1	3	0
GO_REGULATION_OF_NUCLEOTIDE_METABOLIC_PROCESS	0.116444	1	3	0
REACTOME_EXTRACELLULAR_MATRIX_ORGANIZATION	0.116688	1	7	0
GO_SOMATIC_STEM_CELL_POPULATION_MAINTENANCE	0.118096	1	2	0
GO_PHOSPHATIDYLINOSITOL_4_5_BISPHOSPHATE_BINDING	0.118096	1	2	0
GO_CIRCADIAN_RHYTHM	0.118276	1	5	0
GO_REGULATION_OF_PROTEIN_LOCALIZATION_TO_CELL_PERIPHERY	0.119162	1	3	0
GO_TRANSFERASE_COMPLEX	0.120658	1	16	0
EGF/EGFR Signaling Pathway WP437	0.120739	1	4	0
REACTOME_ESR_MEDIATED_SIGNALING	0.120739	1	4	0
GO_NEURON_DEVELOPMENT	0.121097	1	22	0
REACTOME_EXTRA_NUCLEAR_ESTROGEN_SIGNALING	0.121628	1	2	0
GO_NUCLEOSIDE_TRIPHOSPHATE_BIOSYNTHETIC_PROCESS	0.121628	1	2	0
GO_REGULATION_OF_CARDIAC_MUSCLE_CONTRACTION	0.121628	1	2	0
GO_RESPONSE_TO_ANESTHETIC	0.121628	1	2	0
GO_MAGNESIUM_ION_BINDING	0.122262	1	5	0
GO_CELLULAR_PROTEIN_CATABOLIC_PROCESS	0.123676	1	16	0
GO_MEMORY	0.12468	1	3	0
REACTOME_CELL_DEATH_SIGNALLING_VIA_NRAGE_NRIF_AND_NADE	0.125198	1	2	0
REACTOME_ECM_PROTEOGLYCANS	0.125198	1	2	0
REACTOME_SUMOYLATION_OF_DNA_DAMAGE_RESPONSE_AND_REPAIR_PROTEINS	0.125198	1	2	0
GO_ADULT_LOCOMOTORY_BEHAVIOR	0.125198	1	2	0
GO_MULTICELLULAR_ORGANISMAL_RESPONSE_TO_STRESS	0.125198	1	2	0
GO_ASTROCYTE_DIFFERENTIATION	0.125198	1	2	0
GO_AMYLOID_BETA_BINDING	0.125198	1	2	0
GO_POSITIVE_REGULATION_OF_MULTICELLULAR_ORGANISMAL_PROCESS	0.125828	1	33	0
GO_RESPONSE_TO_MECHANICAL_STIMULUS	0.126313	1	5	0
GO_SMALL_GTPASE_MEDIATED_SIGNAL_TRANSDUCTION	0.128413	1	12	0
GO_LAMELLIPODIUM_ORGANIZATION	0.128805	1	2	0
GO_REGULATION_OF_SYNAPTIC_VESICLE_EXOCYTOSIS	0.128805	1	2	0
GO_ANCHORED_COMPONENT_OF_MEMBRANE	0.130079	1	4	0
GO_POSTSYNAPSE_ORGANIZATION	0.130079	1	4	0
Hippo-Merlin Signaling Dysregulation WP4541	0.130305	1	3	0
REACTOME_TRANSCRIPTIONAL_REGULATION_BY_RUNX2	0.130305	1	3	0
GO_REGULATION_OF_PHOSPHATIDYLINOSITOL_3_KINASE_SIGNALING	0.130305	1	3	0
GO_POSTSYNAPSE	0.132364	1	13	0
REACTOME_REGULATION_OF_INSULIN_SECRETION	0.132449	1	2	0
GO_CENTRAL_NERVOUS_SYSTEM_NEURON_DEVELOPMENT	0.132449	1	2	0
GO_RIBONUCLEOSIDE_TRIPHOSPHATE_METABOLIC_PROCESS	0.132449	1	2	0
GO_PROTEIN_DIMERIZATION_ACTIVITY	0.132485	1	24	0
GO_POSITIVE_REGULATION_OF_PROTEIN_METABOLIC_PROCESS	0.13261	1	32	0
GO_AXON_DEVELOPMENT	0.133912	1	11	0
GO_IMMUNE_SYSTEM_DEVELOPMENT	0.13403	1	19	0
GO_REGULATION_OF_CARDIAC_MUSCLE_TISSUE_DEVELOPMENT	0.136129	1	2	0
GO_AMINO_ACID_TRANSMEMBRANE_TRANSPORT	0.136129	1	2	0
GO_PROTEIN_SUMOYLATION	0.136129	1	2	0
GO_SARCOPLASM	0.136129	1	2	0
GO_TRANSMEMBRANE_RECEPTOR_PROTEIN_KINASE_ACTIVITY	0.136129	1	2	0
GO_HORMONE_TRANSPORT	0.13666	1	7	0
GO_CARDIAC_CELL_DEVELOPMENT	0.139844	1	2	0
GO_PROTEIN_HETEROOLIGOMERIZATION	0.139844	1	2	0
GO_REGULATION_OF_PROTEIN_DEPOLYMERIZATION	0.139844	1	2	0
GO_POSITIVE_REGULATION_OF_LIPID_LOCALIZATION	0.139844	1	2	0
GO_MEMBRANE_ORGANIZATION	0.140518	1	16	0
GO_PHOSPHATASE_ACTIVITY	0.141486	1	6	0
REACTOME_GLYCOSAMINOGLYCAN_METABOLISM	0.141862	1	3	0
GO_CELL_DEATH_IN_RESPONSE_TO_OXIDATIVE_STRESS	0.143592	1	2	0
Nuclear Receptors Meta-Pathway WP2882	0.14368	1	7	0
GO_CELL_PART_MORPHOGENESIS	0.143834	1	14	0
GO_SEQUENCE_SPECIFIC_DNA_BINDING	0.144438	1	23	0
GO_CELL_PROJECTION_ORGANIZATION	0.144596	1	29	0
GO_RESPONSE_TO_TOXIC_SUBSTANCE	0.144654	1	11	0
GO_REGULATION_OF_PROTEASOMAL_UBIQUITIN_DEPENDENT_PROTEIN_CATABOLIC_PROCESS	0.144813	1	3	0
GO_CATION_CHANNEL_COMPLEX	0.14533	1	5	0
GO_ORGANIC_ACID_CATABOLIC_PROCESS	0.145376	1	6	0
GO_POSITIVE_REGULATION_OF_DEVELOPMENTAL_GROWTH	0.147179	1	4	0
GO_COATED_VESICLE_MEMBRANE	0.147179	1	4	0
GO_PROTEIN_CONTAINING_COMPLEX_DISASSEMBLY	0.147256	1	7	0
Signaling Pathways in Glioblastoma WP2261	0.147374	1	2	0
GO_REGULATION_OF_COAGULATION	0.147374	1	2	0
GO_ORGANELLE_TRANSPORT_ALONG_MICROTUBULE	0.147374	1	2	0
GO_HIPPOCAMPUS_DEVELOPMENT	0.147374	1	2	0
GO_POSTSYNAPTIC_DENSITY_MEMBRANE	0.147374	1	2	0
GO_REGULATION_OF_EMBRYONIC_DEVELOPMENT	0.147788	1	3	0
GO_REGULATION_OF_LEUKOCYTE_DIFFERENTIATION	0.149318	1	6	0
KEGG_HYPERTROPHIC_CARDIOMYOPATHY_HCM	0.151188	1	2	0
GO_NEGATIVE_REGULATION_OF_PROTEIN_MODIFICATION_BY_SMALL_PROTEIN_CONJUGATION_OR_REMOVAL	0.151188	1	2	0
GO_REGULATION_OF_SMOOTHENED_SIGNALING_PATHWAY	0.151188	1	2	0
GO_PROTEIN_LOCALIZATION_TO_SYNAPSE	0.151188	1	2	0
GO_TRANSCRIPTIONAL_REPRESSOR_COMPLEX	0.151188	1	2	0
GO_INTRINSIC_COMPONENT_OF_PRESYNAPTIC_MEMBRANE	0.151188	1	2	0
GO_NEURON_PROJECTION_CYTOPLASM	0.151188	1	2	0
GO_CELL_CELL_ADHESION_VIA_PLASMA_MEMBRANE_ADHESION_MOLECULES	0.15331	1	6	0
Selenium Micronutrient Network WP15	0.155033	1	2	0
Viral Acute Myocarditis WP4298	0.155033	1	2	0
KEGG_ECM_RECEPTOR_INTERACTION	0.155033	1	2	0
REACTOME_REPRODUCTION	0.155033	1	2	0
REACTOME_GLOBAL_GENOME_NUCLEOTIDE_EXCISION_REPAIR_GG_NER	0.155033	1	2	0
GO_POSITIVE_REGULATION_OF_SMOOTH_MUSCLE_CELL_PROLIFERATION	0.155033	1	2	0
GO_ALCOHOL_BINDING	0.155033	1	2	0
GO_SCHAFFER_COLLATERAL_CA1_SYNAPSE	0.155033	1	2	0
GO_ANTIOXIDANT_ACTIVITY	0.155033	1	2	0
GO_CELLULAR_RESPONSE_TO_ABIOTIC_STIMULUS	0.156385	1	7	0
GO_POSITIVE_REGULATION_OF_LEUKOCYTE_MIGRATION	0.156852	1	3	0
GO_INTEGRIN_BINDING	0.156852	1	3	0
REACTOME_SIGNALING_BY_NOTCH	0.157361	1	4	0
GO_POSITIVE_REGULATION_OF_WNT_SIGNALING_PATHWAY	0.157361	1	4	0
GO_REGULATION_OF_HEMATOPOIETIC_PROGENITOR_CELL_DIFFERENTIATION	0.158908	1	2	0
GO_LONG_TERM_SYNAPTIC_POTENTIATION	0.158908	1	2	0
GO_REGULATION_OF_CARBOHYDRATE_CATABOLIC_PROCESS	0.158908	1	2	0
GO_MONONUCLEAR_CELL_MIGRATION	0.158908	1	2	0
Adipogenesis WP236	0.159919	1	3	0
GO_FIBRILLAR_CENTER	0.159919	1	3	0
GO_POSITIVE_REGULATION_OF_BINDING	0.15995	1	4	0
GO_ORGAN_GROWTH	0.15995	1	4	0
GO_DEVELOPMENTAL_GROWTH	0.161219	1	13	0
GO_PROTEIN_HOMOTETRAMERIZATION	0.162813	1	2	0
GO_MUSCLE_HYPERTROPHY	0.162813	1	2	0
GO_HEART_GROWTH	0.162813	1	2	0
GO_POSITIVE_REGULATION_OF_LEUKOCYTE_CHEMOTAXIS	0.162813	1	2	0
GO_VOLTAGE_GATED_POTASSIUM_CHANNEL_ACTIVITY	0.162813	1	2	0
GO_RESPONSE_TO_OXYGEN_LEVELS	0.162907	1	8	0
GO_REGULATION_OF_TRANSMEMBRANE_RECEPTOR_PROTEIN_SERINE_THREONINE_KINASE_SIGNALING_PATHWAY	0.163263	1	5	0
GO_TRANSPORTER_COMPLEX	0.163878	1	7	0
GO_MOLECULAR_FUNCTION_REGULATOR	0.165029	1	33	0
GO_CELLULAR_RESPONSE_TO_XENOBIOTIC_STIMULUS	0.165181	1	4	0
GO_MEMBRANE_REGION	0.165777	1	7	0
KEGG_TIGHT_JUNCTION	0.166118	1	3	0
GO_BEHAVIOR	0.166529	1	12	0
GO_REGULATION_OF_PHOSPHOLIPID_METABOLIC_PROCESS	0.166747	1	2	0
GO_NEGATIVE_REGULATION_OF_RESPONSE_TO_WOUNDING	0.166747	1	2	0
GO_POSITIVE_REGULATION_OF_PHOSPHATIDYLINOSITOL_3_KINASE_SIGNALING	0.166747	1	2	0
GO_CYTOSKELETON_DEPENDENT_INTRACELLULAR_TRANSPORT	0.167822	1	4	0
KEGG_UBIQUITIN_MEDIATED_PROTEOLYSIS	0.16925	1	3	0
REACTOME_ADORA2B_MEDIATED_ANTI_INFLAMMATORY_CYTOKINES_PRODUCTION	0.16925	1	3	0
GO_RESPONSE_TO_HYDROGEN_PEROXIDE	0.16925	1	3	0
GO_HEART_PROCESS	0.169761	1	6	0
GO_RESPONSE_TO_AMMONIUM_ION	0.17048	1	4	0
GO_ELECTRON_TRANSPORT_CHAIN	0.17048	1	4	0
GO_EMBRYONIC_PLACENTA_DEVELOPMENT	0.170708	1	2	0
GO_DNA_METHYLATION_OR_DEMETHYLATION	0.170708	1	2	0
GO_POSITIVE_REGULATION_OF_CHEMOTAXIS	0.172402	1	3	0
GO_RAS_GUANYL_NUCLEOTIDE_EXCHANGE_FACTOR_ACTIVITY	0.172402	1	3	0
GO_REGULATION_OF_MUSCLE_ORGAN_DEVELOPMENT	0.172402	1	3	0
GO_REGULATION_OF_MUSCLE_SYSTEM_PROCESS	0.17257	1	5	0
Pancreatic adenocarcinoma pathway WP4263	0.174697	1	2	0
KEGG_GAP_JUNCTION	0.174697	1	2	0
KEGG_PROSTATE_CANCER	0.174697	1	2	0
REACTOME_PEPTIDE_HORMONE_METABOLISM	0.174697	1	2	0
GO_REGULATION_OF_STRIATED_MUSCLE_CONTRACTION	0.174697	1	2	0
GO_PROTEOGLYCAN_METABOLIC_PROCESS	0.174697	1	2	0
GO_SOMITE_DEVELOPMENT	0.174697	1	2	0
GO_CORTICAL_ACTIN_CYTOSKELETON	0.174697	1	2	0
GO_CELLULAR_RESPONSE_TO_LIPID	0.175068	1	12	0
GO_NUCLEOSIDE_TRIPHOSPHATASE_REGULATOR_ACTIVITY	0.175422	1	7	0
GO_CELLULAR_RESPONSE_TO_HEAT	0.175575	1	3	0
GO_REGULATION_OF_LIPID_LOCALIZATION	0.175575	1	3	0
GO_NEGATIVE_REGULATION_OF_PHOSPHORUS_METABOLIC_PROCESS	0.176461	1	11	0
GO_CELLULAR_RESPONSE_TO_TOXIC_SUBSTANCE	0.177305	1	5	0
GO_REGULATION_OF_HEMOPOIESIS	0.17772	1	9	0
GO_RESPONSE_TO_INORGANIC_SUBSTANCE	0.177982	1	11	0
GO_REGULATION_OF_BLOOD_CIRCULATION	0.178267	1	6	0
GO_REGULATION_OF_AXONOGENESIS	0.17855	1	4	0
KEGG_DILATED_CARDIOMYOPATHY	0.178711	1	2	0
GO_CERAMIDE_METABOLIC_PROCESS	0.178711	1	2	0
GO_ROOF_OF_MOUTH_DEVELOPMENT	0.178711	1	2	0
GO_LIGAND_GATED_ION_CHANNEL_ACTIVITY	0.181979	1	3	0
GO_TUBE_CLOSURE	0.18275	1	2	0
REACTOME_UB_SPECIFIC_PROCESSING_PROTEASES	0.184009	1	4	0
GO_MUSCLE_CELL_PROLIFERATION	0.184009	1	4	0
GO_TRANSCRIPTION_INITIATION_FROM_RNA_POLYMERASE_II_PROMOTER	0.184009	1	4	0
GO_REGULATION_OF_RAS_PROTEIN_SIGNAL_TRANSDUCTION	0.184504	1	5	0
GO_RAS_PROTEIN_SIGNAL_TRANSDUCTION	0.1846	1	9	0
GO_SMOOTHENED_SIGNALING_PATHWAY	0.185211	1	3	0
GO_CELL_CELL_JUNCTION_ORGANIZATION	0.186761	1	4	0
REACTOME_EPH_EPHRIN_SIGNALING	0.186814	1	2	0
GO_MAINTENANCE_OF_LOCATION_IN_CELL	0.186814	1	2	0
GO_CELL_SURFACE_RECEPTOR_SIGNALING_PATHWAY_INVOLVED_IN_CELL_CELL_SIGNALING	0.188275	1	12	0
GO_REGULATION_OF_EPITHELIAL_CELL_DIFFERENTIATION	0.18846	1	3	0
GO_NEGATIVE_REGULATION_OF_CYTOSKELETON_ORGANIZATION	0.18846	1	3	0
GO_NEURON_PROJECTION_TERMINUS	0.18846	1	3	0
GO_T_CELL_DIFFERENTIATION	0.189367	1	5	0
GO_NEGATIVE_REGULATION_OF_CATALYTIC_ACTIVITY	0.191173	1	15	0
GO_NEGATIVE_REGULATION_OF_PROTEOLYSIS	0.19136	1	7	0
GO_REGULATION_OF_RHO_PROTEIN_SIGNAL_TRANSDUCTION	0.191728	1	3	0
GO_CARDIAC_CONDUCTION	0.191728	1	3	0
GO_REGULATION_OF_VIRAL_LIFE_CYCLE	0.191728	1	3	0
GO_ORGANONITROGEN_COMPOUND_CATABOLIC_PROCESS	0.192024	1	24	0
REACTOME_CLASS_B_2_SECRETIN_FAMILY_RECEPTORS	0.195011	1	2	0
GO_SCF_DEPENDENT_PROTEASOMAL_UBIQUITIN_DEPENDENT_PROTEIN_CATABOLIC_PROCESS	0.195011	1	2	0
GO_STEROID_BINDING	0.195011	1	2	0
GO_PHOSPHATASE_REGULATOR_ACTIVITY	0.195011	1	2	0
GO_PROTEIN_PHOSPHATASE_BINDING	0.195014	1	3	0
GO_REGULATION_OF_HISTONE_MODIFICATION	0.195014	1	3	0
GO_RHYTHMIC_PROCESS	0.195804	1	6	0
GO_DICARBOXYLIC_ACID_METABOLIC_PROCESS	0.199142	1	2	0
GO_REGULATION_OF_HEART_RATE	0.199142	1	2	0
GO_REGULATION_OF_LIPASE_ACTIVITY	0.199142	1	2	0
GO_POSITIVE_REGULATION_OF_REACTIVE_OXYGEN_SPECIES_METABOLIC_PROCESS	0.199142	1	2	0
GO_FATTY_ACID_TRANSPORT	0.199142	1	2	0
GO_ATP_SYNTHESIS_COUPLED_ELECTRON_TRANSPORT	0.199142	1	2	0
GO_POSITIVE_REGULATION_OF_CELL_DIFFERENTIATION	0.199499	1	18	0
GO_CELLULAR_GLUCOSE_HOMEOSTASIS	0.201638	1	3	0
GO_POSITIVE_REGULATION_OF_CANONICAL_WNT_SIGNALING_PATHWAY	0.201638	1	3	0
GO_CELL_JUNCTION_ASSEMBLY	0.201737	1	5	0
GO_GTPASE_REGULATOR_ACTIVITY	0.202553	1	6	0
GO_CELL_BODY	0.203171	1	11	0
GO_NEGATIVE_REGULATION_OF_CELL_MORPHOGENESIS_INVOLVED_IN_DIFFERENTIATION	0.203295	1	2	0
Brain-Derived Neurotrophic Factor (BDNF) signaling pathway WP2380	0.204975	1	3	0
GO_PHOSPHATIDYLINOSITOL_3_KINASE_SIGNALING	0.204975	1	3	0
GO_ORGANIC_ACID_TRANSMEMBRANE_TRANSPORTER_ACTIVITY	0.204975	1	3	0
GO_NON_MOTILE_CILIUM	0.204975	1	3	0
REACTOME_P75_NTR_RECEPTOR_MEDIATED_SIGNALLING	0.207467	1	2	0
GO_REGULATION_OF_CALCIUM_MEDIATED_SIGNALING	0.207467	1	2	0
GO_PYRIMIDINE_CONTAINING_COMPOUND_METABOLIC_PROCESS	0.207467	1	2	0
GO_SUBSTRATE_ADHESION_DEPENDENT_CELL_SPREADING	0.207467	1	2	0
GO_CYTOKINE_RECEPTOR_ACTIVITY	0.207467	1	2	0
GO_POSITIVE_REGULATION_OF_COLD_INDUCED_THERMOGENESIS	0.207467	1	2	0
GO_NEGATIVE_REGULATION_OF_CELLULAR_RESPONSE_TO_GROWTH_FACTOR_STIMULUS	0.208328	1	3	0
GO_RESPONSE_TO_ORGANIC_CYCLIC_COMPOUND	0.209495	1	18	0
GO_REGULATION_OF_HYDROLASE_ACTIVITY	0.210427	1	23	0
GO_CELL_FATE_SPECIFICATION	0.211659	1	2	0
GO_POSITIVE_REGULATION_OF_UBIQUITIN_DEPENDENT_PROTEIN_CATABOLIC_PROCESS	0.211659	1	2	0
GO_VOLTAGE_GATED_ION_CHANNEL_ACTIVITY	0.212175	1	4	0
GO_PROTEIN_MODIFICATION_BY_SMALL_PROTEIN_CONJUGATION_OR_REMOVAL	0.212815	1	20	0
GO_NEGATIVE_REGULATION_OF_CELL_DEATH	0.214581	1	18	0
GO_MULTICELLULAR_ORGANISM_GROWTH	0.215081	1	3	0
GO_DIGESTIVE_SYSTEM_PROCESS	0.215869	1	2	0
GO_REGULATION_OF_NOTCH_SIGNALING_PATHWAY	0.215869	1	2	0
GO_EPITHELIAL_CELL_APOPTOTIC_PROCESS	0.215869	1	2	0
GO_CELL_CORTEX	0.216312	1	6	0
GO_STEM_CELL_DIFFERENTIATION	0.216958	1	5	0
GO_ACTIN_POLYMERIZATION_OR_DEPOLYMERIZATION	0.217968	1	4	0
GO_PLASMA_MEMBRANE_BOUNDED_CELL_PROJECTION_CYTOPLASM	0.217968	1	4	0
GO_PROTEIN_HETERODIMERIZATION_ACTIVITY	0.219174	1	8	0
GO_POSITIVE_REGULATION_OF_TRANSPORT	0.219723	1	18	0
GO_SEGMENTATION	0.220097	1	2	0
GO_FEEDING_BEHAVIOR	0.220097	1	2	0
GO_NEGATIVE_REGULATION_OF_LEUKOCYTE_DIFFERENTIATION	0.220097	1	2	0
GO_INNER_EAR_MORPHOGENESIS	0.220097	1	2	0
Focal Adhesion-PI3K-Akt-mTOR-signaling pathway WP3932	0.220973	1	6	0
REACTOME_CILIUM_ASSEMBLY	0.223811	1	4	0
Neural Crest Differentiation WP2064	0.224341	1	2	0
GO_NEUROPEPTIDE_SIGNALING_PATHWAY	0.224341	1	2	0
GO_CHAPERONE_BINDING	0.224341	1	2	0
GO_REGULATION_OF_SYSTEM_PROCESS	0.224737	1	11	0
GO_REGULATION_OF_HORMONE_LEVELS	0.224936	1	10	0
GO_REGULATION_OF_CELLULAR_COMPONENT_SIZE	0.224944	1	7	0
GO_ACTIN_FILAMENT_BASED_PROCESS	0.227639	1	14	0
REACTOME_SIGNALING_BY_TGF_BETA_FAMILY_MEMBERS	0.228602	1	2	0
GO_INTRINSIC_APOPTOTIC_SIGNALING_PATHWAY_IN_RESPONSE_TO_DNA_DAMAGE	0.228602	1	2	0
GO_SPHINGOLIPID_BIOSYNTHETIC_PROCESS	0.228602	1	2	0
GO_METALLOENDOPEPTIDASE_ACTIVITY	0.228602	1	2	0
REACTOME_METABOLISM_OF_STEROIDS	0.228762	1	3	0
GO_POSITIVE_REGULATION_OF_INTRACELLULAR_PROTEIN_TRANSPORT	0.228762	1	3	0
GO_REGULATION_OF_DENDRITE_DEVELOPMENT	0.228762	1	3	0
GO_PHOSPHOLIPID_BINDING	0.229225	1	8	0
GO_POSITIVE_REGULATION_OF_MAP_KINASE_ACTIVITY	0.232557	1	5	0
GO_TRANSFERASE_ACTIVITY_TRANSFERRING_ACYL_GROUPS	0.232557	1	5	0
GO_MYELOID_LEUKOCYTE_DIFFERENTIATION	0.232662	1	4	0
GO_POSITIVE_REGULATION_OF_INTRACELLULAR_TRANSPORT	0.232662	1	4	0
GO_NUCLEOSIDE_TRIPHOSPHATE_METABOLIC_PROCESS	0.232877	1	2	0
GO_FILOPODIUM	0.232877	1	2	0
GO_CALCIUM_ION_BINDING	0.233933	1	13	0
GO_INTERACTION_WITH_HOST	0.235634	1	4	0
GO_REGULATION_OF_UBIQUITIN_DEPENDENT_PROTEIN_CATABOLIC_PROCESS	0.235684	1	3	0
GO_PROTEOLYSIS	0.236273	1	31	0
GO_RESPONSE_TO_HORMONE	0.236817	1	18	0
GO_POSITIVE_REGULATION_OF_VIRAL_PROCESS	0.237167	1	2	0
GO_MAINTENANCE_OF_PROTEIN_LOCATION	0.237167	1	2	0
GO_IDENTICAL_PROTEIN_BINDING	0.238309	1	31	0
REACTOME_MUSCLE_CONTRACTION	0.238617	1	4	0
GO_SULFUR_COMPOUND_METABOLIC_PROCESS	0.240279	1	7	0
Senescence and Autophagy in Cancer WP615	0.241471	1	2	0
REACTOME_TRNA_PROCESSING	0.241471	1	2	0
REACTOME_CARGO_RECOGNITION_FOR_CLATHRIN_MEDIATED_ENDOCYTOSIS	0.241471	1	2	0
GO_NEURAL_TUBE_FORMATION	0.241471	1	2	0
GO_CELLULAR_RESPONSE_TO_PEPTIDE_HORMONE_STIMULUS	0.242373	1	6	0
GO_CELL_MORPHOGENESIS_INVOLVED_IN_NEURON_DIFFERENTIATION	0.243685	1	11	0
GO_PROTEIN_CATABOLIC_PROCESS	0.243726	1	17	0
GO_SMOOTH_MUSCLE_CONTRACTION	0.245788	1	2	0
GO_SPHINGOLIPID_METABOLIC_PROCESS	0.246159	1	3	0
GO_REGULATION_OF_REGULATED_SECRETORY_PATHWAY	0.246159	1	3	0
GO_VESICLE_LOCALIZATION	0.247628	1	4	0
GO_PROTEIN_MODIFICATION_BY_SMALL_PROTEIN_CONJUGATION	0.249478	1	16	0
REACTOME_PHASE_II_CONJUGATION_OF_COMPOUNDS	0.250117	1	2	0
GO_PHOSPHOLIPASE_C_ACTIVATING_G_PROTEIN_COUPLED_RECEPTOR_SIGNALING_PATHWAY	0.250117	1	2	0
GO_FIBROBLAST_GROWTH_FACTOR_RECEPTOR_SIGNALING_PATHWAY	0.250117	1	2	0
GO_PHOSPHATIDYLINOSITOL_BISPHOSPHATE_BINDING	0.250117	1	2	0
GO_ENZYME_INHIBITOR_ACTIVITY	0.251444	1	7	0
REACTOME_DEUBIQUITINATION	0.253877	1	5	0
GO_SUPRAMOLECULAR_FIBER_ORGANIZATION	0.25389	1	12	0
REACTOME_INTERLEUKIN_4_AND_INTERLEUKIN_13_SIGNALING	0.254457	1	2	0
GO_MUSCLE_ADAPTATION	0.254457	1	2	0
GO_REGULATION_OF_GENE_SILENCING	0.254457	1	2	0
GO_N_ACYLTRANSFERASE_ACTIVITY	0.254457	1	2	0
Epithelial to mesenchymal transition in colorectal cancer WP4239	0.256734	1	3	0
GO_CELLULAR_RESPONSE_TO_PEPTIDE	0.258222	1	7	0
GO_CELLULAR_COMPONENT_ASSEMBLY_INVOLVED_IN_MORPHOGENESIS	0.258808	1	2	0
GO_PLASMA_MEMBRANE_RAFT	0.258808	1	2	0
GO_PROTEIN_N_TERMINUS_BINDING	0.258808	1	2	0
GO_CELLULAR_DETOXIFICATION	0.258808	1	2	0
GO_PROTEIN_PROCESSING	0.259777	1	4	0
GO_REGULATION_OF_PROTEIN_LOCALIZATION	0.262778	1	18	0
REACTOME_NUCLEOTIDE_EXCISION_REPAIR	0.263168	1	2	0
GO_DNA_MODIFICATION	0.263168	1	2	0
GO_NEPHRON_EPITHELIUM_DEVELOPMENT	0.263168	1	2	0
GO_REGULATION_OF_LEUKOCYTE_CHEMOTAXIS	0.263168	1	2	0
GO_REGULATION_OF_EXTENT_OF_CELL_GROWTH	0.263168	1	2	0
GO_EXOPEPTIDASE_ACTIVITY	0.263168	1	2	0
GO_MODIFICATION_OF_MORPHOLOGY_OR_PHYSIOLOGY_OF_OTHER_ORGANISM_INVOLVED_IN_SYMBIOTIC_INTERACTION	0.263168	1	2	0
HALLMARK_UNFOLDED_PROTEIN_RESPONSE	0.263168	1	2	0
GO_STEROL_METABOLIC_PROCESS	0.263835	1	3	0
GO_NEGATIVE_REGULATION_OF_TRANSFERASE_ACTIVITY	0.264735	1	5	0
GO_RESPONSE_TO_CORTICOSTEROID	0.267399	1	3	0
GO_NEGATIVE_REGULATION_OF_CELLULAR_PROTEIN_LOCALIZATION	0.267538	1	2	0
GO_RESPONSE_TO_ALKALOID	0.267538	1	2	0
GO_CARDIAC_MUSCLE_CELL_DIFFERENTIATION	0.267538	1	2	0
GO_CARBOHYDRATE_TRANSMEMBRANE_TRANSPORT	0.267538	1	2	0
GO_REGULATION_OF_PROTEIN_CONTAINING_COMPLEX_DISASSEMBLY	0.267538	1	2	0
GO_ELECTRON_TRANSFER_ACTIVITY	0.267538	1	2	0
GO_RNA_POLYMERASE_II_TRANSCRIPTION_FACTOR_COMPLEX	0.270972	1	3	0
GO_IMPORT_INTO_NUCLEUS	0.270972	1	3	0
GO_REGULATION_OF_DEVELOPMENTAL_GROWTH	0.271867	1	6	0
GO_REGULATION_OF_CELLULAR_RESPONSE_TO_TRANSFORMING_GROWTH_FACTOR_BETA_STIMULUS	0.271917	1	2	0
GO_OXIDOREDUCTASE_COMPLEX	0.271917	1	2	0
GO_GOLGI_CISTERNA	0.271917	1	2	0
GO_ACETYLTRANSFERASE_ACTIVITY	0.271917	1	2	0
HALLMARK_BILE_ACID_METABOLISM	0.271917	1	2	0
GO_NUCLEOSIDE_PHOSPHATE_BIOSYNTHETIC_PROCESS	0.275711	1	5	0
GO_RESPIRATORY_ELECTRON_TRANSPORT_CHAIN	0.276303	1	2	0
GO_SENSORY_ORGAN_DEVELOPMENT	0.276941	1	10	0
GO_MONOCARBOXYLIC_ACID_TRANSPORT	0.278143	1	3	0
GO_REGULATION_OF_PROTEIN_BINDING	0.278253	1	4	0
GO_RESPONSE_TO_NUTRIENT	0.278253	1	4	0
GO_RESPONSE_TO_REACTIVE_OXYGEN_SPECIES	0.278253	1	4	0
GO_AMINOGLYCAN_BIOSYNTHETIC_PROCESS	0.280696	1	2	0
GO_NEGATIVE_REGULATION_OF_TRANSMEMBRANE_RECEPTOR_PROTEIN_SERINE_THREONINE_KINASE_SIGNALING_PATHWAY	0.280696	1	2	0
GO_MUCOPOLYSACCHARIDE_METABOLIC_PROCESS	0.280696	1	2	0
GO_GROWTH	0.281015	1	17	0
GO_PEPTIDASE_REGULATOR_ACTIVITY	0.281358	1	4	0
REACTOME_ANTI_INFLAMMATORY_RESPONSE_FAVOURING_LEISHMANIA_PARASITE_INFECTION	0.28174	1	3	0
GO_HOMOPHILIC_CELL_ADHESION_VIA_PLASMA_MEMBRANE_ADHESION_MOLECULES	0.28174	1	3	0
GO_CELLULAR_COMPONENT_MORPHOGENESIS	0.282273	1	20	0
GO_CILIARY_PLASM	0.285096	1	2	0
GO_NEURON_PROJECTION_EXTENSION	0.285345	1	3	0
GO_DEVELOPMENTAL_CELL_GROWTH	0.28759	1	4	0
GO_CELL_PROJECTION_ASSEMBLY	0.288556	1	10	0
GO_REGULATION_OF_RESPONSE_TO_WOUNDING	0.288956	1	3	0
GO_MUSCLE_CELL_DEVELOPMENT	0.288956	1	3	0
GO_VESICLE_MEMBRANE	0.288993	1	14	0
KEGG_LEUKOCYTE_TRANSENDOTHELIAL_MIGRATION	0.289501	1	2	0
GO_ACTIN_MEDIATED_CELL_CONTRACTION	0.289501	1	2	0
GO_REGULATION_OF_STEROID_METABOLIC_PROCESS	0.289501	1	2	0
GO_STRIATED_MUSCLE_CONTRACTION	0.292573	1	3	0
GO_AMINOGLYCAN_METABOLIC_PROCESS	0.292573	1	3	0
GO_ACTIN_FILAMENT_POLYMERIZATION	0.296196	1	3	0
GO_ALCOHOL_BIOSYNTHETIC_PROCESS	0.296196	1	3	0
GO_LEADING_EDGE_MEMBRANE	0.296196	1	3	0
GO_GLYCOSAMINOGLYCAN_BINDING	0.296984	1	4	0
GO_RENAL_SYSTEM_PROCESS	0.298326	1	2	0
GO_ACTIN_FILAMENT	0.298326	1	2	0
GO_REGULATION_OF_CELL_PROJECTION_ASSEMBLY	0.299826	1	3	0
GO_RUFFLE	0.299826	1	3	0
GO_POSITIVE_REGULATION_OF_GTPASE_ACTIVITY	0.299971	1	7	0
GO_REGULATION_OF_INTRACELLULAR_PROTEIN_TRANSPORT	0.300127	1	4	0
GO_SIDE_OF_MEMBRANE	0.302222	1	9	0
REACTOME_L1CAM_INTERACTIONS	0.302745	1	2	0
GO_ENDONUCLEASE_ACTIVITY	0.302745	1	2	0
GO_IMPORT_ACROSS_PLASMA_MEMBRANE	0.302745	1	2	0
GO_TEMPERATURE_HOMEOSTASIS	0.30346	1	3	0
GO_RAB_GTPASE_BINDING	0.30346	1	3	0
GO_RECEPTOR_COMPLEX	0.307083	1	7	0
REACTOME_PROGRAMMED_CELL_DEATH	0.307099	1	3	0
GO_EAR_MORPHOGENESIS	0.307166	1	2	0
GO_POSITIVE_REGULATION_OF_ESTABLISHMENT_OF_PROTEIN_LOCALIZATION	0.310408	1	8	0
GO_POSITIVE_REGULATION_OF_CALCIUM_ION_TRANSPORT	0.31159	1	2	0
GO_POSITIVE_REGULATION_OF_PROTEIN_LOCALIZATION_TO_MEMBRANE	0.31159	1	2	0
GO_ADP_METABOLIC_PROCESS	0.31159	1	2	0
GO_PEPTIDE_BINDING	0.312055	1	5	0
GO_GATED_CHANNEL_ACTIVITY	0.312538	1	6	0
GO_REGULATION_OF_CYSTEINE_TYPE_ENDOPEPTIDASE_ACTIVITY	0.31275	1	4	0
GO_NEGATIVE_REGULATION_OF_CELL_DIFFERENTIATION	0.313774	1	12	0
GO_TISSUE_MIGRATION	0.314886	1	5	0
GO_COATED_VESICLE	0.314886	1	5	0
GO_AMIDE_BINDING	0.31512	1	6	0
GO_POSITIVE_REGULATION_OF_PROTEOLYSIS_INVOLVED_IN_CELLULAR_PROTEIN_CATABOLIC_PROCESS	0.316016	1	2	0
GO_LEUKOCYTE_DIFFERENTIATION	0.316885	1	9	0
GO_RESPONSE_TO_HEAT	0.318043	1	3	0
GO_DEVELOPMENTAL_GROWTH_INVOLVED_IN_MORPHOGENESIS	0.319089	1	4	0
REACTOME_REGULATION_OF_INSULIN_LIKE_GROWTH_FACTOR_IGF_TRANSPORT_AND_UPTAKE_BY_INSULIN_LIKE_GROWTH_FACTOR_BINDING_PROTEINS_IGFBPS	0.320443	1	2	0
GO_POTASSIUM_CHANNEL_ACTIVITY	0.320443	1	2	0
GO_REGULATION_OF_REACTIVE_OXYGEN_SPECIES_METABOLIC_PROCESS	0.321699	1	3	0
GO_REGULATION_OF_CELL_SIZE	0.321699	1	3	0
GO_TRANSFORMING_GROWTH_FACTOR_BETA_RECEPTOR_SIGNALING_PATHWAY	0.321699	1	3	0
GO_METALLOPEPTIDASE_ACTIVITY	0.321699	1	3	0
GO_DNA_TEMPLATED_TRANSCRIPTION_INITIATION	0.322264	1	4	0
GO_CARBOHYDRATE_HOMEOSTASIS	0.322264	1	4	0
GO_ANION_TRANSMEMBRANE_TRANSPORT	0.323402	1	5	0
GO_NEGATIVE_REGULATION_OF_EPITHELIAL_CELL_PROLIFERATION	0.324871	1	2	0
REACTOME_TRANSCRIPTIONAL_REGULATION_BY_RUNX1	0.325357	1	3	0
GO_DISTAL_AXON	0.326249	1	5	0
REACTOME_NEDDYLATION	0.328625	1	4	0
GO_NEGATIVE_REGULATION_OF_CELL_GROWTH	0.329018	1	3	0
GO_EXTRINSIC_COMPONENT_OF_MEMBRANE	0.329098	1	5	0
GO_ORGANELLE_FUSION	0.329298	1	2	0
GO_COVALENT_CHROMATIN_MODIFICATION	0.330578	1	8	0
GO_NEGATIVE_REGULATION_OF_PROTEIN_MODIFICATION_PROCESS	0.332235	1	10	0
GO_IMMUNE_RECEPTOR_ACTIVITY	0.333725	1	2	0
GO_SECRETORY_VESICLE	0.334035	1	17	0
GO_CELL_JUNCTION_ORGANIZATION	0.334808	1	5	0
VEGFA-VEGFR2 Signaling Pathway WP3888	0.334999	1	4	0
GO_ORGANIC_HYDROXY_COMPOUND_TRANSPORT	0.334999	1	4	0
GO_NEGATIVE_REGULATION_OF_RNA_BIOSYNTHETIC_PROCESS	0.335185	1	21	0
GO_PEPTIDYL_AMINO_ACID_MODIFICATION	0.336586	1	21	0
GO_CELLULAR_RESPONSE_TO_OXYGEN_CONTAINING_COMPOUND	0.336888	1	20	0
GO_REGULATION_OF_GTPASE_ACTIVITY	0.337356	1	8	0
GO_RENAL_SYSTEM_DEVELOPMENT	0.337667	1	5	0
GO_MONOCARBOXYLIC_ACID_CATABOLIC_PROCESS	0.338151	1	2	0
GO_PLATELET_DEGRANULATION	0.338151	1	2	0
GO_POSITIVE_REGULATION_OF_PROTEIN_POLYMERIZATION	0.338151	1	2	0
GO_CILIARY_BASAL_BODY	0.338151	1	2	0
REACTOME_SIGNALING_BY_NUCLEAR_RECEPTORS	0.33819	1	4	0
GO_POSITIVE_REGULATION_OF_PROTEIN_CONTAINING_COMPLEX_ASSEMBLY	0.33819	1	4	0
Vitamin D Receptor Pathway WP2877	0.340015	1	3	0
GO_REGULATION_OF_PROTEASOMAL_PROTEIN_CATABOLIC_PROCESS	0.340015	1	3	0
GO_ENDOPEPTIDASE_REGULATOR_ACTIVITY	0.340015	1	3	0
GO_LYMPHOCYTE_DIFFERENTIATION	0.341136	1	6	0
GO_RESPONSE_TO_OXYGEN_CONTAINING_COMPOUND	0.3424	1	28	0
REACTOME_IMMUNOREGULATORY_INTERACTIONS_BETWEEN_A_LYMPHOID_AND_A_NON_LYMPHOID_CELL	0.342575	1	2	0
GO_CENTRAL_NERVOUS_SYSTEM_NEURON_DIFFERENTIATION	0.343683	1	3	0
GO_MICROTUBULE_BASED_TRANSPORT	0.343683	1	3	0
GO_NEGATIVE_REGULATION_OF_NUCLEOBASE_CONTAINING_COMPOUND_METABOLIC_PROCESS	0.344448	1	24	0
GO_PHOSPHATIDYLINOSITOL_BINDING	0.34458	1	4	0
GO_ATP_METABOLIC_PROCESS	0.34626	1	5	0
KEGG_AXON_GUIDANCE	0.346997	1	2	0
GO_NEGATIVE_REGULATION_OF_PROTEIN_CONTAINING_COMPLEX_ASSEMBLY	0.346997	1	2	0
GO_MESODERM_DEVELOPMENT	0.346997	1	2	0
GO_CYTOKINE_BINDING	0.346997	1	2	0
GO_SH3_DOMAIN_BINDING	0.346997	1	2	0
Ras Signaling WP4223	0.347353	1	3	0
GO_PROTEIN_MODIFICATION_BY_SMALL_PROTEIN_REMOVAL	0.34913	1	5	0
GO_REGULATION_OF_NEURON_DIFFERENTIATION	0.349733	1	11	0
GO_CELLULAR_RESPIRATION	0.351023	1	3	0
GO_INOSITOL_LIPID_MEDIATED_SIGNALING	0.351023	1	3	0
GO_PLASMA_MEMBRANE_SIGNALING_RECEPTOR_COMPLEX	0.351023	1	3	0
GO_PHOSPHATASE_BINDING	0.351023	1	3	0
GO_RIBOSE_PHOSPHATE_BIOSYNTHETIC_PROCESS	0.351023	1	3	0
REACTOME_HOST_INTERACTIONS_OF_HIV_FACTORS	0.351417	1	2	0
GO_REGULATION_OF_VESICLE_MEDIATED_TRANSPORT	0.353099	1	9	0
GO_DENDRITE_DEVELOPMENT	0.354179	1	4	0
GO_REGULATION_OF_LIPID_BIOSYNTHETIC_PROCESS	0.354694	1	3	0
GO_NEGATIVE_REGULATION_OF_NERVOUS_SYSTEM_DEVELOPMENT	0.354874	1	5	0
GO_NEGATIVE_REGULATION_OF_PROTEIN_CATABOLIC_PROCESS	0.355832	1	2	0
GO_SPECIFICATION_OF_SYMMETRY	0.355832	1	2	0
GO_B_CELL_DIFFERENTIATION	0.355832	1	2	0
GO_VITAMIN_METABOLIC_PROCESS	0.355832	1	2	0
GO_GROWTH_FACTOR_BINDING	0.355832	1	2	0
GO_NEGATIVE_REGULATION_OF_SUPRAMOLECULAR_FIBER_ORGANIZATION	0.355832	1	2	0
GO_POSITIVE_REGULATION_OF_EPITHELIAL_CELL_PROLIFERATION	0.358364	1	3	0
REACTOME_RESPONSE_TO_ELEVATED_PLATELET_CYTOSOLIC_CA2	0.360244	1	2	0
GO_NUCLEOTIDE_PHOSPHORYLATION	0.360244	1	2	0
GO_B_CELL_ACTIVATION	0.360585	1	4	0
GO_NEGATIVE_REGULATION_OF_RESPONSE_TO_EXTERNAL_STIMULUS	0.362144	1	6	0
GO_REGULATION_OF_PROTEIN_CONTAINING_COMPLEX_ASSEMBLY	0.36261	1	7	0
GO_DETOXIFICATION	0.364652	1	2	0
GO_SMOOTH_MUSCLE_CELL_PROLIFERATION	0.364652	1	2	0
GO_CELLULAR_RESPONSE_TO_AMMONIUM_ION	0.364652	1	2	0
GO_ENTRY_INTO_HOST	0.364652	1	2	0
GO_EPITHELIAL_TUBE_FORMATION	0.364652	1	2	0
GO_POST_TRANSLATIONAL_PROTEIN_MODIFICATION	0.364778	1	6	0
GO_PROTEIN_POLYUBIQUITINATION	0.366384	1	5	0
REACTOME_SIGNALING_BY_NTRKS	0.369055	1	2	0
GO_EPITHELIAL_TO_MESENCHYMAL_TRANSITION	0.369055	1	2	0
GO_SARCOLEMMA	0.369055	1	2	0
GO_CARDIAC_MUSCLE_CONTRACTION	0.369055	1	2	0
GO_SULFUR_COMPOUND_BIOSYNTHETIC_PROCESS	0.369373	1	3	0
GO_CARBOHYDRATE_DERIVATIVE_BIOSYNTHETIC_PROCESS	0.371224	1	11	0
GO_PHOSPHORIC_ESTER_HYDROLASE_ACTIVITY	0.37269	1	6	0
GO_PROTEIN_IMPORT	0.373041	1	3	0
GO_REGULATION_OF_LEUKOCYTE_MIGRATION	0.373041	1	3	0
GO_RESPONSE_TO_ORGANOPHOSPHORUS	0.373452	1	2	0
GO_ADENYLATE_CYCLASE_ACTIVATING_G_PROTEIN_COUPLED_RECEPTOR_SIGNALING_PATHWAY	0.373452	1	2	0
GO_UBIQUITIN_LIKE_PROTEIN_LIGASE_BINDING	0.375028	1	5	0
GO_ENDOMEMBRANE_SYSTEM_ORGANIZATION	0.377292	1	7	0
REACTOME_METABOLISM_OF_AMINO_ACIDS_AND_DERIVATIVES	0.377971	1	6	0
GO_STEROID_BIOSYNTHETIC_PROCESS	0.380371	1	3	0
REACTOME_ANTIGEN_PROCESSING_UBIQUITINATION_PROTEASOME_DEGRADATION	0.380794	1	5	0
GO_RESPONSE_TO_PEPTIDE_HORMONE	0.382196	1	7	0
GO_DIGESTION	0.382228	1	2	0
GO_CELLULAR_RESPONSE_TO_CARBOHYDRATE_STIMULUS	0.382228	1	2	0
GO_NEGATIVE_REGULATION_OF_HEMOPOIESIS	0.382228	1	2	0
GO_GRANULOCYTE_MIGRATION	0.382228	1	2	0
GO_CALCIUM_ION_TRANSMEMBRANE_TRANSPORTER_ACTIVITY	0.382228	1	2	0
GO_EXTRACELLULAR_STRUCTURE_ORGANIZATION	0.383255	1	6	0
GO_NUCLEAR_EXPORT	0.384033	1	3	0
GO_POSITIVE_REGULATION_OF_SECRETION	0.384649	1	7	0
GO_PROTEIN_HOMODIMERIZATION_ACTIVITY	0.386285	1	14	0
GO_ACTIN_FILAMENT_BASED_MOVEMENT	0.386606	1	2	0
GO_GOLGI_ORGANIZATION	0.386606	1	2	0
GO_PERIKARYON	0.386606	1	2	0
GO_REGULATION_OF_ACTIN_FILAMENT_BASED_PROCESS	0.388541	1	6	0
GO_REGULATION_OF_PEPTIDASE_ACTIVITY	0.389557	1	7	0
GO_REGULATION_OF_WOUND_HEALING	0.390977	1	2	0
GO_OXIDATIVE_PHOSPHORYLATION	0.390977	1	2	0
GO_MAMMARY_GLAND_DEVELOPMENT	0.390977	1	2	0
GO_CHANNEL_REGULATOR_ACTIVITY	0.390977	1	2	0
GO_LOCOMOTORY_BEHAVIOR	0.391349	1	3	0
GO_REGULATION_OF_ANATOMICAL_STRUCTURE_SIZE	0.392244	1	8	0
GO_POSITIVE_REGULATION_OF_GROWTH	0.392635	1	4	0
REACTOME_PEPTIDE_LIGAND_BINDING_RECEPTORS	0.395002	1	3	0
GO_POSITIVE_REGULATION_OF_TRANSMEMBRANE_TRANSPORT	0.395002	1	3	0
REACTOME_DEGRADATION_OF_THE_EXTRACELLULAR_MATRIX	0.39534	1	2	0
GO_KIDNEY_EPITHELIUM_DEVELOPMENT	0.39534	1	2	0
GO_AMINO_ACID_TRANSPORT	0.39534	1	2	0
GO_ENDOTHELIAL_CELL_PROLIFERATION	0.39534	1	2	0
GO_POSITIVE_REGULATION_OF_LOCOMOTION	0.396416	1	9	0
GO_EXTERNAL_SIDE_OF_PLASMA_MEMBRANE	0.398096	1	5	0
REACTOME_INTERFERON_SIGNALING	0.398652	1	3	0
HALLMARK_ESTROGEN_RESPONSE_EARLY	0.398652	1	3	0
HALLMARK_INTERFERON_GAMMA_RESPONSE	0.398652	1	3	0
GPCRs, Class A Rhodopsin-like WP455	0.399036	1	4	0
REACTOME_DEATH_RECEPTOR_SIGNALLING	0.399695	1	2	0
GO_RESPONSE_TO_FIBROBLAST_GROWTH_FACTOR	0.399695	1	2	0
GO_CARDIOCYTE_DIFFERENTIATION	0.399695	1	2	0
GO_NEUROTRANSMITTER_METABOLIC_PROCESS	0.399695	1	2	0
GO_POSITIVE_REGULATION_OF_LIPID_METABOLIC_PROCESS	0.399695	1	2	0
GO_REGULATION_OF_G_PROTEIN_COUPLED_RECEPTOR_SIGNALING_PATHWAY	0.399695	1	2	0
GO_RESPONSE_TO_CYTOKINE	0.401661	1	19	0
GO_CILIUM_ORGANIZATION	0.401761	1	6	0
HALLMARK_KRAS_SIGNALING_UP	0.402299	1	3	0
HALLMARK_KRAS_SIGNALING_DN	0.402299	1	3	0
GO_NEPHRON_DEVELOPMENT	0.404042	1	2	0
GO_MEMBRANE_LIPID_BIOSYNTHETIC_PROCESS	0.404042	1	2	0
HALLMARK_UV_RESPONSE_DN	0.404042	1	2	0
GO_GLAND_DEVELOPMENT	0.404294	1	7	0
HALLMARK_APICAL_JUNCTION	0.405942	1	3	0
GO_MUSCLE_SYSTEM_PROCESS	0.406751	1	7	0
REACTOME_DISEASES_OF_GLYCOSYLATION	0.408379	1	2	0
GO_CARBOHYDRATE_TRANSPORT	0.408379	1	2	0
GO_POSITIVE_REGULATION_OF_CELLULAR_PROTEIN_CATABOLIC_PROCESS	0.408379	1	2	0
GO_DIGESTIVE_SYSTEM_DEVELOPMENT	0.408379	1	2	0
GO_GOLGI_STACK	0.408379	1	2	0
Circadian rhythm related genes WP3594	0.40958	1	3	0
GO_ORGANIC_HYDROXY_COMPOUND_BIOSYNTHETIC_PROCESS	0.411818	1	4	0
GO_NEGATIVE_REGULATION_OF_DEVELOPMENTAL_PROCESS	0.412455	1	15	0
GO_VIRAL_LIFE_CYCLE	0.412499	1	5	0
GO_SYMPORTER_ACTIVITY	0.412707	1	2	0
GO_MYELOID_LEUKOCYTE_MIGRATION	0.413214	1	3	0
GO_MEMBRANE_LIPID_METABOLIC_PROCESS	0.413214	1	3	0
GO_NUCLEAR_TRANSCRIPTION_FACTOR_COMPLEX	0.413214	1	3	0
GO_REGULATION_OF_CELL_DEATH	0.414828	1	27	0
GO_REACTIVE_OXYGEN_SPECIES_METABOLIC_PROCESS	0.415008	1	4	0
GO_RHO_PROTEIN_SIGNAL_TRANSDUCTION	0.416843	1	3	0
REACTOME_CLATHRIN_MEDIATED_ENDOCYTOSIS	0.417024	1	2	0
GO_NEGATIVE_REGULATION_OF_CELL_DEVELOPMENT	0.418252	1	5	0
GO_ORGANIC_ANION_TRANSMEMBRANE_TRANSPORTER_ACTIVITY	0.420467	1	3	0
GO_ORGANIC_ACID_TRANSPORT	0.421126	1	5	0
GO_REGULATION_OF_CELLULAR_RESPONSE_TO_GROWTH_FACTOR_STIMULUS	0.42138	1	4	0
GO_CELL_FATE_COMMITMENT	0.42138	1	4	0
GO_REGULATION_OF_PROTEIN_CATABOLIC_PROCESS	0.422895	1	6	0
GO_EPITHELIAL_CELL_PROLIFERATION	0.422895	1	6	0
GO_CELL_PROJECTION_MEMBRANE	0.423999	1	5	0
GO_POSITIVE_REGULATION_OF_LEUKOCYTE_DIFFERENTIATION	0.425629	1	2	0
GO_NEGATIVE_REGULATION_OF_NEURON_PROJECTION_DEVELOPMENT	0.425629	1	2	0
GO_NEGATIVE_REGULATION_OF_LYMPHOCYTE_ACTIVATION	0.425629	1	2	0
GO_CELL_MORPHOGENESIS_INVOLVED_IN_DIFFERENTIATION	0.42612	1	12	0
GO_PROTEIN_LOCALIZATION_TO_PLASMA_MEMBRANE	0.42774	1	4	0
GO_RESPONSE_TO_STEROID_HORMONE	0.42817	1	6	0
GO_MYELOID_CELL_DIFFERENTIATION	0.42817	1	6	0
GO_POSITIVE_REGULATION_OF_CELL_DEATH	0.428504	1	11	0
GO_TUBE_FORMATION	0.429915	1	2	0
GO_REGULATION_OF_CHEMOTAXIS	0.431307	1	3	0
GO_REGULATION_OF_INTRACELLULAR_SIGNAL_TRANSDUCTION	0.431958	1	29	0
Calcium Regulation in the Cardiac Cell WP536	0.434189	1	2	0
REACTOME_SIGNALING_BY_HEDGEHOG	0.434189	1	2	0
GO_PYRUVATE_METABOLIC_PROCESS	0.434189	1	2	0
GO_UDP_GLYCOSYLTRANSFERASE_ACTIVITY	0.434189	1	2	0
GO_CYCLIC_NUCLEOTIDE_MEDIATED_SIGNALING	0.434909	1	3	0
GO_ACTIN_BASED_CELL_PROJECTION	0.434909	1	3	0
GO_TRANSMEMBRANE_RECEPTOR_PROTEIN_SERINE_THREONINE_KINASE_SIGNALING_PATHWAY	0.438329	1	5	0
Regulation of Actin Cytoskeleton WP51	0.438452	1	2	0
KEGG_WNT_SIGNALING_PATHWAY	0.438452	1	2	0
GO_PEPTIDE_RECEPTOR_ACTIVITY	0.438452	1	2	0
HALLMARK_DNA_REPAIR	0.438452	1	2	0
GO_REGULATION_OF_PROTEIN_POLYMERIZATION	0.438504	1	3	0
GO_POSITIVE_REGULATION_OF_ION_TRANSPORT	0.440417	1	4	0
GO_INTRINSIC_COMPONENT_OF_PLASMA_MEMBRANE	0.442107	1	28	0
REACTOME_HIV_LIFE_CYCLE	0.442702	1	2	0
GO_MORPHOGENESIS_OF_EMBRYONIC_EPITHELIUM	0.442702	1	2	0
GO_POSITIVE_REGULATION_OF_ION_TRANSMEMBRANE_TRANSPORT	0.442702	1	2	0
GO_UROGENITAL_SYSTEM_DEVELOPMENT	0.444044	1	5	0
GO_GUANYL_NUCLEOTIDE_EXCHANGE_FACTOR_ACTIVITY	0.445675	1	3	0
GO_NUCLEOSIDE_DIPHOSPHATE_METABOLIC_PROCESS	0.44694	1	2	0
GO_PLACENTA_DEVELOPMENT	0.44694	1	2	0
KEGG_REGULATION_OF_ACTIN_CYTOSKELETON	0.44925	1	3	0
GO_REGULATION_OF_MAP_KINASE_ACTIVITY	0.449747	1	5	0
GO_REGULATION_OF_SUPRAMOLECULAR_FIBER_ORGANIZATION	0.449747	1	5	0
KEGG_NEUROACTIVE_LIGAND_RECEPTOR_INTERACTION	0.449883	1	4	0
GO_ADAPTIVE_THERMOGENESIS	0.455377	1	2	0
GO_GLYCOPROTEIN_BIOSYNTHETIC_PROCESS	0.455438	1	5	0
GO_ANCHORING_JUNCTION	0.456719	1	13	0
GO_ENERGY_DERIVATION_BY_OXIDATION_OF_ORGANIC_COMPOUNDS	0.459308	1	4	0
KEGG_JAK_STAT_SIGNALING_PATHWAY	0.459576	1	2	0
REACTOME_INFLUENZA_INFECTION	0.459576	1	2	0
GO_REGULATION_OF_SYMBIOSIS_ENCOMPASSING_MUTUALISM_THROUGH_PARASITISM	0.45993	1	3	0
GO_UBIQUITIN_LIKE_PROTEIN_TRANSFERASE_ACTIVITY	0.462281	1	6	0
REACTOME_G_ALPHA_Q_SIGNALLING_EVENTS	0.463475	1	3	0
Myometrial Relaxation and Contraction Pathways WP289	0.46376	1	2	0
HALLMARK_UV_RESPONSE_UP	0.46376	1	2	0
GO_NEGATIVE_REGULATION_OF_PROTEIN_METABOLIC_PROCESS	0.466562	1	17	0
GO_POSITIVE_REGULATION_OF_PROTEIN_CATABOLIC_PROCESS	0.467011	1	3	0
GO_TISSUE_HOMEOSTASIS	0.467011	1	3	0
GO_CALCIUM_MEDIATED_SIGNALING	0.467011	1	3	0
GO_LEUKOCYTE_CHEMOTAXIS	0.467011	1	3	0
KEGG_PURINE_METABOLISM	0.467931	1	2	0
GO_REGULATION_OF_INTRINSIC_APOPTOTIC_SIGNALING_PATHWAY	0.467931	1	2	0
[truncated: 469 more rows]

## Sheet: gsea_cluster_3
Gene Set	p.value	FDR	Num	log10(FDR)
GO_LEUKOCYTE_MIGRATION	1.77658e-09	2.25893e-05	32	4.6461
GO_REGULATION_OF_CELL_POPULATION_PROLIFERATION	4.58151e-09	5.82494e-05	72	4.23471
GO_SECRETION	5.71781e-09	7.26906e-05	74	4.13852
HALLMARK_HYPOXIA	5.75706e-09	7.31837e-05	20	4.13559
GO_REGULATION_OF_CELL_ADHESION	1.3447e-08	0.000170924	40	3.7672
GO_BIOLOGICAL_ADHESION	3.35882e-08	0.000426906	64	3.36967
GO_CYTOKINE_MEDIATED_SIGNALING_PATHWAY	3.9837e-08	0.000506288	42	3.2956
GO_POSITIVE_REGULATION_OF_LOCOMOTION	5.79415e-08	0.00073632	34	3.13293
REACTOME_METALLOTHIONEINS_BIND_METALS	5.93685e-08	0.000754395	5	3.1224
GO_CELL_ACTIVATION	6.58165e-08	0.000836265	62	3.07766
GO_RESPONSE_TO_CYTOKINE	8.50591e-08	0.00108068	55	2.9663
REACTOME_CYTOKINE_SIGNALING_IN_IMMUNE_SYSTEM	1.06338e-07	0.00135091	44	2.86937
HALLMARK_P53_PATHWAY	1.40979e-07	0.00179086	18	2.74694
GO_SPECIFIC_GRANULE	1.56887e-07	0.00199278	16	2.70054
GO_SECRETORY_GRANULE	2.27368e-07	0.00288781	43	2.53943
GO_DEOXYCYTIDINE_DEAMINASE_ACTIVITY	3.30021e-07	0.00419127	4	2.37765
REACTOME_RESPONSE_TO_METAL_IONS	3.6389e-07	0.00462104	5	2.33526
GO_PYRIMIDINE_RIBONUCLEOSIDE_METABOLIC_PROCESS	3.6389e-07	0.00462104	5	2.33526
GO_INFLAMMATORY_RESPONSE	3.81007e-07	0.00483764	38	2.31537
GO_REGULATION_OF_RESPONSE_TO_EXTERNAL_STIMULUS	3.99658e-07	0.00507406	50	2.29464
GO_EXTRACELLULAR_STRUCTURE_ORGANIZATION	4.23263e-07	0.00537332	25	2.26976
GO_DEFENSE_RESPONSE	4.82296e-07	0.00612226	67	2.21309
GO_PYRIMIDINE_NUCLEOSIDE_CATABOLIC_PROCESS	5.72335e-07	0.00726465	6	2.13879
GO_DETOXIFICATION_OF_INORGANIC_COMPOUND	9.33158e-07	0.0118436	5	1.92651
GO_CELL_MOTILITY	9.53312e-07	0.0120985	65	1.91727
GO_SPECIFIC_GRANULE_MEMBRANE	1.00553e-06	0.0127602	11	1.89414
GO_CELLULAR_RESPONSE_TO_CADMIUM_ION	1.24845e-06	0.0158416	7	1.8002
GO_SECRETORY_GRANULE_MEMBRANE	1.33992e-06	0.0170008	21	1.76953
GO_NEGATIVE_REGULATION_OF_CELL_ADHESION	1.41361e-06	0.0179345	20	1.74631
GO_DNA_CYTOSINE_DEAMINATION	1.42951e-06	0.0181348	4	1.74149
GO_REGULATION_OF_LEUKOCYTE_CHEMOTAXIS	1.45572e-06	0.0184658	12	1.73363
GO_REGULATION_OF_CELLULAR_COMPONENT_MOVEMENT	1.50547e-06	0.0190953	46	1.71907
GO_REGULATION_OF_ACTIN_CYTOSKELETON_REORGANIZATION	1.5611e-06	0.0197995	7	1.70335
GO_ZINC_ION_HOMEOSTASIS	1.5611e-06	0.0197995	7	1.70335
GO_ACTIN_FILAMENT_BASED_PROCESS	1.60281e-06	0.0203252	38	1.69196
GO_SECRETORY_VESICLE	1.88151e-06	0.0238576	46	1.62237
GO_CADHERIN_BINDING_INVOLVED_IN_CELL_CELL_ADHESION	2.08033e-06	0.0263765	5	1.57878
GO_REGULATION_OF_LEUKOCYTE_MIGRATION	2.1084e-06	0.0267303	16	1.573
GO_MYELOID_LEUKOCYTE_ACTIVATION	2.12698e-06	0.0269637	34	1.56922
GO_CARDIOLIPIN_BINDING	2.5713e-06	0.0325938	4	1.48687
GO_REGULATION_OF_COAGULATION	2.67332e-06	0.0338843	10	1.47
GO_RESPONSE_TO_WOUNDING	3.10984e-06	0.0394141	34	1.40435
GO_REGULATION_OF_IMMUNE_SYSTEM_PROCESS	3.13048e-06	0.0396726	61	1.40151
GO_REGULATION_OF_BODY_FLUID_LEVELS	3.44239e-06	0.043622	28	1.36029
GO_MYELOID_LEUKOCYTE_MEDIATED_IMMUNITY	3.59232e-06	0.0455183	30	1.34181
HALLMARK_TNFA_SIGNALING_VIA_NFKB	3.69111e-06	0.0467664	16	1.33007
HALLMARK_KRAS_SIGNALING_UP	3.69111e-06	0.0467664	16	1.33007
GO_ODONTOBLAST_DIFFERENTIATION	3.96453e-06	0.0502227	3	1.2991
REACTOME_TIGHT_JUNCTION_INTERACTIONS	4.13543e-06	0.0523835	6	1.28081
REACTOME_ANTIGEN_ACTIVATES_B_CELL_RECEPTOR_BCR_LEADING_TO_GENERATION_OF_SECOND_MESSENGERS	4.13543e-06	0.0523835	6	1.28081
GO_CYTIDINE_TO_URIDINE_EDITING	4.32477e-06	0.0547732	4	1.26143
GO_CYTIDINE_DEAMINASE_ACTIVITY	4.32477e-06	0.0547732	4	1.26143
GO_TERTIARY_GRANULE	5.55424e-06	0.0703334	14	1.15284
GO_IMMUNE_EFFECTOR_PROCESS	5.67518e-06	0.0718592	50	1.14352
GO_RIBONUCLEOSIDE_CATABOLIC_PROCESS	5.73512e-06	0.0726124	5	1.13899
GO_LOCOMOTION	6.05747e-06	0.0766876	69	1.11527
GO_ION_TRANSPORT	6.22013e-06	0.0787406	65	1.1038
GO_TISSUE_REMODELING	6.44967e-06	0.0816399	14	1.0881
GO_NUCLEOSIDE_CATABOLIC_PROCESS	6.57116e-06	0.0831712	6	1.08003
GO_CELL_ACTIVATION_INVOLVED_IN_IMMUNE_RESPONSE	6.88428e-06	0.0871274	35	1.05985
GO_FEMALE_PREGNANCY	6.96569e-06	0.0881508	15	1.05477
GO_INTRINSIC_COMPONENT_OF_PLASMA_MEMBRANE	7.33494e-06	0.0928164	67	1.03238
GO_CELLULAR_RESPONSE_TO_ZINC_ION	7.73349e-06	0.0978518	5	1.00943
GO_REGULATION_OF_RESPONSE_TO_WOUNDING	8.03449e-06	0.101652	14	0.992883
TYROBP Causal Network WP3945	8.56845e-06	0.108399	8	0.964973
GO_POSITIVE_REGULATION_OF_CELL_POPULATION_PROLIFERATION	8.75246e-06	0.110719	41	0.955779
GO_WOUND_HEALING	8.80389e-06	0.11136	29	0.953269
GO_CELL_CELL_ADHESION	9.14754e-06	0.115698	39	0.936674
GO_EPITHELIAL_CELL_PROLIFERATION	9.3144e-06	0.117799	23	0.928858
GO_METAL_ION_HOMEOSTASIS	9.40554e-06	0.118942	33	0.924663
GO_REGULATION_OF_SYMBIOSIS_ENCOMPASSING_MUTUALISM_THROUGH_PARASITISM	1.03686e-05	0.131111	16	0.88236
GO_NEGATIVE_REGULATION_OF_RESPONSE_TO_EXTERNAL_STIMULUS	1.04285e-05	0.131858	22	0.879895
GO_DNA_DEAMINATION	1.05237e-05	0.133052	4	0.87598
GO_NEGATIVE_REGULATION_OF_SINGLE_STRANDED_VIRAL_RNA_REPLICATION_VIA_DOUBLE_STRANDED_DNA_INTERMEDIATE	1.05237e-05	0.133052	4	0.87598
GO_PLACENTA_DEVELOPMENT	1.12498e-05	0.142209	13	0.847072
GO_LEUKOCYTE_CHEMOTAXIS	1.17097e-05	0.148011	16	0.829707
GO_NEGATIVE_REGULATION_OF_CELL_CELL_ADHESION	1.22772e-05	0.155171	14	0.809188
Lung fibrosis WP3624	1.29085e-05	0.163137	8	0.787447
GO_REGULATION_OF_MONOCYTE_CHEMOTAXIS	1.34172e-05	0.169554	5	0.770693
KEGG_LEUKOCYTE_TRANSENDOTHELIAL_MIGRATION	1.47494e-05	0.186374	11	0.729615
Zinc homeostasis WP3529	1.50545e-05	0.190213	6	0.720759
GO_PYRIMIDINE_NUCLEOSIDE_METABOLIC_PROCESS	1.50545e-05	0.190213	6	0.720759
GO_NEGATIVE_REGULATION_OF_HOMOTYPIC_CELL_CELL_ADHESION	1.54882e-05	0.195663	4	0.708491
GO_MECHANOSENSITIVE_ION_CHANNEL_ACTIVITY	1.54882e-05	0.195663	4	0.708491
GO_PHOSPHATIDYLGLYCEROL_BINDING	1.54882e-05	0.195663	4	0.708491
REACTOME_NEUTROPHIL_DEGRANULATION	1.66539e-05	0.210338	26	0.677081
REACTOME_CELL_SURFACE_INTERACTIONS_AT_THE_VASCULAR_WALL	1.67546e-05	0.211594	12	0.674498
REACTOME_VITAMIN_C_ASCORBATE_METABOLISM	1.78347e-05	0.225217	3	0.647399
GO_POSITIVE_REGULATION_OF_METALLOPEPTIDASE_ACTIVITY	1.78347e-05	0.225217	3	0.647399
GO_LEUKOCYTE_MEDIATED_IMMUNITY	1.86042e-05	0.234896	36	0.629124
GO_ACTIN_CYTOSKELETON_REORGANIZATION	1.86743e-05	0.235763	10	0.627525
GO_REGULATION_OF_CELL_CELL_ADHESION	1.90961e-05	0.24107	23	0.617858
GO_MYELOID_LEUKOCYTE_DIFFERENTIATION	1.95568e-05	0.246866	15	0.60754
GO_REGULATION_OF_WOUND_HEALING	1.9577e-05	0.2471	12	0.607127
GO_PYRIMIDINE_CONTAINING_COMPOUND_CATABOLIC_PROCESS	2.18757e-05	0.276093	6	0.558945
GO_REGULATION_OF_HOMOTYPIC_CELL_CELL_ADHESION	2.20738e-05	0.278571	5	0.555064
GO_CELLULAR_RESPONSE_TO_COPPER_ION	2.20738e-05	0.278571	5	0.555064
REACTOME_EXTRACELLULAR_MATRIX_ORGANIZATION	2.32925e-05	0.293905	19	0.531793
GO_INTERFERON_GAMMA_MEDIATED_SIGNALING_PATHWAY	2.47683e-05	0.312501	9	0.505149
GO_DIVALENT_INORGANIC_CATION_HOMEOSTASIS	2.5926e-05	0.327083	27	0.485343
GO_CYTOKINE_RECEPTOR_BINDING	2.64974e-05	0.334265	18	0.475909
GO_NEGATIVE_REGULATION_OF_CELL_POPULATION_PROLIFERATION	2.70663e-05	0.341414	32	0.466719
GO_POSITIVE_REGULATION_OF_LEUKOCYTE_CHEMOTAXIS	2.74612e-05	0.346369	9	0.460461
REACTOME_HEMOSTASIS	2.91104e-05	0.36714	30	0.435168
GO_NEGATIVE_REGULATION_OF_COAGULATION	2.99e-05	0.377068	7	0.42358
GO_GLYCOSYL_COMPOUND_CATABOLIC_PROCESS	3.10618e-05	0.391689	6	0.407059
GO_EMBRYONIC_PLACENTA_DEVELOPMENT	3.36064e-05	0.423743	9	0.372898
GO_TERTIARY_GRANULE_LUMEN	3.4295e-05	0.432392	7	0.364123
GO_EPITHELIUM_DEVELOPMENT	3.59669e-05	0.453435	51	0.343485
GO_RESPONSE_TO_COPPER_ION	3.67229e-05	0.462929	6	0.334485
REACTOME_INTERLEUKIN_4_AND_INTERLEUKIN_13_SIGNALING	3.85992e-05	0.486543	10	0.312879
REACTOME_INTERFERON_GAMMA_SIGNALING	4.08911e-05	0.515391	9	0.287863
GO_REGULATION_OF_ANATOMICAL_STRUCTURE_MORPHOGENESIS	4.08952e-05	0.515402	44	0.287854
GO_POSITIVE_REGULATION_OF_MONOCYTE_CHEMOTAXIS	4.17422e-05	0.526035	4	0.278985
GO_SINGLE_STRANDED_VIRAL_RNA_REPLICATION_VIA_DOUBLE_STRANDED_DNA_INTERMEDIATE	4.17422e-05	0.526035	4	0.278985
GO_EXOCYTOSIS	4.4412e-05	0.559591	39	0.25213
GO_NEGATIVE_REGULATION_OF_VIRAL_GENOME_REPLICATION	4.47152e-05	0.563366	7	0.249209
GO_LATERAL_PLASMA_MEMBRANE	4.47152e-05	0.563366	7	0.249209
GO_NEGATIVE_REGULATION_OF_RESPONSE_TO_STIMULUS	4.64164e-05	0.584708	60	0.233061
GO_REGULATION_OF_ACTIN_FILAMENT_BASED_PROCESS	4.82349e-05	0.607567	21	0.216406
GO_REGULATION_OF_TISSUE_REMODELING	4.82454e-05	0.607651	8	0.216346
KEGG_CELL_ADHESION_MOLECULES_CAMS	4.9929e-05	0.628806	11	0.201483
Mammary gland development pathway - Involution (Stage 4 of 4) WP2815	5.15799e-05	0.649545	3	0.187391
KEGG_B_CELL_RECEPTOR_SIGNALING_PATHWAY	5.37269e-05	0.67653	8	0.169713
GO_NEGATIVE_REGULATION_OF_PLATELET_ACTIVATION	5.55852e-05	0.699873	4	0.15498
GO_REGULATION_OF_PLATELET_AGGREGATION	5.55852e-05	0.699873	4	0.15498
GO_CELLULAR_RESPONSE_TO_ARSENIC_CONTAINING_SUBSTANCE	5.55852e-05	0.699873	4	0.15498
GO_APICOLATERAL_PLASMA_MEMBRANE	5.55852e-05	0.699873	4	0.15498
GO_REGULATION_OF_LEUKOCYTE_ADHESION_TO_VASCULAR_ENDOTHELIAL_CELL	5.55852e-05	0.699873	4	0.15498
HALLMARK_INTERFERON_GAMMA_RESPONSE	5.58592e-05	0.703044	14	0.153017
GO_POSITIVE_REGULATION_OF_SIGNALING	5.65954e-05	0.712253	66	0.147366
GO_PLATELET_ACTIVATION	5.76263e-05	0.72517	12	0.13956
HALLMARK_IL2_STAT5_SIGNALING	5.9168e-05	0.744511	14	0.128129
GO_POSITIVE_REGULATION_OF_PROTEOLYSIS	6.00572e-05	0.755639	20	0.121685
HALLMARK_INFLAMMATORY_RESPONSE	6.26473e-05	0.788166	14	0.103382
GO_REGULATION_OF_TRANSPORT	6.36253e-05	0.800406	66	0.0966894
GO_ION_HOMEOSTASIS	6.70415e-05	0.843315	36	0.0740102
GO_COAGULATION	6.84656e-05	0.86116	19	0.0649163
GO_MYELOID_LEUKOCYTE_MIGRATION	7.01476e-05	0.882246	14	0.0544102
GO_REGULATION_OF_CELL_SUBSTRATE_ADHESION	7.01476e-05	0.882246	14	0.0544102
GO_RESPONSE_TO_CADMIUM_ION	7.35564e-05	0.924972	7	0.0338714
GO_ACTIN_FILAMENT_ORGANIZATION	7.43953e-05	0.935446	21	0.0289812
GO_MULTI_MULTICELLULAR_ORGANISM_PROCESS	7.56134e-05	0.950687	15	0.0219624
GO_SIGNALING_RECEPTOR_BINDING	7.6648e-05	0.963618	57	0.016095
GO_REGULATION_OF_PLATELET_ACTIVATION	7.73161e-05	0.97194	5	0.0123603
B Cell Receptor Signaling Pathway WP23	7.79493e-05	0.979823	9	0.00885252
KEGG_INTESTINAL_IMMUNE_NETWORK_FOR_IGA_PRODUCTION	7.92009e-05	0.995477	6	0.00196889
GO_L_ASCORBIC_ACID_METABOLIC_PROCESS	7.95848e-05	1	3	0
GO_RESPONSE_TO_TOXIC_SUBSTANCE	8.66223e-05	1	26	0
GO_BONE_RESORPTION	9.29442e-05	1	7	0
GO_POSITIVE_REGULATION_OF_IMMUNE_SYSTEM_PROCESS	9.33916e-05	1	43	0
REACTOME_PD_1_SIGNALING	9.36544e-05	1	4	0
GO_HYALURONIC_ACID_BINDING	9.36544e-05	1	4	0
GO_BASE_CONVERSION_OR_SUBSTITUTION_EDITING	9.36544e-05	1	4	0
GO_ENDOTHELIAL_CELL_PROLIFERATION	9.52918e-05	1	11	0
GO_REGULATION_OF_VIRAL_LIFE_CYCLE	9.52918e-05	1	11	0
GO_REGULATION_OF_DEFENSE_RESPONSE	0.000102833	1	33	0
REACTOME_SIGNALING_BY_INTERLEUKINS	0.000103241	1	23	0
GO_CELLULAR_EXTRAVASATION	0.000104119	1	7	0
GO_REGULATION_OF_BONE_REMODELING	0.000104731	1	6	0
GO_SUPRAMOLECULAR_FIBER_ORGANIZATION	0.000106662	1	30	0
REACTOME_CD22_MEDIATED_BCR_REGULATION	0.000116135	1	2	0
REACTOME_SIGNALING_BY_MST1	0.000116135	1	2	0
GO_RECEPTOR_TRANSACTIVATION	0.000116135	1	2	0
GO_PLASMA_MEMBRANE_RAFT_ASSEMBLY	0.000116135	1	2	0
GO_SMOOTH_MUSCLE_CELL_MATRIX_ADHESION	0.000116135	1	2	0
GO_REGULATION_OF_PEPTIDYL_TYROSINE_AUTOPHOSPHORYLATION	0.000116135	1	2	0
GO_POSITIVE_REGULATION_OF_APOPTOTIC_PROCESS_INVOLVED_IN_MORPHOGENESIS	0.000116135	1	2	0
GO_POSITIVE_REGULATION_OF_APOPTOTIC_PROCESS_INVOLVED_IN_DEVELOPMENT	0.000116135	1	2	0
GO_NEGATIVE_REGULATION_OF_LEUKOCYTE_ADHESION_TO_VASCULAR_ENDOTHELIAL_CELL	0.000116135	1	2	0
GO_WEIBEL_PALADE_BODY	0.000116135	1	2	0
GO_SPERMATOPROTEASOME_COMPLEX	0.000116135	1	2	0
GO_GLUTATHIONE_DISULFIDE_OXIDOREDUCTASE_ACTIVITY	0.000116135	1	2	0
GO_COLLAGEN_RECEPTOR_ACTIVITY	0.000116135	1	2	0
GO_TRAIL_BINDING	0.000116135	1	2	0
GO_VOLTAGE_GATED_SODIUM_CHANNEL_ACTIVITY_INVOLVED_IN_CARDIAC_MUSCLE_CELL_ACTION_POTENTIAL	0.000116135	1	2	0
GO_PEPTIDE_ANTIGEN_ASSEMBLY_WITH_MHC_PROTEIN_COMPLEX	0.000116135	1	2	0
REACTOME_CELL_CELL_JUNCTION_ORGANIZATION	0.000116383	1	7	0
BIOCARTA_MHC_PATHWAY	0.000117215	1	3	0
GO_BRANCHING_INVOLVED_IN_LABYRINTHINE_LAYER_MORPHOGENESIS	0.000117215	1	3	0
GO_NEGATIVE_REGULATION_OF_PLATELET_AGGREGATION	0.000117215	1	3	0
GO_EXTRINSIC_APOPTOTIC_SIGNALING_PATHWAY_VIA_DEATH_DOMAIN_RECEPTORS	0.000119627	1	8	0
GO_NUCLEOBASE_CONTAINING_SMALL_MOLECULE_CATABOLIC_PROCESS	0.000119798	1	6	0
GO_RESPONSE_TO_BIOTIC_STIMULUS	0.00012838	1	54	0
GO_REGULATION_OF_CELL_ACTIVATION	0.000133696	1	26	0
GO_EPITHELIAL_CELL_DIFFERENTIATION	0.000136175	1	33	0
GO_TUBE_DEVELOPMENT	0.000137728	1	41	0
GO_VESICLE_MEMBRANE	0.00014609	1	34	0
GO_CYTOKINE_ACTIVITY	0.000148391	1	14	0
Photodynamic therapy-induced NFE2L2 (NRF2) survival signaling WP3612	0.00014911	1	4	0
GO_CALCIUM_INDEPENDENT_CELL_CELL_ADHESION_VIA_PLASMA_MEMBRANE_CELL_ADHESION_MOLECULES	0.00014911	1	4	0
GO_PHOSPHATIDYLETHANOLAMINE_ACYL_CHAIN_REMODELING	0.00014911	1	4	0
GO_REGULATION_OF_TRANSPOSITION	0.00014911	1	4	0
GO_POSITIVE_REGULATION_OF_MONONUCLEAR_CELL_MIGRATION	0.00014911	1	4	0
GO_NEGATIVE_REGULATION_OF_EXTRINSIC_APOPTOTIC_SIGNALING_PATHWAY_VIA_DEATH_DOMAIN_RECEPTORS	0.000153775	1	5	0
GO_CELL_CHEMOTAXIS	0.000159726	1	17	0
GO_ANCHORING_JUNCTION	0.000162982	1	35	0
Osteopontin Signaling WP1434	0.000166246	1	3	0
GO_POSITIVE_REGULATION_BY_HOST_OF_VIRAL_PROCESS	0.000166246	1	3	0
GO_LOW_DENSITY_LIPOPROTEIN_PARTICLE_REMODELING	0.000166246	1	3	0
GO_T_CELL_EXTRAVASATION	0.000166246	1	3	0
GO_MAST_CELL_MIGRATION	0.000166246	1	3	0
GO_NEGATIVE_REGULATION_OF_RESPONSE_TO_WOUNDING	0.000172203	1	8	0
GO_RESPONSE_TO_INORGANIC_SUBSTANCE	0.000174932	1	26	0
Copper homeostasis WP3286	0.000175859	1	6	0
GO_RESPONSE_TO_ZINC_ION	0.000175859	1	6	0
IL1 and megakaryocytes in obesity WP2865	0.000184818	1	4	0
miRNA regulation of p53 pathway in prostate cancer WP3982	0.000184818	1	4	0
REACTOME_ACYL_CHAIN_REMODELLING_OF_PE	0.000184818	1	4	0
GO_PLASMINOGEN_ACTIVATION	0.000184818	1	4	0
GO_POSITIVE_REGULATION_OF_INTRACELLULAR_SIGNAL_TRANSDUCTION	0.000192011	1	40	0
GO_POSITIVE_REGULATION_OF_LEUKOCYTE_MIGRATION	0.000193615	1	10	0
GO_POSITIVE_REGULATION_OF_BLOOD_CIRCULATION	0.000196988	1	7	0
REACTOME_INTERFERON_SIGNALING	0.000203066	1	13	0
HALLMARK_ESTROGEN_RESPONSE_LATE	0.000203066	1	13	0
GO_REGULATION_OF_INTRACELLULAR_SIGNAL_TRANSDUCTION	0.000205172	1	63	0
GO_TRANSITION_METAL_ION_HOMEOSTASIS	0.000207233	1	10	0
HALLMARK_APICAL_JUNCTION	0.000225344	1	13	0
GO_REGULATION_OF_INFLAMMATORY_RESPONSE	0.000225543	1	18	0
REACTOME_BASIGIN_INTERACTIONS	0.000226694	1	4	0
GO_POSITIVE_REGULATION_OF_DEFENSE_RESPONSE_TO_VIRUS_BY_HOST	0.000226694	1	4	0
REACTOME_MET_RECEPTOR_ACTIVATION	0.000228304	1	2	0
GO_MHC_PROTEIN_COMPLEX_ASSEMBLY	0.000228304	1	2	0
GO_POSITIVE_REGULATION_OF_PLASMINOGEN_ACTIVATION	0.000228304	1	2	0
GO_RESPONSE_TO_INTERLEUKIN_3	0.000228304	1	2	0
GO_URETERIC_BUD_FORMATION	0.000228304	1	2	0
GO_PURKINJE_MYOCYTE_TO_VENTRICULAR_CARDIAC_MUSCLE_CELL_SIGNALING	0.000228304	1	2	0
GO_ALPHA_ADRENERGIC_RECEPTOR_ACTIVITY	0.000228304	1	2	0
GO_PLATELET_ACTIVATING_FACTOR_METABOLIC_PROCESS	0.000228304	1	2	0
GO_SPONGIOTROPHOBLAST_LAYER_DEVELOPMENT	0.000228534	1	3	0
GO_POSITIVE_REGULATION_OF_MACROPHAGE_DIFFERENTIATION	0.000228534	1	3	0
GO_REGULATION_OF_PLASMINOGEN_ACTIVATION	0.000228534	1	3	0
GO_COLLAGEN_ACTIVATED_SIGNALING_PATHWAY	0.000228534	1	3	0
GO_POSITIVE_REGULATION_OF_TRANSPORT	0.000235421	1	39	0
GO_ION_TRANSMEMBRANE_TRANSPORT	0.000239158	1	44	0
GO_TERTIARY_GRANULE_MEMBRANE	0.000239982	1	7	0
GO_BONE_REMODELING	0.000242756	1	8	0
GO_BLOOD_VESSEL_REMODELING	0.000243034	1	5	0
GO_CELLULAR_COMPONENT_MAINTENANCE	0.000251437	1	6	0
GO_REGULATION_OF_EXTRINSIC_APOPTOTIC_SIGNALING_PATHWAY_VIA_DEATH_DOMAIN_RECEPTORS	0.000251437	1	6	0
GO_RHO_PROTEIN_SIGNAL_TRANSDUCTION	0.000262695	1	13	0
REACTOME_CELL_JUNCTION_ORGANIZATION	0.000263713	1	8	0
GO_ANIMAL_ORGAN_REGENERATION	0.000264196	1	7	0
GO_POSITIVE_REGULATION_OF_ENDOTHELIAL_CELL_PROLIFERATION	0.000286147	1	8	0
GO_REGULATION_OF_VIRAL_GENOME_REPLICATION	0.000286147	1	8	0
GO_MOLECULAR_FUNCTION_REGULATOR	0.000299109	1	62	0
GO_RESPONSE_TO_METAL_ION	0.000299915	1	19	0
GO_CELLULAR_HOMEOSTASIS	0.000300937	1	38	0
Mammary gland development pathway - Embryonic development (Stage 1 of 4) WP2813	0.000306006	1	3	0
Phytochemical activity on NRF2 transcriptional activation WP3	0.000306006	1	3	0
GO_NEGATIVE_REGULATION_OF_BONE_REMODELING	0.000306006	1	3	0
GO_REGULATION_OF_GRANULOCYTE_DIFFERENTIATION	0.000306006	1	3	0
GO_POSITIVE_REGULATION_OF_MEMBRANE_PROTEIN_ECTODOMAIN_PROTEOLYSIS	0.000306006	1	3	0
GO_CELL_JUNCTION_MAINTENANCE	0.000306006	1	3	0
GO_REGULATION_OF_METALLOPEPTIDASE_ACTIVITY	0.000306006	1	3	0
GO_REGULATION_OF_CYTOKINE_SECRETION_INVOLVED_IN_IMMUNE_RESPONSE	0.000306006	1	3	0
GO_B_CELL_RECEPTOR_SIGNALING_PATHWAY	0.000314939	1	6	0
GO_CELL_ADHESION_MOLECULE_BINDING	0.000319607	1	23	0
GO_REGULATION_OF_CHEMOTAXIS	0.000320682	1	13	0
GO_CELL_DIFFERENTIATION_INVOLVED_IN_EMBRYONIC_PLACENTA_DEVELOPMENT	0.000331682	1	4	0
GO_DNA_DEMETHYLATION	0.000331682	1	4	0
GO_POSITIVE_REGULATION_OF_STEROID_METABOLIC_PROCESS	0.000331682	1	4	0
GO_REGULATION_OF_RESPONSE_TO_STRESS	0.000334293	1	53	0
GO_LIPASE_ACTIVITY	0.00034365	1	9	0
GO_REGULATION_OF_VASOCONSTRICTION	0.000351188	1	6	0
GO_ANTIGEN_RECEPTOR_MEDIATED_SIGNALING_PATHWAY	0.000352723	1	14	0
GO_GATED_CHANNEL_ACTIVITY	0.000353876	1	18	0
GO_POSITIVE_REGULATION_OF_PEPTIDASE_ACTIVITY	0.000360474	1	12	0
HALLMARK_INTERFERON_ALPHA_RESPONSE	0.000363121	1	8	0
GO_TRANSMEMBRANE_TRANSPORT	0.000368478	1	56	0
KEGG_BLADDER_CANCER	0.000368725	1	5	0
GO_PERINUCLEAR_REGION_OF_CYTOPLASM	0.000371124	1	30	0
GO_POSITIVE_REGULATION_OF_CYTOKINE_SECRETION_INVOLVED_IN_IMMUNE_RESPONSE	0.000392721	1	2	0
GO_POSITIVE_REGULATION_OF_TOLL_LIKE_RECEPTOR_3_SIGNALING_PATHWAY	0.000392721	1	2	0
GO_PLASMA_MEMBRANE_RAFT_ORGANIZATION	0.000392721	1	2	0
GO_EPINEPHRINE_TRANSPORT	0.000392721	1	2	0
GO_REGULATION_OF_ATRIAL_CARDIAC_MUSCLE_CELL_MEMBRANE_DEPOLARIZATION	0.000392721	1	2	0
GO_REGULATION_OF_MAST_CELL_CHEMOTAXIS	0.000392721	1	2	0
GO_CYTOCHROME_B5_REDUCTASE_ACTIVITY_ACTING_ON_NAD_P_H	0.000392721	1	2	0
GO_STEROL_ESTERASE_ACTIVITY	0.000392721	1	2	0
GO_REGULATION_OF_CELLULAR_EXTRAVASATION	0.000396234	1	4	0
GO_REGULATION_OF_PEPTIDASE_ACTIVITY	0.000398136	1	21	0
GO_REGENERATION	0.0003997	1	12	0
Deregulation of Rab and Rab Effector Genes in Bladder Cancer WP2291	0.00040064	1	3	0
REACTOME_ACYL_CHAIN_REMODELLING_OF_PI	0.00040064	1	3	0
GO_MAMMARY_GLAND_EPITHELIAL_CELL_DIFFERENTIATION	0.00040064	1	3	0
GO_APICAL_JUNCTION_COMPLEX	0.000418849	1	10	0
GO_REGULATION_OF_MONONUCLEAR_CELL_MIGRATION	0.000420313	1	5	0
GO_MACROPHAGE_DIFFERENTIATION	0.000420313	1	5	0
GO_NEGATIVE_REGULATION_OF_MULTI_ORGANISM_PROCESS	0.00042808	1	13	0
GO_PLATELET_AGGREGATION	0.000433693	1	6	0
GO_CELL_ADHESION_MEDIATOR_ACTIVITY	0.000433693	1	6	0
GO_DEFENSE_RESPONSE_TO_VIRUS	0.000440922	1	14	0
GO_CLATHRIN_COATED_VESICLE	0.000442496	1	12	0
GO_VIRAL_LIFE_CYCLE	0.000447793	1	17	0
GO_VIRAL_GENOME_REPLICATION	0.000450884	1	9	0
GO_PLASMA_MEMBRANE_ORGANIZATION	0.000456419	1	8	0
REACTOME_TNFS_BIND_THEIR_PHYSIOLOGICAL_RECEPTORS	0.000469832	1	4	0
GO_REGULATION_OF_RUFFLE_ASSEMBLY	0.000469832	1	4	0
GO_POSITIVE_REGULATION_OF_RELEASE_OF_CYTOCHROME_C_FROM_MITOCHONDRIA	0.000469832	1	4	0
GO_BASEMENT_MEMBRANE_ORGANIZATION	0.000469832	1	4	0
GO_TRANSPOSITION	0.000469832	1	4	0
GO_POSITIVE_REGULATION_OF_HYDROLASE_ACTIVITY	0.00047521	1	31	0
Integrated Cancer Pathway WP1971	0.000477365	1	5	0
REACTOME_TP53_REGULATES_TRANSCRIPTION_OF_CELL_DEATH_GENES	0.000477365	1	5	0
GO_NEGATIVE_REGULATION_OF_LEUKOCYTE_MIGRATION	0.000477365	1	5	0
GO_REGULATION_OF_LEUKOCYTE_DEGRANULATION	0.000477365	1	5	0
GO_CAVEOLA	0.00049557	1	7	0
GO_NEGATIVE_REGULATION_OF_VIRAL_LIFE_CYCLE	0.00049557	1	7	0
GO_APOPTOTIC_SIGNALING_PATHWAY	0.000501791	1	26	0
REACTOME_PLATELET_SENSITIZATION_BY_LDL	0.000514459	1	3	0
GO_XENOBIOTIC_TRANSMEMBRANE_TRANSPORTER_ACTIVITY	0.000514459	1	3	0
REACTOME_TNFR2_NON_CANONICAL_NF_KB_PATHWAY	0.000528927	1	8	0
GO_REGULATION_OF_ANTIGEN_RECEPTOR_MEDIATED_SIGNALING_PATHWAY	0.000530981	1	6	0
GO_MONOCYTE_CHEMOTAXIS	0.000530981	1	6	0
GO_HOMOTYPIC_CELL_CELL_ADHESION	0.000539045	1	7	0
GO_TUMOR_NECROSIS_FACTOR_RECEPTOR_SUPERFAMILY_BINDING	0.000540269	1	5	0
REACTOME_REGULATION_OF_INSULIN_LIKE_GROWTH_FACTOR_IGF_TRANSPORT_AND_UPTAKE_BY_INSULIN_LIKE_GROWTH_FACTOR_BINDING_PROTEINS_IGFBPS	0.000548401	1	9	0
GO_REGULATION_OF_MAST_CELL_ACTIVATION_INVOLVED_IN_IMMUNE_RESPONSE	0.000553265	1	4	0
GO_POSITIVE_REGULATION_OF_RHO_PROTEIN_SIGNAL_TRANSDUCTION	0.000553265	1	4	0
GO_POSITIVE_REGULATION_OF_CELL_DEATH	0.000577528	1	29	0
GO_TUBE_MORPHOGENESIS	0.00057831	1	33	0
GO_EXTRINSIC_APOPTOTIC_SIGNALING_PATHWAY	0.000590819	1	13	0
REACTOME_INNATE_IMMUNE_SYSTEM	0.000599193	1	40	0
GO_CIRCULATORY_SYSTEM_PROCESS	0.000603812	1	24	0
BIOCARTA_KERATINOCYTE_PATHWAY	0.000609429	1	5	0
REACTOME_DEFECTIVE_CHST6_CAUSES_MCDC1	0.000617653	1	2	0
REACTOME_MRNA_EDITING_C_TO_U_CONVERSION	0.000617653	1	2	0
REACTOME_TRAIL_SIGNALING	0.000617653	1	2	0
GO_NEGATIVE_REGULATION_OF_NOREPINEPHRINE_SECRETION	0.000617653	1	2	0
GO_NEGATIVE_REGULATION_OF_GRANULOCYTE_DIFFERENTIATION	0.000617653	1	2	0
GO_POSITIVE_REGULATION_OF_GRANULOCYTE_DIFFERENTIATION	0.000617653	1	2	0
GO_NEGATIVE_REGULATION_OF_ENDOPLASMIC_RETICULUM_CALCIUM_ION_CONCENTRATION	0.000617653	1	2	0
GO_B_CELL_CHEMOTAXIS	0.000617653	1	2	0
GO_CHEMOKINE_C_C_MOTIF_LIGAND_2_SECRETION	0.000617653	1	2	0
GO_RESPONSE_TO_ERYTHROPOIETIN	0.000617653	1	2	0
GO_NATURAL_KILLER_CELL_DEGRANULATION	0.000617653	1	2	0
GO_MAMMARY_GLAND_INVOLUTION	0.000617653	1	2	0
GO_REGULATION_OF_LEUKOCYTE_TETHERING_OR_ROLLING	0.000617653	1	2	0
GO_EPINEPHRINE_BINDING	0.000617653	1	2	0
GO_NEGATIVE_REGULATION_OF_GLIAL_CELL_APOPTOTIC_PROCESS	0.000617653	1	2	0
GO_SHORT_CHAIN_CARBOXYLESTERASE_ACTIVITY	0.000617653	1	2	0
Endochondral Ossification WP474	0.000644882	1	6	0
GO_TUMOR_NECROSIS_FACTOR_RECEPTOR_BINDING	0.000647345	1	4	0
GO_DEAMINASE_ACTIVITY	0.000647345	1	4	0
GO_POSITIVE_REGULATION_OF_STEROID_BIOSYNTHETIC_PROCESS	0.000649522	1	3	0
GO_PHOSPHATIDYLINOSITOL_ACYL_CHAIN_REMODELING	0.000649522	1	3	0
GO_REGULATION_OF_CELL_DEATH	0.000674756	1	57	0
GO_DEFENSE_RESPONSE_TO_OTHER_ORGANISM	0.000685202	1	41	0
GO_MAST_CELL_MEDIATED_IMMUNITY	0.000685261	1	5	0
GO_COLLAGEN_CATABOLIC_PROCESS	0.000685261	1	5	0
REACTOME_INTEGRIN_CELL_SURFACE_INTERACTIONS	0.00074486	1	7	0
GO_TIGHT_JUNCTION	0.000749425	1	9	0
GO_INTERSPECIES_INTERACTION_BETWEEN_ORGANISMS	0.000749634	1	36	0
GO_POSITIVE_REGULATION_OF_VASOCONSTRICTION	0.000752906	1	4	0
GO_POSITIVE_REGULATION_OF_TISSUE_REMODELING	0.000752906	1	4	0
GO_VIRAL_RNA_GENOME_REPLICATION	0.000752906	1	4	0
HALLMARK_COMPLEMENT	0.000753823	1	12	0
GO_REGULATION_OF_SMALL_GTPASE_MEDIATED_SIGNAL_TRANSDUCTION	0.000765514	1	17	0
REACTOME_INTERLEUKIN_3_INTERLEUKIN_5_AND_GM_CSF_SIGNALING	0.000768194	1	5	0
REACTOME_METABOLISM_OF_LIPIDS	0.000799114	1	30	0
GO_CELLULAR_TRANSITION_METAL_ION_HOMEOSTASIS	0.000805033	1	8	0
Overview of nanoparticle effects WP3287	0.000807905	1	3	0
TP53 Network WP1742	0.000807905	1	3	0
REACTOME_SCAVENGING_BY_CLASS_A_RECEPTORS	0.000807905	1	3	0
GO_CYTOKINE_SECRETION_INVOLVED_IN_IMMUNE_RESPONSE	0.000807905	1	3	0
GO_CHEMOKINE_SECRETION	0.000807905	1	3	0
GO_CHEMICAL_HOMEOSTASIS	0.000829542	1	43	0
GO_REGULATION_OF_CELL_SHAPE	0.000831764	1	10	0
REACTOME_CELL_CELL_COMMUNICATION	0.000845206	1	9	0
GO_INNATE_IMMUNE_RESPONSE	0.000846733	1	35	0
GO_POSITIVE_REGULATION_OF_CELL_ADHESION	0.000868152	1	19	0
KEGG_ETHER_LIPID_METABOLISM	0.000870803	1	4	0
GO_DNA_DEALKYLATION	0.000870803	1	4	0
GO_RESPONSE_TO_ARSENIC_CONTAINING_SUBSTANCE	0.000870803	1	4	0
GO_HYDROLASE_ACTIVITY_ACTING_ON_CARBON_NITROGEN_BUT_NOT_PEPTIDE_BONDS_IN_CYCLIC_AMIDINES	0.000870803	1	4	0
GO_REGULATION_OF_CYSTEINE_TYPE_ENDOPEPTIDASE_ACTIVITY	0.000874743	1	13	0
GO_CELL_SUBSTRATE_ADHESION	0.000907492	1	17	0
GO_HYDROLASE_ACTIVITY_ACTING_ON_ACID_PHOSPHORUS_NITROGEN_BONDS	0.000910031	1	11	0
REACTOME_HYDROLYSIS_OF_LPC	0.000910719	1	2	0
REACTOME_ADRENOCEPTORS	0.000910719	1	2	0
GO_MHC_CLASS_II_RECEPTOR_ACTIVITY	0.000910719	1	2	0
GO_NEGATIVE_REGULATION_OF_CELLULAR_EXTRAVASATION	0.000910719	1	2	0
GO_NEUTROPHIL_DIFFERENTIATION	0.000910719	1	2	0
GO_REGULATION_OF_TOLL_LIKE_RECEPTOR_3_SIGNALING_PATHWAY	0.000910719	1	2	0
GO_TRAIL_ACTIVATED_APOPTOTIC_SIGNALING_PATHWAY	0.000910719	1	2	0
GO_MONOCYTE_ACTIVATION	0.000910719	1	2	0
GO_SODIUM_DEPENDENT_PHOSPHATE_TRANSPORT	0.000910719	1	2	0
GO_MESONEPHRIC_TUBULE_FORMATION	0.000910719	1	2	0
GO_VASCULAR_SMOOTH_MUSCLE_CELL_DEVELOPMENT	0.000910719	1	2	0
GO_PLATELET_DENSE_TUBULAR_NETWORK_MEMBRANE	0.000910719	1	2	0
GO_PHOSPHATIDYLINOSITOL_4_5_BISPHOSPHATE_5_PHOSPHATASE_ACTIVITY	0.000910719	1	2	0
GO_POTASSIUM_CHLORIDE_SYMPORTER_ACTIVITY	0.000910719	1	2	0
GO_CELL_CELL_JUNCTION	0.000921296	1	22	0
GO_REGULATION_OF_BLOOD_CIRCULATION	0.000928999	1	15	0
KEGG_P53_SIGNALING_PATHWAY	0.000930429	1	6	0
KEGG_VIRAL_MYOCARDITIS	0.000930429	1	6	0
GO_CELL_ADHESION_MEDIATED_BY_INTEGRIN	0.000930429	1	6	0
KEGG_TIGHT_JUNCTION	0.000950824	1	9	0
REACTOME_SIGNALING_BY_THE_B_CELL_RECEPTOR_BCR	0.00098167	1	8	0
GO_PHOSPHATIDYLSERINE_ACYL_CHAIN_REMODELING	0.0009917	1	3	0
GO_NEGATIVE_REGULATION_OF_TISSUE_REMODELING	0.0009917	1	3	0
GO_CATECHOLAMINE_BINDING	0.0009917	1	3	0
GO_LABYRINTHINE_LAYER_MORPHOGENESIS	0.0009917	1	3	0
GO_LIVER_MORPHOGENESIS	0.0009917	1	3	0
GO_POSITIVE_REGULATION_OF_SIGNALING_RECEPTOR_ACTIVITY	0.00100191	1	4	0
GO_DETOXIFICATION	0.00100755	1	9	0
GO_POSITIVE_REGULATION_OF_INFLAMMATORY_RESPONSE	0.00100755	1	9	0
GO_RESPONSE_TO_HYDROGEN_PEROXIDE	0.00100755	1	9	0
GO_CIRCULATORY_SYSTEM_DEVELOPMENT	0.00101786	1	39	0
GO_CLATHRIN_COATED_VESICLE_MEMBRANE	0.00104708	1	8	0
GO_RUFFLE_ORGANIZATION	0.00106406	1	5	0
GO_POSITIVE_REGULATION_OF_CHEMOTAXIS	0.00106703	1	9	0
REACTOME_PLATELET_ACTIVATION_SIGNALING_AND_AGGREGATION	0.00108839	1	14	0
GO_CATION_TRANSPORT	0.0011174	1	42	0
Epithelial to mesenchymal transition in colorectal cancer WP4239	0.00114003	1	10	0
REACTOME_METABOLISM_OF_STEROID_HORMONES	0.00114712	1	4	0
GO_POSITIVE_REGULATION_OF_MITOCHONDRIAL_OUTER_MEMBRANE_PERMEABILIZATION_INVOLVED_IN_APOPTOTIC_SIGNALING_PATHWAY	0.00114712	1	4	0
GO_MONONUCLEAR_CELL_DIFFERENTIATION	0.00114712	1	4	0
GO_POSITIVE_REGULATION_OF_MORPHOGENESIS_OF_AN_EPITHELIUM	0.00114712	1	4	0
GO_WHOLE_MEMBRANE	0.0011485	1	56	0
GO_REPRODUCTIVE_SYSTEM_DEVELOPMENT	0.00115332	1	20	0
Apoptosis Modulation and Signaling WP1772	0.00116768	1	7	0
KEGG_CYTOKINE_CYTOKINE_RECEPTOR_INTERACTION	0.00117468	1	14	0
GO_RESPONSE_TO_VIRUS	0.00119923	1	16	0
BIOCARTA_P53HYPOXIA_PATHWAY	0.00120301	1	3	0
REACTOME_ACYL_CHAIN_REMODELLING_OF_PS	0.00120301	1	3	0
REACTOME_INTERLEUKIN_37_SIGNALING	0.00120301	1	3	0
GO_HYPOTHALAMUS_DEVELOPMENT	0.00120301	1	3	0
GO_REGULATION_OF_MACROPHAGE_DIFFERENTIATION	0.00120301	1	3	0
Non-genomic actions of 1,25 dihydroxyvitamin D3 WP4341	0.00120352	1	6	0
GO_REGULATION_OF_DEFENSE_RESPONSE_TO_VIRUS	0.00120352	1	6	0
GO_RIBONUCLEOSIDE_METABOLIC_PROCESS	0.00120352	1	6	0
GO_CELL_JUNCTION_ORGANIZATION	0.0012421	1	15	0
GO_REGULATION_OF_TUBE_SIZE	0.00126289	1	9	0
GO_REGULATION_OF_CELL_MATRIX_ADHESION	0.00126478	1	8	0
BIOCARTA_NPP1_PATHWAY	0.00127892	1	2	0
REACTOME_MRNA_EDITING	0.00127892	1	2	0
GO_ESTABLISHMENT_OF_ENDOTHELIAL_INTESTINAL_BARRIER	0.00127892	1	2	0
GO_CYTOPLASM_ORGANIZATION	0.00127892	1	2	0
GO_REGULATION_OF_GLIAL_CELL_APOPTOTIC_PROCESS	0.00127892	1	2	0
GO_BONE_TRABECULA_FORMATION	0.00127892	1	2	0
GO_EXTRACELLULAR_MATRIX_CONSTITUENT_SECRETION	0.00127892	1	2	0
GO_POSITIVE_REGULATION_OF_CELLULAR_RESPONSE_TO_DRUG	0.00127892	1	2	0
GO_REGULATION_OF_CHLORIDE_TRANSPORT	0.00127892	1	2	0
GO_FERRIC_IRON_BINDING	0.00127892	1	2	0
GO_ZYMOGEN_ACTIVATION	0.00130517	1	5	0
GO_REGULATION_OF_MYELOID_LEUKOCYTE_MEDIATED_IMMUNITY	0.00130517	1	5	0
GO_ENDOTHELIAL_CELL_APOPTOTIC_PROCESS	0.00130517	1	5	0
GO_LYSOSOME_LOCALIZATION	0.00130728	1	6	0
REACTOME_METABOLIC_DISORDERS_OF_BIOLOGICAL_OXIDATION_ENZYMES	0.00130734	1	4	0
GO_LEUKOCYTE_ADHESION_TO_VASCULAR_ENDOTHELIAL_CELL	0.00130734	1	4	0
GO_REGULATION_OF_DEFENSE_RESPONSE_TO_VIRUS_BY_HOST	0.00130734	1	4	0
GO_STRIATED_MUSCLE_CELL_DIFFERENTIATION	0.00131489	1	14	0
REACTOME_METABOLISM_OF_VITAMINS_AND_COFACTORS	0.00132747	1	11	0
GO_POSITIVE_REGULATION_OF_EPITHELIAL_CELL_PROLIFERATION	0.00132747	1	11	0
GO_POSITIVE_REGULATION_OF_DEVELOPMENTAL_PROCESS	0.00132811	1	47	0
GO_CATION_TRANSMEMBRANE_TRANSPORT	0.00134081	1	33	0
KEGG_VASCULAR_SMOOTH_MUSCLE_CONTRACTION	0.00134496	1	8	0
GO_ANIMAL_ORGAN_MORPHOGENESIS	0.00135108	1	39	0
GO_IDENTICAL_PROTEIN_BINDING	0.00140426	1	58	0
GO_REGULATION_OF_EPITHELIAL_CELL_DIFFERENTIATION	0.00140904	1	9	0
GO_NEGATIVE_REGULATION_OF_WOUND_HEALING	0.00141791	1	6	0
GO_CARDIOVASCULAR_SYSTEM_DEVELOPMENT	0.00142758	1	28	0
Spinal Cord Injury WP2431	0.00142918	1	8	0
GO_LEUKOCYTE_PROLIFERATION	0.00142945	1	15	0
IL-4 Signaling Pathway WP395	0.00144035	1	5	0
GO_OVARIAN_FOLLICLE_DEVELOPMENT	0.00144035	1	5	0
GO_POSITIVE_REGULATION_OF_CALCIUM_ION_TRANSPORT_INTO_CYTOSOL	0.00144035	1	5	0
GO_NEUROEPITHELIAL_CELL_DIFFERENTIATION	0.00144035	1	5	0
GO_RESPONSE_TO_TYPE_I_INTERFERON	0.00144109	1	7	0
GO_CELLULAR_RESPONSE_TO_INORGANIC_SUBSTANCE	0.001459	1	12	0
GO_POSITIVE_REGULATION_OF_ION_TRANSPORT	0.0014689	1	14	0
GO_NEGATIVE_REGULATION_OF_ENDOTHELIAL_CELL_PROLIFERATION	0.00148348	1	4	0
REACTOME_DEGRADATION_OF_THE_EXTRACELLULAR_MATRIX	0.00148711	1	9	0
GO_REGULATION_OF_RHO_PROTEIN_SIGNAL_TRANSDUCTION	0.00148711	1	9	0
GO_MYELOID_CELL_DIFFERENTIATION	0.0015115	1	18	0
GO_CELL_JUNCTION_ASSEMBLY	0.00154044	1	13	0
GO_PHOSPHOLIPASE_ACTIVITY	0.00154273	1	7	0
GO_ANATOMICAL_STRUCTURE_FORMATION_INVOLVED_IN_MORPHOGENESIS	0.00155103	1	39	0
GO_REGULATION_OF_KIDNEY_DEVELOPMENT	0.00158593	1	5	0
GO_MEMORY	0.00161035	1	8	0
GO_REGULATION_OF_SIGNALING_RECEPTOR_ACTIVITY	0.0016128	1	10	0
GO_NEGATIVE_REGULATION_OF_VIRAL_PROCESS	0.00164996	1	7	0
GO_RESPONSE_TO_REACTIVE_OXYGEN_SPECIES	0.00165125	1	12	0
GO_RESPONSE_TO_INTERFERON_GAMMA	0.00166092	1	11	0
GO_NEGATIVE_REGULATION_OF_MAP_KINASE_ACTIVITY	0.001661	1	6	0
GO_REGULATION_OF_HYDROLASE_ACTIVITY	0.00166425	1	44	0
GO_MEMBRANE_REGION	0.00166849	1	16	0
GO_CLATHRIN_COATED_ENDOCYTIC_VESICLE_MEMBRANE	0.00167648	1	4	0
GO_CHANNEL_INHIBITOR_ACTIVITY	0.00167648	1	4	0
Blood Clotting Cascade WP272	0.0017165	1	3	0
NRF2-ARE regulation WP4357	0.0017165	1	3	0
GO_POSITIVE_REGULATION_OF_TOLL_LIKE_RECEPTOR_SIGNALING_PATHWAY	0.0017165	1	3	0
GO_REGULATION_OF_MEMBRANE_PROTEIN_ECTODOMAIN_PROTEOLYSIS	0.0017165	1	3	0
GO_ACROSOMAL_MEMBRANE	0.0017165	1	3	0
GO_CELL_MATRIX_ADHESION	0.00171981	1	12	0
GO_MAINTENANCE_OF_LOCATION	0.00172294	1	16	0
KEGG_FOLATE_BIOSYNTHESIS	0.00172867	1	2	0
REACTOME_ANDROGEN_BIOSYNTHESIS	0.00172867	1	2	0
REACTOME_ENOS_ACTIVATION	0.00172867	1	2	0
GO_POSITIVE_REGULATION_OF_TRANSCRIPTION_FROM_RNA_POLYMERASE_II_PROMOTER_IN_RESPONSE_TO_ENDOPLASMIC_RETICULUM_STRESS	0.00172867	1	2	0
GO_PLATELET_DENSE_TUBULAR_NETWORK	0.00172867	1	2	0
GO_DEATH_RECEPTOR_ACTIVITY	0.00172867	1	2	0
GO_MEMBRANE_RAFT_ASSEMBLY	0.00172867	1	2	0
GO_PLASMA_MEMBRANE_REPAIR	0.00172867	1	2	0
GO_NATURAL_KILLER_CELL_CHEMOTAXIS	0.00172867	1	2	0
GO_UTERINE_SMOOTH_MUSCLE_CONTRACTION	0.00172867	1	2	0
GO_POSITIVE_REGULATION_OF_PODOSOME_ASSEMBLY	0.00172867	1	2	0
GO_PROTEASOME_CORE_COMPLEX_BETA_SUBUNIT_COMPLEX	0.00172867	1	2	0
GO_NADP_RETINOL_DEHYDROGENASE_ACTIVITY	0.00172867	1	2	0
GO_STEROID_BIOSYNTHETIC_PROCESS	0.00173524	1	11	0
GO_CALCIUM_ION_TRANSMEMBRANE_IMPORT_INTO_CYTOSOL	0.00174264	1	9	0
GO_REGULATION_OF_CALCIUM_ION_TRANSPORT_INTO_CYTOSOL	0.00176301	1	7	0
GO_PYRIMIDINE_CONTAINING_COMPOUND_METABOLIC_PROCESS	0.00176301	1	7	0
GO_LEUKOCYTE_CELL_CELL_ADHESION	0.00177887	1	16	0
GO_LEUKOCYTE_DIFFERENTIATION	0.00181801	1	22	0
GO_RECEPTOR_REGULATOR_ACTIVITY	0.00181801	1	22	0
GO_POSITIVE_REGULATION_OF_MULTICELLULAR_ORGANISMAL_PROCESS	0.0018442	1	57	0
GO_POSITIVE_REGULATION_OF_GTPASE_ACTIVITY	0.00185611	1	18	0
GO_CELLULAR_ION_HOMEOSTASIS	0.0018639	1	27	0
GO_REGULATION_OF_PROTEOLYSIS	0.00188214	1	28	0
GO_REGULATION_OF_T_CELL_RECEPTOR_SIGNALING_PATHWAY	0.00188729	1	4	0
GO_POSITIVE_REGULATION_OF_EPITHELIAL_CELL_DIFFERENTIATION	0.00191037	1	5	0
GO_RELEASE_OF_CYTOCHROME_C_FROM_MITOCHONDRIA	0.00191037	1	5	0
GO_CLATHRIN_COATED_ENDOCYTIC_VESICLE	0.00191037	1	5	0
GO_REGULATION_OF_APOPTOTIC_SIGNALING_PATHWAY	0.00191038	1	18	0
REACTOME_METABOLISM_OF_WATER_SOLUBLE_VITAMINS_AND_COFACTORS	0.00191619	1	8	0
GO_REGULATION_OF_RELEASE_OF_SEQUESTERED_CALCIUM_ION_INTO_CYTOSOL	0.00193532	1	6	0
GO_NEGATIVE_REGULATION_OF_CELL_ACTIVATION	0.00197479	1	11	0
GO_DIVALENT_INORGANIC_CATION_TRANSPORT	0.0020105	1	21	0
GO_INTRINSIC_APOPTOTIC_SIGNALING_PATHWAY	0.00202445	1	14	0
GO_GLAND_MORPHOGENESIS	0.00202786	1	8	0
GO_REGULATION_OF_ION_TRANSPORT	0.00202973	1	27	0
GO_RESPONSE_TO_BACTERIUM	0.00205639	1	25	0
HALLMARK_XENOBIOTIC_METABOLISM	0.00206042	1	11	0
GO_MAST_CELL_ACTIVATION	0.00209027	1	5	0
GO_CELL	0.0020979	1	39	0
Bladder Cancer WP2828	0.00211683	1	4	0
GO_POSITIVE_REGULATION_OF_RELEASE_OF_SEQUESTERED_CALCIUM_ION_INTO_CYTOSOL	0.00211683	1	4	0
GO_NEGATIVE_REGULATION_OF_EPITHELIAL_CELL_APOPTOTIC_PROCESS	0.00211683	1	4	0
GO_REGULATION_OF_MAST_CELL_ACTIVATION	0.00211683	1	4	0
GO_RUFFLE_ASSEMBLY	0.00211683	1	4	0
Focal Adhesion WP306	0.00214907	1	11	0
HALLMARK_EPITHELIAL_MESENCHYMAL_TRANSITION	0.00214907	1	11	0
GO_TRANSPORTER_ACTIVITY	0.00217919	1	41	0
GO_LIPID_METABOLIC_PROCESS	0.00221033	1	47	0
GO_MORPHOGENESIS_OF_A_BRANCHING_STRUCTURE	0.0022408	1	11	0
KEGG_FC_EPSILON_RI_SIGNALING_PATHWAY	0.00224347	1	6	0
GO_NEGATIVE_REGULATION_OF_LEUKOCYTE_PROLIFERATION	0.00224347	1	6	0
Nanoparticle triggered regulated necrosis WP2513	0.00226583	1	2	0
BIOCARTA_BLYMPHOCYTE_PATHWAY	0.00226583	1	2	0
BIOCARTA_D4GDI_PATHWAY	0.00226583	1	2	0
BIOCARTA_FIBRINOLYSIS_PATHWAY	0.00226583	1	2	0
REACTOME_PYRIMIDINE_CATABOLISM	0.00226583	1	2	0
REACTOME_REVERSIBLE_HYDRATION_OF_CARBON_DIOXIDE	0.00226583	1	2	0
REACTOME_PECAM1_INTERACTIONS	0.00226583	1	2	0
REACTOME_PREGNENOLONE_BIOSYNTHESIS	0.00226583	1	2	0
REACTOME_TP53_REGULATES_TRANSCRIPTION_OF_DEATH_RECEPTORS_AND_LIGANDS	0.00226583	1	2	0
GO_NEGATIVE_REGULATION_OF_PROTEIN_OLIGOMERIZATION	0.00226583	1	2	0
GO_PHOSPHATIDYLINOSITOL_PHOSPHATE_5_PHOSPHATASE_ACTIVITY	0.00226583	1	2	0
GO_CHOLESTEROL_CATABOLIC_PROCESS	0.00226583	1	2	0
GO_LIPID_GLYCOSYLATION	0.00226583	1	2	0
GO_NEGATIVE_REGULATION_OF_TYROSINE_PHOSPHORYLATION_OF_STAT_PROTEIN	0.00226583	1	2	0
GO_NEGATIVE_REGULATION_OF_NEUROINFLAMMATORY_RESPONSE	0.00226583	1	2	0
GO_REGULATION_OF_APOPTOTIC_PROCESS_INVOLVED_IN_DEVELOPMENT	0.00226583	1	2	0
GO_REGULATION_OF_HORMONE_LEVELS	0.00226691	1	22	0
KEGG_GNRH_SIGNALING_PATHWAY	0.00227777	1	7	0
GO_NEGATIVE_REGULATION_OF_SIGNALING	0.00229762	1	46	0
GO_METAL_ION_TRANSPORT	0.00231288	1	33	0
GO_POSITIVE_REGULATION_OF_PROTEIN_MATURATION	0.00236496	1	3	0
GO_MODULATION_BY_HOST_OF_VIRAL_PROCESS	0.00236496	1	3	0
GO_REGULATION_OF_MESONEPHROS_DEVELOPMENT	0.00236496	1	3	0
GO_TRABECULA_FORMATION	0.00236496	1	3	0
GO_EMBRYONIC_PLACENTA_MORPHOGENESIS	0.00236496	1	3	0
GO_ALDO_KETO_REDUCTASE_NADP_ACTIVITY	0.00236496	1	3	0
GO_XENOBIOTIC_TRANSPORT	0.00236496	1	3	0
GO_EXTRACELLULAR_MATRIX_DISASSEMBLY	0.00241108	1	6	0
GO_REGULATION_OF_MULTI_ORGANISM_PROCESS	0.00255032	1	29	0
GO_MYOTUBE_DIFFERENTIATION	0.00257587	1	7	0
GO_CADHERIN_BINDING	0.00259343	1	15	0
REACTOME_AMINE_LIGAND_BINDING_RECEPTORS	0.002636	1	4	0
GO_REGULATION_OF_GRANULOCYTE_CHEMOTAXIS	0.002636	1	4	0
GO_MEMBRANE_PROTEIN_ECTODOMAIN_PROTEOLYSIS	0.002636	1	4	0
GO_MYOBLAST_FUSION	0.002636	1	4	0
GO_PROTEIN_DOMAIN_SPECIFIC_BINDING	0.00265909	1	27	0
GO_REGULATION_OF_EXTRINSIC_APOPTOTIC_SIGNALING_PATHWAY	0.00272897	1	9	0
Eicosanoid Synthesis WP167	0.00274488	1	3	0
REACTOME_ACYL_CHAIN_REMODELLING_OF_PC	0.00274488	1	3	0
GO_REGULATION_OF_POSITIVE_CHEMOTAXIS	0.00274488	1	3	0
GO_C21_STEROID_HORMONE_BIOSYNTHETIC_PROCESS	0.00274488	1	3	0
GO_PHOSPHATIDYLCHOLINE_ACYL_CHAIN_REMODELING	0.00274488	1	3	0
GO_STEROID_CATABOLIC_PROCESS	0.00274488	1	3	0
GO_SODIUM_CHANNEL_COMPLEX	0.00274488	1	3	0
GO_FIBRONECTIN_BINDING	0.00274488	1	3	0
GO_PHOSPHOLIPASE_A2_ACTIVITY	0.00274488	1	3	0
GO_POSITIVE_REGULATION_OF_GRANULOCYTE_CHEMOTAXIS	0.00274488	1	3	0
Alzheimers Disease WP2059	0.00277507	1	6	0
GO_REGULATION_OF_MEMBRANE_PERMEABILITY	0.00277507	1	6	0
GO_NEGATIVE_REGULATION_OF_BLOOD_VESSEL_DIAMETER	0.00277507	1	6	0
GO_CYTOSOLIC_CALCIUM_ION_TRANSPORT	0.00278882	1	10	0
GO_NEGATIVE_REGULATION_OF_CELL_DEATH	0.00279313	1	35	0
GO_ION_TRANSMEMBRANE_TRANSPORTER_ACTIVITY	0.00281534	1	32	0
GO_PASSIVE_TRANSMEMBRANE_TRANSPORTER_ACTIVITY	0.00286044	1	20	0
GO_TISSUE_MORPHOGENESIS	0.00287471	1	26	0
Mammary gland development pathway - Puberty (Stage 2 of 4) WP2814	0.0028957	1	2	0
BIOCARTA_IL10_PATHWAY	0.0028957	1	2	0
REACTOME_POU5F1_OCT4_SOX2_NANOG_ACTIVATE_GENES_RELATED_TO_PROLIFERATION	0.0028957	1	2	0
REACTOME_DISSOLUTION_OF_FIBRIN_CLOT	0.0028957	1	2	0
REACTOME_ERYTHROCYTES_TAKE_UP_CARBON_DIOXIDE_AND_RELEASE_OXYGEN	0.0028957	1	2	0
GO_BONE_TRABECULA_MORPHOGENESIS	0.0028957	1	2	0
GO_TROPHOBLAST_GIANT_CELL_DIFFERENTIATION	0.0028957	1	2	0
GO_REPLICATIVE_SENESCENCE	0.0028957	1	2	0
GO_NEGATIVE_REGULATION_OF_SUBSTRATE_ADHESION_DEPENDENT_CELL_SPREADING	0.0028957	1	2	0
GO_LOW_DENSITY_LIPOPROTEIN_PARTICLE	0.0028957	1	2	0
GO_CELL_TRAILING_EDGE	0.0028957	1	2	0
GO_MITOGEN_ACTIVATED_PROTEIN_KINASE_KINASE_BINDING	0.0028957	1	2	0
GO_DIPEPTIDYL_PEPTIDASE_ACTIVITY	0.0028957	1	2	0
GO_NEUREXIN_FAMILY_PROTEIN_BINDING	0.0028957	1	2	0
GO_MESENCHYMAL_TO_EPITHELIAL_TRANSITION_INVOLVED_IN_METANEPHROS_MORPHOGENESIS	0.0028957	1	2	0
GO_NEGATIVE_REGULATION_OF_LIPOPOLYSACCHARIDE_MEDIATED_SIGNALING_PATHWAY	0.0028957	1	2	0
GO_CDC42_PROTEIN_SIGNAL_TRANSDUCTION	0.0028957	1	2	0
GO_POSITIVE_REGULATION_OF_TYPE_I_INTERFERON_MEDIATED_SIGNALING_PATHWAY	0.0028957	1	2	0
GO_MULTIVESICULAR_BODY_MEMBRANE	0.0028957	1	2	0
GO_TRANSMEMBRANE_RECEPTOR_PROTEIN_TYROSINE_KINASE_ADAPTOR_ACTIVITY	0.0028957	1	2	0
GO_VASCULAR_ENDOTHELIAL_GROWTH_FACTOR_RECEPTOR_BINDING	0.0028957	1	2	0
GO_PEPTIDE_DISULFIDE_OXIDOREDUCTASE_ACTIVITY	0.0028957	1	2	0
GO_OXIDOREDUCTASE_ACTIVITY_ACTING_ON_NAD_P_H_HEME_PROTEIN_AS_ACCEPTOR	0.0028957	1	2	0
GO_PHOSPHATIDYLINOSITOL_4_5_BISPHOSPHATE_PHOSPHATASE_ACTIVITY	0.0028957	1	2	0
REACTOME_SIGNALING_BY_SCF_KIT	0.00292754	1	4	0
GO_ESTABLISHMENT_OF_ENDOTHELIAL_BARRIER	0.00292754	1	4	0
GO_NEGATIVE_REGULATION_OF_RESPONSE_TO_CYTOKINE_STIMULUS	0.00294031	1	5	0
GO_INTRINSIC_APOPTOTIC_SIGNALING_PATHWAY_IN_RESPONSE_TO_ENDOPLASMIC_RETICULUM_STRESS	0.00294031	1	5	0
GO_SPECIFIC_GRANULE_LUMEN	0.00294031	1	5	0
GO_SH3_DOMAIN_BINDING	0.00296266	1	8	0
GO_INTEGRIN_BINDING	0.00296266	1	8	0
GO_NEGATIVE_REGULATION_OF_IMMUNE_SYSTEM_PROCESS	0.00300633	1	19	0
GO_HOMEOSTATIC_PROCESS	0.00303529	1	60	0
GO_CELL_CELL_JUNCTION_ASSEMBLY	0.00312015	1	8	0
GO_LYMPHOCYTE_ACTIVATION	0.00312099	1	26	0
REACTOME_ENDOGENOUS_STEROLS	0.00316457	1	3	0
REACTOME_EFFECTS_OF_PIP2_HYDROLYSIS	0.00316457	1	3	0
REACTOME_INTERLEUKIN_RECEPTOR_SHC_SIGNALING	0.00316457	1	3	0
GO_REGULATION_OF_PROTEIN_OLIGOMERIZATION	0.00316457	1	3	0
Apoptosis WP254	0.00317978	1	6	0
Selenium Micronutrient Network WP15	0.00317978	1	6	0
GO_CHEMOKINE_RECEPTOR_BINDING	0.00318815	1	5	0
GO_ORGANIC_HYDROXY_COMPOUND_METABOLIC_PROCESS	0.00322398	1	22	0
REACTOME_INTERLEUKIN_2_FAMILY_SIGNALING	0.00324166	1	4	0
GO_LIPID_TRANSLOCATION	0.00324166	1	4	0
Myometrial Relaxation and Contraction Pathways WP289	0.00329082	1	9	0
KEGG_HEMATOPOIETIC_CELL_LINEAGE	0.0033983	1	6	0
GO_WATER_SOLUBLE_VITAMIN_METABOLIC_PROCESS	0.0033983	1	6	0
GO_MONONUCLEAR_CELL_MIGRATION	0.0033983	1	6	0
GO_POSITIVE_REGULATION_OF_VASCULATURE_DEVELOPMENT	0.00344833	1	10	0
GO_PHOSPHOLIPID_BINDING	0.00349079	1	18	0
GO_PHOSPHATASE_ACTIVITY	0.00352075	1	13	0
Prostaglandin Synthesis and Regulation WP98	0.00357934	1	4	0
REACTOME_INTERLEUKIN_10_SIGNALING	0.00357934	1	4	0
GO_REGULATION_OF_MITOCHONDRIAL_OUTER_MEMBRANE_PERMEABILIZATION_INVOLVED_IN_APOPTOTIC_SIGNALING_PATHWAY	0.00357934	1	4	0
GO_ION_GATED_CHANNEL_ACTIVITY	0.00357934	1	4	0
GO_CARBOHYDRATE_DERIVATIVE_CATABOLIC_PROCESS	0.00359412	1	10	0
BIOCARTA_PLATELETAPP_PATHWAY	0.00362311	1	2	0
REACTOME_PEPTIDE_HORMONE_BIOSYNTHESIS	0.00362311	1	2	0
GO_REGULATION_OF_HEPATOCYTE_PROLIFERATION	0.00362311	1	2	0
GO_REGULATION_OF_VASCULOGENESIS	0.00362311	1	2	0
GO_SERTOLI_CELL_DEVELOPMENT	0.00362311	1	2	0
GO_POSITIVE_REGULATION_OF_VIRAL_RELEASE_FROM_HOST_CELL	0.00362311	1	2	0
GO_INDUCTION_OF_POSITIVE_CHEMOTAXIS	0.00362311	1	2	0
GO_NEGATIVE_REGULATION_OF_CATECHOLAMINE_SECRETION	0.00362311	1	2	0
GO_PHOTORECEPTOR_OUTER_SEGMENT_MEMBRANE	0.00362311	1	2	0
GO_MHC_CLASS_II_PROTEIN_COMPLEX	0.00362311	1	2	0
GO_NITRIC_OXIDE_SYNTHASE_BINDING	0.00362311	1	2	0
GO_CARBONATE_DEHYDRATASE_ACTIVITY	0.00362311	1	2	0
GO_CHLORIDE_ION_HOMEOSTASIS	0.00362311	1	2	0
GO_NEGATIVE_REGULATION_OF_NEURON_PROJECTION_REGENERATION	0.00362311	1	2	0
GO_CHEMOKINE_C_X_C_MOTIF_LIGAND_2_PRODUCTION	0.00362311	1	2	0
GO_POSITIVE_REGULATION_OF_LEUKOCYTE_ADHESION_TO_VASCULAR_ENDOTHELIAL_CELL	0.00362311	1	2	0
GO_MELANOSOME_MEMBRANE	0.00362311	1	2	0
GO_NEGATIVE_REGULATION_OF_NITRIC_OXIDE_METABOLIC_PROCESS	0.00362311	1	2	0
GO_POSITIVE_REGULATION_OF_LEUKOCYTE_APOPTOTIC_PROCESS	0.00362595	1	3	0
GO_CELL_VOLUME_HOMEOSTASIS	0.00362595	1	3	0
GO_NEGATIVE_REGULATION_OF_ENDOTHELIAL_CELL_APOPTOTIC_PROCESS	0.00362595	1	3	0
GO_CALCIUM_ACTIVATED_CATION_CHANNEL_ACTIVITY	0.00362595	1	3	0
GO_PHOSPHATIDYLINOSITOL_3_4_BISPHOSPHATE_BINDING	0.00362595	1	3	0
GO_POSITIVE_REGULATION_OF_RESPONSE_TO_DRUG	0.00362595	1	3	0
GO_P_BODY	0.00362808	1	6	0
KEGG_PATHWAYS_IN_CANCER	0.00363188	1	15	0
GO_ODONTOGENESIS	0.00363254	1	8	0
GO_LATE_ENDOSOME_MEMBRANE	0.00363254	1	8	0
GO_ENTRY_INTO_HOST	0.00363254	1	8	0
GO_PLASMA_MEMBRANE_RAFT	0.00365607	1	7	0
Oncostatin M Signaling Pathway WP2374	0.00373016	1	5	0
DNA Damage Response (only ATM dependent) WP710	0.00386582	1	7	0
GO_CELLULAR_RESPONSE_TO_HYDROGEN_PEROXIDE	0.00386948	1	6	0
GO_TUMOR_NECROSIS_FACTOR_MEDIATED_SIGNALING_PATHWAY	0.00394105	1	9	0
GO_REGULATION_OF_RELEASE_OF_CYTOCHROME_C_FROM_MITOCHONDRIA	0.00394152	1	4	0
GO_BILE_ACID_METABOLIC_PROCESS	0.00394152	1	4	0
GO_ORGANIC_ANION_TRANSPORT	0.00401792	1	20	0
GO_CELL_CELL_JUNCTION_ORGANIZATION	0.0040613	1	10	0
GO_POSITIVE_REGULATION_OF_CELL_DIFFERENTIATION	0.00406841	1	34	0
GO_BLOOD_VESSEL_ENDOTHELIAL_CELL_MIGRATION	0.00408475	1	7	0
GO_LIVER_REGENERATION	0.00413093	1	3	0
GO_LAMININ_BINDING	0.00413093	1	3	0
GO_PROTEIN_CONTAINING_COMPLEX_REMODELING	0.00413093	1	3	0
GO_REGULATION_OF_NEUTROPHIL_CHEMOTAXIS	0.00413093	1	3	0
GO_LIPID_LOCALIZATION	0.00415769	1	17	0
GO_UROGENITAL_SYSTEM_DEVELOPMENT	0.0042059	1	15	0
GO_REGULATION_OF_CATION_TRANSMEMBRANE_TRANSPORT	0.0042059	1	15	0
GO_CELLULAR_COMPONENT_MORPHOGENESIS	0.00424921	1	39	0
GO_COLUMNAR_CUBOIDAL_EPITHELIAL_CELL_DIFFERENTIATION	0.00431312	1	7	0
KEGG_GLUTATHIONE_METABOLISM	0.00432917	1	4	0
GO_LABYRINTHINE_LAYER_DEVELOPMENT	0.00432917	1	4	0
GO_REGULATION_OF_CELL_ADHESION_MEDIATED_BY_INTEGRIN	0.00432917	1	4	0
GO_CHEMOKINE_ACTIVITY	0.00432917	1	4	0
REACTOME_COSTIMULATION_BY_THE_CD28_FAMILY	0.00433766	1	5	0
GO_T_CELL_MIGRATION	0.00433766	1	5	0
GO_LONG_CHAIN_FATTY_ACID_TRANSPORT	0.00433766	1	5	0
GO_REGULATION_OF_CELL_MORPHOGENESIS	0.00441256	1	20	0
GPR40 Pathway WP3958	0.00445239	1	2	0
BIOCARTA_IL3_PATHWAY	0.00445239	1	2	0
BIOCARTA_TALL1_PATHWAY	0.00445239	1	2	0
REACTOME_METABOLISM_OF_NITRIC_OXIDE_ENOS_ACTIVATION_AND_REGULATION	0.00445239	1	2	0
GO_REGULATION_OF_PODOSOME_ASSEMBLY	0.00445239	1	2	0
GO_POSITIVE_REGULATION_OF_HORMONE_METABOLIC_PROCESS	0.00445239	1	2	0
GO_SEQUESTERING_OF_METAL_ION	0.00445239	1	2	0
GO_CALCIUM_ACTIVATED_POTASSIUM_CHANNEL_ACTIVITY	0.00445239	1	2	0
GO_S100_PROTEIN_BINDING	0.00445239	1	2	0
GO_TROPOMYOSIN_BINDING	0.00445239	1	2	0
GO_MITOCHONDRIAL_TRANSCRIPTION	0.00445239	1	2	0
GO_GLIAL_CELL_APOPTOTIC_PROCESS	0.00445239	1	2	0
GO_ENTRY_OF_BACTERIUM_INTO_HOST_CELL	0.00445239	1	2	0
GO_3_UTR_MEDIATED_MRNA_DESTABILIZATION	0.00445239	1	2	0
GO_CALCIUM_DEPENDENT_PHOSPHOLIPASE_A2_ACTIVITY	0.00445239	1	2	0
GO_CELL_CELL_SIGNALING	0.00454478	1	53	0
GO_PHOSPHORIC_ESTER_HYDROLASE_ACTIVITY	0.00456512	1	16	0
GO_T_CELL_RECEPTOR_SIGNALING_PATHWAY	0.00457567	1	10	0
GO_NEGATIVE_REGULATION_OF_INTRACELLULAR_SIGNAL_TRANSDUCTION	0.00462166	1	20	0
GO_REGULATION_OF_ANATOMICAL_STRUCTURE_SIZE	0.00462166	1	20	0
HALLMARK_COAGULATION	0.00463083	1	8	0
DNA Damage Response WP707	0.0046674	1	5	0
GO_MAMMARY_GLAND_EPITHELIUM_DEVELOPMENT	0.0046674	1	5	0
GO_REGULATION_OF_PROTEIN_MATURATION	0.0046674	1	5	0
Matrix Metalloproteinases WP129	0.00468134	1	3	0
REACTOME_LAMININ_INTERACTIONS	0.00468134	1	3	0
GO_PHOSPHATIDYLSERINE_METABOLIC_PROCESS	0.00468134	1	3	0
GO_PROTEIN_INSERTION_INTO_MITOCHONDRIAL_MEMBRANE_INVOLVED_IN_APOPTOTIC_SIGNALING_PATHWAY	0.00468134	1	3	0
KEGG_GLYCEROLIPID_METABOLISM	0.00474324	1	4	0
GO_NEGATIVE_REGULATION_OF_CATION_CHANNEL_ACTIVITY	0.00474324	1	4	0
GO_TRABECULA_MORPHOGENESIS	0.00474324	1	4	0
GO_EMBRYO_IMPLANTATION	0.00474324	1	4	0
GO_CYTOSKELETON_ORGANIZATION	0.00477299	1	44	0
GO_CHANNEL_REGULATOR_ACTIVITY	0.00485388	1	8	0
GO_CYTOKINE_PRODUCTION	0.00488443	1	28	0
GO_NEGATIVE_REGULATION_OF_MAPK_CASCADE	0.00489232	1	9	0
GO_MONOCARBOXYLIC_ACID_TRANSPORT	0.00489232	1	9	0
GO_ANION_TRANSPORT	0.00495626	1	24	0
GO_POSITIVE_REGULATION_OF_MYELOID_CELL_DIFFERENTIATION	0.00495877	1	6	0
REACTOME_INTERFERON_ALPHA_BETA_SIGNALING	0.00501521	1	5	0
GO_RECEPTOR_TYROSINE_KINASE_BINDING	0.00501521	1	5	0
GO_REGULATION_OF_LEUKOCYTE_PROLIFERATION	0.00503363	1	11	0
GO_VASCULAR_PROCESS_IN_CIRCULATORY_SYSTEM	0.00510254	1	9	0
GO_REGULATION_OF_SECRETION	0.00515477	1	29	0
GO_MUSCLE_STRUCTURE_DEVELOPMENT	0.0051585	1	24	0
IL-3 Signaling Pathway WP286	0.00518467	1	4	0
HALLMARK_REACTIVE_OXYGEN_SPECIES_PATHWAY	0.00518467	1	4	0
GO_ODONTOGENESIS_OF_DENTIN_CONTAINING_TOOTH	0.00526389	1	6	0
GO_PROTEIN_TYROSINE_KINASE_BINDING	0.00526389	1	6	0
Oxidative Stress WP408	0.00527897	1	3	0
GO_SYNAPTIC_TRANSMISSION_CHOLINERGIC	0.00527897	1	3	0
GO_NEGATIVE_REGULATION_OF_CYTOKINE_BIOSYNTHETIC_PROCESS	0.00527897	1	3	0
GO_RNA_DESTABILIZATION	0.00527897	1	3	0
GO_REGULATION_OF_NEUROINFLAMMATORY_RESPONSE	0.00527897	1	3	0
GO_REGULATION_OF_MYELOID_LEUKOCYTE_DIFFERENTIATION	0.00532624	1	7	0
Osteoclast Signaling WP12	0.0053874	1	2	0
BIOCARTA_IL7_PATHWAY	0.0053874	1	2	0
BIOCARTA_P53_PATHWAY	0.0053874	1	2	0
REACTOME_REGULATION_OF_KIT_SIGNALING	0.0053874	1	2	0
GO_NEGATIVE_REGULATION_OF_KIDNEY_DEVELOPMENT	0.0053874	1	2	0
GO_POSITIVE_REGULATION_OF_MACROPHAGE_DERIVED_FOAM_CELL_DIFFERENTIATION	0.0053874	1	2	0
GO_METANEPHRIC_RENAL_VESICLE_MORPHOGENESIS	0.0053874	1	2	0
GO_NEGATIVE_REGULATION_OF_B_CELL_PROLIFERATION	0.0053874	1	2	0
GO_REGULATION_OF_EXTRACELLULAR_MATRIX_DISASSEMBLY	0.0053874	1	2	0
GO_VENTRICULAR_TRABECULA_MYOCARDIUM_MORPHOGENESIS	0.0053874	1	2	0
GO_NEUTROPHIL_HOMEOSTASIS	0.0053874	1	2	0
GO_MICROVILLUS_ASSEMBLY	0.0053874	1	2	0
GO_CHEMOKINE_BIOSYNTHETIC_PROCESS	0.0053874	1	2	0
GO_POSITIVE_REGULATION_OF_CHEMOKINE_SECRETION	0.0053874	1	2	0
GO_CATION_CHLORIDE_SYMPORTER_ACTIVITY	0.0053874	1	2	0
GO_NEGATIVE_REGULATION_OF_APOPTOTIC_SIGNALING_PATHWAY	0.00540281	1	11	0
GO_PLASMA_MEMBRANE_REGION	0.00547207	1	40	0
GO_REGULATION_OF_CALCIUM_ION_TRANSPORT	0.00551564	1	12	0
REACTOME_TRANSPORT_OF_SMALL_MOLECULES	0.00552966	1	27	0
GO_T_CELL_ACTIVATION	0.00553508	1	19	0
HALLMARK_UV_RESPONSE_DN	0.00557337	1	8	0
Vitamin B12 Metabolism WP1533	0.00565439	1	4	0
GO_CELLULAR_PIGMENTATION	0.00565439	1	4	0
GO_REGULATION_OF_MEMBRANE_LIPID_DISTRIBUTION	0.00565439	1	4	0
GO_REGULATION_OF_TRANSCRIPTION_REGULATORY_REGION_DNA_BINDING	0.00565439	1	4	0
GO_REGULATION_OF_VASCULAR_SMOOTH_MUSCLE_CELL_PROLIFERATION	0.00565439	1	4	0
GO_GLAND_DEVELOPMENT	0.00575465	1	18	0
HALLMARK_ALLOGRAFT_REJECTION	0.00575909	1	10	0
miRNA Regulation of DNA Damage Response WP1530	0.00576734	1	5	0
REACTOME_G_ALPHA_I_SIGNALLING_EVENTS	0.00580328	1	17	0
GO_MUSCLE_CELL_DIFFERENTIATION	0.00589105	1	15	0
GO_BODY_FLUID_SECRETION	0.00591613	1	6	0
GO_REGULATION_OF_VASCULATURE_DEVELOPMENT	0.00591778	1	14	0
REACTOME_NUCLEAR_SIGNALING_BY_ERBB4	0.00592556	1	3	0
GO_POSITIVE_REGULATION_OF_MYOTUBE_DIFFERENTIATION	0.00592556	1	3	0
GO_PLACENTA_BLOOD_VESSEL_DEVELOPMENT	0.00592556	1	3	0
GO_SMALL_GTPASE_MEDIATED_SIGNAL_TRANSDUCTION	0.00592593	1	22	0
GO_HORMONE_TRANSPORT	0.00608917	1	14	0
GO_POSITIVE_REGULATION_OF_CYSTEINE_TYPE_ENDOPEPTIDASE_ACTIVITY	0.00609701	1	8	0
GO_NEGATIVE_REGULATION_OF_PEPTIDYL_TYROSINE_PHOSPHORYLATION	0.00615334	1	4	0
GO_POSITIVE_REGULATION_OF_SMALL_GTPASE_MEDIATED_SIGNAL_TRANSDUCTION	0.0061728	1	5	0
HALLMARK_ESTROGEN_RESPONSE_EARLY	0.00620305	1	10	0
GO_REGULATION_OF_ION_TRANSMEMBRANE_TRANSPORT	0.00620792	1	19	0
GO_B_CELL_PROLIFERATION	0.00626402	1	6	0
GO_REGULATION_OF_HEART_RATE	0.00626402	1	6	0
GO_NEGATIVE_REGULATION_OF_NEURON_APOPTOTIC_PROCESS	0.00637265	1	8	0
GO_TISSUE_MIGRATION	0.00641444	1	13	0
GO_COATED_VESICLE	0.00641444	1	13	0
Platelet-mediated interactions with vascular and circulating cells WP4462	0.00643161	1	2	0
BIOCARTA_ETS_PATHWAY	0.00643161	1	2	0
BIOCARTA_CCR5_PATHWAY	0.00643161	1	2	0
REACTOME_TNF_RECEPTOR_SUPERFAMILY_TNFSF_MEMBERS_MEDIATING_NON_CANONICAL_NF_KB_PATHWAY	0.00643161	1	2	0
GO_G_PROTEIN_COUPLED_RECEPTOR_INTERNALIZATION	0.00643161	1	2	0
GO_MEGAKARYOCYTE_DEVELOPMENT	0.00643161	1	2	0
GO_REGULATION_OF_CYSTEINE_TYPE_ENDOPEPTIDASE_ACTIVITY_INVOLVED_IN_APOPTOTIC_SIGNALING_PATHWAY	0.00643161	1	2	0
GO_DETERMINATION_OF_ADULT_LIFESPAN	0.00643161	1	2	0
GO_NEGATIVE_REGULATION_OF_LEUKOCYTE_CHEMOTAXIS	0.00643161	1	2	0
GO_POSITIVE_REGULATION_OF_MYELINATION	0.00643161	1	2	0
GO_STABILIZATION_OF_MEMBRANE_POTENTIAL	0.00643161	1	2	0
GO_VOLTAGE_GATED_SODIUM_CHANNEL_COMPLEX	0.00643161	1	2	0
GO_PSEUDOPODIUM	0.00643161	1	2	0
GO_TRANSMEMBRANE_RECEPTOR_PROTEIN_PHOSPHATASE_ACTIVITY	0.00643161	1	2	0
GO_NOREPINEPHRINE_SECRETION	0.00643161	1	2	0
REACTOME_RAB_REGULATION_OF_TRAFFICKING	0.00651173	1	7	0
GO_COATED_VESICLE_MEMBRANE	0.00651681	1	9	0
GO_CELLULAR_GLUCAN_METABOLIC_PROCESS	0.00659861	1	5	0
Monoamine GPCRs WP58	0.00662276	1	3	0
REACTOME_AMINO_ACID_TRANSPORT_ACROSS_THE_PLASMA_MEMBRANE	0.00662276	1	3	0
REACTOME_ACTIVATION_OF_MATRIX_METALLOPROTEINASES	0.00662276	1	3	0
GO_GRANULOCYTE_DIFFERENTIATION	0.00662276	1	3	0
GO_REGULATION_OF_SUPEROXIDE_METABOLIC_PROCESS	0.00662276	1	3	0
GO_EPITHELIAL_CELL_MORPHOGENESIS	0.00662276	1	3	0
GO_REGULATION_OF_MEMBRANE_REPOLARIZATION	0.00662276	1	3	0
GO_POSITIVE_REGULATION_OF_VASCULAR_SMOOTH_MUSCLE_CELL_PROLIFERATION	0.00662276	1	3	0
KEGG_AMYOTROPHIC_LATERAL_SCLEROSIS_ALS	0.00668243	1	4	0
GO_PROTEIN_HOMODIMERIZATION_ACTIVITY	0.00672236	1	30	0
GO_BLOOD_VESSEL_MORPHOGENESIS	0.00683614	1	22	0
GO_POSITIVE_REGULATION_OF_CALCIUM_ION_TRANSPORT	0.00683708	1	7	0
GO_OSTEOCLAST_DIFFERENTIATION	0.00700522	1	6	0
GO_DIENCEPHALON_DEVELOPMENT	0.00704534	1	5	0
GO_REGULATION_OF_HORMONE_SECRETION	0.00711542	1	12	0
GO_NEGATIVE_REGULATION_OF_MULTICELLULAR_ORGANISMAL_PROCESS	0.00712646	1	39	0
GO_RESPONSE_TO_ANTIBIOTIC	0.00720337	1	14	0
Apoptosis-related network due to altered Notch3 in ovarian cancer WP2864	0.00724256	1	4	0
REACTOME_SYNTHESIS_OF_PIPS_AT_THE_PLASMA_MEMBRANE	0.00724256	1	4	0
GO_POSITIVE_REGULATION_OF_REGULATED_SECRETORY_PATHWAY	0.00724256	1	4	0
GO_CALCIUM_DEPENDENT_PHOSPHOLIPID_BINDING	0.00724256	1	4	0
GO_ACTIN_FILAMENT_DEPOLYMERIZATION	0.00724256	1	4	0
GO_MORPHOGENESIS_OF_AN_EPITHELIUM	0.00725221	1	21	0
GO_TUBE_FORMATION	0.00725727	1	8	0
REACTOME_GLUTATHIONE_CONJUGATION	0.00737221	1	3	0
REACTOME_RHO_GTPASES_ACTIVATE_PKNS	0.00737221	1	3	0
REACTOME_LATE_ENDOSOMAL_MICROAUTOPHAGY	0.00737221	1	3	0
GO_POSITIVE_REGULATION_OF_SODIUM_ION_TRANSPORT	0.00737221	1	3	0
GO_CARDIAC_ATRIUM_DEVELOPMENT	0.00737221	1	3	0
GO_PROTEIN_COMPLEX_INVOLVED_IN_CELL_ADHESION	0.00737221	1	3	0
GO_SODIUM_CHANNEL_REGULATOR_ACTIVITY	0.00737221	1	3	0
GO_NEGATIVE_REGULATION_OF_DEFENSE_RESPONSE	0.00743095	1	10	0
GO_REGULATION_OF_METAL_ION_TRANSPORT	0.00747762	1	16	0
GO_INTERACTION_WITH_SYMBIONT	0.00751354	1	5	0
GO_REGULATION_OF_SYSTEM_PROCESS	0.00755433	1	22	0
BIOCARTA_MTA3_PATHWAY	0.00758802	1	2	0
BIOCARTA_41BB_PATHWAY	0.00758802	1	2	0
REACTOME_ACYL_CHAIN_REMODELLING_OF_PG	0.00758802	1	2	0
REACTOME_TP53_REGULATES_TRANSCRIPTION_OF_GENES_INVOLVED_IN_G2_CELL_CYCLE_ARREST	0.00758802	1	2	0
GO_POSITIVE_REGULATION_OF_LYMPHOCYTE_APOPTOTIC_PROCESS	0.00758802	1	2	0
GO_REGULATION_OF_SYSTEMIC_ARTERIAL_BLOOD_PRESSURE_BY_CIRCULATORY_RENIN_ANGIOTENSIN	0.00758802	1	2	0
GO_RESPONSE_TO_INSECTICIDE	0.00758802	1	2	0
GO_PHOSPHATIDYLGLYCEROL_ACYL_CHAIN_REMODELING	0.00758802	1	2	0
GO_AMYLOID_FIBRIL_FORMATION	0.00758802	1	2	0
GO_STEROID_METABOLIC_PROCESS	0.00760907	1	14	0
GO_EPITHELIAL_CELL_DEVELOPMENT	0.00769781	1	10	0
GO_ENDOPEPTIDASE_ACTIVITY	0.00776139	1	17	0
GO_EPITHELIAL_CELL_APOPTOTIC_PROCESS	0.00780956	1	6	0
TGF-beta Receptor Signaling WP560	0.00783462	1	4	0
HALLMARK_TGF_BETA_SIGNALING	0.00783462	1	4	0
GO_FICOLIN_1_RICH_GRANULE	0.00788708	1	7	0
GO_REPRODUCTION	0.00791126	1	46	0
GO_TRANSFORMING_GROWTH_FACTOR_BETA_RECEPTOR_SIGNALING_PATHWAY	0.00791327	1	9	0
GO_REGULATION_OF_CELL_DIFFERENTIATION	0.00799441	1	55	0
KEGG_PHOSPHATIDYLINOSITOL_SIGNALING_SYSTEM	0.00800378	1	5	0
KEGG_VEGF_SIGNALING_PATHWAY	0.00800378	1	5	0
GO_REGULATION_OF_EPITHELIAL_CELL_APOPTOTIC_PROCESS	0.00800378	1	5	0
GO_REACTIVE_NITROGEN_SPECIES_METABOLIC_PROCESS	0.00800378	1	5	0
GO_RENAL_SYSTEM_DEVELOPMENT	0.00809639	1	13	0
Photodynamic therapy-induced NF-kB survival signaling WP3617	0.00817545	1	3	0
REACTOME_LYSOSOME_VESICLE_BIOGENESIS	0.00817545	1	3	0
GO_BILE_ACID_BIOSYNTHETIC_PROCESS	0.00817545	1	3	0
GO_REGULATION_OF_TYPE_I_INTERFERON_MEDIATED_SIGNALING_PATHWAY	0.00817545	1	3	0
GO_MATERNAL_PLACENTA_DEVELOPMENT	0.00817545	1	3	0
GO_ENDOCYTOSIS	0.00819478	1	21	0
GO_MORPHOGENESIS_OF_EMBRYONIC_EPITHELIUM	0.00823286	1	8	0
GO_PROTEIN_TYROSINE_PHOSPHATASE_ACTIVITY	0.00823636	1	6	0
REACTOME_PHOSPHOLIPID_METABOLISM	0.00825388	1	10	0
GO_CELL_SURFACE	0.00827044	1	29	0
GO_REGULATION_OF_DNA_BINDING_TRANSCRIPTION_FACTOR_ACTIVITY	0.0083262	1	17	0
Pathogenic Escherichia coli infection WP2272	0.00845949	1	4	0
KEGG_PATHOGENIC_ESCHERICHIA_COLI_INFECTION	0.00845949	1	4	0
GO_EXTRACELLULAR_MATRIX_BINDING	0.00845949	1	4	0
GO_MITOCHONDRIAL_OUTER_MEMBRANE_PERMEABILIZATION	0.00845949	1	4	0
GO_REGULATION_OF_PROTEIN_LOCALIZATION	0.00855352	1	34	0
VEGFA-VEGFR2 Signaling Pathway WP3888	0.00862895	1	11	0
GO_REGULATION_OF_RAS_PROTEIN_SIGNAL_TRANSDUCTION	0.00862895	1	11	0
Integrin-mediated Cell Adhesion WP185	0.00868008	1	6	0
GO_MESONEPHROS_DEVELOPMENT	0.00868008	1	6	0
GO_VESICLE_LUMEN	0.0087035	1	14	0
GO_EPITHELIAL_TUBE_MORPHOGENESIS	0.0087035	1	14	0
GO_COGNITION	0.00881053	1	13	0
Extracellular vesicles in the crosstalk of cardiac cells WP4300	0.0088593	1	2	0
BIOCARTA_EPO_PATHWAY	0.0088593	1	2	0
KEGG_ALPHA_LINOLENIC_ACID_METABOLISM	0.0088593	1	2	0
GO_POSITIVE_REGULATION_OF_ACTIN_CYTOSKELETON_REORGANIZATION	0.0088593	1	2	0
GO_REGULATION_OF_EPITHELIAL_CELL_DIFFERENTIATION_INVOLVED_IN_KIDNEY_DEVELOPMENT	0.0088593	1	2	0
GO_NEGATIVE_REGULATION_OF_CHEMOKINE_PRODUCTION	0.0088593	1	2	0
GO_NEPHRON_TUBULE_FORMATION	0.0088593	1	2	0
GO_THYROID_HORMONE_GENERATION	0.0088593	1	2	0
GO_MHC_PROTEIN_COMPLEX	0.0088593	1	2	0
GO_ANKYRIN_BINDING	0.0088593	1	2	0
GO_ANION_CATION_SYMPORTER_ACTIVITY	0.0088593	1	2	0
GO_ADRENERGIC_RECEPTOR_ACTIVITY	0.0088593	1	2	0
GO_ADRENERGIC_RECEPTOR_BINDING	0.0088593	1	2	0
GO_PEPTIDE_ANTIGEN_BINDING	0.0088593	1	2	0
GO_PHOSPHATIDIC_ACID_BINDING	0.0088593	1	2	0
GO_POSITIVE_REGULATION_OF_BONE_RESORPTION	0.0088593	1	2	0
GO_PODOSOME_ASSEMBLY	0.0088593	1	2	0
GO_DENDRITIC_SPINE_MAINTENANCE	0.0088593	1	2	0
GO_PLASMA_MEMBRANE_TUBULATION	0.0088593	1	2	0
GO_PHOSPHOLIPASE_A2_ACTIVITY_CONSUMING_1_2_DIPALMITOYLPHOSPHATIDYLCHOLINE	0.0088593	1	2	0
GO_ACTIN_FILAMENT_BUNDLE_ORGANIZATION	0.00893661	1	8	0
GO_TOLL_LIKE_RECEPTOR_4_SIGNALING_PATHWAY	0.00903396	1	3	0
GO_REGULATION_OF_NEUTROPHIL_MIGRATION	0.00903396	1	3	0
GO_RAB_GUANYL_NUCLEOTIDE_EXCHANGE_FACTOR_ACTIVITY	0.00903396	1	3	0
HALLMARK_HEDGEHOG_SIGNALING	0.00903396	1	3	0
GO_NEPHRON_MORPHOGENESIS	0.00905257	1	5	0
BIOCARTA_HIVNEF_PATHWAY	0.00911803	1	4	0
REACTOME_GOLGI_ASSOCIATED_VESICLE_BIOGENESIS	0.00911803	1	4	0
GO_REGULATION_OF_MORPHOGENESIS_OF_A_BRANCHING_STRUCTURE	0.00911803	1	4	0
GO_POSITIVE_REGULATION_OF_MYELOID_LEUKOCYTE_DIFFERENTIATION	0.00911803	1	4	0
GO_INTRINSIC_APOPTOTIC_SIGNALING_PATHWAY_IN_RESPONSE_TO_DNA_DAMAGE	0.00914112	1	6	0
GO_PEPTIDYL_TYROSINE_DEPHOSPHORYLATION	0.00914112	1	6	0
GO_RESPONSE_TO_TUMOR_NECROSIS_FACTOR	0.00931364	1	13	0
GO_ZINC_ION_BINDING	0.00937747	1	28	0
GO_RESPONSE_TO_MECHANICAL_STIMULUS	0.00945917	1	10	0
GO_NEGATIVE_REGULATION_OF_CELL_MOTILITY	0.00960929	1	12	0
GO_MUSCLE_CELL_MIGRATION	0.00961223	1	5	0
GO_CELLULAR_RESPONSE_TO_MECHANICAL_STIMULUS	0.00961223	1	5	0
GO_NUCLEOSIDE_METABOLIC_PROCESS	0.00961983	1	6	0
GO_REGULATION_OF_CYTOSOLIC_CALCIUM_ION_CONCENTRATION	0.00964176	1	15	0
REACTOME_CLASS_A_1_RHODOPSIN_LIKE_RECEPTORS	0.00966611	1	14	0
GO_CELLULAR_RESPONSE_TO_REACTIVE_OXYGEN_SPECIES	0.00968502	1	8	0
GO_LIPID_BIOSYNTHETIC_PROCESS	0.00977255	1	25	0
REACTOME_CHEMOKINE_RECEPTORS_BIND_CHEMOKINES	0.00981107	1	4	0
GO_POSITIVE_REGULATION_OF_WOUND_HEALING	0.00981107	1	4	0
GO_POSITIVE_REGULATION_OF_STRIATED_MUSCLE_CELL_DIFFERENTIATION	0.00981107	1	4	0
GO_POSITIVE_REGULATION_OF_BLOOD_VESSEL_DIAMETER	0.00981107	1	4	0
GO_EXTRACELLULAR_MATRIX	0.00982663	1	20	0
GO_POSITIVE_REGULATION_OF_I_KAPPAB_KINASE_NF_KAPPAB_SIGNALING	0.00988126	1	9	0
Photodynamic therapy-induced HIF-1 survival signaling WP3614	0.00994917	1	3	0
BIOCARTA_IL2RB_PATHWAY	0.00994917	1	3	0
GO_PHOSPHOLIPID_DEPHOSPHORYLATION	0.00994917	1	3	0
GO_SECRETION_BY_TISSUE	0.00994917	1	3	0
GO_HUMORAL_IMMUNE_RESPONSE	0.0100896	1	11	0
GO_PROTEIN_PROCESSING	0.0101106	1	10	0
GO_POSITIVE_REGULATION_OF_VIRAL_PROCESS	0.0101166	1	6	0
GO_COLLAGEN_METABOLIC_PROCESS	0.0101166	1	6	0
GO_REGULATION_OF_MAP_KINASE_ACTIVITY	0.010178	1	14	0
Ras Signaling WP4223	0.0102426	1	9	0
GO_T_CELL_PROLIFERATION	0.0102426	1	9	0
REACTOME_SUMOYLATION_OF_TRANSCRIPTION_FACTORS	0.0102477	1	2	0
REACTOME_TP53_REGULATES_TRANSCRIPTION_OF_GENES_INVOLVED_IN_CYTOCHROME_C_RELEASE	0.0102477	1	2	0
GO_MESENCHYMAL_TO_EPITHELIAL_TRANSITION	0.0102477	1	2	0
GO_REGULATION_OF_TOLL_LIKE_RECEPTOR_4_SIGNALING_PATHWAY	0.0102477	1	2	0
GO_RENAL_VESICLE_DEVELOPMENT	0.0102477	1	2	0
GO_RESPONSE_TO_INTERFERON_ALPHA	0.0102477	1	2	0
GO_NEGATIVE_REGULATION_OF_T_CELL_RECEPTOR_SIGNALING_PATHWAY	0.0102477	1	2	0
GO_ATRIAL_SEPTUM_DEVELOPMENT	0.0102477	1	2	0
GO_POSITIVE_REGULATION_OF_CELL_ADHESION_MEDIATED_BY_INTEGRIN	0.0102477	1	2	0
GO_INTESTINAL_EPITHELIAL_CELL_DIFFERENTIATION	0.0102477	1	2	0
GO_POSITIVE_REGULATION_OF_CALCIUM_ION_IMPORT	0.0102477	1	2	0
GO_ANGIOGENESIS_INVOLVED_IN_WOUND_HEALING	0.0102477	1	2	0
GO_SERTOLI_CELL_DIFFERENTIATION	0.0102477	1	2	0
GO_PERINUCLEAR_ENDOPLASMIC_RETICULUM	0.0102477	1	2	0
GO_ENDOCYTIC_VESICLE_LUMEN	0.0102477	1	2	0
GO_LYSOPHOSPHOLIPASE_ACTIVITY	0.0102477	1	2	0
GO_RETINOL_DEHYDROGENASE_ACTIVITY	0.0102477	1	2	0
GO_TOLL_LIKE_RECEPTOR_3_SIGNALING_PATHWAY	0.0102477	1	2	0
GO_PROTEASOME_CORE_COMPLEX	0.0102477	1	2	0
GO_ALCOHOL_DEHYDROGENASE_NADPPLUS_ACTIVITY	0.0102477	1	2	0
GO_HEXOSE_TRANSMEMBRANE_TRANSPORTER_ACTIVITY	0.0102477	1	2	0
GO_G_PROTEIN_BETA_SUBUNIT_BINDING	0.0102477	1	2	0
GO_NEGATIVE_REGULATION_OF_RECEPTOR_SIGNALING_PATHWAY_VIA_JAK_STAT	0.0102477	1	2	0
GO_INTRAMEMBRANE_LIPID_TRANSPORTER_ACTIVITY	0.0102477	1	2	0
GO_CELL_CELL_ADHESION_VIA_PLASMA_MEMBRANE_ADHESION_MOLECULES	0.0104773	1	12	0
GO_REGULATION_OF_INTRINSIC_APOPTOTIC_SIGNALING_PATHWAY	0.0104798	1	8	0
GO_ENDOCYTIC_VESICLE_MEMBRANE	0.0104798	1	8	0
GO_RECEPTOR_SIGNALING_PATHWAY_VIA_STAT	0.0104798	1	8	0
REACTOME_ARACHIDONIC_ACID_METABOLISM	0.0105394	1	4	0
GO_ENDOTHELIAL_CELL_DEVELOPMENT	0.0105394	1	4	0
GO_SYNCYTIUM_FORMATION	0.0105394	1	4	0
GO_INORGANIC_ION_TRANSMEMBRANE_TRANSPORT	0.0106615	1	29	0
Focal Adhesion-PI3K-Akt-mTOR-signaling pathway WP3932	0.0106707	1	13	0
GO_VITAMIN_METABOLIC_PROCESS	0.010804	1	7	0
GO_NEGATIVE_REGULATION_OF_PROTEIN_SERINE_THREONINE_KINASE_ACTIVITY	0.010804	1	7	0
GO_TYROSINE_PHOSPHORYLATION_OF_STAT_PROTEIN	0.0108047	1	5	0
GO_REGULATION_OF_IMMUNE_RESPONSE	0.0108739	1	33	0
REACTOME_TRIGLYCERIDE_METABOLISM	0.0109224	1	3	0
GO_SALIVARY_GLAND_DEVELOPMENT	0.0109224	1	3	0
GO_REGULATION_OF_PROTEIN_EXPORT_FROM_NUCLEUS	0.0109224	1	3	0
GO_REGULATION_OF_EXTRACELLULAR_MATRIX_ORGANIZATION	0.0109224	1	3	0
GO_REGULATION_OF_HEART_RATE_BY_CARDIAC_CONDUCTION	0.0109224	1	3	0
GO_POSITIVE_REGULATION_OF_CYTOSOLIC_CALCIUM_ION_CONCENTRATION_INVOLVED_IN_PHOSPHOLIPASE_C_ACTIVATING_G_PROTEIN_COUPLED_SIGNALING_PATHWAY	0.0109224	1	3	0
GO_OXIDOREDUCTASE_ACTIVITY_ACTING_ON_PAIRED_DONORS_WITH_INCORPORATION_OR_REDUCTION_OF_MOLECULAR_OXYGEN_NAD_P_H_AS_ONE_DONOR_AND_INCORPORATION_OF_ONE_ATOM_OF_OXYGEN	0.0109224	1	3	0
GO_GLYCEROLIPID_METABOLIC_PROCESS	0.010956	1	16	0
GO_ACTOMYOSIN_STRUCTURE_ORGANIZATION	0.0109953	1	9	0
GO_B_CELL_ACTIVATION	0.0110537	1	11	0
GO_CELL_JUNCTION	0.0110629	1	42	0
GO_REGULATION_OF_ESTABLISHMENT_OF_PROTEIN_LOCALIZATION	0.0111102	1	26	0
GO_REACTIVE_OXYGEN_SPECIES_BIOSYNTHETIC_PROCESS	0.0111658	1	6	0
GO_LEUKOCYTE_APOPTOTIC_PROCESS	0.0111658	1	6	0
GO_REGULATION_OF_GTPASE_ACTIVITY	0.011285	1	18	0
GO_ESTABLISHMENT_OF_LOCALIZATION_IN_CELL	0.0112913	1	20	0
REACTOME_METABOLISM_OF_POLYAMINES	0.011304	1	4	0
GO_MEMBRANE_PROTEIN_PROTEOLYSIS	0.011304	1	4	0
GO_TIGHT_JUNCTION_ORGANIZATION	0.011304	1	4	0
GO_STEROID_HORMONE_BIOSYNTHETIC_PROCESS	0.011304	1	4	0
GO_BIOMINERALIZATION	0.0113226	1	8	0
HALLMARK_APOPTOSIS	0.0113226	1	8	0
GO_NEGATIVE_REGULATION_OF_TRANSPORTER_ACTIVITY	0.0114387	1	5	0
GO_POSITIVE_REGULATION_OF_ANIMAL_ORGAN_MORPHOGENESIS	0.0114387	1	5	0
GO_LIPID_DROPLET	0.0114387	1	5	0
GO_CHLORIDE_TRANSPORT	0.011719	1	6	0
Glycerophospholipid Biosynthetic Pathway WP2533	0.0117551	1	2	0
REACTOME_CELLULAR_HEXOSE_TRANSPORT	0.0117551	1	2	0
REACTOME_SYNTHESIS_OF_LEUKOTRIENES_LT_AND_EOXINS_EX	0.0117551	1	2	0
GO_NEGATIVE_REGULATION_OF_TRANSCRIPTION_REGULATORY_REGION_DNA_BINDING	0.0117551	1	2	0
GO_NEGATIVE_REGULATION_OF_INTRINSIC_APOPTOTIC_SIGNALING_PATHWAY_BY_P53_CLASS_MEDIATOR	0.0117551	1	2	0
GO_POSITIVE_REGULATION_OF_EPIDERMAL_CELL_DIFFERENTIATION	0.0117551	1	2	0
GO_PLATELET_MORPHOGENESIS	0.0117551	1	2	0
GO_POSITIVE_REGULATION_OF_PROTEIN_EXPORT_FROM_NUCLEUS	0.0117551	1	2	0
GO_REGULATION_OF_PROTEIN_POLYUBIQUITINATION	0.0117551	1	2	0
GO_RENAL_FILTRATION	0.0117551	1	2	0
GO_NEGATIVE_REGULATION_OF_CHONDROCYTE_DIFFERENTIATION	0.0117551	1	2	0
GO_POSITIVE_REGULATION_OF_MESONEPHROS_DEVELOPMENT	0.0117551	1	2	0
GO_THREONINE_TYPE_PEPTIDASE_ACTIVITY	0.0117551	1	2	0
GO_PULMONARY_VALVE_DEVELOPMENT	0.0117551	1	2	0
GO_NEGATIVE_REGULATION_OF_RECEPTOR_SIGNALING_PATHWAY_VIA_STAT	0.0117551	1	2	0
GO_CALCIUM_RELEASE_CHANNEL_ACTIVITY	0.0117551	1	2	0
GO_GLUTATHIONE_DERIVATIVE_METABOLIC_PROCESS	0.0117551	1	2	0
Insulin Signaling WP481	0.0117626	1	8	0
GO_CELLULAR_RESPONSE_TO_ANTIBIOTIC	0.0117675	1	7	0
GO_EPITHELIAL_TUBE_FORMATION	0.0117675	1	7	0
GO_REGULATION_OF_PROTEIN_SERINE_THREONINE_KINASE_ACTIVITY	0.0117882	1	19	0
GO_TRANSITION_METAL_ION_BINDING	0.0118459	1	35	0
GO_MEMBRANE_BIOGENESIS	0.011955	1	3	0
GO_REGULATION_OF_CALCIUM_ION_IMPORT	0.011955	1	3	0
GO_POSITIVE_REGULATION_OF_PROTEIN_IMPORT	0.011955	1	3	0
GO_PHOSPHOPROTEIN_BINDING	0.0120984	1	5	0
GO_NEGATIVE_REGULATION_OF_T_CELL_PROLIFERATION	0.0121054	1	4	0
GO_HEART_VALVE_DEVELOPMENT	0.0121054	1	4	0
GO_TAXIS	0.012127	1	23	0
GO_NEGATIVE_REGULATION_OF_INFLAMMATORY_RESPONSE	0.0122723	1	7	0
GO_SARCOLEMMA	0.0122723	1	7	0
GO_RAS_GUANYL_NUCLEOTIDE_EXCHANGE_FACTOR_ACTIVITY	0.0122723	1	7	0
REACTOME_BIOLOGICAL_OXIDATIONS	0.0122729	1	10	0
GO_POSITIVE_REGULATION_OF_CATALYTIC_ACTIVITY	0.0123318	1	44	0
GO_COLLAGEN_CONTAINING_EXTRACELLULAR_MATRIX	0.0125507	1	16	0
GO_PROTEOLYSIS	0.012638	1	53	0
Viral Acute Myocarditis WP4298	0.0127844	1	5	0
KEGG_ECM_RECEPTOR_INTERACTION	0.0127844	1	5	0
GO_REGULATION_OF_LEUKOCYTE_APOPTOTIC_PROCESS	0.0127844	1	5	0
GO_POSITIVE_REGULATION_OF_SMOOTH_MUSCLE_CELL_PROLIFERATION	0.0127844	1	5	0
GO_REGULATION_OF_PLASMA_LIPOPROTEIN_PARTICLE_LEVELS	0.0127844	1	5	0
GO_ADAPTIVE_IMMUNE_RESPONSE	0.0128335	1	16	0
GO_POSITIVE_REGULATION_OF_MOLECULAR_FUNCTION	0.0129055	1	53	0
GO_REGULATION_OF_MITOCHONDRIAL_MEMBRANE_PERMEABILITY_INVOLVED_IN_APOPTOTIC_PROCESS	0.0129445	1	4	0
GO_REGULATION_OF_CELLULAR_AMINO_ACID_METABOLIC_PROCESS	0.0129445	1	4	0
REACTOME_SIGNALING_BY_RECEPTOR_TYROSINE_KINASES	0.0130212	1	19	0
Glycogen Synthesis and Degradation WP500	0.0130481	1	3	0
Microglia Pathogen Phagocytosis Pathway WP3937	0.0130481	1	3	0
GO_POSITIVE_REGULATION_OF_KIDNEY_DEVELOPMENT	0.0130481	1	3	0
GO_C21_STEROID_HORMONE_METABOLIC_PROCESS	0.0130481	1	3	0
GO_DNA_CATABOLIC_PROCESS	0.0130481	1	3	0
GO_PROGRAMMED_NECROTIC_CELL_DEATH	0.0130481	1	3	0
GO_LAMELLIPODIUM	0.0130606	1	9	0
GO_METAL_ION_TRANSMEMBRANE_TRANSPORTER_ACTIVITY	0.0132688	1	17	0
Globo Sphingolipid Metabolism WP1424	0.0133832	1	2	0
PI3K/AKT/mTOR - VitD3 Signalling WP4141	0.0133832	1	2	0
Regulation of Apoptosis by Parathyroid Hormone-related Protein WP3872	0.0133832	1	2	0
BIOCARTA_CASPASE_PATHWAY	0.0133832	1	2	0
BIOCARTA_EICOSANOID_PATHWAY	0.0133832	1	2	0
REACTOME_REGULATION_OF_SIGNALING_BY_CBL	0.0133832	1	2	0
REACTOME_CHAPERONE_MEDIATED_AUTOPHAGY	0.0133832	1	2	0
GO_NATURAL_KILLER_CELL_DIFFERENTIATION	0.0133832	1	2	0
GO_REGULATION_OF_SUPEROXIDE_ANION_GENERATION	0.0133832	1	2	0
GO_MEMBRANE_RAFT_ORGANIZATION	0.0133832	1	2	0
GO_NEGATIVE_REGULATION_OF_SMOOTH_MUSCLE_CELL_MIGRATION	0.0133832	1	2	0
GO_POSITIVE_REGULATION_OF_ANTIGEN_RECEPTOR_MEDIATED_SIGNALING_PATHWAY	0.0133832	1	2	0
GO_MEMBRANE_DEPOLARIZATION_DURING_CARDIAC_MUSCLE_CELL_ACTION_POTENTIAL	0.0133832	1	2	0
GO_REGULATION_OF_MYOBLAST_FUSION	0.0133832	1	2	0
GO_ADAPTATION_OF_SIGNALING_PATHWAY	0.0133832	1	2	0
GO_REGULATION_OF_BICELLULAR_TIGHT_JUNCTION_ASSEMBLY	0.0133832	1	2	0
GO_MYOSIN_FILAMENT	0.0133832	1	2	0
GO_PROTEASOMAL_UBIQUITIN_INDEPENDENT_PROTEIN_CATABOLIC_PROCESS	0.0133832	1	2	0
GO_NOREPINEPHRINE_TRANSPORT	0.0133832	1	2	0
GO_EXTRACELLULAR_VESICLE_BIOGENESIS	0.0133832	1	2	0
GO_PHOSPHATIDYLINOSITOL_BISPHOSPHATE_PHOSPHATASE_ACTIVITY	0.0133832	1	2	0
GO_RESPONSE_TO_MOLECULE_OF_BACTERIAL_ORIGIN	0.013387	1	14	0
GO_ENERGY_RESERVE_METABOLIC_PROCESS	0.0134973	1	5	0
GO_CHEMOKINE_PRODUCTION	0.0134973	1	5	0
GO_HYDROLASE_ACTIVITY_ACTING_ON_ESTER_BONDS	0.0136777	1	25	0
GO_NEGATIVE_REGULATION_OF_CELL_SUBSTRATE_ADHESION	0.0138221	1	4	0
GO_GRANULOCYTE_MIGRATION	0.013882	1	7	0
GO_REGULATION_OF_RESPONSE_TO_BIOTIC_STIMULUS	0.0140797	1	19	0
GO_REGULATION_OF_CELLULAR_LOCALIZATION	0.0141371	1	27	0
GO_ANCHORED_COMPONENT_OF_MEMBRANE	0.0141563	1	8	0
Nucleotide-binding Oligomerization Domain (NOD) pathway WP1433	0.014203	1	3	0
REACTOME_DISEASES_ASSOCIATED_WITH_GLYCOSAMINOGLYCAN_METABOLISM	0.014203	1	3	0
GO_DENDRITIC_CELL_DIFFERENTIATION	0.014203	1	3	0
KEGG_APOPTOSIS	0.0142375	1	5	0
REACTOME_PLATELET_HOMEOSTASIS	0.0142375	1	5	0
GO_PHOSPHOLIPID_TRANSPORT	0.0142375	1	5	0
GO_NEGATIVE_REGULATION_OF_LOCOMOTION	0.0145604	1	13	0
REACTOME_ANTI_INFLAMMATORY_RESPONSE_FAVOURING_LEISHMANIA_PARASITE_INFECTION	0.0146753	1	8	0
GO_RAS_PROTEIN_SIGNAL_TRANSDUCTION	0.0147324	1	17	0
Genotoxicity pathway WP4286	0.0147388	1	4	0
GO_APICAL_JUNCTION_ASSEMBLY	0.0147388	1	4	0
GO_POSITIVE_REGULATION_OF_NUCLEOCYTOPLASMIC_TRANSPORT	0.0147388	1	4	0
GO_RAC_GTPASE_BINDING	0.0147388	1	4	0
GO_POSITIVE_REGULATION_OF_MEMBRANE_PERMEABILITY	0.0147388	1	4	0
GO_RESPONSE_TO_OXYGEN_LEVELS	0.014746	1	15	0
GO_NEGATIVE_REGULATION_OF_MOLECULAR_FUNCTION	0.0147556	1	36	0
GO_LYMPHOCYTE_MIGRATION	0.0147854	1	6	0
HALLMARK_IL6_JAK_STAT3_SIGNALING	0.0150055	1	5	0
REACTOME_RHO_GTPASE_CYCLE	0.0150375	1	7	0
GO_MAMMARY_GLAND_DEVELOPMENT	0.0150375	1	7	0
The human immune response to tuberculosis WP4197	0.0151332	1	2	0
KEGG_NITROGEN_METABOLISM	0.0151332	1	2	0
GO_POSITIVE_REGULATION_OF_LEUKOCYTE_DEGRANULATION	0.0151332	1	2	0
GO_THYROID_HORMONE_METABOLIC_PROCESS	0.0151332	1	2	0
GO_ALDITOL_METABOLIC_PROCESS	0.0151332	1	2	0
GO_ENDOPLASMIC_RETICULUM_CALCIUM_ION_HOMEOSTASIS	0.0151332	1	2	0
GO_BRANCHING_INVOLVED_IN_SALIVARY_GLAND_MORPHOGENESIS	0.0151332	1	2	0
GO_FERROUS_IRON_BINDING	0.0151332	1	2	0
GO_VOLTAGE_GATED_SODIUM_CHANNEL_ACTIVITY	0.0151332	1	2	0
GO_SEMAPHORIN_RECEPTOR_BINDING	0.0151332	1	2	0
GO_LUMENAL_SIDE_OF_ENDOPLASMIC_RETICULUM_MEMBRANE	0.0151332	1	2	0
GO_ADHERENS_JUNCTION	0.0152082	1	8	0
GO_MEMBRANE_ORGANIZATION	0.0152599	1	27	0
TNF related weak inducer of apoptosis (TWEAK) Signaling Pathway WP2036	0.0154205	1	3	0
KEGG_ALDOSTERONE_REGULATED_SODIUM_REABSORPTION	0.0154205	1	3	0
REACTOME_BINDING_AND_UPTAKE_OF_LIGANDS_BY_SCAVENGER_RECEPTORS	0.0154205	1	3	0
REACTOME_PHASE_0_RAPID_DEPOLARISATION	0.0154205	1	3	0
GO_POSITIVE_REGULATION_OF_GLIAL_CELL_DIFFERENTIATION	0.0154205	1	3	0
GO_PITUITARY_GLAND_DEVELOPMENT	0.0154205	1	3	0
GO_REGULATION_OF_MYELINATION	0.0154205	1	3	0
GO_NEGATIVE_REGULATION_OF_INTERLEUKIN_6_PRODUCTION	0.0154205	1	3	0
GO_BICARBONATE_TRANSPORT	0.0154205	1	3	0
GO_ESTROGEN_RECEPTOR_BINDING	0.0154205	1	3	0
GO_REGULATION_OF_GROWTH	0.0154241	1	23	0
GO_POSITIVE_REGULATION_OF_RESPONSE_TO_EXTERNAL_STIMULUS	0.015536	1	22	0
GO_KIDNEY_EPITHELIUM_DEVELOPMENT	0.0156406	1	7	0
GO_PATHWAY_RESTRICTED_SMAD_PROTEIN_PHOSPHORYLATION	0.0156954	1	4	0
GO_G1_DNA_DAMAGE_CHECKPOINT	0.0156954	1	4	0
GO_NEGATIVE_REGULATION_OF_CALCIUM_ION_TRANSPORT	0.0156954	1	4	0
GO_MATERNAL_PROCESS_INVOLVED_IN_FEMALE_PREGNANCY	0.0156954	1	4	0
GO_MUSCLE_CELL_DEVELOPMENT	0.0157552	1	8	0
REACTOME_RAB_GEFS_EXCHANGE_GTP_FOR_GDP_ON_RABS	0.0158018	1	5	0
GO_POSITIVE_REGULATION_OF_EXOCYTOSIS	0.0158018	1	5	0
GO_POSITIVE_REGULATION_OF_DNA_BINDING_TRANSCRIPTION_FACTOR_ACTIVITY	0.016076	1	11	0
GO_CYTOKINE_METABOLIC_PROCESS	0.0161588	1	6	0
GO_POSITIVE_REGULATION_OF_MITOCHONDRION_ORGANIZATION	0.0161588	1	6	0
GO_ACTIN_POLYMERIZATION_OR_DEPOLYMERIZATION	0.016425	1	9	0
GO_ENDOTHELIAL_CELL_MIGRATION	0.016425	1	9	0
REACTOME_PEPTIDE_HORMONE_METABOLISM	0.0166268	1	5	0
GO_NEGATIVE_REGULATION_OF_CYSTEINE_TYPE_ENDOPEPTIDASE_ACTIVITY	0.0166268	1	5	0
GO_CORTICAL_ACTIN_CYTOSKELETON	0.0166268	1	5	0
GO_REGULATION_OF_OSTEOCLAST_DIFFERENTIATION	0.0166925	1	4	0
GO_PRODUCTION_OF_MOLECULAR_MEDIATOR_INVOLVED_IN_INFLAMMATORY_RESPONSE	0.0166925	1	4	0
REACTOME_BILE_ACID_AND_BILE_SALT_METABOLISM	0.0167019	1	3	0
GO_NEUTROPHIL_MIGRATION	0.0168783	1	6	0
GO_REGULATION_OF_CELLULAR_KETONE_METABOLIC_PROCESS	0.0168924	1	8	0
GO_NEPHRON_DEVELOPMENT	0.0168992	1	7	0
KEGG_FOCAL_ADHESION	0.0169536	1	9	0
Triacylglyceride Synthesis WP325	0.0170062	1	2	0
BIOCARTA_CTCF_PATHWAY	0.0170062	1	2	0
KEGG_NICOTINATE_AND_NICOTINAMIDE_METABOLISM	0.0170062	1	2	0
KEGG_DORSO_VENTRAL_AXIS_FORMATION	0.0170062	1	2	0
REACTOME_GROWTH_HORMONE_RECEPTOR_SIGNALING	0.0170062	1	2	0
REACTOME_TRIGLYCERIDE_CATABOLISM	0.0170062	1	2	0
REACTOME_OTHER_INTERLEUKIN_SIGNALING	0.0170062	1	2	0
GO_NEGATIVE_REGULATION_OF_MUSCLE_CONTRACTION	0.0170062	1	2	0
GO_SEX_DETERMINATION	0.0170062	1	2	0
GO_TOOTH_MINERALIZATION	0.0170062	1	2	0
GO_REGULATION_OF_RECEPTOR_BINDING	0.0170062	1	2	0
GO_DECIDUALIZATION	0.0170062	1	2	0
GO_POSITIVE_REGULATION_OF_HEART_RATE	0.0170062	1	2	0
GO_NEGATIVE_REGULATION_OF_AMINE_TRANSPORT	0.0170062	1	2	0
GO_PHOSPHATE_ION_TRANSPORT	0.0170062	1	2	0
GO_POSITIVE_REGULATION_OF_RECEPTOR_INTERNALIZATION	0.0170062	1	2	0
GO_APOPTOTIC_DNA_FRAGMENTATION	0.0170062	1	2	0
GO_NEGATIVE_REGULATION_OF_PROTEIN_LOCALIZATION_TO_CELL_PERIPHERY	0.0170062	1	2	0
GO_APOPTOTIC_PROCESS_INVOLVED_IN_MORPHOGENESIS	0.0170062	1	2	0
GO_MICROVILLUS_ORGANIZATION	0.0170062	1	2	0
GO_G_PROTEIN_ALPHA_SUBUNIT_BINDING	0.0170062	1	2	0
GO_SUGAR_TRANSMEMBRANE_TRANSPORTER_ACTIVITY	0.0170062	1	2	0
GO_B_CELL_APOPTOTIC_PROCESS	0.0170062	1	2	0
GO_INTEGRIN_ACTIVATION	0.0170062	1	2	0
GO_INTERLEUKIN_6_BIOSYNTHETIC_PROCESS	0.0170062	1	2	0
GO_ESTABLISHMENT_OF_PIGMENT_GRANULE_LOCALIZATION	0.0170062	1	2	0
GO_CELLULAR_POLYSACCHARIDE_CATABOLIC_PROCESS	0.0170062	1	2	0
GO_REGULATION_OF_CYTOSKELETON_ORGANIZATION	0.0170247	1	19	0
GO_REGULATION_OF_IMMUNE_EFFECTOR_PROCESS	0.0175986	1	15	0
GO_ION_CHANNEL_REGULATOR_ACTIVITY	0.0176202	1	6	0
AGE/RAGE pathway WP2324	0.0177308	1	4	0
REACTOME_FOXO_MEDIATED_TRANSCRIPTION	0.0177308	1	4	0
GO_MESONEPHRIC_TUBULE_MORPHOGENESIS	0.0177308	1	4	0
GO_SMOOTH_MUSCLE_CELL_MIGRATION	0.0177308	1	4	0
GO_CALCIUM_ION_BINDING	0.0179288	1	24	0
GO_KERATINOCYTE_PROLIFERATION	0.0180479	1	3	0
GO_NEGATIVE_REGULATION_OF_TYPE_I_INTERFERON_PRODUCTION	0.0180479	1	3	0
GO_REGULATION_OF_NITRIC_OXIDE_SYNTHASE_ACTIVITY	0.0180479	1	3	0
GO_DETECTION_OF_MECHANICAL_STIMULUS	0.0180479	1	3	0
GO_REGULATION_OF_ENDOCRINE_PROCESS	0.0180479	1	3	0
GO_POSITIVE_REGULATION_OF_CARDIAC_MUSCLE_TISSUE_DEVELOPMENT	0.0180479	1	3	0
GO_MEMBRANE_REPOLARIZATION	0.0180479	1	3	0
GO_SODIUM_CHANNEL_ACTIVITY	0.0180479	1	3	0
GO_REGULATION_OF_LYMPHOCYTE_ACTIVATION	0.0180749	1	16	0
GO_POSITIVE_REGULATION_OF_APOPTOTIC_SIGNALING_PATHWAY	0.0180885	1	8	0
GO_CALCIUM_ION_TRANSMEMBRANE_TRANSPORT	0.0181332	1	13	0
NRF2 pathway WP2884	0.0182291	1	7	0
GO_TUBE_CLOSURE	0.018365	1	5	0
GO_APICAL_PLASMA_MEMBRANE	0.0185679	1	13	0
GO_POSITIVE_REGULATION_OF_DEFENSE_RESPONSE	0.0185878	1	18	0
REACTOME_PROGRAMMED_CELL_DEATH	0.0187091	1	8	0
GO_PHOSPHATIDYLINOSITOL_METABOLIC_PROCESS	0.0187091	1	8	0
GO_SUPEROXIDE_METABOLIC_PROCESS	0.0188109	1	4	0
GO_REGULATION_OF_TOLL_LIKE_RECEPTOR_SIGNALING_PATHWAY	0.0188109	1	4	0
GO_POSITIVE_REGULATION_OF_RESPONSE_TO_WOUNDING	0.0188109	1	4	0
GO_MUSCLE_CELL_APOPTOTIC_PROCESS	0.0188109	1	4	0
GO_MYELOID_CELL_HOMEOSTASIS	0.0189215	1	7	0
GO_REGULATION_OF_CELLULAR_COMPONENT_SIZE	0.0189708	1	14	0
Differentiation of white and brown adipocyte WP2895	0.0190027	1	2	0
Hypothesized Pathways in Pathogenesis of Cardiovascular Disease WP3668	0.0190027	1	2	0
REACTOME_SIGNALING_BY_ERYTHROPOIETIN	0.0190027	1	2	0
GO_VASCULAR_SMOOTH_MUSCLE_CELL_DIFFERENTIATION	0.0190027	1	2	0
GO_CELLULAR_RESPONSE_TO_GROWTH_HORMONE_STIMULUS	0.0190027	1	2	0
GO_PHOSPHATIDYLINOSITOL_DEPHOSPHORYLATION	0.0190027	1	2	0
GO_POSITIVE_REGULATION_OF_CARDIAC_MUSCLE_CELL_PROLIFERATION	0.0190027	1	2	0
GO_EXPLORATION_BEHAVIOR	0.0190027	1	2	0
GO_REGULATION_OF_SYSTEMIC_ARTERIAL_BLOOD_PRESSURE_BY_RENIN_ANGIOTENSIN	0.0190027	1	2	0
GO_ATRIOVENTRICULAR_VALVE_DEVELOPMENT	0.0190027	1	2	0
GO_DESMOSOME	0.0190027	1	2	0
GO_MHC_PROTEIN_COMPLEX_BINDING	0.0190027	1	2	0
GO_GLUTATHIONE_TRANSFERASE_ACTIVITY	0.0190027	1	2	0
GO_ACTIN_FILAMENT	0.0191723	1	6	0
GO_CELLULAR_RESPONSE_TO_TOXIC_SUBSTANCE	0.0192114	1	10	0
Corticotropin-releasing hormone signaling pathway WP2355	0.0192791	1	5	0
GO_REGULATION_OF_CELL_JUNCTION_ASSEMBLY	0.0192791	1	5	0
GO_NEGATIVE_REGULATION_OF_RESPONSE_TO_BIOTIC_STIMULUS	0.0192791	1	5	0
GO_STEROID_HORMONE_RECEPTOR_BINDING	0.0192791	1	5	0
GO_GTPASE_REGULATOR_ACTIVITY	0.019317	1	12	0
GO_MAMMARY_GLAND_MORPHOGENESIS	0.0194595	1	3	0
GO_SARCOMERE_ORGANIZATION	0.0194595	1	3	0
GO_RESPONSE_TO_PROGESTERONE	0.0194595	1	3	0
GO_INTERACTION_WITH_HOST	0.0197869	1	9	0
GO_NEGATIVE_REGULATION_OF_NEURON_DEATH	0.0197869	1	9	0
KEGG_LEISHMANIA_INFECTION	0.0199334	1	4	0
GO_REGULATION_OF_GLIAL_CELL_DIFFERENTIATION	0.0199334	1	4	0
GO_LIPID_STORAGE	0.0199334	1	4	0
GO_B_CELL_MEDIATED_IMMUNITY	0.0199831	1	6	0
GO_ENDOTHELIUM_DEVELOPMENT	0.0199831	1	6	0
GO_REGULATION_OF_B_CELL_ACTIVATION	0.0199831	1	6	0
GO_POSITIVE_REGULATION_OF_SECRETION	0.0200126	1	16	0
GO_NEGATIVE_REGULATION_OF_INTRINSIC_APOPTOTIC_SIGNALING_PATHWAY	0.0202236	1	5	0
GO_HORMONE_METABOLIC_PROCESS	0.0203197	1	10	0
GO_RESPONSE_TO_CALCIUM_ION	0.0203622	1	7	0
GO_INTERLEUKIN_6_PRODUCTION	0.0203622	1	7	0
GO_OSTEOBLAST_DIFFERENTIATION	0.0203928	1	9	0
Hippo-Merlin Signaling Dysregulation WP4541	0.0208176	1	6	0
GO_LIPID_MODIFICATION	0.0208913	1	10	0
GO_ORGANIC_HYDROXY_COMPOUND_TRANSPORT	0.0208913	1	10	0
GO_EPITHELIAL_CELL_DIFFERENTIATION_INVOLVED_IN_KIDNEY_DEVELOPMENT	0.0209374	1	3	0
GO_PROTEIN_INSERTION_INTO_MITOCHONDRIAL_MEMBRANE	0.0209374	1	3	0
GO_NEGATIVE_REGULATION_OF_CYTOKINE_PRODUCTION	0.0209876	1	11	0
GO_MEMBRANE_INVAGINATION	0.0210989	1	4	0
GO_COLLAGEN_BINDING	0.0210989	1	4	0
GO_POSITIVE_REGULATION_OF_NF_KAPPAB_TRANSCRIPTION_FACTOR_ACTIVITY	0.021111	1	7	0
GO_NEGATIVE_REGULATION_OF_ION_TRANSPORT	0.021111	1	7	0
REACTOME_SYNTHESIS_OF_IP3_AND_IP4_IN_THE_CYTOSOL	0.0211233	1	2	0
GO_REGULATION_OF_B_CELL_RECEPTOR_SIGNALING_PATHWAY	0.0211233	1	2	0
GO_METANEPHRIC_NEPHRON_MORPHOGENESIS	0.0211233	1	2	0
GO_PIGMENT_GRANULE_LOCALIZATION	0.0211233	1	2	0
GO_CELL_DIFFERENTIATION_INVOLVED_IN_METANEPHROS_DEVELOPMENT	0.0211233	1	2	0
GO_REGULATION_OF_ASTROCYTE_DIFFERENTIATION	0.0211233	1	2	0
GO_POLYSACCHARIDE_CATABOLIC_PROCESS	0.0211233	1	2	0
GO_REGULATION_OF_CARDIAC_MUSCLE_CELL_MEMBRANE_REPOLARIZATION	0.0211233	1	2	0
GO_PIGMENT_GRANULE_ORGANIZATION	0.0211233	1	2	0
GO_REGULATION_OF_LIPOPOLYSACCHARIDE_MEDIATED_SIGNALING_PATHWAY	0.0211233	1	2	0
GO_MONOVALENT_INORGANIC_ANION_HOMEOSTASIS	0.0211233	1	2	0
GO_NEGATIVE_REGULATION_OF_PEPTIDYL_SERINE_PHOSPHORYLATION	0.0211233	1	2	0
GO_MAMMARY_GLAND_EPITHELIAL_CELL_PROLIFERATION	0.0211233	1	2	0
GO_LEUKOCYTE_TETHERING_OR_ROLLING	0.0211233	1	2	0
GO_VENTRICULAR_CARDIAC_MUSCLE_CELL_MEMBRANE_REPOLARIZATION	0.0211233	1	2	0
GO_LIPID_EXPORT_FROM_CELL	0.0211233	1	2	0
GO_KIDNEY_MORPHOGENESIS	0.0211991	1	5	0
KEGG_CALCIUM_SIGNALING_PATHWAY	0.0213467	1	8	0
GO_REGULATION_OF_CELL_SIZE	0.0213467	1	8	0
GO_METALLOPEPTIDASE_ACTIVITY	0.0213467	1	8	0
GO_CELLULAR_KETONE_METABOLIC_PROCESS	0.0214746	1	10	0
GO_NEGATIVE_REGULATION_OF_LEUKOCYTE_CELL_CELL_ADHESION	0.0216761	1	6	0
GO_POSITIVE_REGULATION_OF_PROTEIN_METABOLIC_PROCESS	0.0217066	1	50	0
GO_PHOSPHOPROTEIN_PHOSPHATASE_ACTIVITY	0.0220459	1	8	0
KEGG_FC_GAMMA_R_MEDIATED_PHAGOCYTOSIS	0.022206	1	5	0
GO_FATTY_ACID_TRANSPORT	0.022206	1	5	0
GO_REGULATION_OF_PROTEIN_LOCALIZATION_TO_PLASMA_MEMBRANE	0.022206	1	5	0
KEGG_LONG_TERM_DEPRESSION	0.0223079	1	4	0
REACTOME_CIRCADIAN_CLOCK	0.0223079	1	4	0
GO_POSITIVE_REGULATION_OF_CALCIUM_ION_TRANSMEMBRANE_TRANSPORT	0.0223079	1	4	0
GO_AMINO_ACID_TRANSMEMBRANE_TRANSPORTER_ACTIVITY	0.0223079	1	4	0
GO_CELL_CORTEX	0.0223498	1	12	0
Mechanoregulation and pathology of YAP/TAZ via Hippo and non-Hippo mechanisms WP4534	0.0224823	1	3	0
GO_RESPONSE_TO_AMINE	0.0224823	1	3	0
GO_NEGATIVE_REGULATION_OF_MYELOID_LEUKOCYTE_DIFFERENTIATION	0.0224823	1	3	0
GO_DEVELOPMENTAL_PIGMENTATION	0.0224823	1	3	0
GO_REGULATION_OF_PROTEIN_AUTOPHOSPHORYLATION	0.0224823	1	3	0
GO_AMINOPEPTIDASE_ACTIVITY	0.0224823	1	3	0
GO_REGULATION_OF_DNA_BINDING	0.0225588	1	6	0
GO_CARBOXYLIC_ESTER_HYDROLASE_ACTIVITY	0.0225588	1	6	0
GO_ACTIVATION_OF_MAPK_ACTIVITY	0.0226669	1	7	0
GO_NEGATIVE_REGULATION_OF_KINASE_ACTIVITY	0.022677	1	10	0
GO_REGULATION_OF_BLOOD_PRESSURE	0.0227613	1	8	0
GO_CATION_CHANNEL_ACTIVITY	0.022845	1	13	0
GO_NEUROTRANSMITTER_BIOSYNTHETIC_PROCESS	0.0232446	1	5	0
GO_RENAL_TUBULE_DEVELOPMENT	0.0232446	1	5	0
GO_TRIGLYCERIDE_METABOLIC_PROCESS	0.0232446	1	5	0
BIOCARTA_GH_PATHWAY	0.0233681	1	2	0
REACTOME_BMAL1_CLOCK_NPAS2_ACTIVATES_CIRCADIAN_GENE_EXPRESSION	0.0233681	1	2	0
REACTOME_ATF4_ACTIVATES_GENES_IN_RESPONSE_TO_ENDOPLASMIC_RETICULUM_STRESS	0.0233681	1	2	0
REACTOME_GLYCOGEN_METABOLISM	0.0233681	1	2	0
GO_RESPONSE_TO_DIETARY_EXCESS	0.0233681	1	2	0
GO_REGULATION_OF_WATER_LOSS_VIA_SKIN	0.0233681	1	2	0
GO_RESPONSE_TO_SALT_STRESS	0.0233681	1	2	0
GO_REGULATION_OF_THE_FORCE_OF_HEART_CONTRACTION	0.0233681	1	2	0
GO_NEGATIVE_REGULATION_OF_CARTILAGE_DEVELOPMENT	0.0233681	1	2	0
GO_NEGATIVE_REGULATION_OF_ANTIGEN_RECEPTOR_MEDIATED_SIGNALING_PATHWAY	0.0233681	1	2	0
GO_FIBRINOLYSIS	0.0233681	1	2	0
GO_INACTIVATION_OF_MAPK_ACTIVITY	0.0233681	1	2	0
GO_POSITIVE_REGULATION_OF_MUSCLE_CELL_APOPTOTIC_PROCESS	0.0233681	1	2	0
GO_NEGATIVE_REGULATION_OF_OSTEOCLAST_DIFFERENTIATION	0.0233681	1	2	0
GO_NUCLEAR_OUTER_MEMBRANE	0.0233681	1	2	0
GO_PHAGOCYTIC_CUP	0.0233681	1	2	0
GO_PHOSPHATIDYLINOSITOL_PHOSPHATE_PHOSPHATASE_ACTIVITY	0.0233681	1	2	0
GO_LIGAND_GATED_CALCIUM_CHANNEL_ACTIVITY	0.0233681	1	2	0
GO_SMALL_GTPASE_BINDING	0.0234393	1	16	0
REACTOME_GLYCEROPHOSPHOLIPID_BIOSYNTHESIS	0.023466	1	6	0
Integrated Breast Cancer Pathway WP1984	0.0234744	1	7	0
REACTOME_METABOLISM_OF_STEROIDS	0.0234744	1	7	0
GO_REGULATION_OF_CALCIUM_ION_TRANSMEMBRANE_TRANSPORT	0.0234744	1	7	0
GO_NUCLEAR_OUTER_MEMBRANE_ENDOPLASMIC_RETICULUM_MEMBRANE_NETWORK	0.0234959	1	34	0
GO_DRUG_TRANSMEMBRANE_TRANSPORT	0.0235609	1	4	0
GO_DEMETHYLATION	0.0235609	1	4	0
GO_VENTRICULAR_SEPTUM_DEVELOPMENT	0.0235609	1	4	0
GO_POSITIVE_REGULATION_OF_GLIOGENESIS	0.0235609	1	4	0
GO_CELL_LEADING_EDGE	0.0235904	1	15	0
GO_NEGATIVE_REGULATION_OF_WNT_SIGNALING_PATHWAY	0.023627	1	9	0
GO_RESPONSE_TO_DRUG	0.0240369	1	33	0
GO_REGULATION_OF_BINDING	0.0240821	1	14	0
REACTOME_G_ALPHA_Z_SIGNALLING_EVENTS	0.024095	1	3	0
GO_NECROTIC_CELL_DEATH	0.024095	1	3	0
GO_APOPTOTIC_CELL_CLEARANCE	0.024095	1	3	0
GO_RESPONSE_TO_ISCHEMIA	0.024095	1	3	0
GO_POSITIVE_REGULATION_OF_PATHWAY_RESTRICTED_SMAD_PROTEIN_PHOSPHORYLATION	0.024095	1	3	0
GO_LACTATION	0.024095	1	3	0
GO_PEPTIDASE_ACTIVITY	0.0242114	1	21	0
KEGG_ENDOCYTOSIS	0.0242417	1	8	0
Human Complement System WP2806	0.0243153	1	5	0
GO_NEGATIVE_REGULATION_OF_ION_TRANSMEMBRANE_TRANSPORT	0.0243153	1	5	0
GO_RESPONSE_TO_ANTINEOPLASTIC_AGENT	0.0243153	1	5	0
GO_CHLORIDE_TRANSMEMBRANE_TRANSPORTER_ACTIVITY	0.0243153	1	5	0
GO_NEGATIVE_REGULATION_OF_EPITHELIAL_CELL_PROLIFERATION	0.0243981	1	6	0
GO_POLYOL_METABOLIC_PROCESS	0.0243981	1	6	0
REACTOME_ADAPTIVE_IMMUNE_SYSTEM	0.0244894	1	25	0
Primary Focal Segmental Glomerulosclerosis FSGS WP2572	0.0248586	1	4	0
REACTOME_TRANS_GOLGI_NETWORK_VESICLE_BUDDING	0.0248586	1	4	0
GO_RESPONSE_TO_ESTROGEN	0.0248586	1	4	0
GO_SIGNAL_TRANSDUCTION_BY_PROTEIN_PHOSPHORYLATION	0.0249611	1	30	0
Vitamin D Receptor Pathway WP2877	0.0250071	1	8	0
KEGG_NEUROTROPHIN_SIGNALING_PATHWAY	0.0253553	1	6	0
GO_PIGMENTATION	0.0254185	1	5	0
Nanoparticle-mediated activation of receptor signaling WP2643	0.0257372	1	2	0
KEGG_ASTHMA	0.0257372	1	2	0
REACTOME_KERATAN_SULFATE_BIOSYNTHESIS	0.0257372	1	2	0
REACTOME_PLATELET_CALCIUM_HOMEOSTASIS	0.0257372	1	2	0
GO_POSITIVE_REGULATION_OF_COAGULATION	0.0257372	1	2	0
GO_POSITIVE_REGULATION_OF_CELLULAR_RESPONSE_TO_TRANSFORMING_GROWTH_FACTOR_BETA_STIMULUS	0.0257372	1	2	0
GO_RESPONSE_TO_INTERFERON_BETA	0.0257372	1	2	0
GO_REGULATION_OF_B_CELL_DIFFERENTIATION	0.0257372	1	2	0
GO_ANDROGEN_METABOLIC_PROCESS	0.0257372	1	2	0
GO_RESPONSE_TO_GONADOTROPIN	0.0257372	1	2	0
GO_NEGATIVE_REGULATION_OF_REACTIVE_OXYGEN_SPECIES_BIOSYNTHETIC_PROCESS	0.0257372	1	2	0
GO_LUMENAL_SIDE_OF_MEMBRANE	0.0257372	1	2	0
GO_VITAMIN_TRANSMEMBRANE_TRANSPORTER_ACTIVITY	0.0257372	1	2	0
GO_NEGATIVE_REGULATION_OF_BIOMINERALIZATION	0.0257372	1	2	0
REACTOME_TP53_REGULATES_TRANSCRIPTION_OF_CELL_CYCLE_GENES	0.0257759	1	3	0
GO_POSITIVE_REGULATION_OF_INTERLEUKIN_8_PRODUCTION	0.0257759	1	3	0
GO_PROTEIN_LIPID_COMPLEX_SUBUNIT_ORGANIZATION	0.0257759	1	3	0
GO_EXOCRINE_SYSTEM_DEVELOPMENT	0.0257759	1	3	0
GO_POSITIVE_REGULATION_OF_EXTRINSIC_APOPTOTIC_SIGNALING_PATHWAY	0.0257759	1	3	0
GO_TRANSFORMING_GROWTH_FACTOR_BETA_RECEPTOR_BINDING	0.0257759	1	3	0
GO_PEPTIDE_SECRETION	0.0258119	1	21	0
KEGG_ADHERENS_JUNCTION	0.0262012	1	4	0
KEGG_CHRONIC_MYELOID_LEUKEMIA	0.0262012	1	4	0
GO_SIGNAL_TRANSDUCTION_INVOLVED_IN_CELL_CYCLE_CHECKPOINT	0.0262012	1	4	0
GO_CARDIAC_VENTRICLE_DEVELOPMENT	0.0263379	1	6	0
GO_GLYCOSYL_COMPOUND_METABOLIC_PROCESS	0.0263379	1	6	0
GO_POSITIVE_REGULATION_OF_ENDOCYTOSIS	0.0265546	1	5	0
GO_REGULATION_OF_ACTIN_FILAMENT_ORGANIZATION	0.0272746	1	10	0
GO_HYDROLASE_ACTIVITY_ACTING_ON_CARBON_NITROGEN_BUT_NOT_PEPTIDE_BONDS	0.0273461	1	6	0
GO_INOSITOL_LIPID_MEDIATED_SIGNALING	0.0274059	1	8	0
Photodynamic therapy-induced AP-1 survival signaling. WP3611	0.0275256	1	3	0
KEGG_AUTOIMMUNE_THYROID_DISEASE	0.0275256	1	3	0
GO_POSITIVE_REGULATION_OF_RECEPTOR_MEDIATED_ENDOCYTOSIS	0.0275256	1	3	0
GO_ANTIGEN_BINDING	0.0275256	1	3	0
REACTOME_VISUAL_PHOTOTRANSDUCTION	0.0277239	1	5	0
GO_KINASE_BINDING	0.0281652	1	24	0
T-Cell Receptor and Co-stimulatory Signaling WP2583	0.0282302	1	2	0
KEGG_LINOLEIC_ACID_METABOLISM	0.0282302	1	2	0
GO_POSITIVE_REGULATION_OF_ERYTHROCYTE_DIFFERENTIATION	0.0282302	1	2	0
GO_NEGATIVE_REGULATION_OF_PROTEIN_TYROSINE_KINASE_ACTIVITY	0.0282302	1	2	0
GO_POTASSIUM_ION_HOMEOSTASIS	0.0282302	1	2	0
GO_NEGATIVE_REGULATION_OF_FIBROBLAST_PROLIFERATION	0.0282302	1	2	0
GO_REGULATION_OF_MACROPHAGE_DERIVED_FOAM_CELL_DIFFERENTIATION	0.0282302	1	2	0
GO_POSITIVE_REGULATION_OF_NEUTROPHIL_MIGRATION	0.0282302	1	2	0
GO_BILE_ACID_AND_BILE_SALT_TRANSPORT	0.0282302	1	2	0
GO_REGULATION_OF_NEURON_PROJECTION_REGENERATION	0.0282302	1	2	0
GO_REGULATION_OF_INTRINSIC_APOPTOTIC_SIGNALING_PATHWAY_BY_P53_CLASS_MEDIATOR	0.0282302	1	2	0
GO_REGULATION_OF_VIRAL_ENTRY_INTO_HOST_CELL	0.0282302	1	2	0
GO_PODOSOME	0.0282302	1	2	0
GO_HISTONE_ACETYLTRANSFERASE_BINDING	0.0282302	1	2	0
GO_POSITIVE_REGULATION_OF_G_PROTEIN_COUPLED_RECEPTOR_SIGNALING_PATHWAY	0.0282302	1	2	0
GO_MUSCLE_CELL_PROLIFERATION	0.0282403	1	8	0
REACTOME_FORMATION_OF_THE_CORNIFIED_ENVELOPE	0.0283803	1	6	0
GO_NEGATIVE_REGULATION_OF_EXTRINSIC_APOPTOTIC_SIGNALING_PATHWAY	0.0289266	1	5	0
GO_BRUSH_BORDER	0.0289266	1	5	0
GO_HEART_PROCESS	0.0289377	1	11	0
KEGG_CHEMOKINE_SIGNALING_PATHWAY	0.0290925	1	8	0
GO_REGULATION_OF_PROTEIN_LOCALIZATION_TO_MEMBRANE	0.0290925	1	8	0
KEGG_TASTE_TRANSDUCTION	0.0293445	1	3	0
GO_ARACHIDONIC_ACID_METABOLIC_PROCESS	0.0293445	1	3	0
GO_PROTEIN_PHOSPHORYLATED_AMINO_ACID_BINDING	0.0293445	1	3	0
GO_L_AMINO_ACID_TRANSMEMBRANE_TRANSPORTER_ACTIVITY	0.0293445	1	3	0
GO_NEUROTRANSMITTER_TRANSMEMBRANE_TRANSPORTER_ACTIVITY	0.0293445	1	3	0
GO_CARDIAC_MUSCLE_CELL_ACTION_POTENTIAL_INVOLVED_IN_CONTRACTION	0.0293445	1	3	0
Ebola Virus Pathway on Host WP4217	0.0294406	1	6	0
GO_REGULATION_OF_PROTEIN_BINDING	0.0295483	1	9	0
GO_IMMUNE_SYSTEM_DEVELOPMENT	0.0297731	1	30	0
GO_REGULATION_OF_T_CELL_ACTIVATION	0.0301182	1	12	0
GO_SENSORY_PERCEPTION_OF_PAIN	0.0301632	1	5	0
GO_INTEGRIN_MEDIATED_SIGNALING_PATHWAY	0.0301632	1	5	0
GO_POSITIVE_REGULATION_OF_TRANSMEMBRANE_RECEPTOR_PROTEIN_SERINE_THREONINE_KINASE_SIGNALING_PATHWAY	0.0301632	1	5	0
GO_METALLOENDOPEPTIDASE_ACTIVITY	0.0301632	1	5	0
GO_DEVELOPMENT_OF_PRIMARY_FEMALE_SEXUAL_CHARACTERISTICS	0.0301632	1	5	0
REACTOME_SLC_MEDIATED_TRANSMEMBRANE_TRANSPORT	0.0301853	1	10	0
GO_ADAPTIVE_IMMUNE_RESPONSE_BASED_ON_SOMATIC_RECOMBINATION_OF_IMMUNE_RECEPTORS_BUILT_FROM_IMMUNOGLOBULIN_SUPERFAMILY_DOMAINS	0.0301853	1	10	0
GO_LYMPHOCYTE_MEDIATED_IMMUNITY	0.0301853	1	10	0
GO_REGULATION_OF_MAPK_CASCADE	0.0302374	1	24	0
GO_REGULATION_OF_TRANSMEMBRANE_TRANSPORT	0.0302566	1	19	0
GO_REGULATION_OF_PEPTIDE_SECRETION	0.0303713	1	17	0
GO_CELL_SUBSTRATE_JUNCTION	0.0304264	1	15	0
GO_INTRINSIC_APOPTOTIC_SIGNALING_PATHWAY_BY_P53_CLASS_MEDIATOR	0.0305035	1	4	0
GO_CELLULAR_HORMONE_METABOLIC_PROCESS	0.0305274	1	6	0
Inflammatory Response Pathway WP453	0.0308467	1	2	0
Oligodendrocyte Specification and differentiation(including remyelination), leading to Myelin Components for CNS WP4304	0.0308467	1	2	0
BIOCARTA_FAS_PATHWAY	0.0308467	1	2	0
REACTOME_INTERACTION_BETWEEN_L1_AND_ANKYRINS	0.0308467	1	2	0
REACTOME_ACTIVATION_OF_BH3_ONLY_PROTEINS	0.0308467	1	2	0
REACTOME_MET_ACTIVATES_PTK2_SIGNALING	0.0308467	1	2	0
GO_CELLULAR_RESPONSE_TO_LIPOPROTEIN_PARTICLE_STIMULUS	0.0308467	1	2	0
GO_DETECTION_OF_MECHANICAL_STIMULUS_INVOLVED_IN_SENSORY_PERCEPTION	0.0308467	1	2	0
GO_REGULATION_OF_SYNCYTIUM_FORMATION_BY_PLASMA_MEMBRANE_FUSION	0.0308467	1	2	0
GO_CELL_CELL_SIGNALING_INVOLVED_IN_CARDIAC_CONDUCTION	0.0308467	1	2	0
GO_POSITIVE_REGULATION_OF_PEPTIDYL_THREONINE_PHOSPHORYLATION	0.0308467	1	2	0
GO_POSITIVE_REGULATION_OF_MYELOID_LEUKOCYTE_MEDIATED_IMMUNITY	0.0308467	1	2	0
GO_EXCITATORY_EXTRACELLULAR_LIGAND_GATED_ION_CHANNEL_ACTIVITY	0.0308467	1	2	0
GO_PHOSPHATIDYLINOSITOL_3_KINASE_BINDING	0.0308467	1	2	0
GO_NEGATIVE_REGULATION_OF_PROTEIN_LOCALIZATION_TO_MEMBRANE	0.0308467	1	2	0
GO_IMPORT_INTO_CELL	0.0310354	1	23	0
REACTOME_INTRINSIC_PATHWAY_FOR_APOPTOSIS	0.031233	1	3	0
GO_COLLAGEN_FIBRIL_ORGANIZATION	0.031233	1	3	0
GO_REGULATION_OF_SUBSTRATE_ADHESION_DEPENDENT_CELL_SPREADING	0.031233	1	3	0
GO_MESENCHYME_MORPHOGENESIS	0.031233	1	3	0
GO_T_TUBULE	0.031233	1	3	0
GO_IMMUNE_RESPONSE_REGULATING_SIGNALING_PATHWAY	0.0312546	1	19	0
GO_FILOPODIUM	0.0314339	1	5	0
KEGG_NATURAL_KILLER_CELL_MEDIATED_CYTOTOXICITY	0.0316408	1	6	0
GO_B_CELL_DIFFERENTIATION	0.0316408	1	6	0
GO_REGULATION_OF_PEPTIDYL_TYROSINE_PHOSPHORYLATION	0.0317211	1	10	0
GO_AMEBOIDAL_TYPE_CELL_MIGRATION	0.0320016	1	14	0
KEGG_GLYCEROPHOSPHOLIPID_METABOLISM	0.0320304	1	4	0
GO_INTERLEUKIN_8_PRODUCTION	0.0320304	1	4	0
GO_SMALL_MOLECULE_METABOLIC_PROCESS	0.0321592	1	55	0
Nuclear Receptors Meta-Pathway WP2882	0.0321597	1	12	0
GO_GROWTH	0.0324333	1	30	0
EGF/EGFR Signaling Pathway WP437	0.0326855	1	7	0
GO_MODIFICATION_OF_MORPHOLOGY_OR_PHYSIOLOGY_OF_OTHER_ORGANISM	0.0326855	1	7	0
GO_NEGATIVE_REGULATION_OF_CELL_CYCLE_G1_S_PHASE_TRANSITION	0.0327391	1	5	0
GO_POSITIVE_REGULATION_OF_ESTABLISHMENT_OF_PROTEIN_LOCALIZATION	0.0327576	1	16	0
GO_PLASMA_LIPOPROTEIN_PARTICLE_CLEARANCE	0.0331914	1	3	0
GO_MULTI_ORGANISM_REPRODUCTIVE_PROCESS	0.0332165	1	31	0
GO_REGULATION_OF_KINASE_ACTIVITY	0.0333455	1	27	0
GO_POSITIVE_REGULATION_OF_CELL_ACTIVATION	0.033575	1	12	0
IL17 signaling pathway WP2112	0.0335861	1	2	0
REACTOME_NICOTINATE_METABOLISM	0.0335861	1	2	0
REACTOME_TRANSCRIPTIONAL_REGULATION_OF_PLURIPOTENT_STEM_CELLS	0.0335861	1	2	0
REACTOME_DISASSEMBLY_OF_THE_DESTRUCTION_COMPLEX_AND_RECRUITMENT_OF_AXIN_TO_THE_MEMBRANE	0.0335861	1	2	0
REACTOME_RHO_GTPASES_ACTIVATE_IQGAPS	0.0335861	1	2	0
REACTOME_SEALING_OF_THE_NUCLEAR_ENVELOPE_NE_BY_ESCRT_III	0.0335861	1	2	0
GO_PHOSPHATIDYLGLYCEROL_METABOLIC_PROCESS	0.0335861	1	2	0
GO_MULTIVESICULAR_BODY_ORGANIZATION	0.0335861	1	2	0
GO_NEGATIVE_REGULATION_OF_SIGNAL_TRANSDUCTION_BY_P53_CLASS_MEDIATOR	0.0335861	1	2	0
GO_ARACHIDONIC_ACID_SECRETION	0.0335861	1	2	0
GO_FLEMMING_BODY	0.0335861	1	2	0
REACTOME_REGULATION_OF_INSULIN_SECRETION	0.0336042	1	4	0
GO_CALCIUM_ION_IMPORT	0.0336042	1	4	0
GO_RECEPTOR_METABOLIC_PROCESS	0.0336242	1	8	0
GO_ANTIGEN_PROCESSING_AND_PRESENTATION	0.0337435	1	9	0
GO_PLASMA_MEMBRANE_PROTEIN_COMPLEX	0.0338575	1	19	0
GO_IMMUNE_RESPONSE_REGULATING_CELL_SURFACE_RECEPTOR_SIGNALING_PATHWAY	0.0339213	1	14	0
GO_SMOOTH_MUSCLE_CELL_PROLIFERATION	0.0339485	1	6	0
GO_LEUKOCYTE_MEDIATED_CYTOTOXICITY	0.0340789	1	5	0
GO_LONG_CHAIN_FATTY_ACID_METABOLIC_PROCESS	0.0340789	1	5	0
GO_REGULATION_OF_NUCLEOCYTOPLASMIC_TRANSPORT	0.0340789	1	5	0
GO_NEURAL_TUBE_FORMATION	0.0340789	1	5	0
GO_PIGMENT_GRANULE	0.0340789	1	5	0
GO_POSITIVE_REGULATION_OF_CELL_CELL_ADHESION	0.0341279	1	10	0
GO_GLYCOSAMINOGLYCAN_BINDING	0.0346301	1	9	0
GO_CELLULAR_RESPONSE_TO_DRUG	0.0346646	1	15	0
KEGG_ALZHEIMERS_DISEASE	0.0347861	1	7	0
GO_INORGANIC_ANION_TRANSPORT	0.0347861	1	7	0
GO_REGULATION_OF_CELL_CYCLE_G1_S_PHASE_TRANSITION	0.0347861	1	7	0
GO_NEGATIVE_REGULATION_OF_BINDING	0.0347861	1	7	0
GO_LIPID_CATABOLIC_PROCESS	0.0350347	1	12	0
GO_FEMALE_GAMETE_GENERATION	0.0351433	1	6	0
Interferon type I signaling pathways WP585	0.0352199	1	3	0
KEGG_INOSITOL_PHOSPHATE_METABOLISM	0.0352199	1	3	0
REACTOME_G_PROTEIN_MEDIATED_EVENTS	0.0352199	1	3	0
GO_NEGATIVE_REGULATION_OF_DNA_BINDING	0.0352199	1	3	0
GO_CELL_COMMUNICATION_INVOLVED_IN_CARDIAC_CONDUCTION	0.0352199	1	3	0
GO_REGULATION_OF_MYOTUBE_DIFFERENTIATION	0.0352199	1	3	0
GO_POSITIVE_REGULATION_OF_BLOOD_VESSEL_ENDOTHELIAL_CELL_MIGRATION	0.0352199	1	3	0
GO_ALCOHOL_CATABOLIC_PROCESS	0.0352199	1	3	0
GO_HYDRO_LYASE_ACTIVITY	0.0352199	1	3	0
REACTOME_SIGNALING_BY_MET	0.0352253	1	4	0
GO_PHOSPHATIDYLCHOLINE_METABOLIC_PROCESS	0.0352253	1	4	0
GO_CELLULAR_RESPONSE_TO_UV	0.0352253	1	4	0
GO_AMINO_ACID_TRANSMEMBRANE_TRANSPORT	0.0352253	1	4	0
GO_POSITIVE_REGULATION_OF_CELL_CYCLE_ARREST	0.0352253	1	4	0
GO_POSITIVE_REGULATION_OF_LIPID_BIOSYNTHETIC_PROCESS	0.0352253	1	4	0
REACTOME_TRANSPORT_OF_INORGANIC_CATIONS_ANIONS_AND_AMINO_ACIDS_OLIGOPEPTIDES	0.0354537	1	5	0
GO_UNSATURATED_FATTY_ACID_METABOLIC_PROCESS	0.0354537	1	5	0
GO_POSITIVE_REGULATION_OF_PEPTIDYL_SERINE_PHOSPHORYLATION	0.0354537	1	5	0
GO_POSITIVE_REGULATION_OF_MAPK_CASCADE	0.0355386	1	18	0
GO_ORGANIC_ACID_TRANSPORT	0.0357814	1	12	0
Chemokine signaling pathway WP3929	0.03587	1	7	0
GO_ENSHEATHMENT_OF_NEURONS	0.0363656	1	6	0
GO_ADENYLATE_CYCLASE_ACTIVATING_G_PROTEIN_COUPLED_RECEPTOR_SIGNALING_PATHWAY	0.0363656	1	6	0
Mammary gland development pathway - Pregnancy and lactation (Stage 3 of 4) WP2817	0.0364476	1	2	0
White fat cell differentiation WP4149	0.0364476	1	2	0
REACTOME_GENERATION_OF_SECOND_MESSENGER_MOLECULES	0.0364476	1	2	0
REACTOME_PERK_REGULATES_GENE_EXPRESSION	0.0364476	1	2	0
REACTOME_PLASMA_LIPOPROTEIN_REMODELING	0.0364476	1	2	0
GO_NEGATIVE_REGULATION_OF_B_CELL_ACTIVATION	0.0364476	1	2	0
GO_PROXIMAL_DISTAL_PATTERN_FORMATION	0.0364476	1	2	0
GO_EATING_BEHAVIOR	0.0364476	1	2	0
GO_ADRENERGIC_RECEPTOR_SIGNALING_PATHWAY	0.0364476	1	2	0
GO_NATURAL_KILLER_CELL_ACTIVATION_INVOLVED_IN_IMMUNE_RESPONSE	0.0364476	1	2	0
GO_ACTIVATION_OF_PROTEIN_KINASE_B_ACTIVITY	0.0364476	1	2	0
GO_PEPTIDE_HORMONE_PROCESSING	0.0364476	1	2	0
GO_DNA_CATABOLIC_PROCESS_ENDONUCLEOLYTIC	0.0364476	1	2	0
GO_FAD_BINDING	0.0364476	1	2	0
GO_AORTIC_VALVE_DEVELOPMENT	0.0364476	1	2	0
GO_LATE_ENDOSOME	0.036661	1	10	0
REACTOME_PHASE_II_CONJUGATION_OF_COMPOUNDS	0.0368637	1	5	0
GO_REGULATION_OF_CELLULAR_AMINE_METABOLIC_PROCESS	0.0368939	1	4	0
GO_SENSORY_PERCEPTION_OF_MECHANICAL_STIMULUS	0.0369764	1	7	0
GO_APICAL_PART_OF_CELL	0.0373053	1	14	0
GO_REGULATION_OF_DEVELOPMENTAL_GROWTH	0.0373088	1	12	0
REACTOME_ION_TRANSPORT_BY_P_TYPE_ATPASES	0.0373188	1	3	0
REACTOME_REGULATION_OF_RUNX3_EXPRESSION_AND_ACTIVITY	0.0373188	1	3	0
GO_REGULATION_OF_MONOOXYGENASE_ACTIVITY	0.0373188	1	3	0
GO_NEURON_PROJECTION_REGENERATION	0.0373188	1	3	0
GO_ER_TO_GOLGI_TRANSPORT_VESICLE_MEMBRANE	0.0373188	1	3	0
GO_PHOSPHATIDYLSERINE_BINDING	0.0373188	1	3	0
GO_REGULATION_OF_TRANSMEMBRANE_RECEPTOR_PROTEIN_SERINE_THREONINE_KINASE_SIGNALING_PATHWAY	0.0373872	1	9	0
REACTOME_SIGNALING_BY_RHO_GTPASES	0.0380103	1	14	0
Thermogenesis WP4321	0.0383091	1	5	0
KEGG_T_CELL_RECEPTOR_SIGNALING_PATHWAY	0.0383091	1	5	0
GO_POLYSACCHARIDE_METABOLIC_PROCESS	0.0383091	1	5	0
GO_MUSCLE_ADAPTATION	0.0383091	1	5	0
GO_ORGANIC_HYDROXY_COMPOUND_BIOSYNTHETIC_PROCESS	0.0384213	1	10	0
REACTOME_PEPTIDE_LIGAND_BINDING_RECEPTORS	0.0386218	1	8	0
GO_REGULATION_OF_LEUKOCYTE_MEDIATED_IMMUNITY	0.0386218	1	8	0
GO_DNA_BINDING_TRANSCRIPTION_ACTIVATOR_ACTIVITY	0.0386279	1	15	0
GO_ENDOCYTIC_VESICLE	0.03887	1	11	0
GO_REGULATION_OF_PEPTIDYL_SERINE_PHOSPHORYLATION	0.0388935	1	6	0
GO_POSITIVE_REGULATION_OF_CYTOKINE_SECRETION	0.0388935	1	6	0
GO_DETECTION_OF_ABIOTIC_STIMULUS	0.0388935	1	6	0
REACTOME_GPCR_LIGAND_BINDING	0.0389898	1	16	0
GO_CYTOKINE_SECRETION	0.0393074	1	9	0
GO_CATION_TRANSMEMBRANE_TRANSPORTER_ACTIVITY	0.0393792	1	21	0
Fluoropyrimidine Activity WP1601	0.03943	1	2	0
Resistin as a regulator of inflammation WP4481	0.03943	1	2	0
miRNA regulation of prostate cancer signaling pathways WP3981	0.03943	1	2	0
REACTOME_ONCOGENE_INDUCED_SENESCENCE	0.03943	1	2	0
REACTOME_PLASMA_LIPOPROTEIN_CLEARANCE	0.03943	1	2	0
GO_HEART_TRABECULA_MORPHOGENESIS	0.03943	1	2	0
GO_RESPONSE_TO_AMPHETAMINE	0.03943	1	2	0
GO_POSITIVE_REGULATION_OF_INTERLEUKIN_6_SECRETION	0.03943	1	2	0
GO_POSITIVE_REGULATION_OF_TRANSCRIPTION_FROM_RNA_POLYMERASE_II_PROMOTER_IN_RESPONSE_TO_STRESS	0.03943	1	2	0
GO_RESPIRATORY_BURST	0.03943	1	2	0
GO_LONG_TERM_MEMORY	0.03943	1	2	0
GO_POSITIVE_REGULATION_OF_ERBB_SIGNALING_PATHWAY	0.03943	1	2	0
GO_NEGATIVE_REGULATION_OF_PROTEIN_MATURATION	0.03943	1	2	0
GO_RESPONSE_TO_IRON_ION	0.03943	1	2	0
GO_METANEPHROS_MORPHOGENESIS	0.03943	1	2	0
GO_EPIDERMAL_GROWTH_FACTOR_RECEPTOR_BINDING	0.03943	1	2	0
GO_WNT_PROTEIN_BINDING	0.03943	1	2	0
GO_INTRACELLULAR_LIGAND_GATED_ION_CHANNEL_ACTIVITY	0.03943	1	2	0
GO_INNER_EAR_AUDITORY_RECEPTOR_CELL_DIFFERENTIATION	0.03943	1	2	0
GO_POSITIVE_REGULATION_OF_PEPTIDYL_LYSINE_ACETYLATION	0.03943	1	2	0
GO_INTEGRAL_COMPONENT_OF_SYNAPTIC_VESICLE_MEMBRANE	0.03943	1	2	0
GO_CELL_DIFFERENTIATION_INVOLVED_IN_KIDNEY_DEVELOPMENT	0.0394881	1	3	0
GO_NEGATIVE_REGULATION_OF_CHEMOTAXIS	0.0394881	1	3	0
GO_POSITIVE_REGULATION_OF_CHEMOKINE_PRODUCTION	0.0394881	1	3	0
GO_MONOCARBOXYLIC_ACID_TRANSMEMBRANE_TRANSPORTER_ACTIVITY	0.0394881	1	3	0
GO_RESPONSE_TO_INTERLEUKIN_1	0.0396788	1	8	0
GO_ANION_TRANSMEMBRANE_TRANSPORTER_ACTIVITY	0.0396862	1	12	0
REACTOME_NEGATIVE_REGULATION_OF_THE_PI3K_AKT_NETWORK	0.0397901	1	5	0
GO_CARDIAC_SEPTUM_DEVELOPMENT	0.0397901	1	5	0
GO_ACROSOMAL_VESICLE	0.0397901	1	5	0
REACTOME_INTERLEUKIN_1_FAMILY_SIGNALING	0.0401996	1	6	0
GO_ENDOCRINE_PROCESS	0.0403747	1	4	0
GO_CARDIAC_CHAMBER_DEVELOPMENT	0.0404327	1	7	0
GO_TRANSMEMBRANE_RECEPTOR_PROTEIN_SERINE_THREONINE_KINASE_SIGNALING_PATHWAY	0.0405019	1	12	0
HALLMARK_ADIPOGENESIS	0.0407553	1	8	0
HALLMARK_GLYCOLYSIS	0.0407553	1	8	0
GO_NEPHRON_EPITHELIUM_DEVELOPMENT	0.041307	1	5	0
GO_RECEPTOR_INTERNALIZATION	0.041307	1	5	0
GO_REGULATION_OF_EXTENT_OF_CELL_GROWTH	0.041307	1	5	0
GO_EXOPEPTIDASE_ACTIVITY	0.041307	1	5	0
GO_MODIFICATION_OF_MORPHOLOGY_OR_PHYSIOLOGY_OF_OTHER_ORGANISM_INVOLVED_IN_SYMBIOTIC_INTERACTION	0.041307	1	5	0
GO_CELLULAR_RESPONSE_TO_EXTERNAL_STIMULUS	0.0413294	1	12	0
GO_NEGATIVE_REGULATION_OF_PHOSPHORYLATION	0.0414461	1	15	0
Regulation of toll-like receptor signaling pathway WP1449	0.041534	1	6	0
KEGG_ARACHIDONIC_ACID_METABOLISM	0.0417278	1	3	0
REACTOME_STABILIZATION_OF_P53	0.0417278	1	3	0
GO_LYMPHOCYTE_COSTIMULATION	0.0417278	1	3	0
GO_NEGATIVE_REGULATION_OF_SMALL_GTPASE_MEDIATED_SIGNAL_TRANSDUCTION	0.0417278	1	3	0
GO_SCAFFOLD_PROTEIN_BINDING	0.0417278	1	3	0
GO_POSITIVE_REGULATION_OF_ESTABLISHMENT_OF_PROTEIN_LOCALIZATION_TO_MITOCHONDRION	0.0417278	1	3	0
GO_REGULATION_OF_NITRIC_OXIDE_BIOSYNTHETIC_PROCESS	0.0417278	1	3	0
GO_ATPASE_COUPLED_ION_TRANSMEMBRANE_TRANSPORTER_ACTIVITY	0.0417278	1	3	0
GO_REGULATION_OF_ENDOCYTOSIS	0.0418513	1	8	0
GO_RESPONSE_TO_OXIDATIVE_STRESS	0.0421731	1	15	0
GO_NEGATIVE_REGULATION_OF_PROTEIN_MODIFICATION_BY_SMALL_PROTEIN_CONJUGATION_OR_REMOVAL	0.0421873	1	4	0
GO_REGULATION_OF_SODIUM_ION_TRANSPORT	0.0421873	1	4	0
GO_NATURAL_KILLER_CELL_ACTIVATION	0.0421873	1	4	0
GO_RESPONSE_TO_OSMOTIC_STRESS	0.0421873	1	4	0
GO_RESPONSE_TO_TRANSFORMING_GROWTH_FACTOR_BETA	0.0423135	1	9	0
p38 MAPK Signaling Pathway WP400	0.0425324	1	2	0
REACTOME_SYNTHESIS_OF_BILE_ACIDS_AND_BILE_SALTS	0.0425324	1	2	0
REACTOME_KERATAN_SULFATE_KERATIN_METABOLISM	0.0425324	1	2	0
REACTOME_NEGATIVE_REGULATORS_OF_DDX58_IFIH1_SIGNALING	0.0425324	1	2	0
GO_MOVEMENT_IN_ENVIRONMENT_OF_OTHER_ORGANISM_INVOLVED_IN_SYMBIOTIC_INTERACTION	0.0425324	1	2	0
GO_ACYLGLYCEROL_HOMEOSTASIS	0.0425324	1	2	0
GO_LOW_DENSITY_LIPOPROTEIN_PARTICLE_CLEARANCE	0.0425324	1	2	0
GO_MOTOR_NEURON_AXON_GUIDANCE	0.0425324	1	2	0
GO_REGULATION_OF_GLYCOGEN_METABOLIC_PROCESS	0.0425324	1	2	0
GO_VENTRICULAR_CARDIAC_MUSCLE_CELL_ACTION_POTENTIAL	0.0425324	1	2	0
GO_RESPONSE_TO_VITAMIN_D	0.0425324	1	2	0
GO_CELLULAR_COMPONENT_DISASSEMBLY_INVOLVED_IN_EXECUTION_PHASE_OF_APOPTOSIS	0.0425324	1	2	0
GO_SULFUR_COMPOUND_TRANSMEMBRANE_TRANSPORTER_ACTIVITY	0.0425324	1	2	0
GO_NEGATIVE_REGULATION_OF_ANIMAL_ORGAN_MORPHOGENESIS	0.0425324	1	2	0
GO_KERATAN_SULFATE_METABOLIC_PROCESS	0.0425324	1	2	0
GO_NUCLEAR_RECEPTOR_BINDING	0.04286	1	5	0
GO_CARDIAC_CONDUCTION	0.0428968	1	6	0
GO_EMBRYONIC_ORGAN_DEVELOPMENT	0.0429092	1	15	0
GO_PROTEIN_LOCALIZATION_TO_PLASMA_MEMBRANE	0.0430781	1	10	0
GO_PEPTIDYL_TYROSINE_MODIFICATION	0.0432763	1	13	0
GO_VACUOLAR_MEMBRANE	0.0439992	1	14	0
REACTOME_SIGNALING_BY_ERBB4	0.0440381	1	3	0
GO_ANION_HOMEOSTASIS	0.0440381	1	3	0
GO_REGULATION_OF_PROTEIN_IMPORT	0.0440381	1	3	0
GO_REGULATION_OF_EPIDERMAL_CELL_DIFFERENTIATION	0.0440381	1	3	0
GO_POSITIVE_REGULATION_OF_INTRINSIC_APOPTOTIC_SIGNALING_PATHWAY	0.0440381	1	3	0
GO_G_PROTEIN_COUPLED_AMINE_RECEPTOR_ACTIVITY	0.0440381	1	3	0
GO_POSITIVE_REGULATION_OF_VIRAL_LIFE_CYCLE	0.0440381	1	3	0
MicroRNAs in cardiomyocyte hypertrophy WP1544	0.0440482	1	4	0
REACTOME_PI_METABOLISM	0.0440482	1	4	0
GO_LEUKOCYTE_HOMEOSTASIS	0.0440482	1	4	0
GO_MODIFIED_AMINO_ACID_BINDING	0.0440482	1	4	0
GO_ANTIOXIDANT_ACTIVITY	0.0440482	1	4	0
GO_I_KAPPAB_KINASE_NF_KAPPAB_SIGNALING	0.0440542	1	10	0
GO_REGULATION_OF_CELL_PROJECTION_ASSEMBLY	0.0440979	1	7	0
GO_REGULATION_OF_RESPONSE_TO_CYTOKINE_STIMULUS	0.0440979	1	7	0
GO_RUFFLE	0.0440979	1	7	0
GO_RESPONSE_TO_ABIOTIC_STIMULUS	0.044134	1	36	0
GO_POSITIVE_REGULATION_OF_LIPID_METABOLIC_PROCESS	0.0442882	1	6	0
GO_REGULATION_OF_G_PROTEIN_COUPLED_RECEPTOR_SIGNALING_PATHWAY	0.0442882	1	6	0
GO_LIPID_BINDING	0.0443573	1	23	0
GO_REGULATION_OF_CELLULAR_RESPONSE_TO_TRANSFORMING_GROWTH_FACTOR_BETA_STIMULUS	0.0444491	1	5	0
GO_CORNIFICATION	0.0444491	1	5	0
GO_NEGATIVE_REGULATION_OF_TRANSFERASE_ACTIVITY	0.0450453	1	10	0
GO_POSITIVE_REGULATION_OF_INTRACELLULAR_TRANSPORT	0.0452582	1	8	0
GO_RAB_GTPASE_BINDING	0.0453666	1	7	0
GO_NUCLEOSIDE_TRIPHOSPHATASE_REGULATOR_ACTIVITY	0.0456462	1	12	0
KEGG_ALLOGRAFT_REJECTION	0.0457534	1	2	0
KEGG_PRIMARY_IMMUNODEFICIENCY	0.0457534	1	2	0
REACTOME_GPVI_MEDIATED_ACTIVATION_CASCADE	0.0457534	1	2	0
REACTOME_NUCLEOBASE_CATABOLISM	0.0457534	1	2	0
GO_MULTICELLULAR_ORGANISM_AGING	0.0457534	1	2	0
GO_ENDOCARDIAL_CUSHION_MORPHOGENESIS	0.0457534	1	2	0
GO_NEGATIVE_REGULATION_OF_MUSCLE_CELL_APOPTOTIC_PROCESS	0.0457534	1	2	0
GO_SUPEROXIDE_ANION_GENERATION	0.0457534	1	2	0
GO_UBIQUITIN_LIKE_PROTEIN_CONJUGATING_ENZYME_BINDING	0.0457534	1	2	0
GO_FOAM_CELL_DIFFERENTIATION	0.0457534	1	2	0
GO_AMYLOID_BETA_CLEARANCE	0.0457534	1	2	0
GO_REGULATION_OF_CELLULAR_RESPONSE_TO_DRUG	0.0457534	1	2	0
GO_ALCOHOL_METABOLIC_PROCESS	0.0457768	1	13	0
REACTOME_HEDGEHOG_ON_STATE	0.0459577	1	4	0
GO_POSITIVE_REGULATION_OF_MUSCLE_CELL_DIFFERENTIATION	0.0459577	1	4	0
GO_REGULATION_OF_CYTOKINE_PRODUCTION_INVOLVED_IN_IMMUNE_RESPONSE	0.0459577	1	4	0
GO_REGULATION_OF_REACTIVE_OXYGEN_SPECIES_BIOSYNTHETIC_PROCESS	0.0459577	1	4	0
GO_INORGANIC_ANION_TRANSMEMBRANE_TRANSPORT	0.0460746	1	5	0
Kit receptor signaling pathway WP304	0.0464187	1	3	0
GO_LIPOPOLYSACCHARIDE_MEDIATED_SIGNALING_PATHWAY	0.0464187	1	3	0
GO_INTERLEUKIN_1_SECRETION	0.0464187	1	3	0
GO_ORGANIC_ANION_TRANSMEMBRANE_TRANSPORTER_ACTIVITY	0.0464338	1	8	0
GO_CELLULAR_RESPONSE_TO_BIOTIC_STIMULUS	0.0465607	1	9	0
GO_NEGATIVE_REGULATION_OF_GROWTH	0.0465607	1	9	0
GO_NEURON_APOPTOTIC_PROCESS	0.0465607	1	9	0
GO_VACUOLE	0.0469439	1	24	0
REACTOME_MUSCLE_CONTRACTION	0.0476296	1	8	0
GO_SPROUTING_ANGIOGENESIS	0.0477366	1	5	0
GO_REGULATION_OF_GLIOGENESIS	0.0477366	1	5	0
GO_POSITIVE_REGULATION_OF_CELL_SUBSTRATE_ADHESION	0.0477366	1	5	0
GO_CORTICAL_CYTOSKELETON	0.0477366	1	5	0
GO_HORMONE_BIOSYNTHETIC_PROCESS	0.0479157	1	4	0
GO_ACTIVATION_OF_CYSTEINE_TYPE_ENDOPEPTIDASE_ACTIVITY_INVOLVED_IN_APOPTOTIC_PROCESS	0.0479157	1	4	0
GO_REGULATION_OF_LEUKOCYTE_DIFFERENTIATION	0.0481102	1	10	0
GO_ORGANIC_ACID_TRANSMEMBRANE_TRANSPORTER_ACTIVITY	0.0486355	1	6	0
GO_DEVELOPMENTAL_PROCESS_INVOLVED_IN_REPRODUCTION	0.0488447	1	29	0
RIG-I-like Receptor Signaling WP3865	0.0488697	1	3	0
REACTOME_DEGRADATION_OF_GLI1_BY_THE_PROTEASOME	0.0488697	1	3	0
GO_PROTEIN_INSERTION_INTO_MEMBRANE	0.0488697	1	3	0
GO_NEGATIVE_REGULATION_OF_TUMOR_NECROSIS_FACTOR_SUPERFAMILY_CYTOKINE_PRODUCTION	0.0488697	1	3	0
Amyotrophic lateral sclerosis (ALS) WP2447	0.0490915	1	2	0
BIOCARTA_P38MAPK_PATHWAY	0.0490915	1	2	0
GO_MEMBRANE_DEPOLARIZATION_DURING_ACTION_POTENTIAL	0.0490915	1	2	0
GO_NEURON_PROJECTION_EXTENSION_INVOLVED_IN_NEURON_PROJECTION_GUIDANCE	0.0490915	1	2	0
GO_BONE_CELL_DEVELOPMENT	0.0490915	1	2	0
GO_POSITIVE_REGULATION_OF_CELL_JUNCTION_ASSEMBLY	0.0490915	1	2	0
GO_REGULATION_OF_DNA_TEMPLATED_TRANSCRIPTION_INITIATION	0.0490915	1	2	0
GO_POSITIVE_REGULATION_OF_EPIDERMIS_DEVELOPMENT	0.0490915	1	2	0
GO_REGULATION_OF_SENSORY_PERCEPTION	0.0490915	1	2	0
GO_APOPTOTIC_PROCESS_INVOLVED_IN_DEVELOPMENT	0.0490915	1	2	0
GO_POSITIVE_REGULATION_OF_BLOOD_PRESSURE	0.0490915	1	2	0
GO_PEPTIDYL_TYROSINE_AUTOPHOSPHORYLATION	0.0490915	1	2	0
GO_CELLULAR_RESPONSE_TO_ALKALOID	0.0490915	1	2	0
GO_IMMUNOLOGICAL_SYNAPSE	0.0490915	1	2	0
GO_CYCLIC_NUCLEOTIDE_BINDING	0.0490915	1	2	0
GO_PROTEOGLYCAN_BINDING	0.0490915	1	2	0
GO_RECEPTOR_SIGNALING_COMPLEX_ADAPTOR_ACTIVITY	0.0490915	1	2	0
GO_STEROID_HYDROXYLASE_ACTIVITY	0.0490915	1	2	0
GO_CARDIAC_MUSCLE_CELL_MEMBRANE_REPOLARIZATION	0.0490915	1	2	0
GO_DEPHOSPHORYLATION	0.0491022	1	16	0
GO_NEGATIVE_REGULATION_OF_CELL_PROJECTION_ORGANIZATION	0.0493157	1	7	0
GO_REGULATION_OF_STEROID_BIOSYNTHETIC_PROCESS	0.0499224	1	4	0
GO_POSITIVE_REGULATION_OF_PHOSPHATIDYLINOSITOL_3_KINASE_SIGNALING	0.0499224	1	4	0
GO_PHOTORECEPTOR_OUTER_SEGMENT	0.0499224	1	4	0
GO_IN_UTERO_EMBRYONIC_DEVELOPMENT	0.0501665	1	13	0
PI3K-Akt Signaling Pathway WP4172	0.0502678	1	12	0
GO_PROTEIN_PHOSPHORYLATION	0.0502771	1	54	0
GO_CELLULAR_LIPID_METABOLIC_PROCESS	0.0503158	1	31	0
GO_REGULATION_OF_CATION_CHANNEL_ACTIVITY	0.0506801	1	7	0
GO_ORGANOPHOSPHATE_ESTER_TRANSPORT	0.0511706	1	5	0
GO_FEMALE_SEX_DIFFERENTIATION	0.0511706	1	5	0
GO_REGULATION_OF_PROTEIN_LOCALIZATION_TO_CELL_PERIPHERY	0.0511706	1	5	0
GO_REGULATION_OF_INTRACELLULAR_TRANSPORT	0.0512293	1	12	0
GO_CYCLIC_NUCLEOTIDE_MEDIATED_SIGNALING	0.0513389	1	8	0
GO_ACTIN_BASED_CELL_PROJECTION	0.0513389	1	8	0
Prader-Willi and Angelman Syndrome WP3998	0.0513908	1	3	0
GO_AMYLOID_PRECURSOR_PROTEIN_METABOLIC_PROCESS	0.0513908	1	3	0
GO_REGULATION_OF_B_CELL_PROLIFERATION	0.0513908	1	3	0
GO_REGULATION_OF_SODIUM_ION_TRANSMEMBRANE_TRANSPORT	0.0513908	1	3	0
GO_CATECHOLAMINE_SECRETION	0.0513908	1	3	0
REACTOME_BETA_CATENIN_INDEPENDENT_WNT_SIGNALING	0.0516792	1	6	0
GO_DNA_METHYLATION_OR_DEMETHYLATION	0.0519779	1	4	0
GO_REGULATION_OF_REACTIVE_OXYGEN_SPECIES_METABOLIC_PROCESS	0.0520687	1	7	0
GO_NEGATIVE_REGULATION_OF_CANONICAL_WNT_SIGNALING_PATHWAY	0.0520687	1	7	0
GO_REGULATION_OF_TRANSPORTER_ACTIVITY	0.0524129	1	10	0
Type II interferon signaling (IFNG) WP619	0.0525453	1	2	0
KEGG_GRAFT_VERSUS_HOST_DISEASE	0.0525453	1	2	0
REACTOME_REGULATION_OF_TP53_EXPRESSION_AND_DEGRADATION	0.0525453	1	2	0
GO_POSITIVE_REGULATION_OF_HEART_GROWTH	0.0525453	1	2	0
GO_ACTIVATION_OF_JUN_KINASE_ACTIVITY	0.0525453	1	2	0
GO_POSITIVE_REGULATION_OF_INTERLEUKIN_1_SECRETION	0.0525453	1	2	0
GO_POSITIVE_REGULATION_OF_HEART_CONTRACTION	0.0525453	1	2	0
GO_BASAL_PLASMA_MEMBRANE	0.0525453	1	2	0
GO_SEMI_LUNAR_VALVE_DEVELOPMENT	0.0525453	1	2	0
GO_CARBOHYDRATE_TRANSMEMBRANE_TRANSPORTER_ACTIVITY	0.0525453	1	2	0
REACTOME_TCR_SIGNALING	0.0529428	1	5	0
GO_APOPTOTIC_MITOCHONDRIAL_CHANGES	0.0529428	1	5	0
GO_POSITIVE_REGULATION_OF_LEUKOCYTE_DIFFERENTIATION	0.0532451	1	6	0
GO_NEGATIVE_REGULATION_OF_IMMUNE_RESPONSE	0.0532451	1	6	0
GO_G_PROTEIN_COUPLED_RECEPTOR_BINDING	0.0535277	1	10	0
GO_OSSIFICATION	0.0538824	1	13	0
KEGG_COLORECTAL_CANCER	0.0539817	1	3	0
REACTOME_CA2_PATHWAY	0.0539817	1	3	0
GO_REGULATION_OF_SMOOTH_MUSCLE_CONTRACTION	0.0539817	1	3	0
GO_LYMPHOCYTE_CHEMOTAXIS	0.0539817	1	3	0
GO_MECHANORECEPTOR_DIFFERENTIATION	0.0539817	1	3	0
Pancreatic adenocarcinoma pathway WP4263	0.0540821	1	4	0
GO_REGULATION_OF_PROTEIN_TYROSINE_KINASE_ACTIVITY	0.0540821	1	4	0
GO_INTERLEUKIN_1_BETA_PRODUCTION	0.0540821	1	4	0
GO_NEGATIVE_REGULATION_OF_TRANSMEMBRANE_TRANSPORT	0.0547519	1	5	0
GO_RENAL_SYSTEM_PROCESS	0.0547519	1	5	0
GO_IRON_ION_BINDING	0.0548404	1	6	0
GO_REGULATION_OF_MORPHOGENESIS_OF_AN_EPITHELIUM	0.0549187	1	7	0
GO_ORGANIC_CYCLIC_COMPOUND_CATABOLIC_PROCESS	0.0550239	1	20	0
REACTOME_VESICLE_MEDIATED_TRANSPORT	0.0554145	1	21	0
GO_NEGATIVE_REGULATION_OF_CATALYTIC_ACTIVITY	0.0557724	1	24	0
REACTOME_DISEASES_OF_METABOLISM	0.0558968	1	9	0
REACTOME_SMOOTH_MUSCLE_CONTRACTION	0.0561129	1	2	0
REACTOME_MOLECULES_ASSOCIATED_WITH_ELASTIC_FIBRES	0.0561129	1	2	0
REACTOME_TRANSCRIPTIONAL_REGULATION_BY_THE_AP_2_TFAP2_FAMILY_OF_TRANSCRIPTION_FACTORS	0.0561129	1	2	0
REACTOME_GENE_AND_PROTEIN_EXPRESSION_BY_JAK_STAT_SIGNALING_AFTER_INTERLEUKIN_12_STIMULATION	0.0561129	1	2	0
REACTOME_TRANSCRIPTIONAL_REGULATION_BY_VENTX	0.0561129	1	2	0
GO_T_CELL_HOMEOSTASIS	0.0561129	1	2	0
GO_WNT_SIGNALING_PATHWAY_CALCIUM_MODULATING_PATHWAY	0.0561129	1	2	0
GO_NEGATIVE_REGULATION_OF_CELL_MATRIX_ADHESION	0.0561129	1	2	0
GO_AMINO_SUGAR_METABOLIC_PROCESS	0.0561129	1	2	0
GO_SEMAPHORIN_PLEXIN_SIGNALING_PATHWAY	0.0561129	1	2	0
GO_REGULATION_OF_HORMONE_METABOLIC_PROCESS	0.0561129	1	2	0
GO_INTESTINAL_ABSORPTION	0.0561129	1	2	0
GO_PROTEIN_LIPID_COMPLEX	0.0561129	1	2	0
GO_FILAMENTOUS_ACTIN	0.0561129	1	2	0
GO_POSITIVE_REGULATION_OF_RESPONSE_TO_ENDOPLASMIC_RETICULUM_STRESS	0.0561129	1	2	0
REACTOME_OPIOID_SIGNALLING	0.0562351	1	4	0
Calcium Regulation in the Cardiac Cell WP536	0.0564653	1	6	0
REACTOME_REGULATION_OF_LIPID_METABOLISM_BY_PPARALPHA	0.056598	1	5	0
GO_HORMONE_ACTIVITY	0.056598	1	5	0
Endometrial cancer WP4155	0.0566422	1	3	0
GO_ARTERY_MORPHOGENESIS	0.0566422	1	3	0
GO_BEHAVIOR	0.0567708	1	19	0
GO_PROTEIN_KINASE_B_SIGNALING	0.0571443	1	9	0
GO_GLYCEROPHOSPHOLIPID_METABOLIC_PROCESS	0.0573654	1	11	0
GO_LYMPHOCYTE_ACTIVATION_INVOLVED_IN_IMMUNE_RESPONSE	0.0578666	1	7	0
GO_EARLY_ENDOSOME	0.0583151	1	12	0
GO_REGULATION_OF_PHAGOCYTOSIS	0.0584369	1	4	0
GO_PLATELET_ALPHA_GRANULE	0.0584369	1	4	0
GO_PROTEIN_HOMOOLIGOMERIZATION	0.058478	1	11	0
REACTOME_TRANSCRIPTIONAL_REGULATION_BY_RUNX2	0.0584812	1	5	0
GO_REGULATION_OF_PHOSPHATIDYLINOSITOL_3_KINASE_SIGNALING	0.0584812	1	5	0
GO_ERYTHROCYTE_HOMEOSTASIS	0.0584812	1	5	0
GO_NEUTRAL_LIPID_METABOLIC_PROCESS	0.0584812	1	5	0
GO_L_AMINO_ACID_TRANSPORT	0.059372	1	3	0
GO_NATURAL_KILLER_CELL_MEDIATED_IMMUNITY	0.059372	1	3	0
GO_DEFENSE_RESPONSE_TO_BACTERIUM	0.0596938	1	9	0
G13 Signaling Pathway WP524	0.0597927	1	2	0
REACTOME_SYNTHESIS_OF_PA	0.0597927	1	2	0
REACTOME_PLATELET_AGGREGATION_PLUG_FORMATION	0.0597927	1	2	0
REACTOME_NGF_STIMULATED_TRANSCRIPTION	0.0597927	1	2	0
GO_NEGATIVE_REGULATION_OF_TOLL_LIKE_RECEPTOR_SIGNALING_PATHWAY	0.0597927	1	2	0
GO_CYTOKINETIC_PROCESS	0.0597927	1	2	0
GO_RESPONSE_TO_GROWTH_HORMONE	0.0597927	1	2	0
GO_VITAMIN_TRANSPORT	0.0597927	1	2	0
GO_VIRION_ASSEMBLY	0.0597927	1	2	0
GO_REGULATION_OF_SYSTEMIC_ARTERIAL_BLOOD_PRESSURE_BY_HORMONE	0.0597927	1	2	0
GO_PHOSPHATIDYLINOSITOL_3_4_5_TRISPHOSPHATE_BINDING	0.0597927	1	2	0
GO_STRIATED_MUSCLE_CELL_APOPTOTIC_PROCESS	0.0597927	1	2	0
Nonalcoholic fatty liver disease WP4396	0.0598039	1	6	0
GO_POSITIVE_REGULATION_OF_INTRACELLULAR_PROTEIN_TRANSPORT	0.0598039	1	6	0
GO_BRANCHING_MORPHOGENESIS_OF_AN_EPITHELIAL_TUBE	0.0598039	1	6	0
GO_POSITIVE_REGULATION_OF_ION_TRANSMEMBRANE_TRANSPORT	0.0598039	1	6	0
GO_ACTIVATION_OF_IMMUNE_RESPONSE	0.0599526	1	19	0
GO_POSITIVE_REGULATION_OF_PROTEIN_LOCALIZATION_TO_MEMBRANE	0.0604015	1	5	0
GO_PROTEIN_MATURATION	0.0605502	1	10	0
TNF alpha Signaling Pathway WP231	0.0606873	1	4	0
GO_REGULATION_OF_SYSTEMIC_ARTERIAL_BLOOD_PRESSURE	0.0606873	1	4	0
GO_ENZYME_LINKED_RECEPTOR_PROTEIN_SIGNALING_PATHWAY	0.0606979	1	30	0
GO_POSITIVE_REGULATION_OF_LEUKOCYTE_CELL_CELL_ADHESION	0.0607166	1	8	0
GO_RESPONSE_TO_STEROID_HORMONE	0.0608322	1	13	0
GO_PHOSPHOLIPID_METABOLIC_PROCESS	0.0608384	1	14	0
GO_REGULATION_OF_PHOSPHORYLATION	0.0617699	1	44	0
REACTOME_G_ALPHA_Q_SIGNALLING_EVENTS	0.06214	1	8	0
Folate Metabolism WP176	0.0621707	1	3	0
REACTOME_CYTOCHROME_P450_ARRANGED_BY_SUBSTRATE_TYPE	0.0621707	1	3	0
GO_AMINOGLYCAN_CATABOLIC_PROCESS	0.0621707	1	3	0
GO_NEUROINFLAMMATORY_RESPONSE	0.0621707	1	3	0
REACTOME_LEISHMANIA_INFECTION	0.0623164	1	9	0
GO_REGULATION_OF_ANIMAL_ORGAN_MORPHOGENESIS	0.0623164	1	9	0
GO_POSITIVE_REGULATION_OF_PROTEIN_BINDING	0.0629864	1	4	0
GO_REGULATION_OF_ANION_TRANSPORT	0.0629864	1	4	0
GO_CLUSTER_OF_ACTIN_BASED_CELL_PROJECTIONS	0.0632614	1	6	0
Ferroptosis WP4313	0.0635829	1	2	0
Oxidative Damage WP3941	0.0635829	1	2	0
REACTOME_MAP2K_AND_MAPK_ACTIVATION	0.0635829	1	2	0
REACTOME_NEGATIVE_REGULATION_OF_MAPK_PATHWAY	0.0635829	1	2	0
GO_SKELETAL_MUSCLE_TISSUE_REGENERATION	0.0635829	1	2	0
GO_POSTSYNAPTIC_MEMBRANE_ORGANIZATION	0.0635829	1	2	0
GO_BROWN_FAT_CELL_DIFFERENTIATION	0.0635829	1	2	0
GO_DISULFIDE_OXIDOREDUCTASE_ACTIVITY	0.0635829	1	2	0
GO_PHOSPHOTYROSINE_RESIDUE_BINDING	0.0635829	1	2	0
GO_REGULATION_OF_EPITHELIAL_CELL_MIGRATION	0.0635845	1	8	0
GO_TISSUE_HOMEOSTASIS	0.0635845	1	8	0
GO_REGULATION_OF_VESICLE_MEDIATED_TRANSPORT	0.0637575	1	17	0
GO_GTPASE_BINDING	0.0637575	1	17	0
GO_POSITIVE_REGULATION_OF_HEMOPOIESIS	0.0640579	1	7	0
GO_CELLULAR_MODIFIED_AMINO_ACID_METABOLIC_PROCESS	0.0640579	1	7	0
GO_PLASMA_MEMBRANE_SIGNALING_RECEPTOR_COMPLEX	0.0640579	1	7	0
Non-small cell lung cancer WP4255	0.0650378	1	3	0
GO_SENSORY_PERCEPTION_OF_TASTE	0.0650378	1	3	0
GO_MYOFIBRIL_ASSEMBLY	0.0650378	1	3	0
GO_POSITIVE_REGULATION_OF_PHAGOCYTOSIS	0.0650378	1	3	0
GO_REGULATION_OF_MYELOID_CELL_DIFFERENTIATION	0.0650502	1	8	0
GO_ANTIGEN_PROCESSING_AND_PRESENTATION_OF_PEPTIDE_ANTIGEN	0.0656677	1	7	0
GO_ACID_SECRETION	0.066385	1	5	0
GO_NEGATIVE_REGULATION_OF_SECRETION	0.0665371	1	8	0
GO_ENDOSOME	0.0665407	1	27	0
KEGG_TYPE_I_DIABETES_MELLITUS	0.0674813	1	2	0
REACTOME_MET_PROMOTES_CELL_MOTILITY	0.0674813	1	2	0
GO_METANEPHRIC_NEPHRON_DEVELOPMENT	0.0674813	1	2	0
GO_HAIR_CELL_DIFFERENTIATION	0.0674813	1	2	0
GO_POSITIVE_REGULATION_OF_PROTEIN_ACETYLATION	0.0674813	1	2	0
GO_NEGATIVE_REGULATION_OF_EPITHELIAL_CELL_DIFFERENTIATION	0.0674813	1	2	0
REACTOME_TRANSCRIPTIONAL_REGULATION_BY_RUNX3	0.06773	1	4	0
GO_MONOOXYGENASE_ACTIVITY	0.06773	1	4	0
GO_RESPONSE_TO_CHEMOKINE	0.06773	1	4	0
PPAR signaling pathway WP3942	0.0679728	1	3	0
KEGG_ADIPOCYTOKINE_SIGNALING_PATHWAY	0.0679728	1	3	0
GO_PLATELET_ALPHA_GRANULE_LUMEN	0.0679728	1	3	0
GO_MAIN_AXON	0.0679728	1	3	0
GO_REGULATION_OF_DNA_TEMPLATED_TRANSCRIPTION_IN_RESPONSE_TO_STRESS	0.0684537	1	5	0
GO_ACTIN_CYTOSKELETON	0.0685278	1	16	0
GO_REGULATION_OF_REGULATED_SECRETORY_PATHWAY	0.0686715	1	6	0
HALLMARK_UV_RESPONSE_UP	0.0686715	1	6	0
GO_RECEPTOR_MEDIATED_ENDOCYTOSIS	0.0691949	1	9	0
GO_BASOLATERAL_PLASMA_MEMBRANE	0.0695747	1	8	0
GO_ANTIGEN_PROCESSING_AND_PRESENTATION_OF_PEPTIDE_ANTIGEN_VIA_MHC_CLASS_I	0.0701742	1	4	0
GO_NEGATIVE_REGULATION_OF_CELL_MORPHOGENESIS_INVOLVED_IN_DIFFERENTIATION	0.0701742	1	4	0
GO_PHOSPHATIDYLINOSITOL_PHOSPHATE_BINDING	0.0705347	1	6	0
GO_CELLULAR_RESPONSE_TO_LIGHT_STIMULUS	0.0705595	1	5	0
AMP-activated Protein Kinase (AMPK) Signaling WP1403	0.0709753	1	3	0
RAC1/PAK1/p38/MMP2 Pathway WP3303	0.0709753	1	3	0
REACTOME_REGULATION_OF_RAS_BY_GAPS	0.0709753	1	3	0
REACTOME_G1_S_DNA_DAMAGE_CHECKPOINTS	0.0709753	1	3	0
GO_CARDIAC_MUSCLE_CELL_ACTION_POTENTIAL	0.0709753	1	3	0
GO_POSITIVE_REGULATION_OF_MUSCLE_TISSUE_DEVELOPMENT	0.0709753	1	3	0
GO_REGULATION_OF_CARDIAC_CONDUCTION	0.0709753	1	3	0
GO_CILIARY_MEMBRANE	0.0709753	1	3	0
GO_POSITIVE_REGULATION_OF_TYROSINE_PHOSPHORYLATION_OF_STAT_PROTEIN	0.0709753	1	3	0
Fas Ligand (FasL) pathway and Stress induction of Heat Shock Proteins (HSP) regulation WP314	0.0714859	1	2	0
IL-2 Signaling Pathway WP49	0.0714859	1	2	0
REACTOME_GLUCAGON_LIKE_PEPTIDE_1_GLP1_REGULATES_INSULIN_SECRETION	0.0714859	1	2	0
GO_NEGATIVE_REGULATION_OF_NOTCH_SIGNALING_PATHWAY	0.0714859	1	2	0
GO_PROTEIN_TRIMERIZATION	0.0714859	1	2	0
GO_KETONE_BIOSYNTHETIC_PROCESS	0.0714859	1	2	0
GO_REGULATION_OF_POLYSACCHARIDE_METABOLIC_PROCESS	0.0714859	1	2	0
GO_REGULATION_OF_ACTIN_FILAMENT_BASED_MOVEMENT	0.0714859	1	2	0
GO_GLYCOSYL_COMPOUND_BIOSYNTHETIC_PROCESS	0.0714859	1	2	0
GO_CYSTEINE_TYPE_ENDOPEPTIDASE_REGULATOR_ACTIVITY_INVOLVED_IN_APOPTOTIC_PROCESS	0.0714859	1	2	0
GO_OXIDATION_REDUCTION_PROCESS	0.0715013	1	29	0
GO_PROTEIN_LOCALIZATION_TO_CELL_PERIPHERY	0.0716724	1	11	0
GO_CELLULAR_RESPONSE_TO_ABIOTIC_STIMULUS	0.0716724	1	11	0
GO_EXTRINSIC_COMPONENT_OF_MEMBRANE	0.0721765	1	10	0
GO_RESPONSE_TO_LIPID	0.0723917	1	27	0
GO_GROWTH_FACTOR_ACTIVITY	0.0724277	1	6	0
GO_NUCLEAR_ENVELOPE	0.0726018	1	15	0
GO_SUBSTRATE_ADHESION_DEPENDENT_CELL_SPREADING	0.0726666	1	4	0
GO_PLATELET_DEGRANULATION	0.0727023	1	5	0
GO_PROTEIN_DIMERIZATION_ACTIVITY	0.0728033	1	35	0
KEGG_PPAR_SIGNALING_PATHWAY	0.0740446	1	3	0
GO_CARDIAC_MUSCLE_CELL_CONTRACTION	0.0740446	1	3	0
GO_POSITIVE_REGULATION_OF_JUN_KINASE_ACTIVITY	0.0740446	1	3	0
[truncated: 1,553 more rows]

## Sheet: gsea_cluster_4
Gene Set	p.value	FDR	Num	log10(FDR)
GO_SKELETAL_SYSTEM_DEVELOPMENT	1.37266e-09	1.74534e-05	48	4.75812
GO_PEPTIDYL_PROLINE_HYDROXYLATION_TO_4_HYDROXY_L_PROLINE	6.31647e-08	0.000803076	5	3.09524
GO_PEPTIDYL_PROLINE_4_DIOXYGENASE_ACTIVITY	6.31647e-08	0.000803076	5	3.09524
GO_REGIONALIZATION	3.23488e-07	0.00411219	33	2.38593
GO_PATTERN_SPECIFICATION_PROCESS	5.17524e-07	0.00657825	38	2.18189
GO_HINDBRAIN_DEVELOPMENT	6.28637e-07	0.00798997	19	2.09745
GO_SENSORY_ORGAN_DEVELOPMENT	1.13747e-06	0.014456	43	1.83995
GO_RHOMBOMERE_DEVELOPMENT	1.30089e-06	0.0165317	4	1.78168
GO_HEAD_DEVELOPMENT	1.57464e-06	0.0200089	54	1.69878
GO_PEPTIDYL_PROLINE_DIOXYGENASE_ACTIVITY	1.83655e-06	0.0233352	5	1.63199
GO_EMBRYONIC_ORGAN_DEVELOPMENT	1.85024e-06	0.0235072	36	1.6288
GO_SKELETAL_SYSTEM_MORPHOGENESIS	2.31361e-06	0.0293921	24	1.53177
GO_PEPTIDYL_PROLINE_HYDROXYLATION	3.30464e-06	0.0419788	5	1.37697
GO_BONE_MORPHOGENESIS	3.30511e-06	0.0419815	15	1.37694
GO_ANIMAL_ORGAN_MORPHOGENESIS	4.6765e-06	0.0593962	67	1.22624
GO_ROOF_OF_MOUTH_DEVELOPMENT	4.87993e-06	0.0619751	13	1.20778
GO_PROCOLLAGEN_PROLINE_4_DIOXYGENASE_ACTIVITY	8.75582e-06	0.11119	3	0.953934
GO_NEGATIVE_REGULATION_OF_WNT_SIGNALING_PATHWAY_INVOLVED_IN_HEART_DEVELOPMENT	8.75582e-06	0.11119	3	0.953934
GO_EMBRYONIC_MORPHOGENESIS	1.27944e-05	0.162451	42	0.789279
GO_MUSCLE_STRUCTURE_DEVELOPMENT	1.30674e-05	0.165904	44	0.780143
HALLMARK_EPITHELIAL_MESENCHYMAL_TRANSITION	1.34969e-05	0.171343	20	0.766135
GO_DENTATE_GYRUS_DEVELOPMENT	1.40286e-05	0.178079	5	0.749388
GO_ARTERY_MORPHOGENESIS	1.63756e-05	0.207856	10	0.682238
GO_ANTERIOR_POSTERIOR_PATTERN_SPECIFICATION	1.8619e-05	0.236313	21	0.626513
GO_REGULATION_OF_WNT_SIGNALING_PATHWAY_INVOLVED_IN_HEART_DEVELOPMENT	2.55008e-05	0.323631	3	0.48995
GO_LACTATE_TRANSMEMBRANE_TRANSPORTER_ACTIVITY	2.55008e-05	0.323631	3	0.48995
GO_MESENCHYMAL_CELL_DIFFERENTIATION	2.84563e-05	0.361082	20	0.442394
GO_APPENDAGE_DEVELOPMENT	3.39404e-05	0.430636	18	0.365889
GO_APPENDAGE_MORPHOGENESIS	3.46409e-05	0.439489	16	0.357052
GO_EMBRYONIC_ORGAN_MORPHOGENESIS	3.46867e-05	0.440036	25	0.356512
GO_CARDIAC_CHAMBER_FORMATION	4.20674e-05	0.533625	4	0.272764
GO_RESPONSE_TO_RETINOIC_ACID	5.04464e-05	0.639862	13	0.193914
GO_MESENCHYME_DEVELOPMENT	5.6271e-05	0.713685	23	0.146494
GO_LACTATE_TRANSPORT	5.77674e-05	0.732606	3	0.13513
GO_NEGATIVE_REGULATION_OF_CELL_DIFFERENTIATION	5.90052e-05	0.748245	45	0.125956
GO_ENDOCHONDRAL_BONE_MORPHOGENESIS	5.95599e-05	0.755219	10	0.121927
GO_L_ASCORBIC_ACID_BINDING	5.98662e-05	0.759044	5	0.119733
GO_CARDIOCYTE_DIFFERENTIATION	6.24044e-05	0.791163	15	0.101734
BIOCARTA_GHRELIN_PATHWAY	6.62942e-05	0.840411	4	0.0755081
GO_CRANIAL_NERVE_MORPHOGENESIS	6.73295e-05	0.853469	6	0.0688121
GO_CENTRAL_NERVOUS_SYSTEM_DEVELOPMENT	6.78262e-05	0.859697	59	0.0656544
GO_NEUROGENESIS	7.17983e-05	0.909972	87	0.040972
GO_POSITIVE_REGULATION_OF_STEM_CELL_DIFFERENTIATION	8.12196e-05	1	5	0
GO_TRANSMEMBRANE_RECEPTOR_PROTEIN_SERINE_THREONINE_KINASE_SIGNALING_PATHWAY	8.49201e-05	1	26	0
Dopaminergic Neurogenesis WP2855	8.50568e-05	1	6	0
GO_EXTRACELLULAR_MATRIX_ASSEMBLY	8.62516e-05	1	7	0
GO_ARTERY_DEVELOPMENT	8.73945e-05	1	11	0
GO_SOMATODENDRITIC_COMPARTMENT	0.000106122	1	51	0
GO_SENSORY_SYSTEM_DEVELOPMENT	0.000106834	1	28	0
GO_OTIC_VESICLE_FORMATION	0.000112171	1	3	0
GO_REGULATION_OF_PHOTORECEPTOR_CELL_DIFFERENTIATION	0.000112171	1	3	0
GO_LUNG_SACCULE_DEVELOPMENT	0.000112171	1	3	0
GO_PROCOLLAGEN_PROLINE_DIOXYGENASE_ACTIVITY	0.000112171	1	3	0
GO_INSULIN_LIKE_GROWTH_FACTOR_II_BINDING	0.000112171	1	3	0
GO_EMBRYO_DEVELOPMENT	0.000113939	1	60	0
GO_LOCOMOTORY_BEHAVIOR	0.0001163	1	18	0
GO_CELL_FATE_DETERMINATION	0.000124073	1	7	0
HALLMARK_HYPOXIA	0.000124393	1	18	0
GO_NEGATIVE_REGULATION_OF_DEVELOPMENTAL_PROCESS	0.000133474	1	55	0
GO_CRANIAL_SKELETAL_SYSTEM_DEVELOPMENT	0.000137677	1	9	0
GO_STRUCTURAL_CONSTITUENT_OF_EYE_LENS	0.000141897	1	5	0
HALLMARK_KRAS_SIGNALING_DN	0.000142082	1	18	0
GO_HEART_FIELD_SPECIFICATION	0.000145493	1	4	0
GO_TUBE_DEVELOPMENT	0.000147029	1	59	0
GO_MUSCLE_TISSUE_DEVELOPMENT	0.000147814	1	28	0
GO_BONE_DEVELOPMENT	0.000155236	1	19	0
GO_NEGATIVE_REGULATION_OF_NEURON_DIFFERENTIATION	0.000165171	1	19	0
GO_PERIKARYON	0.000170425	1	14	0
GO_LIMBIC_SYSTEM_DEVELOPMENT	0.000180908	1	12	0
GO_PROTEIN_HYDROXYLATION	0.000183355	1	5	0
GO_SMOOTH_MUSCLE_CELL_DIFFERENTIATION	0.000186373	1	8	0
GO_SECONDARY_HEART_FIELD_SPECIFICATION	0.000196037	1	3	0
GO_FACIAL_NERVE_STRUCTURAL_ORGANIZATION	0.000196037	1	3	0
GO_CARTILAGE_DEVELOPMENT	0.000196316	1	18	0
Type 2 papillary renal cell carcinoma WP4241	0.000197809	1	6	0
GO_EMBRYONIC_EYE_MORPHOGENESIS	0.000197809	1	6	0
GO_HIPPOCAMPUS_DEVELOPMENT	0.000197973	1	10	0
GO_CARDIAC_MUSCLE_TISSUE_DEVELOPMENT	0.000209114	1	18	0
GO_CARDIAC_MUSCLE_CELL_DIFFERENTIATION	0.000217307	1	12	0
GO_EMBRYONIC_CRANIAL_SKELETON_MORPHOGENESIS	0.000241011	1	7	0
GO_CELL_BODY	0.000244614	1	37	0
GO_VENTRICULAR_CARDIAC_MUSCLE_CELL_DIFFERENTIATION	0.000282016	1	4	0
GO_MUSCLE_CELL_FATE_COMMITMENT	0.000282016	1	4	0
GO_REGULATION_OF_TRANSCRIPTION_INVOLVED_IN_CELL_FATE_COMMITMENT	0.000282016	1	4	0
GO_ISOPRENOID_BINDING	0.000287983	1	6	0
GO_NEGATIVE_REGULATION_OF_NERVOUS_SYSTEM_DEVELOPMENT	0.000300061	1	23	0
GO_CARDIOVASCULAR_SYSTEM_DEVELOPMENT	0.000303673	1	43	0
GO_CEREBELLAR_PURKINJE_CELL_LAYER_FORMATION	0.000317239	1	3	0
GO_PONS_DEVELOPMENT	0.000317239	1	3	0
GO_FOREBRAIN_NEURON_FATE_COMMITMENT	0.000317239	1	3	0
GO_CARDIAC_VENTRICLE_FORMATION	0.000317239	1	3	0
GO_DITERPENOID_BIOSYNTHETIC_PROCESS	0.000317239	1	3	0
GO_OTIC_VESICLE_MORPHOGENESIS	0.000317239	1	3	0
GO_NEGATIVE_REGULATION_OF_OSSIFICATION	0.000321986	1	9	0
Photodynamic therapy-induced HIF-1 survival signaling WP3614	0.000344044	1	6	0
GO_DOPAMINERGIC_NEURON_DIFFERENTIATION	0.000344044	1	6	0
GO_CONNECTIVE_TISSUE_DEVELOPMENT	0.000350026	1	21	0
GO_REGULATION_OF_CELL_DIFFERENTIATION	0.000350527	1	91	0
GO_CIRCULATORY_SYSTEM_DEVELOPMENT	0.00036075	1	59	0
GO_OXIDOREDUCTASE_ACTIVITY_ACTING_ON_SINGLE_DONORS_WITH_INCORPORATION_OF_MOLECULAR_OXYGEN	0.000367084	1	5	0
GO_RESPONSE_TO_TRANSFORMING_GROWTH_FACTOR_BETA	0.000375948	1	19	0
GO_FACE_DEVELOPMENT	0.000378096	1	7	0
GO_MUSCLE_CELL_DIFFERENTIATION	0.000398563	1	25	0
GO_REGULATION_OF_HEART_MORPHOGENESIS	0.000408517	1	6	0
GO_SEMAPHORIN_PLEXIN_SIGNALING_PATHWAY	0.000408517	1	6	0
REACTOME_ACTIVATION_OF_ANTERIOR_HOX_GENES_IN_HINDBRAIN_DEVELOPMENT_DURING_EARLY_EMBRYOGENESIS	0.000410329	1	8	0
GO_EPITHELIAL_TO_MESENCHYMAL_TRANSITION	0.000418338	1	13	0
GO_VITAMIN_BINDING	0.000418338	1	13	0
GO_APOPTOTIC_PROCESS_INVOLVED_IN_HEART_MORPHOGENESIS	0.000466529	1	2	0
GO_NEGATIVE_REGULATION_OF_CELL_FATE_SPECIFICATION	0.000466529	1	2	0
GO_NEGATIVE_REGULATION_OF_MACROPHAGE_CYTOKINE_PRODUCTION	0.000466529	1	2	0
GO_CARDIAC_PACEMAKER_CELL_DIFFERENTIATION	0.000466529	1	2	0
GO_REGULATION_OF_SEQUESTERING_OF_ZINC_ION	0.000466529	1	2	0
GO_MOTOR_LEARNING	0.000466529	1	2	0
GO_POSITIVE_REGULATION_OF_HEART_INDUCTION	0.000466529	1	2	0
GO_ESTROGEN_RECEPTOR_ACTIVITY	0.000466529	1	2	0
GO_RSC_TYPE_COMPLEX	0.000466529	1	2	0
GO_CARDIAC_CHAMBER_DEVELOPMENT	0.000477779	1	15	0
REACTOME_O_GLYCOSYLATION_OF_TSR_DOMAIN_CONTAINING_PROTEINS	0.000482289	1	6	0
GO_CEREBRAL_CORTEX_GABAERGIC_INTERNEURON_DIFFERENTIATION	0.000484058	1	3	0
GO_SEMAPHORIN_RECEPTOR_COMPLEX	0.000484058	1	3	0
GO_ESTABLISHMENT_OF_LYMPHOCYTE_POLARITY	0.000484058	1	3	0
GO_WNT_SIGNALING_PATHWAY_INVOLVED_IN_HEART_DEVELOPMENT	0.000484058	1	3	0
GO_CRANIAL_NERVE_STRUCTURAL_ORGANIZATION	0.000484058	1	3	0
GO_FACIAL_NERVE_MORPHOGENESIS	0.000484058	1	3	0
GO_NEURON_DIFFERENTIATION	0.000487863	1	72	0
GO_NOTCH_SIGNALING_PATHWAY	0.000488428	1	16	0
GO_REGULATION_OF_OSSIFICATION	0.000488428	1	16	0
GO_SMOOTH_MUSCLE_TISSUE_DEVELOPMENT	0.000498559	1	4	0
GO_PARASYMPATHETIC_NERVOUS_SYSTEM_DEVELOPMENT	0.000498559	1	4	0
GO_MESENCHYME_MORPHOGENESIS	0.000572763	1	7	0
GO_NERVE_DEVELOPMENT	0.000613031	1	9	0
GO_ANATOMICAL_STRUCTURE_FORMATION_INVOLVED_IN_MORPHOGENESIS	0.000640081	1	59	0
GO_EMBRYONIC_SKELETAL_SYSTEM_MORPHOGENESIS	0.00065618	1	10	0
GO_FORELIMB_MORPHOGENESIS	0.000661528	1	6	0
GO_BEHAVIOR	0.000663891	1	37	0
GO_AORTA_MORPHOGENESIS	0.000670455	1	5	0
REACTOME_CASPASE_MEDIATED_CLEAVAGE_OF_CYTOSKELETAL_PROTEINS	0.000705054	1	3	0
GO_CARDIAC_CELL_FATE_COMMITMENT	0.000705054	1	3	0
GO_CYCLIN_DEPENDENT_PROTEIN_SERINE_THREONINE_KINASE_INHIBITOR_ACTIVITY	0.000705054	1	3	0
[truncated: 3,438 more rows]

## Sheet: gsea_cluster_5
Gene Set	p.value	FDR	Num	log10(FDR)
[truncated: 1,999 more rows]

## Sheet: gsea_cluster_6
Gene Set	p.value	FDR	Num	log10(FDR)
[truncated: 5,273 more rows]
