# Supplementary material for: Dynamic landscape of chromatin accessibility and transcriptomic changes during differentiation of human embryonic stem cells into dopaminergic neurons
Source: Sci Rep. 2021 Aug 20;11:16977. doi: 10.1038/s41598-021-96263-1 (PMC8379280; doi:10.1038/s41598-021-96263-1)
Supplement: Supplementary file 4 — Supplementary Information 4. [file 41598_2021_96263_MOESM4_ESM.xlsx]

## Sheet: Fig.3A
	Pairwise comparison	Category	Number of protein-coding DEGs	P-value	Number of lncRNA DEGs	P-value	Most significant P-value (lncRNA or protein-coding)
		Top10	4	0.998218	6	0.000181879	lncRNA
		Top20	10	0.999638	10	5.88679e-05	lncRNA
	D0_vs_D14	Top30	13	1	17	3.85515e-08	lncRNA
		Top40	19	1	21	1.07742e-08	lncRNA
		Top50	25	1	25	2.41251e-09	lncRNA
		Top10	6	0.941682	4	0.0121089	lncRNA
		Top20	11	0.998147	9	0.000362329	lncRNA
	D0_vs_D28	Top30	13	1	17	3.85515e-08	lncRNA
		Top40	20	1	20	6.97623e-08	lncRNA
		Top50	29	0.999993	21	1.7428e-06	lncRNA
		Top10	10	0	0	0.820512	protein-coding
		Top20	20	0	0	0.967935	protein-coding
	D14_vs_D28	Top30	29	0.00570143	1	0.962011	protein-coding
		Top40	37	0.0368087	3	0.895914	protein-coding
		Top50	47	0.00970064	3	0.966581	protein-coding

## Sheet: Fib. 3B
	lncRNA class	Number of annotated genes	Number of DEGs in D0_vs_D14	pval_D0_vs_D14	Number of DEGs D14_vs_D28	pval_D14_vs_D28	Number of DEGs in D0_vs_D28	pval_D0_vs_D28
	Antisense	5587	118	0.881508	30	0.932413	135	0.99926
	lincRNA	7635	179	0.377483	49	0.662169	253	0.0119695
	Processed transcript	601	30	2.7e-05	13	5.31e-05	40	8.57e-07
	Sense intronic	895	15	0.886148	2	0.945981	16	0.986355
	Sense overlapping	180	4	0.40333	2	0.122912	7	0.17463
	TEC	1060	23	0.573599	12	0.026656	28	0.72646
