# Supplementary material for: Dynamic landscape of chromatin accessibility and transcriptomic changes during differentiation of human embryonic stem cells into dopaminergic neurons
Source: Sci Rep. 2021 Aug 20;11:16977. doi: 10.1038/s41598-021-96263-1 (PMC8379280; doi:10.1038/s41598-021-96263-1)
Supplement: Supplementary file 5 — Supplementary Information 5. [file 41598_2021_96263_MOESM5_ESM.xlsx]

## Sheet: data_Fig3C_correlations
				D0 vs D14 comparison		D14 vs D28 comparison		D0 vs D28 comparison
lncRNA	Protein-coding target	Pearson gene expression correlation	P-value	Is lncRNA DE?	Is protein-coding gene DE?	Is lncRNA DE?	Is protein-coding gene DE?	Is lncRNA DE?	Is protein-coding gene DE?
LBX1-AS1	LBX1	0.991664	2.09148e-08	no	no	yes	yes	yes	yes
DIO3OS	DIO3	0.990822	3.07085e-08	yes	yes	yes	yes	yes	yes
SOX1-OT	SOX1	0.969455	3.67052e-06	yes	yes	no	no	yes	yes
FOXD3-AS1	FOXD3	0.947141	3.20367e-05	yes	yes	no	no	yes	yes
ZNF503-AS2	ZNF503	0.947025	3.23141e-05	yes	yes	no	no	yes	yes
HOXA-AS2	HOXA2	0.941016	4.93001e-05	yes	yes	no	yes	yes	yes
ZEB2-AS1	ZEB2	0.92608	0.000119388	yes	yes	no	no	no	yes
SEMA6A-AS1	SEMA6A	0.921612	0.00015015	no	yes	no	no	yes	yes
LEF1-AS1	LEF1	0.916303	0.000193869	yes	yes	no	no	no	yes
SOX21-AS1	SOX21	0.913537	0.000220044	no	no	no	no	yes	yes
GLYCTK-AS1	GLYCTK	0.912702	0.000228429	yes	no	no	no	yes	yes
FZD10-DT	FZD10	0.90756	0.000285367	no	no	yes	no	yes	yes
FEZF1-AS1	FEZF1	0.902059	0.000357152	no	no	yes	yes	yes	yes
ZMIZ1-AS1	ZMIZ1	0.893933	0.000486326	yes	no	no	no	no	no
SH3RF3-AS1	SH3RF3	0.885538	0.000652666	no	no	no	no	yes	no
LBX2-AS1	LBX2	0.878858	0.000812044	no	no	yes	yes	yes	no
PRKCQ-AS1	PRKCQ	0.876026	0.00088752	yes	yes	no	no	yes	yes
NR2F2-AS1	NR2F2	0.864309	0.00125502	yes	yes	no	no	yes	yes
PCOLCE-AS1	PCOLCE	0.860988	0.00137671	no	no	yes	no	yes	no
HOXB-AS1	HOXB2	0.857071	0.00153095	yes	yes	no	no	yes	yes
MACC1-AS1	MACC1	0.850749	0.00180576	yes	no	no	no	yes	yes
CEBPZOS	CEBPZ	0.840423	0.00232902	yes	yes	no	no	yes	yes
FLVCR1-DT	FLVCR1	0.839817	0.00236278	yes	yes	no	no	yes	yes
YEATS2-AS1	YEATS2	0.836529	0.00255213	yes	no	no	no	no	no
FAM181A-AS1	FAM181A	0.821607	0.00355108	no	yes	no	yes	yes	yes
B3GALT5-AS1	B3GALT5	0.820263	0.00365296	yes	yes	no	no	yes	yes
MAN1B1-DT	MAN1B1	0.818526	0.00378778	yes	no	no	no	no	no
ZNF436-AS1	ZNF436	0.80457	0.00500364	yes	yes	no	no	yes	yes
BCDIN3D-AS1	BCDIN3D	0.80004	0.00545193	no	no	no	no	yes	no
ID2-AS1	ID2	0.794806	0.00600469	yes	yes	no	no	yes	yes
LHX5-AS1	LHX5	0.790664	0.00646958	no	yes	yes	yes	yes	yes
NR2F1-AS1	NR2F1	0.789234	0.00663576	yes	yes	no	no	no	yes
PTPRD-AS1	PTPRD	0.784835	0.00716632	no	no	no	no	yes	yes
EPHA1-AS1	EPHA1	0.772018	0.00888275	yes	yes	no	yes	yes	yes
PLCG1-AS1	PLCG1	0.771293	0.00898773	yes	no	no	no	no	no
SATB1-AS1	SATB1	0.771182	0.00900386	yes	no	no	no	yes	no
TRHDE-AS1	TRHDE	0.749912	0.0124939	yes	no	yes	yes	no	no
NFIA-AS2	NFIA	0.747597	0.0129236	no	yes	no	no	yes	yes
ZFHX4-AS1	ZFHX4	0.73237	0.0160096	no	yes	yes	yes	yes	yes
RFX3-AS1	RFX3	0.722634	0.0182318	no	no	no	no	yes	yes
DNM3OS	DNM3	0.714481	0.0202499	yes	yes	no	no	no	no
RAP2C-AS1	RAP2C	0.701818	0.0236827	yes	no	no	no	yes	no
ATP2B1-AS1	ATP2B1	0.698827	0.0245485	yes	no	no	no	yes	no
EMX2OS	EMX2	0.6972	0.0250283	no	no	no	no	yes	no
DLX6-AS1	DLX6	0.690169	0.027176	no	no	yes	no	yes	no
PAXBP1-AS1	PAXBP1	0.679074	0.0308165	yes	no	no	no	yes	no
SPINT1-AS1	SPINT1	0.654615	0.0399842	yes	no	no	yes	yes	yes
KLF3-AS1	KLF3	0.648459	0.0425511	yes	no	no	no	yes	no
SCOC-AS1	SCOC	0.646989	0.0431799	yes	no	no	no	no	no
NDUFA6-DT	NDUFA6	0.625629	0.0530312	yes	no	no	no	yes	no
CYP1B1-AS1	CYP1B1	0.611348	0.0603866	yes	no	no	no	yes	no
GNG12-AS1	GNG12	0.604834	0.0639537	no	no	no	no	yes	no
DBH-AS1	DBH	0.578371	0.0798565	no	no	yes	no	yes	no
APCDD1L-DT	APCDD1L	0.577876	0.0801762	no	no	yes	yes	no	yes
LIFR-AS1	LIFR	0.574787	0.0821889	yes	no	no	no	no	no
TGFB2-AS1	TGFB2	0.559474	0.0926459	no	yes	no	no	yes	yes
DNAJC27-AS1	DNAJC27	0.543825	0.104173	no	no	no	no	yes	no
FGF13-AS1	FGF13	0.531263	0.114052	yes	yes	no	no	no	no
KIF9-AS1	KIF9	0.524959	0.119223	no	no	no	no	yes	no
EXOC3-AS1	EXOC3	0.516321	0.126541	no	no	no	no	yes	no
EPB41L4A-DT	EPB41L4A	0.515079	0.127616	no	no	yes	no	yes	no
SOX2-OT	SOX2	0.513945	0.128602	no	no	no	no	yes	no
PROX1-AS1	PROX1	0.512206	0.130123	yes	yes	no	no	no	yes
HIF1A-AS2	HIF1A	0.477121	0.163197	yes	no	no	no	no	no
ZNF571-AS1	ZNF571	0.46964	0.170842	no	no	no	no	yes	no
THAP7-AS1	THAP7	0.449545	0.192415	yes	no	no	no	no	no
HLA-F-AS1	HLA-F	0.447174	0.19506	no	no	no	no	yes	no
MZF1-AS1	MZF1	0.426385	0.219159	yes	no	no	no	no	no
MATN1-AS1	MATN1	0.415041	0.232991	no	no	yes	no	no	no
ADD3-AS1	ADD3	0.414174	0.234068	yes	no	no	no	no	no
CADM3-AS1	CADM3	0.386616	0.269756	no	no	yes	yes	yes	yes
ZNF426-DT	ZNF426	0.383845	0.273499	yes	no	no	no	no	no
SEPT7-AS1	SEPT7	0.347573	0.325069	yes	no	no	no	yes	no
ZNF710-AS1	ZNF710	0.308554	0.385712	yes	no	no	no	yes	no
HDAC2-AS2	HDAC2	0.306665	0.388778	yes	no	no	no	yes	no
P3H2-AS1	P3H2	0.271717	0.447592	no	no	no	yes	yes	no
KANSL1-AS1	KANSL1	0.258781	0.470327	no	no	no	no	yes	no
DNAH17-AS1	DNAH17	0.133469	0.713183	yes	no	no	no	yes	no
PAN3-AS1	PAN3	0.0468908	0.897652	yes	no	no	no	no	no
STXBP5-AS1	STXBP5	0.0419257	0.908448	yes	no	no	no	yes	no
DPP10-AS1	DPP10	0.0155959	0.965892	yes	no	no	no	no	no
RHOXF1-AS1	RHOXF1	-0.0358246	0.921734	yes	no	no	no	yes	no
ARHGAP31-AS1	ARHGAP31	-0.0419657	0.908362	yes	yes	no	no	no	yes
SRRM2-AS1	SRRM2	-0.054543	0.881041	yes	no	no	no	no	no
A2M-AS1	A2M	-0.0556541	0.878633	no	yes	no	yes	yes	no
LRP4-AS1	LRP4	-0.0737319	0.839585	yes	no	no	no	no	no
MRPL23-AS1	MRPL23	-0.17054	0.637607	no	no	no	no	yes	no
CPB2-AS1	CPB2	-0.319754	0.367773	no	no	no	no	yes	no
USP46-AS1	USP46	-0.356836	0.31145	no	no	no	no	yes	no
ZNF385D-AS1	ZNF385D	-0.369786	0.292924	yes	no	no	no	yes	no
DLGAP1-AS1	DLGAP1	-0.497762	0.143188	yes	no	no	no	no	no
CCDC18-AS1	CCDC18	-0.665542	0.0356889	yes	no	no	no	yes	no
CDC37L1-DT	CDC37L1	-0.665877	0.0355622	yes	no	no	no	no	no
CACNA1C-AS2	CACNA1C	-0.667423	0.0349821	yes	no	no	no	yes	yes
MAGI2-AS3	MAGI2	-0.755438	0.0115093	yes	no	no	no	yes	no
STARD4-AS1	STARD4	-0.933122	8.06902e-05	yes	no	no	no	no	no

## Sheet: D0_vs_D14_correlated_pairs
lncRNA			Protein-coding gene
lncRNA gene	log2FC	FDR	protein-coding gene	log2FC	FDR	DEG?
HOXB-AS1	4.81166	4.78121e-07	HOXB2	4.08159	1.02369e-13	yes
DIO3OS	4.07889	6.06584e-05	DIO3	4.68173	1.60467e-10	yes
KLF3-AS1	4.04798	1.52828e-07	KLF3	1.08481	1.37302e-19	no
GLYCTK-AS1	3.80615	4.01523e-09	GLYCTK	1.90781	5.45586e-12	no
SOX1-OT	3.7594	0.000335461	SOX1	5.94527	6.01321e-15	yes
ZNF503-AS2	3.74233	1.95026e-06	ZNF503	3.82933	1.03179e-25	yes
ZNF436-AS1	3.61366	3.93784e-17	ZNF436	3.63963	4.96741e-40	yes
NR2F2-AS1	3.32444	0.00238889	NR2F2	2.80622	7.62287e-40	yes
CCDC18-AS1	2.97376	5.68621e-56	CCDC18	-1.62859	8.38868e-07	no
CDC37L1-DT	2.90742	0.0109929	CDC37L1	-0.413318	0.089325	no
ZMIZ1-AS1	2.87637	0.00372247	ZMIZ1	0.627198	1.27496e-17	no
DNM3OS	2.82831	0.000294581	DNM3	2.22577	5.12132e-08	yes
YEATS2-AS1	2.79191	0.00148564	YEATS2	0.84202	5.62984e-18	no
LEF1-AS1	2.724	0.0193127	LEF1	4.61907	7.60958e-30	yes
PLCG1-AS1	2.60334	0.0272424	PLCG1	0.278827	0.000106945	no
SCOC-AS1	2.60255	0.000412989	SCOC	0.291659	0.0275079	no
MAN1B1-DT	2.55887	0.00469342	MAN1B1	1.26283	2.43288e-46	no
ID2-AS1	2.54141	0.0143494	ID2	2.30837	4.02194e-37	yes
ZEB2-AS1	2.49641	0.0360976	ZEB2	4.06908	6.97169e-36	yes
HOXA-AS2	2.49004	0.0367332	HOXA2	4.81446	4.60669e-07	yes
RAP2C-AS1	2.43643	3.16397e-06	RAP2C	0.586816	3.21374e-08	no
ATP2B1-AS1	2.25355	0.00811924	ATP2B1	0.727761	4.13297e-06	no
MAGI2-AS3	2.16456	5.58606e-24	MAGI2	-1.25821	2.10664e-10	no
NR2F1-AS1	2.1015	5.49321e-16	NR2F1	4.89918	1.6088e-89	yes
STARD4-AS1	2.06196	3.51655e-15	STARD4	-1.10466	8.96669e-17	no
PAXBP1-AS1	2.00083	0.00412878	PAXBP1	0.215556	0.0944898	no
SATB1-AS1	-2.02755	0.000222131	SATB1	-0.780543	4.43241e-09	no
SPINT1-AS1	-2.06409	0.00378606	SPINT1	-1.91218	1.79548e-120	no
FLVCR1-DT	-2.29796	2.20068e-14	FLVCR1	-2.60673	2.38668e-125	yes
CEBPZOS	-2.47501	1.47624e-15	CEBPZ	-2.773	8.53522e-160	yes
CACNA1C-AS2	-2.56013	0.0180608	CACNA1C	1.90289	0.000207859	no
MACC1-AS1	-2.57061	0.000580015	MACC1	-1.54669	6.02496e-07	no
TRHDE-AS1	-2.64125	0.01443	TRHDE	-3.04421	0.00811859	no
EPHA1-AS1	-2.7721	0.000137453	EPHA1	-4.88567	1.14399e-174	yes
B3GALT5-AS1	-2.925	2.0858e-07	B3GALT5	-4.12279	2.96733e-55	yes
PRKCQ-AS1	-3.00399	1.48033e-19	PRKCQ	-2.32756	5.29289e-14	yes
FOXD3-AS1	-7.05244	3.12865e-32	FOXD3	-5.31264	1.08958e-08	yes

## Sheet: D14_vs_D28_correlated_pairs
lncRNA			Protein-coding gene
lncRNA gene	log2FC	FDR	protein-coding gene	log2FC	FDR	DEG?
LBX1-AS1	3.96329	6.02914e-09	LBX1	4.72066	3.15185e-15	yes
DIO3OS	3.48239	5.63617e-30	DIO3	4.75066	4.55052e-238	yes
FZD10-DT	3.36718	5.84151e-13	FZD10	1.97654	4.84416e-10	no
LHX5-AS1	3.13068	5.57838e-05	LHX5	2.26224	4.52817e-05	yes
FEZF1-AS1	2.91592	1.84793e-08	FEZF1	3.8503	1.33582e-08	yes
DLX6-AS1	2.64798	0.000365067	DLX6	0.575884	0.562151	no
ZFHX4-AS1	2.28937	8.59188e-06	ZFHX4	2.03779	9.35288e-31	yes
TRHDE-AS1	2.21851	0.00627849	TRHDE	2.48549	0.00225741	yes
PCOLCE-AS1	-2.23267	0.000843657	PCOLCE	-1.72939	5.36492e-22	no
LBX2-AS1	-3.61033	1.06374e-08	LBX2	-2.25921	0.00178075	yes

## Sheet: D0_vs_D28_correlated_pairs
lncRNA			Protein-coding gene
lncRNA gene	log2FC	FDR	protein-coding gene	log2FC	FDR	DEG?
DIO3OS	7.69559	8.92098e-14	DIO3	9.43764	1.58136e-41	yes
HOXB-AS1	5.78514	7.52706e-07	HOXB2	5.10247	5.63989e-18	yes
ZNF503-AS2	5.72021	2.97869e-12	ZNF503	5.42608	5.17268e-49	yes
LBX1-AS1	5.54205	3.22412e-06	LBX1	6.48729	5.5091e-09	yes
SOX1-OT	4.91664	8.33419e-05	SOX1	7.18336	1.90929e-16	yes
HOXA-AS2	4.90832	8.67884e-05	HOXA2	7.38308	2.18487e-12	yes
FZD10-DT	4.82415	2.2729e-10	FZD10	2.1632	3.13733e-09	yes
NR2F2-AS1	4.49595	0.000508204	NR2F2	3.66434	5.50405e-60	yes
ZFHX4-AS1	4.42121	6.87616e-07	ZFHX4	4.88612	6.40339e-39	yes
LHX5-AS1	4.41928	0.000703523	LHX5	5.52833	3.48789e-06	yes
FAM181A-AS1	4.35485	0.000821785	FAM181A	7.18693	1.39677e-11	yes
KLF3-AS1	4.30067	1.8164e-06	KLF3	0.666893	0.000261788	no
GLYCTK-AS1	4.00556	1.01513e-07	GLYCTK	2.10806	8.35737e-10	yes
DLX6-AS1	3.70005	0.00111245	DLX6	3.10074	0.0356729	no
FEZF1-AS1	3.59808	2.23532e-07	FEZF1	4.60048	5.74637e-06	yes
NFIA-AS2	3.49345	0.0135615	NFIA	3.63726	7.99519e-19	yes
EMX2OS	3.36038	0.00409016	EMX2	3.04316	0.0403292	no
RFX3-AS1	3.27328	0.00572182	RFX3	2.90566	2.94405e-38	yes
SH3RF3-AS1	3.1884	0.0290957	SH3RF3	1.91143	0.000480077	no
ID2-AS1	2.98089	0.0152431	ID2	3.83692	5.21397e-102	yes
PAXBP1-AS1	2.97878	5.30545e-05	PAXBP1	0.36477	0.0253129	no
RAP2C-AS1	2.90096	1.25831e-06	RAP2C	0.37125	0.0210827	no
ZNF436-AS1	2.78875	1.24929e-06	ZNF436	2.91732	3.13147e-17	yes
ATP2B1-AS1	2.70441	0.00548375	ATP2B1	1.15326	1.59994e-10	no
PTPRD-AS1	2.58356	0.018966	PTPRD	2.22329	3.89379e-59	yes
MAGI2-AS3	2.37418	1.71099e-20	MAGI2	-0.442212	0.0893531	no
SOX21-AS1	2.22971	3.91756e-13	SOX21	2.16181	9.78378e-30	yes
BCDIN3D-AS1	2.12844	0.0326851	BCDIN3D	1.47587	0.0685754	no
CCDC18-AS1	2.01602	3.37589e-14	CCDC18	-1.49781	0.000469475	no
PCOLCE-AS1	-2.31508	0.0125867	PCOLCE	-1.17842	5.37128e-08	no
SEMA6A-AS1	-2.55001	1.66831e-05	SEMA6A	-2.85215	0	yes
FLVCR1-DT	-2.67238	4.82278e-10	FLVCR1	-2.53758	5.87845e-60	yes
SATB1-AS1	-2.73695	0.000109935	SATB1	-0.412176	0.0237736	no
CEBPZOS	-3.0305	4.53266e-06	CEBPZ	-3.10428	2.29258e-81	yes
CACNA1C-AS2	-3.34678	0.00792015	CACNA1C	3.15147	4.06659e-10	yes
SPINT1-AS1	-3.42471	0.000129673	SPINT1	-5.31336	7.54183e-79	yes
B3GALT5-AS1	-3.49578	4.17339e-07	B3GALT5	-3.56978	3.95954e-29	yes
PRKCQ-AS1	-3.79448	5.39656e-14	PRKCQ	-2.19944	5.9266e-08	yes
LBX2-AS1	-3.81219	6.28146e-05	LBX2	-2.28847	0.0600488	no
EPHA1-AS1	-4.1102	1.7348e-05	EPHA1	-7.68825	3.28161e-55	yes
FOXD3-AS1	-5.08313	8.46123e-32	FOXD3	-2.97867	5.63535e-06	yes
MACC1-AS1	-5.3094	6.32286e-06	MACC1	-4.2147	2.89027e-12	yes
