# Supplementary material for: Dynamic landscape of chromatin accessibility and transcriptomic changes during differentiation of human embryonic stem cells into dopaminergic neurons
Source: Sci Rep. 2021 Aug 20;11:16977. doi: 10.1038/s41598-021-96263-1 (PMC8379280; doi:10.1038/s41598-021-96263-1)
Supplement: Supplementary file 6 — Supplementary Information 6. [file 41598_2021_96263_MOESM6_ESM.xlsx]

## Sheet: d0
Gene Set	p.value	FDR	Num
GO_NEUROGENESIS	1.03159e-28	1.31105e-24	198
GO_SYNAPSE_ASSEMBLY	6.01227e-26	7.64039e-22	53
GO_REGULATION_OF_NERVOUS_SYSTEM_DEVELOPMENT	4.77048e-25	6.06185e-21	131
GO_NEURON_DIFFERENTIATION	1.3296e-24	1.68939e-20	168
GO_REGULATION_OF_SYNAPSE_ASSEMBLY	1.37395e-24	1.7456e-20	40
GO_CENTRAL_NERVOUS_SYSTEM_DEVELOPMENT	7.78619e-24	9.89157e-20	135
GO_CELL_PART_MORPHOGENESIS	7.87759e-23	1.00069e-18	106
GO_NEURON_DEVELOPMENT	8.8843e-23	1.12848e-18	143
GO_SYNAPSE_ORGANIZATION	3.916e-22	4.97371e-18	77
GO_CELLULAR_COMPONENT_MORPHOGENESIS	1.42996e-21	1.81604e-17	143
GO_CELL_MORPHOGENESIS_INVOLVED_IN_NEURON_DIFFERENTIATION	2.29249e-21	2.91124e-17	94
GO_CELL_PROJECTION_ORGANIZATION	2.31276e-21	2.93674e-17	174
GO_POSITIVE_REGULATION_OF_SYNAPSE_ASSEMBLY	1.2028e-20	1.5272e-16	29
GO_HEAD_DEVELOPMENT	5.1778e-20	6.57373e-16	108
GO_CELL_CELL_ADHESION_VIA_PLASMA_MEMBRANE_ADHESION_MOLECULES	7.84417e-20	9.95817e-16	58
GO_CELL_MORPHOGENESIS_INVOLVED_IN_DIFFERENTIATION	5.35286e-19	6.79491e-15	104
GO_REGULATION_OF_CELL_PROJECTION_ORGANIZATION	5.79615e-19	7.35706e-15	97
GO_CELL_CELL_ADHESION	1.40268e-18	1.78029e-14	111
GO_BIOLOGICAL_ADHESION	1.63648e-18	2.07686e-14	157
GO_REGULATION_OF_SYNAPSE_STRUCTURE_OR_ACTIVITY	1.86272e-18	2.36379e-14	51
GO_CELL_JUNCTION	4.75898e-18	6.03867e-14	149
GO_REGULATION_OF_NEURON_DIFFERENTIATION	4.94831e-18	6.27841e-14	93
GO_REGULATION_OF_CELL_DEVELOPMENT	7.04422e-18	8.93701e-14	117
GO_REGULATION_OF_NEURON_PROJECTION_DEVELOPMENT	3.46262e-17	4.39268e-13	77
GO_SYNAPSE	6.1274e-17	7.77261e-13	147
GO_NEURON_MIGRATION	7.06475e-17	8.96093e-13	40
GO_POSITIVE_REGULATION_OF_DEVELOPMENTAL_PROCESS	7.09564e-17	8.9994e-13	148
GO_REGULATION_OF_CELL_DIFFERENTIATION	2.39589e-16	3.03846e-12	179
GO_NEURON_PROJECTION	2.70331e-16	3.42806e-12	144
GO_AXON_DEVELOPMENT	5.41563e-16	6.86703e-12	77
GO_POSTSYNAPTIC_MEMBRANE_ASSEMBLY	8.17382e-16	1.03636e-11	11
GO_POSITIVE_REGULATION_OF_NERVOUS_SYSTEM_DEVELOPMENT	1.19838e-15	1.51931e-11	78
GO_POSTSYNAPSE_ASSEMBLY	2.30452e-15	2.92144e-11	17
GO_LOCOMOTION	6.88344e-15	8.72545e-11	176
GO_DENDRITE_DEVELOPMENT	9.0137e-15	1.14249e-10	47
REACTOME_PROTEIN_PROTEIN_INTERACTIONS_AT_SYNAPSES	1.07679e-14	1.36472e-10	27
GO_POSITIVE_REGULATION_OF_MULTICELLULAR_ORGANISMAL_PROCESS	1.46124e-14	1.85183e-10	170
GO_GLUTAMATERGIC_SYNAPSE	3.28696e-14	4.16523e-10	58
GO_REGULATION_OF_CELL_MORPHOGENESIS	6.67629e-14	8.45953e-10	70
GO_POSTSYNAPTIC_SPECIALIZATION_ASSEMBLY	1.98752e-13	2.51819e-09	13
GO_POSTSYNAPTIC_SPECIALIZATION_ORGANIZATION	3.85899e-13	4.88895e-09	16
GO_NEURON_PROJECTION_ARBORIZATION	5.18605e-13	6.56968e-09	13
REACTOME_NEUREXINS_AND_NEUROLIGINS	7.56221e-13	9.57905e-09	20
GO_REGULATION_OF_CELL_MORPHOGENESIS_INVOLVED_IN_DIFFERENTIATION	8.64566e-13	1.09506e-08	50
GO_PRESYNAPTIC_ACTIVE_ZONE_CYTOPLASMIC_COMPONENT	1.20793e-12	1.52984e-08	11
GO_PLASMA_MEMBRANE_REGION	1.42081e-12	1.79931e-08	124
GO_POSITIVE_REGULATION_OF_CELL_DIFFERENTIATION	1.50712e-12	1.90847e-08	106
GO_REGULATION_OF_AXONOGENESIS	1.52501e-12	1.93097e-08	37
GO_NEURON_PROJECTION_GUIDANCE	2.30363e-12	2.91663e-08	47
GO_SYNAPTIC_MEMBRANE_ADHESION	2.5572e-12	3.23741e-08	14
GO_REGULATION_OF_ANATOMICAL_STRUCTURE_MORPHOGENESIS	5.80878e-12	7.35334e-08	112
GO_BEHAVIOR	7.54907e-12	9.55562e-08	75
GO_DENDRITE_MORPHOGENESIS	7.6862e-12	9.72842e-08	31
GO_POSTSYNAPSE	1.00772e-11	1.27537e-07	77
GO_EXCITATORY_SYNAPSE_ASSEMBLY	1.26966e-11	1.60675e-07	13
GO_MAINTENANCE_OF_SYNAPSE_STRUCTURE	1.64826e-11	2.08571e-07	10
GO_STARTLE_RESPONSE	2.50221e-11	3.16605e-07	13
GO_CELL_MOTILITY	2.58386e-11	3.2691e-07	148
GO_AXON	2.77876e-11	3.5154e-07	75
GO_REGULATION_OF_PRESYNAPSE_ORGANIZATION	3.12999e-11	3.95944e-07	14
GO_KINASE_ACTIVITY	3.6957e-11	4.67469e-07	86
GO_NEURON_CELL_CELL_ADHESION	5.0087e-11	6.335e-07	10
GO_CELL_SURFACE_RECEPTOR_SIGNALING_PATHWAY_INVOLVED_IN_CELL_CELL_SIGNALING	6.5482e-11	8.28151e-07	74
GO_SYNAPTIC_MEMBRANE	8.18076e-11	1.03454e-06	59
GO_NEURON_TO_NEURON_SYNAPSE	8.80514e-11	1.11341e-06	52
GO_EXCITATORY_SYNAPSE	1.07842e-10	1.36355e-06	17
GO_REGULATION_OF_INTRACELLULAR_SIGNAL_TRANSDUCTION	2.23509e-10	2.82583e-06	160
GO_PRESYNAPSE_ORGANIZATION	2.27803e-10	2.87988e-06	16
GO_LOCOMOTION_INVOLVED_IN_LOCOMOTORY_BEHAVIOR	2.42956e-10	3.0712e-06	8
GO_SYNAPTIC_TRANSMISSION_GLUTAMATERGIC	2.76586e-10	3.49604e-06	24
GO_VASCULAR_ASSOCIATED_SMOOTH_MUSCLE_CELL_MIGRATION	3.14158e-10	3.97064e-06	11
GO_SMALL_GTPASE_MEDIATED_SIGNAL_TRANSDUCTION	5.5678e-10	7.03658e-06	68
GO_NEGATIVE_REGULATION_OF_SYNAPSE_ORGANIZATION	6.23627e-10	7.88078e-06	11
GO_PREPULSE_INHIBITION	6.26389e-10	7.91505e-06	9
GO_CHEMICAL_SYNAPTIC_TRANSMISSION_POSTSYNAPTIC	6.58893e-10	8.32511e-06	24
GO_NEGATIVE_CHEMOTAXIS	7.0556e-10	8.91405e-06	15
GO_HINDBRAIN_RADIAL_GLIA_GUIDED_CELL_MIGRATION	7.58555e-10	9.58282e-06	7
GO_POSTSYNAPTIC_DENSITY_PROTEIN_95_CLUSTERING	7.58555e-10	9.58282e-06	7
GO_REGULATION_OF_SYNAPTIC_VESICLE_CLUSTERING	7.58555e-10	9.58282e-06	7
GO_LOCOMOTORY_BEHAVIOR	7.79609e-10	9.84646e-06	34
GO_REGULATION_OF_CELLULAR_COMPONENT_BIOGENESIS	8.2045e-10	1.03615e-05	95
GO_REGULATION_OF_POSTSYNAPTIC_MEMBRANE_POTENTIAL	8.8033e-10	1.11168e-05	28
GO_PRESYNAPTIC_ACTIVE_ZONE	9.92348e-10	1.25304e-05	19
GO_REGULATION_OF_CELLULAR_COMPONENT_MOVEMENT	1.04133e-09	1.31479e-05	100
GO_NEGATIVE_REGULATION_OF_DEVELOPMENTAL_PROCESS	1.22759e-09	1.54983e-05	95
GO_POSITIVE_REGULATION_OF_NEURON_DIFFERENTIATION	1.56699e-09	1.97817e-05	50
GO_SYNAPTIC_VESICLE_CLUSTERING	1.58689e-09	2.00313e-05	9
GO_AXON_CHOICE_POINT_RECOGNITION	1.60487e-09	2.02567e-05	6
GO_POSITIVE_REGULATION_OF_CELL_PROLIFERATION_IN_BONE_MARROW	1.60487e-09	2.02567e-05	6
GO_NEGATIVE_REGULATION_OF_CELL_MORPHOGENESIS_INVOLVED_IN_DIFFERENTIATION	1.87238e-09	2.36294e-05	22
GO_REGULATION_OF_NMDA_RECEPTOR_ACTIVITY	1.90292e-09	2.4013e-05	13
GO_MODULATION_OF_EXCITATORY_POSTSYNAPTIC_POTENTIAL	2.18634e-09	2.75873e-05	14
GO_REGULATION_OF_GTPASE_ACTIVITY	2.38229e-09	3.00573e-05	58
GO_POSTSYNAPTIC_MEMBRANE	2.82187e-09	3.56007e-05	46
GO_REGULATION_OF_POSTSYNAPTIC_SPECIALIZATION_ASSEMBLY	2.85313e-09	3.59922e-05	8
GO_NEGATIVE_REGULATION_OF_NERVOUS_SYSTEM_DEVELOPMENT	3.26824e-09	4.12256e-05	43
GO_NEGATIVE_REGULATION_OF_CELL_DEVELOPMENT	3.41183e-09	4.30334e-05	45
GO_NEGATIVE_REGULATION_OF_RESPONSE_TO_STIMULUS	3.41192e-09	4.30334e-05	142
GO_ASYMMETRIC_STEM_CELL_DIVISION	3.60686e-09	4.54861e-05	7
GO_TRANSFERASE_ACTIVITY_TRANSFERRING_PHOSPHORUS_CONTAINING_GROUPS	3.64629e-09	4.59797e-05	93
GO_REGULATION_OF_HYDROLASE_ACTIVITY	5.2905e-09	6.67079e-05	117
GO_RHO_GTPASE_BINDING	5.71636e-09	7.20719e-05	30
GO_PLATELET_ACTIVATION	6.28541e-09	7.92402e-05	28
GO_POSITIVE_REGULATION_OF_MOLECULAR_FUNCTION	6.47295e-09	8.1598e-05	151
GO_GABA_ERGIC_SYNAPSE	6.65942e-09	8.39421e-05	18
GO_RECEPTOR_CLUSTERING	6.84212e-09	8.62381e-05	16
GO_CELL_MIGRATION_IN_HINDBRAIN	7.59315e-09	9.56965e-05	8
GO_VOCALIZATION_BEHAVIOR	7.8267e-09	9.8632e-05	9
GO_POSTSYNAPSE_ORGANIZATION	8.12565e-09	0.000102391	29
KEGG_AXON_GUIDANCE	8.68545e-09	0.000109437	25
GO_ANCHORING_JUNCTION	9.08457e-09	0.000114457	85
GO_SMALL_GTPASE_BINDING	9.39752e-09	0.00011839	54
GO_HOMOPHILIC_CELL_ADHESION_VIA_PLASMA_MEMBRANE_ADHESION_MOLECULES	9.4003e-09	0.000118416	29
GO_CELL_CELL_SIGNALING	9.44616e-09	0.000118984	144
GO_MEMBRANE_BIOGENESIS	1.00358e-08	0.000126401	13
GO_ADENYL_NUCLEOTIDE_BINDING	1.02489e-08	0.000129075	134
GO_POSITIVE_REGULATION_OF_EXCITATORY_POSTSYNAPTIC_POTENTIAL	1.08248e-08	0.000136317	11
GO_CELL_PROLIFERATION_IN_BONE_MARROW	1.22186e-08	0.000153856	6
GO_TRANS_SYNAPTIC_SIGNALING_BY_TRANS_SYNAPTIC_COMPLEX	1.22186e-08	0.000153856	6
GO_NEGATIVE_REGULATION_OF_CELL_DIFFERENTIATION	1.23335e-08	0.000155278	74
GO_NMDA_SELECTIVE_GLUTAMATE_RECEPTOR_COMPLEX	1.25773e-08	0.000158335	7
GO_REGULATION_OF_CELL_ADHESION	1.29052e-08	0.00016245	73
Endoderm Differentiation WP2853	1.43411e-08	0.000180511	26
GO_POSTSYNAPTIC_MEMBRANE_ORGANIZATION	1.46529e-08	0.000184422	13
GO_PROTEIN_KINASE_ACTIVITY	1.46847e-08	0.000184807	66
GO_MAIN_AXON	1.55153e-08	0.000195244	17
GO_NEUROTRANSMITTER_RECEPTOR_COMPLEX	1.56449e-08	0.00019686	15
GO_REGULATION_OF_PLATELET_AGGREGATION	1.56983e-08	0.000197516	9
GO_NEGATIVE_REGULATION_OF_SMOOTH_MUSCLE_CONTRACTION	1.80433e-08	0.000227003	8
GO_NEUROBLAST_DIVISION	1.80433e-08	0.000227003	8
GO_REGULATION_OF_EXCITATORY_SYNAPSE_ASSEMBLY	1.80433e-08	0.000227003	8
GPCRs, Class B Secretin-like WP334	1.89401e-08	0.000238229	10
GO_POSTSYNAPTIC_SPECIALIZATION_MEMBRANE	2.0929e-08	0.000263224	22
GO_GLUTAMATE_RECEPTOR_SIGNALING_PATHWAY	2.26126e-08	0.000284376	21
GO_LOCALIZATION_WITHIN_MEMBRANE	2.89483e-08	0.000364025	20
GO_NEGATIVE_REGULATION_OF_VASCULAR_ASSOCIATED_SMOOTH_MUSCLE_CELL_MIGRATION	2.90351e-08	0.000365087	5
GO_ASYMMETRIC_GLUTAMATERGIC_EXCITATORY_SYNAPSE	2.90351e-08	0.000365087	5
GO_CELL_CORTEX_REGION	3.00621e-08	0.000377941	13
GO_METENCEPHALON_DEVELOPMENT	3.01485e-08	0.000378997	22
GO_CHEMOREPELLENT_ACTIVITY	3.21229e-08	0.000403785	10
GO_CELL_CELL_JUNCTION	3.29336e-08	0.000413943	57
GO_SECOND_MESSENGER_MEDIATED_SIGNALING	3.56545e-08	0.000448106	53
GO_NEGATIVE_REGULATION_OF_PLATELET_AGGREGATION	3.58845e-08	0.000450961	7
GO_NEGATIVE_REGULATION_OF_NEURON_PROJECTION_DEVELOPMENT	3.5997e-08	0.000452339	26
GO_REGULATION_OF_GLUTAMATE_RECEPTOR_SIGNALING_PATHWAY	3.61631e-08	0.00045439	16
GO_REGULATION_OF_POSTSYNAPTIC_DENSITY_ORGANIZATION	3.92015e-08	0.000492528	8
GO_NEGATIVE_REGULATION_OF_RESPONSE_TO_EXTERNAL_STIMULUS	4.1509e-08	0.000521477	46
GO_POSITIVE_REGULATION_OF_CELLULAR_COMPONENT_ORGANIZATION	4.1978e-08	0.000527327	110
GO_REGULATION_OF_NEURON_MIGRATION	4.23049e-08	0.000531392	13
GO_CYCLIC_NUCLEOTIDE_MEDIATED_SIGNALING	4.83372e-08	0.000607115	32
GO_POSITIVE_REGULATION_OF_SIGNALING	5.64024e-08	0.000708358	152
GO_POSITIVE_REGULATION_OF_CIRCADIAN_RHYTHM	7.91842e-08	0.000994395	8
GO_NEGATIVE_REGULATION_OF_MULTICELLULAR_ORGANISMAL_PROCESS	8.15505e-08	0.00102403	107
GO_FOREBRAIN_DEVELOPMENT	8.40175e-08	0.00105492	47
GO_CIRCULATORY_SYSTEM_DEVELOPMENT	9.0808e-08	0.00114009	98
GO_POSITIVE_REGULATION_OF_CELL_DEVELOPMENT	1.07491e-07	0.00134944	60
GO_DRUG_BINDING	1.14396e-07	0.00143601	142
GO_GTPASE_BINDING	1.18651e-07	0.00148931	59
GO_NEGATIVE_REGULATION_OF_CELL_PROJECTION_ORGANIZATION	1.19015e-07	0.00149375	28
REACTOME_MAPK_FAMILY_SIGNALING_CASCADES	1.24424e-07	0.00156152	39
REACTOME_NEURONAL_SYSTEM	1.38726e-07	0.00174087	49
GO_SYNAPTIC_SIGNALING	1.458e-07	0.0018295	74
GO_STRUCTURAL_CONSTITUENT_OF_SYNAPSE	1.50542e-07	0.00188885	8
GO_TAXIS	1.56655e-07	0.00196539	67
GO_ACTIN_BASED_CELL_PROJECTION	1.59563e-07	0.00200172	31
REACTOME_REGULATION_OF_COMMISSURAL_AXON_PATHFINDING_BY_SLIT_AND_ROBO	1.66013e-07	0.00208247	6
GO_CATION_CHANNEL_COMPLEX	1.69148e-07	0.00212163	32
GO_CELL_LEADING_EDGE	1.87416e-07	0.00235057	48
GO_NEGATIVE_REGULATION_OF_DENDRITIC_SPINE_MORPHOGENESIS	1.93616e-07	0.00242814	5
GO_OXO_ACID_LYASE_ACTIVITY	1.93616e-07	0.00242814	5
GO_ACTIVIN_RECEPTOR_BINDING	1.93616e-07	0.00242814	5
GO_CELLULAR_COMPONENT_MAINTENANCE	1.96785e-07	0.0024673	14
GO_AXOLEMMA	1.96923e-07	0.00246883	7
GO_DEVELOPMENTAL_CELL_GROWTH	2.10134e-07	0.00263423	32
GO_POSITIVE_REGULATION_OF_CELLULAR_COMPONENT_BIOGENESIS	2.14925e-07	0.00269408	57
GO_RIBONUCLEOTIDE_BINDING	2.23063e-07	0.00279588	151
GO_POSITIVE_REGULATION_OF_CELL_PROJECTION_ORGANIZATION	2.32553e-07	0.00291458	46
GO_REGULATION_OF_SMALL_GTPASE_MEDIATED_SIGNAL_TRANSDUCTION	2.49627e-07	0.00312833	42
GO_RECEPTOR_COMPLEX	2.73173e-07	0.00342313	47
GO_POSITIVE_REGULATION_OF_AXONOGENESIS	2.78284e-07	0.0034869	18
GO_NEUROMUSCULAR_PROCESS	3.12645e-07	0.00391713	20
GO_REGULATION_OF_RAS_PROTEIN_SIGNAL_TRANSDUCTION	3.28962e-07	0.00412123	33
Mesodermal Commitment Pathway WP2857	3.52506e-07	0.00441584	24
GO_NEGATIVE_REGULATION_OF_LOCOMOTION	3.52546e-07	0.004416	40
GO_REGULATION_OF_PROTEIN_MODIFICATION_PROCESS	3.54785e-07	0.00444369	148
GO_INTRINSIC_COMPONENT_OF_PLASMA_MEMBRANE	3.76005e-07	0.00470908	143
GO_POSITIVE_REGULATION_OF_NEURON_PROJECTION_DEVELOPMENT	3.90437e-07	0.00488944	37
GO_NEGATIVE_REGULATION_OF_HOMOTYPIC_CELL_CELL_ADHESION	4.01358e-07	0.0050258	7
GO_DENDRITIC_SHAFT	4.13626e-07	0.00517901	11
GO_SPANNING_COMPONENT_OF_MEMBRANE	4.34525e-07	0.00544026	6
GO_OLFACTORY_LOBE_DEVELOPMENT	4.481e-07	0.00560976	10
GO_CYTOPLASMIC_REGION	4.91072e-07	0.00614724	33
REACTOME_REELIN_SIGNALLING_PATHWAY	5.24847e-07	0.00656951	4
GO_NEGATIVE_REGULATION_OF_APOPTOTIC_PROCESS_IN_BONE_MARROW_CELL	5.24847e-07	0.00656951	4
GO_TERMINAL_BUTTON_ORGANIZATION	5.24847e-07	0.00656951	4
GO_POSITIVE_REGULATION_OF_HEART_INDUCTION	5.24847e-07	0.00656951	4
GO_TRANSFERASE_ACTIVITY_TRANSFERRING_ACYL_GROUPS_ACYL_GROUPS_CONVERTED_INTO_ALKYL_ON_TRANSFER	5.24847e-07	0.00656951	4
GO_NEUROLIGIN_FAMILY_PROTEIN_BINDING	5.24847e-07	0.00656951	4
GO_PROTEIN_LOCALIZATION_TO_SYNAPSE	5.31714e-07	0.00665228	17
GO_DEVELOPMENTAL_GROWTH_INVOLVED_IN_MORPHOGENESIS	5.93776e-07	0.00742814	32
GO_PEPTIDYL_AMINO_ACID_MODIFICATION	5.96985e-07	0.00746768	108
GO_REGULATION_OF_EXTENT_OF_CELL_GROWTH	5.97913e-07	0.00747869	20
GO_REGULATION_OF_HOMOTYPIC_CELL_CELL_ADHESION	6.31155e-07	0.00789385	9
GO_IONOTROPIC_GLUTAMATE_RECEPTOR_SIGNALING_PATHWAY	6.31155e-07	0.00789385	9
GO_CYTOSKELETON_ORGANIZATION	6.56912e-07	0.00821468	114
GO_FILOPODIUM_ASSEMBLY	6.77098e-07	0.00846643	14
GO_AMPA_GLUTAMATE_RECEPTOR_CLUSTERING	7.3781e-07	0.00922484	5
GO_ADULT_BEHAVIOR	7.63161e-07	0.00954104	23
REACTOME_SEMA3A_PAK_DEPENDENT_AXON_REPULSION	7.63514e-07	0.00954469	7
GO_NEGATIVE_REGULATION_OF_DENDRITE_MORPHOGENESIS	7.63514e-07	0.00954469	7
GO_VESICLE_MEDIATED_TRANSPORT_IN_SYNAPSE	7.75468e-07	0.00969258	30
GO_HINDBRAIN_DEVELOPMENT	7.80337e-07	0.00975265	24
REACTOME_UNBLOCKING_OF_NMDA_RECEPTORS_GLUTAMATE_BINDING_AND_ACTIVATION	7.81846e-07	0.00977073	8
GO_NEGATIVE_REGULATION_OF_CELLULAR_COMPONENT_ORGANIZATION	7.99915e-07	0.00999574	68
GO_HETEROPHILIC_CELL_CELL_ADHESION_VIA_PLASMA_MEMBRANE_CELL_ADHESION_MOLECULES	8.18268e-07	0.0102243	12
GO_AXON_EXTENSION	9.01525e-07	0.0112637	21
GO_EPHRIN_RECEPTOR_SIGNALING_PATHWAY	9.2692e-07	0.01158	17
GO_PROTEIN_PHOSPHORYLATION	9.41714e-07	0.0117639	154
GO_RHO_GUANYL_NUCLEOTIDE_EXCHANGE_FACTOR_ACTIVITY	1.01629e-06	0.0126944	16
REACTOME_CA2_PATHWAY	1.06681e-06	0.0133245	14
GO_PEPTIDYL_TYROSINE_MODIFICATION	1.13755e-06	0.0142068	43
GO_REGULATION_OF_PHOSPHORUS_METABOLIC_PROCESS	1.15188e-06	0.0143846	142
Ras Signaling WP4223	1.16934e-06	0.0146016	27
GO_GTPASE_REGULATOR_ACTIVITY	1.21442e-06	0.0151632	37
GO_MUSCLE_CELL_DIFFERENTIATION	1.21999e-06	0.0152316	41
Cardiac Hypertrophic Response WP2795	1.2563e-06	0.0156836	13
BIOCARTA_PDZS_PATHWAY	1.37181e-06	0.0171243	7
GO_SENSORY_PERCEPTION_OF_MECHANICAL_STIMULUS	1.42651e-06	0.0178058	25
GO_NEGATIVE_REGULATION_OF_NEURON_DIFFERENTIATION	1.42826e-06	0.0178261	30
GO_STEM_CELL_DIVISION	1.43435e-06	0.0179007	11
GO_HINDBRAIN_MORPHOGENESIS	1.43435e-06	0.0179007	11
Pathways Regulating Hippo Signaling WP4540	1.59489e-06	0.019901	18
GO_REGULATION_OF_NEUROTRANSMITTER_RECEPTOR_ACTIVITY	1.94324e-06	0.0242458	15
REACTOME_LONG_TERM_POTENTIATION	1.96464e-06	0.0245109	8
GO_SCAFFOLD_PROTEIN_BINDING	2.00078e-06	0.0249597	13
GO_NEGATIVE_REGULATION_OF_DENDRITE_DEVELOPMENT	2.04239e-06	0.0254768	9
Serotonin and anxiety-related events WP3944	2.04716e-06	0.0255342	6
GO_NEUREXIN_FAMILY_PROTEIN_BINDING	2.04716e-06	0.0255342	6
GO_POSITIVE_REGULATION_OF_CATALYTIC_ACTIVITY	2.05074e-06	0.0255747	117
GO_REGULATION_OF_SYSTEM_PROCESS	2.09253e-06	0.0260938	59
REACTOME_ROBO_RECEPTORS_BIND_AKAP5	2.10877e-06	0.0262943	5
GO_AXON_GUIDANCE_RECEPTOR_ACTIVITY	2.10877e-06	0.0262943	5
GO_POSTSYNAPTIC_DENSITY_MEMBRANE	2.12756e-06	0.0265243	16
GO_MOLECULAR_ADAPTOR_ACTIVITY	2.40409e-06	0.0299694	35
GO_NEGATIVE_REGULATION_OF_DEPHOSPHORYLATION	2.44685e-06	0.0305	19
GO_MULTI_ORGANISM_BEHAVIOR	2.49629e-06	0.0311137	14
GO_LEADING_EDGE_MEMBRANE	2.53315e-06	0.0315706	25
GO_TRANSPORTER_COMPLEX	2.59175e-06	0.0322984	39
GO_NEGATIVE_REGULATION_OF_MUSCLE_CONTRACTION	2.98857e-06	0.0372406	8
GO_SOMATIC_STEM_CELL_DIVISION	2.98857e-06	0.0372406	8
GO_APOPTOTIC_PROCESS_IN_BONE_MARROW_CELL	3.00391e-06	0.0374257	4
GO_REGULATION_OF_HEART_INDUCTION	3.00391e-06	0.0374257	4
GO_REGULATION_OF_MESENCHYMAL_STEM_CELL_DIFFERENTIATION	3.00391e-06	0.0374257	4
GO_CYTOSKELETON_OF_PRESYNAPTIC_ACTIVE_ZONE	3.00391e-06	0.0374257	4
GO_EXTRINSIC_COMPONENT_OF_PRESYNAPTIC_MEMBRANE	3.00391e-06	0.0374257	4
GO_CORECEPTOR_ACTIVITY_INVOLVED_IN_WNT_SIGNALING_PATHWAY_PLANAR_CELL_POLARITY_PATHWAY	3.00391e-06	0.0374257	4
GO_REGULATION_OF_TRANS_SYNAPTIC_SIGNALING	3.06439e-06	0.0381608	48
GO_PROTEIN_SERINE_THREONINE_KINASE_ACTIVITY	3.61744e-06	0.0450443	47
GO_NEGATIVE_REGULATION_OF_PLATELET_ACTIVATION	3.85931e-06	0.0480522	7
GO_PARASYMPATHETIC_NERVOUS_SYSTEM_DEVELOPMENT	3.85931e-06	0.0480522	7
GO_IONOTROPIC_GLUTAMATE_RECEPTOR_ACTIVITY	3.85931e-06	0.0480522	7

## Sheet: d14
Gene Set	p.value	FDR	Num
GO_TRANS_SYNAPTIC_SIGNALING_BY_TRANS_SYNAPTIC_COMPLEX	1.90469e-07	0.00242201	2
GO_EXCITATORY_SYNAPSE	1.14222e-06	0.0145234	3
GO_POSITIVE_REGULATION_OF_RUFFLE_ASSEMBLY	1.53617e-06	0.0195309	2
GO_DENDRITE_SELF_AVOIDANCE	1.88868e-06	0.0240108	2
GO_FILOPODIUM_TIP	2.29098e-06	0.0291229	2
GO_PARASYMPATHETIC_NERVOUS_SYSTEM_DEVELOPMENT	3.25776e-06	0.0414094	2

## Sheet: d28
Gene Set	p.value	FDR	Num
GO_NEURON_DEVELOPMENT	6.42957e-57	8.16105e-53	217
GO_CELL_PART_MORPHOGENESIS	7.34066e-57	9.31677e-53	167
GO_CELL_MORPHOGENESIS_INVOLVED_IN_NEURON_DIFFERENTIATION	5.12065e-56	6.49862e-52	153
GO_CELLULAR_COMPONENT_MORPHOGENESIS	8.50805e-53	1.07967e-48	214
GO_NEUROGENESIS	8.29623e-52	1.05271e-47	261
GO_NEURON_PROJECTION	4.14678e-51	5.26144e-47	230
GO_NEURON_DIFFERENTIATION	8.37718e-50	1.06281e-45	232
GO_CELL_PROJECTION_ORGANIZATION	7.0512e-47	8.94515e-43	244
KEGG_AXON_GUIDANCE	2.59187e-46	3.28779e-42	66
GO_CELL_MORPHOGENESIS_INVOLVED_IN_DIFFERENTIATION	6.85876e-46	8.69965e-42	159
GO_AXON_DEVELOPMENT	1.39338e-43	1.76722e-39	127
GO_REGULATION_OF_CELL_PROJECTION_ORGANIZATION	2.23036e-43	2.82855e-39	146
GO_NEURON_PROJECTION_GUIDANCE	1.47715e-41	1.87317e-37	90
GO_REGULATION_OF_NEURON_PROJECTION_DEVELOPMENT	4.65374e-40	5.90095e-36	119
GO_SYNAPSE	8.85695e-40	1.12297e-35	211
GO_REGULATION_OF_NERVOUS_SYSTEM_DEVELOPMENT	1.11659e-38	1.41562e-34	166
GO_POSTSYNAPSE	1.55257e-38	1.9682e-34	133
GO_SYNAPSE_ORGANIZATION	1.76796e-36	2.24106e-32	103
GO_BIOLOGICAL_ADHESION	1.23375e-35	1.56377e-31	210
GO_REGULATION_OF_NEURON_DIFFERENTIATION	2.15841e-35	2.73557e-31	131
GO_LOCOMOTION	1.23387e-33	1.56368e-29	242
GO_AXON	1.38783e-33	1.75866e-29	124
GO_REGULATION_OF_CELL_MORPHOGENESIS	1.41946e-33	1.7986e-29	109
GO_GLUTAMATERGIC_SYNAPSE	4.81514e-33	6.10078e-29	91
GO_POSTSYNAPTIC_MEMBRANE	1.16847e-32	1.48034e-28	87
GO_SYNAPTIC_MEMBRANE	1.12402e-31	1.42391e-27	100
GO_NEURON_TO_NEURON_SYNAPSE	3.16269e-30	4.00619e-26	88
GO_REGULATION_OF_CELL_DEVELOPMENT	4.41847e-30	5.59644e-26	152
GO_SYNAPSE_ASSEMBLY	7.61483e-30	9.64419e-26	60
GO_NEGATIVE_CHEMOTAXIS	1.65981e-29	2.10198e-25	31
GO_REGULATION_OF_SYNAPSE_STRUCTURE_OR_ACTIVITY	3.28244e-29	4.15656e-25	68
REACTOME_NERVOUS_SYSTEM_DEVELOPMENT	4.90951e-29	6.21642e-25	113
GO_REGULATION_OF_CELL_MORPHOGENESIS_INVOLVED_IN_DIFFERENTIATION	6.68032e-29	8.45795e-25	78
GO_CENTRAL_NERVOUS_SYSTEM_DEVELOPMENT	1.1674e-27	1.47793e-23	153
GO_TAXIS	5.03656e-27	6.37578e-23	116
GO_DENDRITE_DEVELOPMENT	6.3246e-27	8.00568e-23	67
REACTOME_NEURONAL_SYSTEM	5.46346e-26	6.91511e-22	88
GO_CELL_MOTILITY	1.31055e-25	1.65864e-21	203
GO_PLASMA_MEMBRANE_REGION	1.77317e-25	2.24395e-21	168
GO_DEVELOPMENTAL_GROWTH	2.03928e-25	2.58051e-21	114
GO_REGULATION_OF_AXONOGENESIS	4.02482e-25	5.0926e-21	56
GO_DEVELOPMENTAL_CELL_GROWTH	1.30406e-24	1.6499e-20	61
GO_DEVELOPMENTAL_GROWTH_INVOLVED_IN_MORPHOGENESIS	2.9633e-24	3.74887e-20	62
GO_INTRINSIC_COMPONENT_OF_PLASMA_MEMBRANE	7.03715e-24	8.902e-20	213
GO_CELL_CELL_SIGNALING	2.79068e-23	3.52993e-19	204
GO_HEAD_DEVELOPMENT	5.91296e-23	7.47871e-19	122
GO_DENDRITIC_TREE	1.10938e-22	1.40303e-18	104
REACTOME_NETRIN_1_SIGNALING	1.37755e-22	1.74205e-18	28
GO_CELL_CELL_ADHESION	1.51764e-22	1.91905e-18	128
GO_CELL_CELL_ADHESION_VIA_PLASMA_MEMBRANE_ADHESION_MOLECULES	2.83307e-22	3.58213e-18	65
GO_POSTSYNAPTIC_DENSITY_MEMBRANE	3.12509e-22	3.95105e-18	35
GO_POSTSYNAPTIC_SPECIALIZATION_MEMBRANE	3.26796e-22	4.13135e-18	40
GO_REGULATION_OF_ANATOMICAL_STRUCTURE_MORPHOGENESIS	3.4777e-22	4.39616e-18	148
GO_POSITIVE_REGULATION_OF_NERVOUS_SYSTEM_DEVELOPMENT	4.64947e-22	5.87693e-18	96
GO_NEURON_MIGRATION	1.56343e-21	1.97601e-17	48
GO_DENDRITE_MORPHOGENESIS	2.01763e-21	2.54988e-17	45
GO_NEGATIVE_REGULATION_OF_LOCOMOTION	3.28054e-21	4.14562e-17	69
GO_CATION_CHANNEL_COMPLEX	5.54849e-21	7.01107e-17	56
GO_REGULATION_OF_SYNAPSE_ASSEMBLY	8.57929e-21	1.08399e-16	38
GO_FOREBRAIN_DEVELOPMENT	1.05766e-20	1.33625e-16	76
GO_REGULATION_OF_CELLULAR_COMPONENT_MOVEMENT	1.26547e-20	1.59867e-16	138
GO_SOMATODENDRITIC_COMPARTMENT	1.43096e-20	1.80759e-16	123
GO_SYNAPTIC_SIGNALING	1.74165e-20	2.19988e-16	113
GO_REGULATION_OF_CELL_DIFFERENTIATION	3.41942e-20	4.31873e-16	206
GO_POSITIVE_REGULATION_OF_CELL_PROJECTION_ORGANIZATION	5.03737e-20	6.3617e-16	75
GO_AXON_EXTENSION	6.56518e-20	8.29051e-16	40
GO_NEURON_PROJECTION_EXTENSION	7.94175e-20	1.00281e-15	47
GO_TRANSPORTER_COMPLEX	1.5573e-19	1.96625e-15	68
GO_RETINAL_GANGLION_CELL_AXON_GUIDANCE	1.86013e-19	2.34841e-15	17
GO_POSITIVE_REGULATION_OF_DEVELOPMENTAL_PROCESS	2.29779e-19	2.90073e-15	167
GO_POSTSYNAPSE_ORGANIZATION	2.89781e-19	3.6579e-15	46
GO_NEGATIVE_REGULATION_OF_NERVOUS_SYSTEM_DEVELOPMENT	2.98407e-19	3.76649e-15	64
GO_GROWTH	3.85146e-19	4.86093e-15	132
GO_MAIN_AXON	4.71374e-19	5.94874e-15	29
GO_REGULATION_OF_TRANS_SYNAPTIC_SIGNALING	6.90499e-19	8.71341e-15	80
GO_CENTRAL_NERVOUS_SYSTEM_NEURON_DEVELOPMENT	7.86384e-19	9.92259e-15	31
GO_CELL_JUNCTION	9.43984e-19	1.19103e-14	163
GO_PLASMA_MEMBRANE_PROTEIN_COMPLEX	1.44144e-18	1.81852e-14	92
GO_REGULATION_OF_DENDRITE_DEVELOPMENT	1.53864e-18	1.94099e-14	43
GO_INTRINSIC_COMPONENT_OF_SYNAPTIC_MEMBRANE	2.33665e-18	2.94745e-14	45
GO_ACTIN_FILAMENT_BASED_PROCESS	3.68405e-18	4.6467e-14	110
GO_NEURON_PROJECTION_EXTENSION_INVOLVED_IN_NEURON_PROJECTION_GUIDANCE	3.83148e-18	4.83226e-14	21
GO_TELENCEPHALON_DEVELOPMENT	3.90577e-18	4.92556e-14	56
REACTOME_PROTEIN_PROTEIN_INTERACTIONS_AT_SYNAPSES	3.94434e-18	4.97381e-14	32
GO_FEMALE_SEX_DIFFERENTIATION	4.04592e-18	5.1015e-14	37
GO_NEURON_RECOGNITION	7.90319e-18	9.96434e-14	24
GO_REGULATION_OF_TRANSPORT	8.13624e-18	1.02574e-13	203
GO_NEGATIVE_REGULATION_OF_AXONOGENESIS	9.47862e-18	1.19487e-13	28
GO_CALCIUM_ION_BINDING	9.4818e-18	1.19518e-13	104
Ectoderm Differentiation WP2858	1.05175e-17	1.32563e-13	40
REACTOME_DEVELOPMENTAL_BIOLOGY	1.17776e-17	1.48434e-13	139
GO_POSITIVE_REGULATION_OF_CELL_DEVELOPMENT	1.69432e-17	2.13519e-13	88
GO_OVULATION_CYCLE_PROCESS	1.82821e-17	2.30373e-13	23
GO_POSITIVE_REGULATION_OF_NEURON_PROJECTION_DEVELOPMENT	2.14724e-17	2.70553e-13	59
GO_POSITIVE_REGULATION_OF_CELL_DIFFERENTIATION	3.46013e-17	4.35941e-13	127
GO_POSITIVE_REGULATION_OF_MULTICELLULAR_ORGANISMAL_PROCESS	3.97624e-17	5.00927e-13	193
GO_INTRINSIC_COMPONENT_OF_POSTSYNAPTIC_SPECIALIZATION_MEMBRANE	5.45575e-17	6.87261e-13	29
GO_CELL_GROWTH	6.1515e-17	7.74843e-13	79
GO_REGULATION_OF_POSTSYNAPSE_ORGANIZATION	6.37424e-17	8.02835e-13	33
GO_NEGATIVE_REGULATION_OF_CELL_MORPHOGENESIS_INVOLVED_IN_DIFFERENTIATION	1.25345e-16	1.57859e-12	32
GO_NEGATIVE_REGULATION_OF_CELL_PROJECTION_ORGANIZATION	1.26165e-16	1.58879e-12	44
GO_DEVELOPMENT_OF_PRIMARY_FEMALE_SEXUAL_CHARACTERISTICS	1.27703e-16	1.60804e-12	33
GO_INTRINSIC_COMPONENT_OF_POSTSYNAPTIC_DENSITY_MEMBRANE	1.55705e-16	1.96049e-12	24
GO_NEGATIVE_REGULATION_OF_CELL_MOTILITY	1.6676e-16	2.09951e-12	56
GO_AXONAL_FASCICULATION	1.92737e-16	2.42636e-12	16
GO_REGULATION_OF_EXTENT_OF_CELL_GROWTH	2.38418e-16	3.00121e-12	34
GO_REGULATION_OF_DEVELOPMENTAL_GROWTH	3.49107e-16	4.39421e-12	62
GO_POSITIVE_REGULATION_OF_NEURON_DIFFERENTIATION	3.50218e-16	4.40784e-12	67
GO_OUTFLOW_TRACT_SEPTUM_MORPHOGENESIS	4.58079e-16	5.76492e-12	17
GO_PRESYNAPSE_ORGANIZATION	5.43778e-16	6.84291e-12	22
GO_CARDIAC_SEPTUM_MORPHOGENESIS	6.3448e-16	7.98366e-12	27
GO_NEGATIVE_REGULATION_OF_NEURON_PROJECTION_DEVELOPMENT	7.6506e-16	9.62599e-12	39
GO_REGULATION_OF_MEMBRANE_POTENTIAL	9.61289e-16	1.2094e-11	72
GO_RECEPTOR_COMPLEX	1.05264e-15	1.32422e-11	69
GO_REGULATION_OF_ION_TRANSMEMBRANE_TRANSPORT	1.07395e-15	1.35092e-11	77
GO_NEURON_CELL_CELL_ADHESION	1.25885e-15	1.58338e-11	13
GO_INTRINSIC_COMPONENT_OF_POSTSYNAPTIC_MEMBRANE	1.30879e-15	1.64607e-11	35
REACTOME_TRANSMISSION_ACROSS_CHEMICAL_SYNAPSES	2.44761e-15	3.07811e-11	54
GO_REGULATION_OF_GTPASE_ACTIVITY	5.87462e-15	7.38733e-11	75
GO_BEHAVIOR	6.02336e-15	7.57378e-11	88
GO_NEGATIVE_REGULATION_OF_SYNAPSE_ORGANIZATION	7.19874e-15	9.05097e-11	15
GO_SITE_OF_POLARIZED_GROWTH	1.04251e-14	1.31065e-10	42
GO_OVULATION_CYCLE	1.12446e-14	1.41355e-10	25
GO_NEGATIVE_REGULATION_OF_NEURON_DIFFERENTIATION	3.86035e-14	4.85246e-10	46
GO_ION_TRANSMEMBRANE_TRANSPORT	3.90453e-14	4.9076e-10	135
GO_REGULATION_OF_TRANSMEMBRANE_TRANSPORT	4.18136e-14	5.25514e-10	82
GO_REGULATION_OF_ION_TRANSPORT	4.47859e-14	5.62824e-10	94
GO_CALCIUM_CHANNEL_COMPLEX	4.70997e-14	5.91855e-10	24
GO_NEGATIVE_REGULATION_OF_DEVELOPMENTAL_GROWTH	5.03406e-14	6.32529e-10	30
GO_COGNITION	5.31302e-14	6.67528e-10	55
GO_FOREBRAIN_NEURON_DEVELOPMENT	5.32718e-14	6.69253e-10	15
GO_CELL_SURFACE_RECEPTOR_SIGNALING_PATHWAY_INVOLVED_IN_CELL_CELL_SIGNALING	7.37834e-14	9.26867e-10	87
GO_NEURON_SPINE	1.23028e-13	1.54535e-09	39
GO_NEGATIVE_REGULATION_OF_CELL_DEVELOPMENT	1.48519e-13	1.8654e-09	57
REACTOME_LONG_TERM_POTENTIATION	2.21384e-13	2.78036e-09	14
GO_AXOLEMMA	2.52694e-13	3.17333e-09	11
GO_DISTAL_AXON	2.54917e-13	3.201e-09	53
GO_CATION_TRANSMEMBRANE_TRANSPORT	3.47914e-13	4.3684e-09	108
GO_CENTRAL_NERVOUS_SYSTEM_NEURON_DIFFERENTIATION	4.3059e-13	5.40606e-09	40
GO_POSITIVE_REGULATION_OF_SYNAPSE_ASSEMBLY	4.34174e-13	5.45062e-09	23
GO_REGULATION_OF_CATION_TRANSMEMBRANE_TRANSPORT	5.02358e-13	6.3061e-09	57
GO_METAL_ION_TRANSPORT	5.69727e-13	7.15121e-09	110
GO_OLFACTORY_BULB_INTERNEURON_DIFFERENTIATION	5.73998e-13	7.20424e-09	10
GO_REGULATION_OF_CELL_SIZE	6.17134e-13	7.74503e-09	39
GO_ANIMAL_ORGAN_MORPHOGENESIS	6.49745e-13	8.15365e-09	125
REACTOME_ROLE_OF_SECOND_MESSENGERS_IN_NETRIN_1_SIGNALING	8.22728e-13	1.03236e-08	9
GO_MIRNA_CATABOLIC_PROCESS	8.22728e-13	1.03236e-08	9
GO_EPHRIN_RECEPTOR_SIGNALING_PATHWAY	8.98143e-13	1.12681e-08	26
GO_NEURAL_CREST_CELL_DIFFERENTIATION	8.98143e-13	1.12681e-08	26
GO_POSITIVE_REGULATION_OF_CELL_MORPHOGENESIS_INVOLVED_IN_DIFFERENTIATION	9.5248e-13	1.19479e-08	36
Arrhythmogenic Right Ventricular Cardiomyopathy WP2118	9.72416e-13	1.2197e-08	24
KEGG_ARRHYTHMOGENIC_RIGHT_VENTRICULAR_CARDIOMYOPATHY_ARVC	9.72416e-13	1.2197e-08	24
GO_FOREBRAIN_GENERATION_OF_NEURONS	1.21168e-12	1.51957e-08	22
GO_CATION_TRANSPORT	1.22282e-12	1.53341e-08	132
GO_GLUTAMATE_RECEPTOR_SIGNALING_PATHWAY	1.23864e-12	1.55313e-08	28
GO_CHEMOREPELLENT_ACTIVITY	1.31119e-12	1.64397e-08	14
GO_HOMOPHILIC_CELL_ADHESION_VIA_PLASMA_MEMBRANE_ADHESION_MOLECULES	1.52743e-12	1.91494e-08	37
GO_NEUROTRANSMITTER_RECEPTOR_COMPLEX	1.78695e-12	2.24012e-08	20
GO_MESENCHYME_DEVELOPMENT	2.08435e-12	2.61273e-08	49
GO_CARDIAC_SEPTUM_DEVELOPMENT	2.26946e-12	2.84454e-08	29
REACTOME_NON_INTEGRIN_MEMBRANE_ECM_INTERACTIONS	2.27347e-12	2.84934e-08	21
GO_CALCIUM_ION_TRANSMEMBRANE_TRANSPORT	2.56824e-12	3.21852e-08	55
GO_GABA_ERGIC_SYNAPSE	2.7283e-12	3.41884e-08	23
GO_CELL_RECOGNITION	2.81071e-12	3.52182e-08	34
GO_NEGATIVE_REGULATION_OF_CELL_GROWTH	4.05403e-12	5.07929e-08	38
GO_CYTOSKELETAL_PROTEIN_BINDING	4.09703e-12	5.13276e-08	115
REACTOME_NEUROTRANSMITTER_RECEPTORS_AND_POSTSYNAPTIC_SIGNAL_TRANSMISSION	4.41109e-12	5.52577e-08	41
GO_RESPONSE_TO_FOLLICLE_STIMULATING_HORMONE	4.49658e-12	5.63242e-08	11
GO_NEGATIVE_REGULATION_OF_CELLULAR_COMPONENT_ORGANIZATION	5.13046e-12	6.42591e-08	89
HALLMARK_UV_RESPONSE_DN	5.96226e-12	7.46714e-08	33
GO_STARTLE_RESPONSE	6.19528e-12	7.75835e-08	14
GO_NEGATIVE_REGULATION_OF_AXON_GUIDANCE	6.19528e-12	7.75835e-08	14
REACTOME_NEUREXINS_AND_NEUROLIGINS	6.32338e-12	7.9175e-08	20
GO_NEGATIVE_REGULATION_OF_CHEMOTAXIS	6.32338e-12	7.9175e-08	20
GO_EXCITATORY_SYNAPSE	7.59054e-12	9.5026e-08	19
GO_CEREBRAL_CORTEX_DEVELOPMENT	7.98003e-12	9.98941e-08	29
GO_CELLULAR_RESPONSE_TO_FOLLICLE_STIMULATING_HORMONE_STIMULUS	8.54306e-12	1.06933e-07	9
GO_NEGATIVE_REGULATION_OF_AXON_EXTENSION	8.57082e-12	1.07272e-07	17
GO_POSITIVE_REGULATION_OF_AXONOGENESIS	1.1254e-11	1.40844e-07	25
GO_NEGATIVE_REGULATION_OF_COLLATERAL_SPROUTING	1.3342e-11	1.66962e-07	8
GO_PALLIUM_DEVELOPMENT	1.48647e-11	1.86002e-07	36
REACTOME_DCC_MEDIATED_ATTRACTIVE_SIGNALING	1.55024e-11	1.93966e-07	10
GO_TRANSMEMBRANE_EPHRIN_RECEPTOR_ACTIVITY	1.55024e-11	1.93966e-07	10
GO_CELL_CELL_SIGNALING_BY_WNT	1.64954e-11	2.06358e-07	72
GO_FILOPODIUM	1.694e-11	2.11902e-07	27
GO_REGULATION_OF_GROWTH	1.84814e-11	2.31165e-07	85
GO_FOREBRAIN_CELL_MIGRATION	2.03608e-11	2.54652e-07	20
GO_GTPASE_REGULATOR_ACTIVITY	2.42713e-11	3.03537e-07	50
GO_POSITIVE_REGULATION_OF_CHONDROCYTE_DIFFERENTIATION	2.4428e-11	3.05473e-07	12
GO_NUCLEOSIDE_TRIPHOSPHATASE_REGULATOR_ACTIVITY	2.85104e-11	3.56494e-07	54
GO_ACTION_POTENTIAL	2.98806e-11	3.73597e-07	30
REACTOME_EPH_EPHRIN_SIGNALING	3.42942e-11	4.28746e-07	25
GO_REGULATION_OF_DENDRITE_MORPHOGENESIS	3.42942e-11	4.28746e-07	25
GO_TRANSMEMBRANE_RECEPTOR_PROTEIN_KINASE_ACTIVITY	3.6145e-11	4.51812e-07	23
GO_AXON_INITIAL_SEGMENT	4.08107e-11	5.10093e-07	11
GO_LEARNING	4.33082e-11	5.41266e-07	32
GO_REGULATION_OF_CATION_CHANNEL_ACTIVITY	4.361e-11	5.44995e-07	36
GO_FOREBRAIN_NEURON_DIFFERENTIATION	4.88273e-11	6.10146e-07	18
GO_CELL_ADHESION_MOLECULE_BINDING	4.91865e-11	6.14586e-07	68
GO_RECEPTOR_LOCALIZATION_TO_SYNAPSE	5.70383e-11	7.12637e-07	19
GO_INORGANIC_ION_TRANSMEMBRANE_TRANSPORT	6.88483e-11	8.60122e-07	100
REACTOME_EPH_EPHRIN_MEDIATED_REPULSION_OF_CELLS	7.33116e-11	9.15809e-07	18
GO_OLFACTORY_LOBE_DEVELOPMENT	8.4557e-11	1.0562e-06	14
GO_POSTSYNAPSE_ASSEMBLY	8.4557e-11	1.0562e-06	14
GO_REGULATION_OF_SMALL_GTPASE_MEDIATED_SIGNAL_TRANSDUCTION	8.80501e-11	1.09966e-06	53
GO_HETEROPHILIC_CELL_CELL_ADHESION_VIA_PLASMA_MEMBRANE_CELL_ADHESION_MOLECULES	8.8754e-11	1.10836e-06	17
GO_REGULATION_OF_CELLULAR_COMPONENT_BIOGENESIS	9.19679e-11	1.1484e-06	106
GO_CELL_CELL_JUNCTION	9.47442e-11	1.18298e-06	68
GO_EPHRIN_RECEPTOR_ACTIVITY	1.04493e-10	1.3046e-06	11
GO_IONOTROPIC_GLUTAMATE_RECEPTOR_ACTIVITY	1.04493e-10	1.3046e-06	11
Phosphodiesterases in neuronal function WP4222	1.08832e-10	1.35855e-06	18
GO_ANCHORING_JUNCTION	1.19413e-10	1.49052e-06	98
GO_CELL_BODY	1.19523e-10	1.49176e-06	75
GO_CARDIAC_CHAMBER_MORPHOGENESIS	1.20567e-10	1.50468e-06	29
GO_SEMAPHORIN_RECEPTOR_BINDING	1.22142e-10	1.52421e-06	12
GO_HEART_DEVELOPMENT	1.27536e-10	1.59139e-06	74
GO_SCHAFFER_COLLATERAL_CA1_SYNAPSE	1.5131e-10	1.88789e-06	23
GO_NEGATIVE_REGULATION_OF_GROWTH	1.60678e-10	2.00462e-06	42
GO_REGULATION_OF_WNT_SIGNALING_PATHWAY	1.62187e-10	2.02328e-06	55
GO_PRESYNAPSE	1.70607e-10	2.12815e-06	69
GO_REGULATION_OF_POSTSYNAPTIC_SPECIALIZATION_ASSEMBLY	1.97948e-10	2.46901e-06	9
GO_CIRCULATORY_SYSTEM_DEVELOPMENT	1.98148e-10	2.47131e-06	116
GO_SYNAPTIC_MEMBRANE_ADHESION	2.07476e-10	2.58743e-06	13
REACTOME_NETRIN_MEDIATED_REPULSION_SIGNALS	2.16199e-10	2.696e-06	7
GO_OBSERVATIONAL_LEARNING	2.16199e-10	2.696e-06	7
GO_ROUNDABOUT_BINDING	2.16199e-10	2.696e-06	7
GO_REGULATION_OF_AXON_GUIDANCE	2.44736e-10	3.05112e-06	16
GO_VOLTAGE_GATED_CALCIUM_CHANNEL_COMPLEX	2.44736e-10	3.05112e-06	16
GO_CENTRAL_NERVOUS_SYSTEM_PROJECTION_NEURON_AXONOGENESIS	2.5132e-10	3.1327e-06	12
GO_PROTEIN_LOCALIZATION_TO_CELL_PERIPHERY	2.58264e-10	3.21901e-06	51
REACTOME_RHO_GTPASE_CYCLE	3.46036e-10	4.31265e-06	30
REACTOME_EPHA_MEDIATED_GROWTH_CONE_COLLAPSE	3.78198e-10	4.71311e-06	13
GO_MULTICELLULAR_ORGANISMAL_SIGNALING	3.96548e-10	4.94138e-06	37
GO_REGULATION_OF_CELLULAR_COMPONENT_SIZE	4.22721e-10	5.2671e-06	54
GO_POSTSYNAPTIC_SPECIALIZATION_ORGANIZATION	4.37398e-10	5.44954e-06	14
GO_MESENCHYMAL_CELL_DIFFERENTIATION	4.77484e-10	5.94849e-06	38
GO_ACTIN_BASED_CELL_PROJECTION	4.77484e-10	5.94849e-06	38
GO_PRESYNAPTIC_MEMBRANE	4.88489e-10	6.08462e-06	32
GO_SYNAPTIC_TRANSMISSION_GLUTAMATERGIC	5.28146e-10	6.57806e-06	25
REACTOME_UNBLOCKING_OF_NMDA_RECEPTORS_GLUTAMATE_BINDING_AND_ACTIVATION	5.42434e-10	6.75547e-06	11
GO_POSTSYNAPTIC_SPECIALIZATION_ASSEMBLY	5.42434e-10	6.75547e-06	11
GO_CELL_LEADING_EDGE	5.51124e-10	6.86259e-06	58
GO_CARDIAC_MUSCLE_CELL_CONTRACTION	5.81847e-10	7.24457e-06	20
GO_MEMBRANE_PROTEIN_COMPLEX	5.83148e-10	7.26019e-06	123
REACTOME_DEFECTIVE_EXT2_CAUSES_EXOSTOSES_2	6.54062e-10	8.14242e-06	9
GO_REGULATION_OF_CALCIUM_ION_TRANSMEMBRANE_TRANSPORT	7.17282e-10	8.92873e-06	31
REACTOME_OPIOID_SIGNALLING	7.23228e-10	9.00202e-06	23
GO_CATION_CHANNEL_ACTIVITY	7.85169e-10	9.77221e-06	51
GO_IONOTROPIC_GLUTAMATE_RECEPTOR_SIGNALING_PATHWAY	9.31383e-10	1.15911e-05	12
GO_VENTRICULAR_SEPTUM_MORPHOGENESIS	1.04106e-09	1.29549e-05	15
GO_ION_TRANSPORT	1.05816e-09	1.31667e-05	162
GO_SECOND_MESSENGER_MEDIATED_SIGNALING	1.06348e-09	1.32318e-05	61
GO_VOCALIZATION_BEHAVIOR	1.07475e-09	1.3371e-05	10
GO_APOPTOTIC_PROCESS_INVOLVED_IN_DEVELOPMENT	1.1661e-09	1.45062e-05	14
GO_CYCLIC_NUCLEOTIDE_BINDING	1.1661e-09	1.45062e-05	14
GO_REGULATION_OF_ACTIN_FILAMENT_BASED_PROCESS	1.3161e-09	1.63697e-05	54
GO_GATED_CHANNEL_ACTIVITY	1.48979e-09	1.85285e-05	51
GO_GLUTAMATE_RECEPTOR_ACTIVITY	1.69407e-09	2.10675e-05	12
GO_CEREBRAL_CORTEX_TANGENTIAL_MIGRATION	1.83906e-09	2.28687e-05	7
GO_ANTEROGRADE_AXONAL_PROTEIN_TRANSPORT	1.83906e-09	2.28687e-05	7
GO_AXON_GUIDANCE_RECEPTOR_ACTIVITY	1.83906e-09	2.28687e-05	7
GO_PREPULSE_INHIBITION	1.85247e-09	2.30299e-05	9
GO_POSTSYNAPTIC_MODULATION_OF_CHEMICAL_SYNAPTIC_TRANSMISSION	1.85247e-09	2.30299e-05	9
GO_REGULATION_OF_HIGH_VOLTAGE_GATED_CALCIUM_CHANNEL_ACTIVITY	1.85247e-09	2.30299e-05	9
GO_REGULATION_OF_EXCITATORY_SYNAPSE_ASSEMBLY	1.85247e-09	2.30299e-05	9
GO_MUSCLE_STRUCTURE_DEVELOPMENT	2.36213e-09	2.93566e-05	77
GO_CELL_SURFACE	2.37429e-09	2.95053e-05	94
GO_APICAL_PROTEIN_LOCALIZATION	2.4734e-09	3.07345e-05	8
GO_PROTEIN_LOCALIZATION_TO_EARLY_ENDOSOME	2.4734e-09	3.07345e-05	8
GO_REGULATION_OF_CHONDROCYTE_DIFFERENTIATION	2.64523e-09	3.28643e-05	16
GO_SARCOLEMMA	2.67766e-09	3.32646e-05	28
GO_DEVELOPMENT_OF_PRIMARY_SEXUAL_CHARACTERISTICS	2.93678e-09	3.64806e-05	38
GO_POTASSIUM_CHANNEL_COMPLEX	2.99385e-09	3.71866e-05	23
GO_SEX_DIFFERENTIATION	3.00038e-09	3.72647e-05	43
GO_CARDIAC_CHAMBER_DEVELOPMENT	3.03115e-09	3.76438e-05	32
GO_CYTOSKELETON_ORGANIZATION	3.16198e-09	3.92654e-05	134
GO_TRANSMEMBRANE_RECEPTOR_PROTEIN_TYROSINE_KINASE_ACTIVITY	3.36269e-09	4.17545e-05	18
GO_POSITIVE_REGULATION_OF_CELLULAR_COMPONENT_ORGANIZATION	3.43132e-09	4.26033e-05	124
REACTOME_ACTIVATED_NTRK2_SIGNALS_THROUGH_FYN	3.5007e-09	4.34612e-05	6
GO_AXON_CHOICE_POINT_RECOGNITION	3.5007e-09	4.34612e-05	6
GO_NEGATIVE_REGULATION_OF_CHEMOKINE_MEDIATED_SIGNALING_PATHWAY	3.5007e-09	4.34612e-05	6
GO_TRANSMEMBRANE_RECEPTOR_PROTEIN_TYROSINE_KINASE_ACTIVATOR_ACTIVITY	3.5007e-09	4.34612e-05	6
GO_PROTEIN_LOCALIZATION_TO_SYNAPSE	4.16395e-09	5.16788e-05	21
GO_MEMBRANE_BIOGENESIS	4.41135e-09	5.47448e-05	14
GO_REGULATION_OF_POSTSYNAPTIC_DENSITY_ORGANIZATION	4.66385e-09	5.78737e-05	9
GO_PARALLEL_FIBER_TO_PURKINJE_CELL_SYNAPSE	4.66385e-09	5.78737e-05	9
GO_CENTRAL_NERVOUS_SYSTEM_NEURON_AXONOGENESIS	5.05883e-09	6.2765e-05	13
GO_NEGATIVE_REGULATION_OF_DENDRITE_DEVELOPMENT	5.09841e-09	6.32509e-05	12
GO_CYCLIC_NUCLEOTIDE_MEDIATED_SIGNALING	5.94506e-09	7.37485e-05	36
GO_REGULATION_OF_TRANSPORTER_ACTIVITY	6.02807e-09	7.47722e-05	43
GO_POSITIVE_REGULATION_OF_CYTOPLASMIC_TRANSPORT	7.59317e-09	9.4178e-05	8
GO_ACTIVATION_OF_TRANSMEMBRANE_RECEPTOR_PROTEIN_TYROSINE_KINASE_ACTIVITY	7.59317e-09	9.4178e-05	8
GO_REGULATION_OF_NMDA_RECEPTOR_ACTIVITY	7.95034e-09	9.85922e-05	13
G Protein Signaling Pathways WP35	7.96385e-09	9.87518e-05	22
GO_REGULATION_OF_CALCIUM_ION_TRANSMEMBRANE_TRANSPORTER_ACTIVITY	7.96385e-09	9.87518e-05	22
REACTOME_ACTIVATION_OF_KAINATE_RECEPTORS_UPON_GLUTAMATE_BINDING	8.4859e-09	0.000105208	12
GO_JUXTAPARANODE_REGION_OF_AXON	8.69122e-09	0.000107745	7
GO_NEURON_PROJECTION_MEMBRANE	9.40995e-09	0.000116646	17
GO_SMALL_GTPASE_MEDIATED_SIGNAL_TRANSDUCTION	9.98593e-09	0.000123776	70
GO_COMPLEX_OF_COLLAGEN_TRIMERS	1.00122e-08	0.000124091	10
GO_NEURAL_CREST_CELL_MIGRATION	1.03734e-08	0.000128558	16
GO_CELL_SUBSTRATE_ADHESION	1.05336e-08	0.000130533	49
GO_REGULATION_OF_POSTSYNAPTIC_MEMBRANE_POTENTIAL	1.08414e-08	0.000134335	28
GO_REGULATION_OF_SYNAPTIC_PLASTICITY	1.2004e-08	0.00014873	33
GO_REGULATION_OF_METAL_ION_TRANSPORT	1.23361e-08	0.000152832	53
GO_PASSIVE_TRANSMEMBRANE_TRANSPORTER_ACTIVITY	1.29976e-08	0.000161014	61
GO_EXCITATORY_SYNAPSE_ASSEMBLY	1.33195e-08	0.000164988	11
GO_POSITIVE_REGULATION_OF_CARTILAGE_DEVELOPMENT	1.37843e-08	0.000170733	12
REACTOME_EPHB_MEDIATED_FORWARD_SIGNALING	1.45075e-08	0.000179675	14
GO_REGULATION_OF_VOLTAGE_GATED_CALCIUM_CHANNEL_ACTIVITY	1.45075e-08	0.000179675	14
REACTOME_SIGNALING_BY_NOTCH1	1.46026e-08	0.000180824	19
GO_POSITIVE_REGULATION_OF_SYNAPTIC_TRANSMISSION	2.00954e-08	0.000248821	30
GO_NEGATIVE_REGULATION_OF_MULTICELLULAR_ORGANISMAL_PROCESS	2.0224e-08	0.000250394	119
GO_RHO_GTPASE_BINDING	2.0701e-08	0.000256278	31
GO_REGULATION_OF_NEURON_MIGRATION	2.10047e-08	0.000260017	14
GO_CEREBRAL_CORTEX_CELL_MIGRATION	2.10047e-08	0.000260017	14
GO_POSITIVE_REGULATION_OF_NOTCH_SIGNALING_PATHWAY	2.10693e-08	0.000260775	15
GO_DIVALENT_INORGANIC_CATION_TRANSPORT	2.1098e-08	0.000261109	62
GO_AORTIC_VALVE_DEVELOPMENT	2.18972e-08	0.000270978	12
GO_REGULATION_OF_PRESYNAPSE_ORGANIZATION	2.18972e-08	0.000270978	12
GO_COLLATERAL_SPROUTING	2.26198e-08	0.000279874	11
GO_CELLULAR_RESPONSE_TO_GONADOTROPIN_STIMULUS	2.27175e-08	0.000281061	9
GO_REGULATION_OF_POSTSYNAPTIC_MEMBRANE_NEUROTRANSMITTER_RECEPTOR_LEVELS	2.39445e-08	0.000296218	18
GO_NEGATIVE_REGULATION_OF_SYNAPTIC_TRANSMISSION	2.39872e-08	0.000296722	19
GO_NEGATIVE_REGULATION_OF_CYTOSKELETON_ORGANIZATION	2.64864e-08	0.00032761	27
REACTOME_FATTY_ACIDS_BOUND_TO_GPR40_FFAR1_REGULATE_INSULIN_SECRETION	2.64922e-08	0.000327656	6
GO_HEART_INDUCTION	2.64922e-08	0.000327656	6
GO_POSITIVE_REGULATION_OF_GTPASE_ACTIVITY	2.76574e-08	0.000342012	53
GO_REGULATION_OF_CELL_ADHESION	2.91837e-08	0.000360857	78
GO_REGULATION_OF_GLUTAMATE_RECEPTOR_SIGNALING_PATHWAY	2.96657e-08	0.000366787	17
GO_PRESYNAPTIC_MEMBRANE_ORGANIZATION	3.01221e-08	0.000372399	7
GO_PROTEIN_LOCALIZATION_TO_PRESYNAPSE	3.01221e-08	0.000372399	7
GO_OUTFLOW_TRACT_MORPHOGENESIS	3.05291e-08	0.00037737	19
BIOCARTA_AGR_PATHWAY	3.40791e-08	0.000421218	12
GO_HEART_PROCESS	3.43568e-08	0.000424616	42
GO_ION_CHANNEL_BINDING	3.50246e-08	0.000432834	25
GO_RECEPTOR_CLUSTERING	3.53766e-08	0.000437148	16
GO_ACTIN_MEDIATED_CELL_CONTRACTION	3.59743e-08	0.000444499	24
GO_ADHERENS_JUNCTION	3.62022e-08	0.000447278	30
GO_NOTCH_SIGNALING_PATHWAY	3.63858e-08	0.00044951	32
GO_RESPONSE_TO_GONADOTROPIN	3.73477e-08	0.000461357	11
REACTOME_EXTRACELLULAR_MATRIX_ORGANIZATION	3.78223e-08	0.000467182	44
GO_REGULATION_OF_CELLULAR_LOCALIZATION	4.14644e-08	0.000512127	87
GO_GLYCOPROTEIN_COMPLEX	4.52827e-08	0.000559242	9
GO_MECHANOSENSORY_BEHAVIOR	4.74302e-08	0.000585715	8
GO_HEART_FIELD_SPECIFICATION	4.74302e-08	0.000585715	8
GO_MAINTENANCE_OF_SYNAPSE_STRUCTURE	4.74302e-08	0.000585715	8
GO_MUSCLE_TISSUE_DEVELOPMENT	4.77027e-08	0.000588937	51
GO_MOTOR_NEURON_AXON_GUIDANCE	5.20441e-08	0.000642484	12
GO_ENZYME_ACTIVATOR_ACTIVITY	5.22282e-08	0.000644705	63
GO_T_TUBULE	5.46248e-08	0.000674234	15
BIOCARTA_CREM_PATHWAY	5.66402e-08	0.000699053	5
GO_ASYMMETRIC_NEUROBLAST_DIVISION	5.66402e-08	0.000699053	5
GO_CYCLIC_NUCLEOTIDE_METABOLIC_PROCESS	5.93011e-08	0.000731775	13
GO_SUBPALLIUM_DEVELOPMENT	5.95684e-08	0.000735014	10
GO_ACTIN_BINDING	6.20199e-08	0.000765201	55
GO_CANONICAL_WNT_SIGNALING_PATHWAY	6.49026e-08	0.000800704	46
GO_REGULATION_OF_HYDROLASE_ACTIVITY	7.54928e-08	0.00093128	123
GO_EXTRACELLULAR_MATRIX_STRUCTURAL_CONSTITUENT_CONFERRING_TENSILE_STRENGTH	8.49204e-08	0.00104749	13
REACTOME_NOTCH2_INTRACELLULAR_DOMAIN_REGULATES_TRANSCRIPTION	8.54194e-08	0.00105356	7
GO_3_5_CYCLIC_AMP_PHOSPHODIESTERASE_ACTIVITY	8.54194e-08	0.00105356	7
GO_REGULATION_OF_COLLATERAL_SPROUTING	8.55137e-08	0.00105455	9
GO_STEM_CELL_DIFFERENTIATION	8.65686e-08	0.00106748	38
GO_FOCAL_ADHESION_ASSEMBLY	9.55696e-08	0.00117837	19
REACTOME_PI3K_EVENTS_IN_ERBB2_SIGNALING	1.02415e-07	0.00126268	8
GO_REGULATION_OF_CELL_SUBSTRATE_JUNCTION_ASSEMBLY	1.07322e-07	0.00132307	16
GO_CARDIAC_MUSCLE_CELL_ACTION_POTENTIAL	1.08484e-07	0.00133728	17
GO_REGULATION_OF_PROTEIN_LOCALIZATION	1.10756e-07	0.00136518	103
GO_CAMP_CATABOLIC_PROCESS	1.12778e-07	0.00138999	6
GO_BASEMENT_MEMBRANE_COLLAGEN_TRIMER	1.12778e-07	0.00138999	6
GO_DOLICHYL_PHOSPHATE_MANNOSE_PROTEIN_MANNOSYLTRANSFERASE_ACTIVITY	1.12778e-07	0.00138999	6
GO_DETECTION_OF_CELL_DENSITY	1.12778e-07	0.00138999	6
GO_NEGATIVE_REGULATION_OF_SUPRAMOLECULAR_FIBER_ORGANIZATION	1.12823e-07	0.0013901	25
HALLMARK_HEDGEHOG_SIGNALING	1.15309e-07	0.0014206	12
GO_CELL_JUNCTION_ORGANIZATION	1.17049e-07	0.00144192	42
GO_INOSITOL_LIPID_MEDIATED_SIGNALING	1.22527e-07	0.00150929	31
GO_TRANSMEMBRANE_TRANSPORT	1.30829e-07	0.00161142	147
GO_CELLULAR_COMPONENT_MAINTENANCE	1.31362e-07	0.00161786	15
GO_TRANSMISSION_OF_NERVE_IMPULSE	1.38322e-07	0.00170343	17
REACTOME_CA2_PATHWAY	1.39371e-07	0.00171622	16
GO_REGULATION_OF_ANATOMICAL_STRUCTURE_SIZE	1.42039e-07	0.00174893	60
REACTOME_HS_GAG_BIOSYNTHESIS	1.45526e-07	0.00179172	11
GO_NEGATIVE_REGULATION_OF_DEVELOPMENTAL_PROCESS	1.50036e-07	0.00184709	96
REACTOME_SYNAPTIC_ADHESION_LIKE_MOLECULES	1.54151e-07	0.0018976	9
GO_PROTEIN_LOCALIZATION_TO_PLASMA_MEMBRANE	1.64607e-07	0.00202615	39
GO_SEMI_LUNAR_VALVE_DEVELOPMENT	1.67688e-07	0.0020639	12
GO_NEUROTRANSMITTER_RECEPTOR_ACTIVITY_INVOLVED_IN_REGULATION_OF_POSTSYNAPTIC_MEMBRANE_POTENTIAL	1.73371e-07	0.00213368	15
GO_RAC_GTPASE_BINDING	1.79915e-07	0.00221403	16
GO_POSITIVE_REGULATION_OF_SIGNALING	1.82099e-07	0.00224073	164
GO_CALCIUM_ION_TRANSMEMBRANE_IMPORT_INTO_CYTOSOL	1.89245e-07	0.00232847	26
GO_LOCALIZATION_WITHIN_MEMBRANE	1.90231e-07	0.00234041	20
GO_CARDIAC_VENTRICLE_DEVELOPMENT	1.9808e-07	0.00243678	24
GO_PULMONARY_VALVE_MORPHOGENESIS	2.05602e-07	0.00252911	8
REACTOME_ERBB2_ACTIVATES_PTK6_SIGNALING	2.09942e-07	0.00258228	7
GO_NETRIN_ACTIVATED_SIGNALING_PATHWAY	2.09942e-07	0.00258228	7
GO_AXO_DENDRITIC_PROTEIN_TRANSPORT	2.09942e-07	0.00258228	7
GO_VENTRICULAR_SEPTUM_DEVELOPMENT	2.2155e-07	0.0027244	17
GO_PDZ_DOMAIN_BINDING	2.21926e-07	0.0027288	19
GO_REGULATION_OF_CELL_SHAPE	2.23064e-07	0.00274257	27
GO_REGULATION_OF_CELLULAR_PROTEIN_LOCALIZATION	2.32144e-07	0.00285398	63
REACTOME_COLLAGEN_CHAIN_TRIMERIZATION	2.32348e-07	0.00285625	13
GO_POSITIVE_REGULATION_OF_CARDIAC_MUSCLE_TISSUE_DEVELOPMENT	2.32348e-07	0.00285625	13
GO_PROTEIN_LOCALIZATION_TO_POSTSYNAPTIC_MEMBRANE	2.32348e-07	0.00285625	13
GO_SEMAPHORIN_PLEXIN_SIGNALING_PATHWAY	2.40437e-07	0.00295497	12
GO_IMPORT_INTO_CELL	2.4854e-07	0.00305431	77
GO_CAMP_METABOLIC_PROCESS	2.66862e-07	0.0032792	9
GO_REGULATION_OF_CARTILAGE_DEVELOPMENT	2.94753e-07	0.00362163	16
GO_REGULATION_OF_CELL_SUBSTRATE_ADHESION	3.1151e-07	0.00382721	32
GO_RELEASE_OF_SEQUESTERED_CALCIUM_ION_INTO_CYTOSOL_BY_ENDOPLASMIC_RETICULUM	3.25775e-07	0.00400214	11
GO_ACTIN_FILAMENT_BASED_MOVEMENT	3.31583e-07	0.00407317	25
REACTOME_PI3K_EVENTS_IN_ERBB4_SIGNALING	3.55648e-07	0.00436843	6
REACTOME_ACETYLCHOLINE_REGULATES_INSULIN_SECRETION	3.55648e-07	0.00436843	6
GO_DICHOTOMOUS_SUBDIVISION_OF_AN_EPITHELIAL_TERMINAL_UNIT	3.55648e-07	0.00436843	6
GO_REGULATION_OF_CHEMOKINE_MEDIATED_SIGNALING_PATHWAY	3.55648e-07	0.00436843	6
GO_LEARNED_VOCALIZATION_BEHAVIOR_OR_VOCAL_LEARNING	3.55648e-07	0.00436843	6
GO_ASYMMETRIC_STEM_CELL_DIVISION	3.55648e-07	0.00436843	6
GO_DYSTROGLYCAN_BINDING	3.55648e-07	0.00436843	6
GO_SIRNA_BINDING	3.55648e-07	0.00436843	6
GO_ANTRAL_OVARIAN_FOLLICLE_GROWTH	3.75477e-07	0.00460898	5
GO_FOREBRAIN_DORSAL_VENTRAL_PATTERN_FORMATION	3.75477e-07	0.00460898	5
GO_CORTICOSPINAL_TRACT_MORPHOGENESIS	3.75477e-07	0.00460898	5
GO_NEGATIVE_REGULATION_OF_MONONUCLEAR_CELL_MIGRATION	3.75477e-07	0.00460898	5
GO_STRIATUM_DEVELOPMENT	3.88487e-07	0.00476713	8
GO_POSITIVE_REGULATION_OF_TRANSCRIPTION_OF_NOTCH_RECEPTOR_TARGET	3.88487e-07	0.00476713	8
GO_POSTSYNAPTIC_DENSITY_INTRACELLULAR_COMPONENT	3.88487e-07	0.00476713	8
GO_PLASMA_MEMBRANE_SIGNALING_RECEPTOR_COMPLEX	3.97601e-07	0.00487777	30
GO_POSITIVE_REGULATION_OF_CARDIOCYTE_DIFFERENTIATION	4.0676e-07	0.00498973	10
GO_PROTEIN_LOCALIZATION_TO_MEMBRANE	4.29652e-07	0.00527012	70
GO_CARDIAC_MUSCLE_TISSUE_DEVELOPMENT	4.41442e-07	0.00541428	32
GO_CAMP_BINDING	4.45843e-07	0.00546782	9
REACTOME_RUNX3_REGULATES_NOTCH_SIGNALING	4.63085e-07	0.00567882	7
GO_CYCLIC_NUCLEOTIDE_CATABOLIC_PROCESS	4.63085e-07	0.00567882	7
GO_L_GLUTAMATE_TRANSMEMBRANE_TRANSPORTER_ACTIVITY	4.63085e-07	0.00567882	7
GO_COLLAGEN_CONTAINING_EXTRACELLULAR_MATRIX	4.79342e-07	0.00587674	51
GO_CELL_SUBSTRATE_JUNCTION_ORGANIZATION	4.85377e-07	0.00595024	20
KEGG_DILATED_CARDIOMYOPATHY	4.87494e-07	0.0059757	19
GO_TRANSMITTER_GATED_CHANNEL_ACTIVITY	4.91926e-07	0.00602954	15
GO_VOLTAGE_GATED_CATION_CHANNEL_ACTIVITY	5.1306e-07	0.00628806	25
GO_NERVOUS_SYSTEM_PROCESS	5.68324e-07	0.00696481	130
GO_INTRINSIC_COMPONENT_OF_PRESYNAPTIC_MEMBRANE	5.75927e-07	0.00705741	18
GO_CYCLIC_NUCLEOTIDE_PHOSPHODIESTERASE_ACTIVITY	6.18601e-07	0.00757971	10
GO_ENZYME_LINKED_RECEPTOR_PROTEIN_SIGNALING_PATHWAY	6.26579e-07	0.00767684	101
REACTOME_MET_PROMOTES_CELL_MOTILITY	6.56803e-07	0.00804649	12
REACTOME_ECM_PROTEOGLYCANS	6.64257e-07	0.00813715	17
GO_RAS_GUANYL_NUCLEOTIDE_EXCHANGE_FACTOR_ACTIVITY	6.72828e-07	0.00824147	24
GO_CARDIAC_MUSCLE_CONTRACTION	6.72828e-07	0.00824147	24
REACTOME_EPHRIN_SIGNALING	6.97371e-07	0.0085407	8
KEGG_ECM_RECEPTOR_INTERACTION	7.01392e-07	0.00858924	18
REACTOME_NOTCH1_INTRACELLULAR_DOMAIN_REGULATES_TRANSCRIPTION	7.71305e-07	0.00944463	13
GO_NEUROTRANSMITTER_RECEPTOR_TRANSPORT	7.71305e-07	0.00944463	13
GO_POSITIVE_REGULATION_OF_HYDROLASE_ACTIVITY	8.0234e-07	0.00982305	79
GO_RHYTHMIC_PROCESS	8.27391e-07	0.0101289	40
REACTOME_ACTIVATION_OF_NMDA_RECEPTORS_AND_POSTSYNAPTIC_EVENTS	8.50953e-07	0.0104165	19
GO_CARDIOVASCULAR_SYSTEM_DEVELOPMENT	8.75056e-07	0.0107107	75
GO_REGULATION_OF_ACTIN_FILAMENT_BASED_MOVEMENT	8.97381e-07	0.010983	12
REACTOME_IRF3_MEDIATED_ACTIVATION_OF_TYPE_1_IFN	9.15722e-07	0.0112066	4
REACTOME_NTRK2_ACTIVATES_RAC1	9.15722e-07	0.0112066	4
GO_TRIGEMINAL_GANGLION_DEVELOPMENT	9.15722e-07	0.0112066	4
GO_MOTOR_LEARNING	9.15722e-07	0.0112066	4
GO_PROTEIN_LOCALIZATION_TO_JUXTAPARANODE_REGION_OF_AXON	9.15722e-07	0.0112066	4
GO_CELLULAR_RESPONSE_TO_L_GLUTAMATE	9.15722e-07	0.0112066	4
REACTOME_MET_ACTIVATES_PTK2_SIGNALING	9.2201e-07	0.011278	10
GO_MIRNA_METABOLIC_PROCESS	9.2201e-07	0.011278	10
KEGG_LONG_TERM_DEPRESSION	9.25144e-07	0.0113145	16
REACTOME_FREE_FATTY_ACIDS_REGULATE_INSULIN_SECRETION	9.25319e-07	0.0113157	6
GO_MODIFICATION_OF_POSTSYNAPTIC_ACTIN_CYTOSKELETON	9.25319e-07	0.0113157	6
GO_REGULATION_OF_RELAXATION_OF_MUSCLE	9.25319e-07	0.0113157	6
GO_REGULATION_OF_DENDRITIC_SPINE_MAINTENANCE	9.25319e-07	0.0113157	6
GO_BETA_CATENIN_TCF_COMPLEX	9.25319e-07	0.0113157	6
REACTOME_ERBB2_REGULATES_CELL_MOTILITY	9.3812e-07	0.0114676	7
GO_VENOUS_BLOOD_VESSEL_DEVELOPMENT	9.3812e-07	0.0114676	7
GO_NEGATIVE_REGULATION_OF_HOMOTYPIC_CELL_CELL_ADHESION	9.3812e-07	0.0114676	7
GO_NEUROBLAST_DIVISION	9.3812e-07	0.0114676	7
GO_SYNAPTIC_CLEFT	9.3812e-07	0.0114676	7
GO_DIVALENT_INORGANIC_CATION_HOMEOSTASIS	9.76779e-07	0.0119353	60
GO_RHO_GUANYL_NUCLEOTIDE_EXCHANGE_FACTOR_ACTIVITY	1.00114e-06	0.0122319	17
GO_POSITIVE_REGULATION_OF_MOLECULAR_FUNCTION	1.00711e-06	0.0123039	155
GO_POSITIVE_REGULATION_OF_PROTEIN_LOCALIZATION_TO_CELL_PERIPHERY	1.00957e-06	0.012333	15
GO_STRIATED_MUSCLE_CELL_PROLIFERATION	1.00957e-06	0.012333	15
GO_CELL_JUNCTION_ASSEMBLY	1.06401e-06	0.0129958	35
GO_SENSORY_PERCEPTION_OF_MECHANICAL_STIMULUS	1.10178e-06	0.013456	27
GO_HEPARIN_BINDING	1.10178e-06	0.013456	27
REACTOME_NOTCH3_INTRACELLULAR_DOMAIN_REGULATES_TRANSCRIPTION	1.13599e-06	0.0138716	9
REACTOME_RECEPTOR_TYPE_TYROSINE_PROTEIN_PHOSPHATASES	1.19798e-06	0.0146274	8
REACTOME_RAS_ACTIVATION_UPON_CA2_INFLUX_THROUGH_NMDA_RECEPTOR	1.19798e-06	0.0146274	8
GO_CIRCULATORY_SYSTEM_PROCESS	1.21278e-06	0.0148056	61
GO_METAL_ION_TRANSMEMBRANE_TRANSPORTER_ACTIVITY	1.21624e-06	0.0148466	53
GO_AMEBOIDAL_TYPE_CELL_MIGRATION	1.21728e-06	0.0148581	48
GO_POSITIVE_REGULATION_OF_PHOSPHATIDYLINOSITOL_3_KINASE_SIGNALING	1.2416e-06	0.0151537	18
GO_NEURON_PROJECTION_ORGANIZATION	1.2416e-06	0.0151537	18
GO_POTASSIUM_ION_TRANSPORT	1.3191e-06	0.016097	34
GO_LONG_TERM_SYNAPTIC_DEPRESSION	1.34908e-06	0.0164614	10
BIOCARTA_EPHA4_PATHWAY	1.42243e-06	0.0173551	5
REACTOME_NEF_AND_SIGNAL_TRANSDUCTION	1.42243e-06	0.0173551	5
GO_TRANS_SYNAPTIC_SIGNALING_BY_LIPID	1.42243e-06	0.0173551	5
GO_TRANS_SYNAPTIC_SIGNALING_BY_TRANS_SYNAPTIC_COMPLEX	1.42243e-06	0.0173551	5
GO_POSITIVE_REGULATION_OF_PROTEIN_LOCALIZATION_TO_EARLY_ENDOSOME	1.42243e-06	0.0173551	5
GO_VOLTAGE_GATED_ION_CHANNEL_ACTIVITY	1.44005e-06	0.0175628	30
GO_REGULATION_OF_RAS_PROTEIN_SIGNAL_TRANSDUCTION	1.4582e-06	0.0177828	34
GO_ARTERY_DEVELOPMENT	1.49232e-06	0.0181973	18
GO_MUSCLE_CELL_DIFFERENTIATION	1.53143e-06	0.0186727	44
Calcium Regulation in the Cardiac Cell WP536	1.53524e-06	0.0187176	25
GO_EYE_MORPHOGENESIS	1.53524e-06	0.0187176	25
GO_APPENDAGE_MORPHOGENESIS	1.53524e-06	0.0187176	25
GO_ADULT_BEHAVIOR	1.56661e-06	0.0190955	24
GO_REGULATION_OF_CELL_MATRIX_ADHESION	1.7202e-06	0.0209659	21
GO_RESPONSE_TO_AUDITORY_STIMULUS	1.74332e-06	0.0212459	9
REACTOME_GRB2_EVENTS_IN_ERBB2_SIGNALING	1.77382e-06	0.0216158	7
REACTOME_CRMPS_IN_SEMA3A_SIGNALING	1.77382e-06	0.0216158	7
REACTOME_SEMA3A_PAK_DEPENDENT_AXON_REPULSION	1.77382e-06	0.0216158	7
REACTOME_REGULATION_OF_GENE_EXPRESSION_IN_LATE_STAGE_BRANCHING_MORPHOGENESIS_PANCREATIC_BUD_PRECURSOR_CELLS	1.77382e-06	0.0216158	7
GO_RESPONSE_TO_EPINEPHRINE	1.77382e-06	0.0216158	7
GO_LAMIN_BINDING	1.77382e-06	0.0216158	7
GO_POSITIVE_REGULATION_OF_CALCINEURIN_MEDIATED_SIGNALING	1.77382e-06	0.0216158	7
GO_STRIATED_MUSCLE_CONTRACTION	1.80152e-06	0.0219407	27
REACTOME_SIGNALING_BY_ROBO_RECEPTORS	1.82175e-06	0.0221852	32
GO_SARCOPLASMIC_RETICULUM_CALCIUM_ION_TRANSPORT	1.86017e-06	0.0226513	11
GO_NEUROMUSCULAR_PROCESS	1.88921e-06	0.023003	20
GO_APPENDAGE_DEVELOPMENT	1.89509e-06	0.0230727	28
Ovarian Infertility Genes WP34	1.94065e-06	0.0236255	10
GO_POSITIVE_REGULATION_OF_STEM_CELL_DIFFERENTIATION	1.98085e-06	0.0241129	8
GO_PULMONARY_VALVE_DEVELOPMENT	1.98085e-06	0.0241129	8
GO_NEUROTRANSMITTER_RECEPTOR_LOCALIZATION_TO_POSTSYNAPTIC_SPECIALIZATION_MEMBRANE	1.98085e-06	0.0241129	8
GO_LEADING_EDGE_MEMBRANE	2.03118e-06	0.0247194	27
GO_MUSCLE_SYSTEM_PROCESS	2.03361e-06	0.0247471	52
Pathways Regulating Hippo Signaling WP4540	2.03385e-06	0.0247479	19
GO_POSTSYNAPTIC_MEMBRANE_ASSEMBLY	2.10118e-06	0.025565	6
GO_NEGATIVE_REGULATION_OF_NEURON_MIGRATION	2.10118e-06	0.025565	6
GO_L_TYPE_VOLTAGE_GATED_CALCIUM_CHANNEL_COMPLEX	2.10118e-06	0.025565	6
GO_HEART_MORPHOGENESIS	2.10174e-06	0.0255656	35
GO_KINASE_ACTIVITY	2.20976e-06	0.0268774	78
GO_CADHERIN_BINDING	2.21502e-06	0.026939	41
GO_MUSCLE_ORGAN_DEVELOPMENT	2.24142e-06	0.0272579	47
GO_REGULATION_OF_PROTEIN_LOCALIZATION_TO_CELL_PERIPHERY	2.33009e-06	0.0283339	21
GO_REGULATION_OF_NOTCH_SIGNALING_PATHWAY	2.4018e-06	0.0292035	19
REACTOME_COLLAGEN_BIOSYNTHESIS_AND_MODIFYING_ENZYMES	2.44693e-06	0.0297497	15
GO_MUSCLE_CONTRACTION	2.46132e-06	0.0299222	44
REACTOME_O_GLYCOSYLATION_OF_TSR_DOMAIN_CONTAINING_PROTEINS	2.5357e-06	0.030824	11
GO_POSITIVE_REGULATION_OF_DEVELOPMENTAL_GROWTH	2.57322e-06	0.0312774	27
REACTOME_CONSTITUTIVE_SIGNALING_BY_ABERRANT_PI3K_IN_CANCER	2.5942e-06	0.0315299	16
Canonical and Non-canonical Notch signaling WP3845	2.6149e-06	0.0317789	9
REACTOME_INSULIN_PROCESSING	2.6149e-06	0.0317789	9
GO_EPHRIN_RECEPTOR_BINDING	2.6149e-06	0.0317789	9
GO_PHOSPHATIDYLINOSITOL_3_KINASE_SIGNALING	2.66805e-06	0.0324168	24
GO_ADENYLATE_CYCLASE_ACTIVATING_G_PROTEIN_COUPLED_RECEPTOR_SIGNALING_PATHWAY	2.73224e-06	0.033194	23
GO_PROTEIN_KINASE_A_SIGNALING	2.74809e-06	0.0333838	10
GO_MEMBRANE_REGION	3.09943e-06	0.0376488	42
GO_AMYLOID_BETA_BINDING	3.15029e-06	0.0382634	16
GO_POSTSYNAPTIC_NEUROTRANSMITTER_RECEPTOR_ACTIVITY	3.15029e-06	0.0382634	16
REACTOME_HS_GAG_DEGRADATION	3.16746e-06	0.0384657	8
REACTOME_SHC1_EVENTS_IN_ERBB2_SIGNALING	3.16746e-06	0.0384657	8
GO_NEGATIVE_REGULATION_OF_SMOOTH_MUSCLE_CELL_MIGRATION	3.16746e-06	0.0384657	8
GO_POSTSYNAPTIC_SPECIALIZATION_INTRACELLULAR_COMPONENT	3.16746e-06	0.0384657	8
BIOCARTA_PDZS_PATHWAY	3.1678e-06	0.0384657	7
GO_RAC_GUANYL_NUCLEOTIDE_EXCHANGE_FACTOR_ACTIVITY	3.1678e-06	0.0384657	7
GO_ENDOCYTOSIS	3.24417e-06	0.0393777	61
GO_CALCIUM_ION_TRANSMEMBRANE_TRANSPORTER_ACTIVITY	3.56954e-06	0.0433235	23
REACTOME_G_PROTEIN_MEDIATED_EVENTS	3.65439e-06	0.0443497	13
GO_AORTA_DEVELOPMENT	3.65439e-06	0.0443497	13
GO_OVARIAN_FOLLICLE_DEVELOPMENT	3.65439e-06	0.0443497	13
GO_CELL_COMMUNICATION_INVOLVED_IN_CARDIAC_CONDUCTION	3.65439e-06	0.0443497	13
GO_CELLULAR_RESPONSE_TO_ENDOGENOUS_STIMULUS	3.8034e-06	0.0461429	128
GO_SULFUR_COMPOUND_BINDING	3.82149e-06	0.0463585	34
GO_SPECIFICATION_OF_ANIMAL_ORGAN_IDENTITY	3.83518e-06	0.0465208	10
REACTOME_CREB1_PHOSPHORYLATION_THROUGH_NMDA_RECEPTOR_MEDIATED_ACTIVATION_OF_RAS_SIGNALING	3.84165e-06	0.0465954	9
GO_VENTRICULAR_SYSTEM_DEVELOPMENT	3.84165e-06	0.0465954	9
GO_NEGATIVE_REGULATION_OF_CELL_DIFFERENTIATION	3.87223e-06	0.0469585	72
REACTOME_ROBO_RECEPTORS_BIND_AKAP5	4.04174e-06	0.0490101	5
GO_GAMMA_AMINOBUTYRIC_ACID_SECRETION	4.04174e-06	0.0490101	5
GO_REGULATION_OF_NEUROTRANSMITTER_RECEPTOR_LOCALIZATION_TO_POSTSYNAPTIC_SPECIALIZATION_MEMBRANE	4.04174e-06	0.0490101	5
GO_PROTEIN_LOCALIZATION_TO_AXON	4.04174e-06	0.0490101	5
GO_EXTRINSIC_COMPONENT_OF_POSTSYNAPTIC_MEMBRANE	4.04174e-06	0.0490101	5
GO_CORECEPTOR_ACTIVITY_INVOLVED_IN_WNT_SIGNALING_PATHWAY	4.04174e-06	0.0490101	5
GO_ANATOMICAL_STRUCTURE_FORMATION_INVOLVED_IN_MORPHOGENESIS	4.12331e-06	0.0499746	102
