# Supplementary material for: Dynamic landscape of chromatin accessibility and transcriptomic changes during differentiation of human embryonic stem cells into dopaminergic neurons
Source: Sci Rep. 2021 Aug 20;11:16977. doi: 10.1038/s41598-021-96263-1 (PMC8379280; doi:10.1038/s41598-021-96263-1)
Supplement: Supplementary file 7 — Supplementary Information 7. [file 41598_2021_96263_MOESM7_ESM.xlsx]

## Sheet: lancet_snps_stats
			PD-associated SNPS (Nalls et. al, Lancet Neurology, 2019)
Regions	consensus_peaks	consensus_in_lancet_snps	consensus_pVal	D0_peaks	D0_in_lancet_snps	D0_pval	D14_peaks	D14_in_lancet_snps	D14_pval	D28_peaks	D28_in_lancet_snps	D28_pval
3'	3599	5	0.110557	955	1	0.123273	1050	NA	NA	720	2	0.0047527
5'	959	1	0.215248	168	NA	NA	127	NA	NA	89	NA	NA
exon	11671	8	0.728598	2894	1	0.551547	3299	1	0.483432	2096	1	0.259202
Intergenic	154852	93	1	33139	17	0.8242	56212	20	0.958076	30558	6	0.996683
Intergenic_5kb	17392	14	0.608859	3867	1	0.709092	6039	4	0.175056	3007	3	0.0522943
intron	222181	158	0.999984	52208	36	0.203793	72415	39	0.17824	44892	28	0.0108292
promoter-TSS	35232	113	1.43789e-33	6181	7	0.0414033	5718	4	0.149584	4098	NA	NA
TTS	18897	28	0.00440377	4577	3	0.330949	5927	6	0.0262825	3775	2	0.2618
