# Supplementary material for: Dynamic landscape of chromatin accessibility and transcriptomic changes during differentiation of human embryonic stem cells into dopaminergic neurons
Source: Sci Rep. 2021 Aug 20;11:16977. doi: 10.1038/s41598-021-96263-1 (PMC8379280; doi:10.1038/s41598-021-96263-1)
Supplement: Supplementary file 8 — Supplementary Information 8. [file 41598_2021_96263_MOESM8_ESM.xlsx]

## Sheet: significant_TFBS_protein-coding
geneName	promoter region	motif_id	motif_alt_id	specific_tf	start	stop	strand	score	p.value	q.value	matched_sequence
LRRC39	chr1:100177273-100179273	OVOL2_1	MOVO-B_transfac_M01104	OVOL2	1552	1558	-	11.2323	6.57e-05	0.0951	GTGGGGG
LRRC39	chr1:100177273-100179273	POU2F2_disc2	POU2F2_GM12891_encode-Myers_seq_hsa_r1:AlignACE#1#Intergenic	POU2F2	1552	1564	-	11.7347	2.95e-05	0.0085	GAAGGGGTGGGGG
LRRC39	chr1:100177273-100179273	SP8_1	SP8_jolma_DBD_M32	SP8	1552	1563	+	10.3673	8.91e-05	0.0826	CCCCCACCCCTT
S1PR1	chr1:101235865-101237865	AP1_disc10	FOS_GM12878_encode-Snyder_seq_hsa_r1:AlignACE#1#Intergenic	JUN	1070	1079	+	11.6837	2.06e-05	0.0122	GGCGAGCGGG
S1PR1	chr1:101235865-101237865	BHLHE40_disc2	BHLHE40_HepG2_encode-Myers_seq_hsa_v041610.1_r1:AlignACE#2#Intergenic	BHLHE40	940	956	+	13.3077	2.03e-06	0.00156	CCGGGGGCCCCCAGCTG
S1PR1	chr1:101235865-101237865	E2F_disc8	E2F1_MCF-7_encode-Snyder_seq_hsa_HA_r1:AlignACE#3#Intergenic	E2F1	513	523	+	11.9394	3.63e-05	0.0121	CGGGCCGCGGC
S1PR1	chr1:101235865-101237865	E2F_known19	E2F1_17	E2F1	533	548	-	10.4082	8.94e-05	0.0873	TTCGCGCGAGCAGCAG
S1PR1	chr1:101235865-101237865	EBF1_disc2	EBF1_GM12878_encode-Snyder_seq_hsa_r1:AlignACE#2#Intergenic	EBF1	484	496	-	13	6.89e-06	0.0221	CTCTGGGGAGGAG
S1PR1	chr1:101235865-101237865	EGR3_2	EGR3_jolma_DBD_M7	EGR3	1858	1872	+	12.5306	8.34e-06	0.0885	AACTGCCCACGCAAA
S1PR1	chr1:101235865-101237865	ESRRA_disc4	ESRRA_HepG2_encode-Snyder_seq_hsa_forskolin_r1:AlignACE#1#Intergenic	ESRRA	960	973	+	11.8776	7.49e-06	0.0147	GAGGGCGTGGGGGG
S1PR1	chr1:101235865-101237865	ETS_disc7	ETS1_GM12878_encode-Myers_seq_hsa_r1:AlignACE#2#Intergenic	ETS1	1255	1268	+	12.43	1.25e-05	0.0163	GGGGGTCGCGGGCG
S1PR1	chr1:101235865-101237865	ETS_disc9	GABPA_K562_encode-Myers_seq_hsa_v041610.1_r1:AlignACE#2#Intergenic	ETS1	601	612	+	12.4343	1.19e-05	0.0073	CTGCGGGGGGTG
S1PR1	chr1:101235865-101237865	HEY1_disc2	HEY1_K562_encode-Myers_seq_hsa_r1:AlignACE#1#Intergenic	HEY1	1261	1276	+	12.6538	1.01e-05	0.00257	CGCGGGCGCGGGGAGC
S1PR1	chr1:101235865-101237865	HIC1_2	HIC1_transfac_M01073	HIC1	98	115	+	14.1837	5.3e-06	0.0332	GAAGGGTGCCGGCTCCTG
S1PR1	chr1:101235865-101237865	NANOG_disc3	NANOG_H1-hESC_encode-Myers_seq_hsa_v041610.2-SC-33759_r1:MEME#1#Intergenic	NANOG	112	121	-	15.0612	1.01e-06	0.0657	GCCCAGCAGG
S1PR1	chr1:101235865-101237865	OVOL2_1	MOVO-B_transfac_M01104	OVOL2	1253	1259	+	11.596	2.96e-05	0.0804	GCGGGGG
S1PR1	chr1:101235865-101237865	PLAGL1_1	Plagl1_bulyk_sc09-primary	PLAGL1	939	954	-	15.6455	1.89e-06	0.0292	GCTGGGGGCCCCCGGA
S1PR1	chr1:101235865-101237865	POU2F2_disc2	POU2F2_GM12891_encode-Myers_seq_hsa_r1:AlignACE#1#Intergenic	POU2F2	600	612	+	12.7959	5.09e-06	0.00531	GCTGCGGGGGGTG
S1PR1	chr1:101235865-101237865	SP8_1	SP8_jolma_DBD_M32	SP8	605	616	-	14.0816	7.79e-06	0.042	CCCACACCCCCC
S1PR1	chr1:101235865-101237865	TFAP2B_4	TFAP2B_jolma_DBD_M296	TFAP2B	431	443	+	12.4694	2.51e-05	0.0805	TCCCTCCCGGGCT
OLFM3	chr1:101996030-101998030	AP1_disc10	FOS_GM12878_encode-Snyder_seq_hsa_r1:AlignACE#1#Intergenic	JUN	511	520	-	11.5816	2.5e-05	0.0131	GCGCGGGGGG
OLFM3	chr1:101996030-101998030	BHLHE40_disc2	BHLHE40_HepG2_encode-Myers_seq_hsa_v041610.1_r1:AlignACE#2#Intergenic	BHLHE40	943	959	+	14.3462	4.73e-08	0.000349	GGCAGCGGCGGCAGCCG
OLFM3	chr1:101996030-101998030	E2F_disc8	E2F1_MCF-7_encode-Snyder_seq_hsa_HA_r1:AlignACE#3#Intergenic	E2F1	947	957	+	13.4848	7.12e-07	0.00307	GCGGCGGCAGC
OLFM3	chr1:101996030-101998030	E2F_known19	E2F1_17	E2F1	1063	1078	-	10.3163	9.36e-05	0.0873	GGCGCGCGGGTTGGAG
OLFM3	chr1:101996030-101998030	EBF1_disc2	EBF1_GM12878_encode-Snyder_seq_hsa_r1:AlignACE#2#Intergenic	EBF1	954	966	-	13.7653	1.82e-06	0.0185	CCCAGGGCGGCTG
OLFM3	chr1:101996030-101998030	EGR3_2	EGR3_jolma_DBD_M7	EGR3	509	523	+	8.22449	4.67e-05	0.0945	CTCCCCCCGCGCAGT
OLFM3	chr1:101996030-101998030	ESRRA_disc4	ESRRA_HepG2_encode-Snyder_seq_hsa_forskolin_r1:AlignACE#1#Intergenic	ESRRA	455	468	-	11.2245	3.2e-05	0.0166	GCGGCTCTCCGGGG
OLFM3	chr1:101996030-101998030	ETS_disc7	ETS1_GM12878_encode-Myers_seq_hsa_r1:AlignACE#2#Intergenic	ETS1	462	475	-	11.51	4.21e-05	0.0199	GGGCAATGCGGCTC
OLFM3	chr1:101996030-101998030	ETS_disc9	GABPA_K562_encode-Myers_seq_hsa_v041610.1_r1:AlignACE#2#Intergenic	ETS1	509	520	-	13.1717	3e-06	0.00419	GCGCGGGGGGAG
OLFM3	chr1:101996030-101998030	FOXC1_3	FOXC1_jolma_DBD_M402	FOXC1	1607	1619	+	15.5248	2.78e-06	0.0537	AAATAAATAAAGA
OLFM3	chr1:101996030-101998030	HEY1_disc2	HEY1_K562_encode-Myers_seq_hsa_r1:AlignACE#1#Intergenic	HEY1	938	953	+	13.6827	9.43e-07	0.00115	GCAGCGGCAGCGGCGG
OLFM3	chr1:101996030-101998030	HIC1_1	HIC1_transfac_M01072	HIC1	947	961	-	12.9592	1e-05	0.033	GGCGGCTGCCGCCGC
OLFM3	chr1:101996030-101998030	HIC1_2	HIC1_transfac_M01073	HIC1	465	482	+	14.7755	2.9e-06	0.0289	CCGCATTGCCCGCTGCCC
OLFM3	chr1:101996030-101998030	OVOL2_1	MOVO-B_transfac_M01104	OVOL2	1093	1099	-	11.596	2.96e-05	0.0804	GCGGGGG
OLFM3	chr1:101996030-101998030	POU2F2_disc2	POU2F2_GM12891_encode-Myers_seq_hsa_r1:AlignACE#1#Intergenic	POU2F2	1029	1041	+	12.7449	5.6e-06	0.00534	GCTGCAGTGGGCG
OLFM3	chr1:101996030-101998030	TFAP2B_2	TFAP2B_jolma_DBD_M294	TFAP2B	958	969	-	13.898	8.52e-06	0.0851	CCCCCCAGGGCG
OLFM3	chr1:101996030-101998030	TFAP2B_4	TFAP2B_jolma_DBD_M296	TFAP2B	958	970	-	13.7653	1.26e-05	0.0749	GCCCCCCAGGGCG
OLFM3	chr1:101996030-101998030	ZIC1_2	Zic1_bulyk_sc09-primary	ZIC1	956	969	+	15.2604	2.06e-06	0.0421	GCCGCCCTGGGGGG
AMY2B	chr1:103552815-103554815	OVOL2_1	MOVO-B_transfac_M01104	OVOL2	573	579	-	11.2323	6.57e-05	0.0951	GTGGGGG
CASZ1	chr1:10795650-10797650	AP1_disc10	FOS_GM12878_encode-Snyder_seq_hsa_r1:AlignACE#1#Intergenic	JUN	1603	1612	+	12.9796	1.36e-06	0.0085	GGGGGGGGGC
CASZ1	chr1:10795650-10797650	BHLHE40_disc2	BHLHE40_HepG2_encode-Myers_seq_hsa_v041610.1_r1:AlignACE#2#Intergenic	BHLHE40	1076	1092	-	14.1731	1.05e-07	0.000498	CGCCCGCCCGGCCGCGG
CASZ1	chr1:10795650-10797650	CTCFL_disc1	CTCFL_K562_encode-Myers_seq_hsa_v041610.1-SC-98982_r1:MDscan#2#Intergenic	CTCFL	690	699	+	17.0714	1.83e-06	0.0607	GTGCCCCCTG
CASZ1	chr1:10795650-10797650	E2F_disc8	E2F1_MCF-7_encode-Snyder_seq_hsa_HA_r1:AlignACE#3#Intergenic	E2F1	1124	1134	+	13.0808	3.85e-06	0.00718	GCGGGGCCGGG
CASZ1	chr1:10795650-10797650	E2F_known19	E2F1_17	E2F1	486	501	-	11.0816	6.35e-05	0.0873	GGGGCGCCCCACGCGC
CASZ1	chr1:10795650-10797650	EBF1_disc2	EBF1_GM12878_encode-Snyder_seq_hsa_r1:AlignACE#2#Intergenic	EBF1	465	477	-	15.0102	9.21e-08	0.0152	CCCGGGGGGGCAG
CASZ1	chr1:10795650-10797650	EGR3_2	EGR3_jolma_DBD_M7	EGR3	695	709	+	8.69388	3.95e-05	0.0922	CCCTGCCTCCGCACG
CASZ1	chr1:10795650-10797650	ESRRA_disc4	ESRRA_HepG2_encode-Snyder_seq_hsa_forskolin_r1:AlignACE#1#Intergenic	ESRRA	800	813	+	12.1837	3.21e-06	0.0147	CCGGGGGTGGGGGG
CASZ1	chr1:10795650-10797650	ETS_disc7	ETS1_GM12878_encode-Myers_seq_hsa_r1:AlignACE#2#Intergenic	ETS1	153	166	-	12.98	4.82e-06	0.0154	GGGGGGAGCGGCGC
CASZ1	chr1:10795650-10797650	ETS_disc9	GABPA_K562_encode-Myers_seq_hsa_v041610.1_r1:AlignACE#2#Intergenic	ETS1	878	889	+	13.4545	1.41e-06	0.00312	GGGGGGGCCGCG
CASZ1	chr1:10795650-10797650	HEY1_disc2	HEY1_K562_encode-Myers_seq_hsa_r1:AlignACE#1#Intergenic	HEY1	878	893	+	13.9038	4.87e-07	0.000907	GGGGGGGCCGCGGCGG
CASZ1	chr1:10795650-10797650	HIC1_1	HIC1_transfac_M01072	HIC1	810	824	+	13.5	5.37e-06	0.0278	GGGGGGTGCACCGGG
CASZ1	chr1:10795650-10797650	HIC1_2	HIC1_transfac_M01073	HIC1	624	641	-	13.6633	8.74e-06	0.0381	GGGGAATGCCCGGCGCGC
CASZ1	chr1:10795650-10797650	IKZF1_2	Lyf-1_transfac_M00141	IKZF1	1748	1756	+	14.3232	3.31e-06	0.0446	TTTGGGAGG
CASZ1	chr1:10795650-10797650	NHLH1_1	HEN1_transfac_M00058	NHLH1	454	475	+	12.6122	8.16e-06	0.0822	TTGGAGATCACCTGCCCCCCCG
CASZ1	chr1:10795650-10797650	OVOL2_1	MOVO-B_transfac_M01104	OVOL2	498	504	-	11.2323	6.57e-05	0.0951	GTGGGGG
CASZ1	chr1:10795650-10797650	PLAGL1_1	Plagl1_bulyk_sc09-primary	PLAGL1	489	504	-	18.6091	2.8e-08	0.00803	GTGGGGGCGCCCCACG
CASZ1	chr1:10795650-10797650	POU2F2_disc2	POU2F2_GM12891_encode-Myers_seq_hsa_r1:AlignACE#1#Intergenic	POU2F2	1599	1611	+	14.5	9.47e-09	0.00456	GCTGGGGGGGGGG
CASZ1	chr1:10795650-10797650	PRDM1_known1	PRDM1_1	PRDM1	1651	1664	+	19.2449	3.02e-07	0.079	AGAGAGTGAAAGTA
CASZ1	chr1:10795650-10797650	SP8_1	SP8_jolma_DBD_M32	SP8	1340	1351	-	13.8673	9.03e-06	0.042	ACCCCCCCCCCC
CASZ1	chr1:10795650-10797650	TFAP2B_2	TFAP2B_jolma_DBD_M294	TFAP2B	796	807	-	12.5	2.76e-05	0.0906	ACCCCCGGGGCT
CASZ1	chr1:10795650-10797650	TFAP2B_4	TFAP2B_jolma_DBD_M296	TFAP2B	466	478	+	12.0408	3.06e-05	0.0815	TGCCCCCCCGGGA
CASZ1	chr1:10795650-10797650	ZIC1_2	Zic1_bulyk_sc09-primary	ZIC1	468	481	-	15.716	1.36e-06	0.0421	GGCTCCCGGGGGGG
FAM102B	chr1:108559089-108561089	AP1_disc10	FOS_GM12878_encode-Snyder_seq_hsa_r1:AlignACE#1#Intergenic	JUN	1224	1233	-	11.8571	1.49e-05	0.0118	GCGGGGGCGC
FAM102B	chr1:108559089-108561089	BHLHE40_disc2	BHLHE40_HepG2_encode-Myers_seq_hsa_v041610.1_r1:AlignACE#2#Intergenic	BHLHE40	1038	1054	+	14.7212	5.19e-09	8.1e-05	GGCGGCGGCGGCGGCGG
FAM102B	chr1:108559089-108561089	E2F_disc8	E2F1_MCF-7_encode-Snyder_seq_hsa_HA_r1:AlignACE#3#Intergenic	E2F1	1045	1055	+	13.5051	4.32e-07	0.00221	GCGGCGGCGGC
FAM102B	chr1:108559089-108561089	E2F_known19	E2F1_17	E2F1	1202	1217	-	10.3469	9.23e-05	0.0873	GGGGCGCCGCAGGCCG
FAM102B	chr1:108559089-108561089	EBF1_disc2	EBF1_GM12878_encode-Snyder_seq_hsa_r1:AlignACE#2#Intergenic	EBF1	1079	1091	-	14.0102	1.1e-06	0.0177	GCCCGGGGAGGTG
FAM102B	chr1:108559089-108561089	EGR3_2	EGR3_jolma_DBD_M7	EGR3	1222	1236	+	12.6327	8e-06	0.0876	CCGCGCCCCCGCGCA
FAM102B	chr1:108559089-108561089	ESRRA_disc4	ESRRA_HepG2_encode-Snyder_seq_hsa_forskolin_r1:AlignACE#1#Intergenic	ESRRA	893	906	-	11.6837	1.21e-05	0.0152	GAGGGAGGGCGGGG
FAM102B	chr1:108559089-108561089	ETS_disc7	ETS1_GM12878_encode-Myers_seq_hsa_r1:AlignACE#2#Intergenic	ETS1	1203	1216	-	13.24	2.72e-06	0.0154	GGGCGCCGCAGGCC
FAM102B	chr1:108559089-108561089	ETS_disc9	GABPA_K562_encode-Myers_seq_hsa_v041610.1_r1:AlignACE#2#Intergenic	ETS1	1045	1056	+	13.8182	3.64e-07	0.0016	GCGGCGGCGGCG
FAM102B	chr1:108559089-108561089	HEY1_disc2	HEY1_K562_encode-Myers_seq_hsa_r1:AlignACE#1#Intergenic	HEY1	1039	1054	+	14.5865	3.72e-08	0.000292	GCGGCGGCGGCGGCGG
FAM102B	chr1:108559089-108561089	HIC1_1	HIC1_transfac_M01072	HIC1	1015	1029	-	13.2143	7.51e-06	0.0304	CGCCGCTGCCGCCCG
FAM102B	chr1:108559089-108561089	HIC1_2	HIC1_transfac_M01073	HIC1	1225	1242	-	13.2551	1.27e-05	0.0416	GAGCTGTGCGCGGGGGCG
FAM102B	chr1:108559089-108561089	IKZF1_2	Lyf-1_transfac_M00141	IKZF1	1695	1703	-	14.3232	3.31e-06	0.0446	TTTGGGAGG
FAM102B	chr1:108559089-108561089	NHLH1_1	HEN1_transfac_M00058	NHLH1	1130	1151	-	16.6122	1e-06	0.048	CGCGGCGGCAGCTGCGGCGCGG
FAM102B	chr1:108559089-108561089	OVOL2_1	MOVO-B_transfac_M01104	OVOL2	1227	1233	-	11.596	2.96e-05	0.0804	GCGGGGG
FAM102B	chr1:108559089-108561089	PLAGL1_1	Plagl1_bulyk_sc09-primary	PLAGL1	944	959	-	19.8273	5.52e-10	0.00138	TCGGGGGCGCCCCCAG
FAM102B	chr1:108559089-108561089	POU2F2_disc2	POU2F2_GM12891_encode-Myers_seq_hsa_r1:AlignACE#1#Intergenic	POU2F2	1213	1225	-	12.898	4.18e-06	0.00514	GCGGCCGGGGGGC
FAM102B	chr1:108559089-108561089	SP8_1	SP8_jolma_DBD_M32	SP8	719	730	-	12.7449	2.05e-05	0.055	CCCCCACCCCCT
FAM102B	chr1:108559089-108561089	TFAP2B_2	TFAP2B_jolma_DBD_M294	TFAP2B	1110	1121	+	13.398	1.36e-05	0.0851	TCCCCGCGGGCG
FAM102B	chr1:108559089-108561089	ZIC1_2	Zic1_bulyk_sc09-primary	ZIC1	1081	1094	-	13.6095	8.11e-06	0.0462	CTCGCCCGGGGAGG
FAM102B	chr1:108559089-108561089	ZIC4_1	ZIC4_jolma_DBD_M42	ZIC4	1110	1124	-	16.8673	9.67e-07	0.0974	GACCGCCCGCGGGGA
KIAA1324	chr1:109112679-109114679	AP1_disc10	FOS_GM12878_encode-Snyder_seq_hsa_r1:AlignACE#1#Intergenic	JUN	1664	1673	-	13.1837	1.02e-06	0.0085	GGGGGGCGGC
KIAA1324	chr1:109112679-109114679	BHLHE40_disc2	BHLHE40_HepG2_encode-Myers_seq_hsa_v041610.1_r1:AlignACE#2#Intergenic	BHLHE40	1207	1223	-	13.6731	6.83e-07	0.00102	GGCAGCCGCCGCCGCTG
KIAA1324	chr1:109112679-109114679	E2F_disc8	E2F1_MCF-7_encode-Snyder_seq_hsa_HA_r1:AlignACE#3#Intergenic	E2F1	1209	1219	+	13.5051	4.32e-07	0.00221	GCGGCGGCGGC
KIAA1324	chr1:109112679-109114679	E2F_known19	E2F1_17	E2F1	158	173	+	10.6939	7.76e-05	0.0873	AGGGCGCCACCTGGCG
KIAA1324	chr1:109112679-109114679	EBF1_disc2	EBF1_GM12878_encode-Snyder_seq_hsa_r1:AlignACE#2#Intergenic	EBF1	1163	1175	-	12.4082	1.66e-05	0.0249	GCCCGGGGTGCGC
KIAA1324	chr1:109112679-109114679	EGR3_2	EGR3_jolma_DBD_M7	EGR3	472	486	-	10.8878	1.68e-05	0.0893	GCCCGCCTCCGCTTC
KIAA1324	chr1:109112679-109114679	ESRRA_disc4	ESRRA_HepG2_encode-Snyder_seq_hsa_forskolin_r1:AlignACE#1#Intergenic	ESRRA	1176	1189	-	11.7143	1.12e-05	0.0152	GCGGGAGAGCGCGC
KIAA1324	chr1:109112679-109114679	ETS_disc7	ETS1_GM12878_encode-Myers_seq_hsa_r1:AlignACE#2#Intergenic	ETS1	434	447	+	12.45	1.21e-05	0.0163	GGGCGCGGTGGTTC
KIAA1324	chr1:109112679-109114679	ETS_disc9	GABPA_K562_encode-Myers_seq_hsa_v041610.1_r1:AlignACE#2#Intergenic	ETS1	1785	1796	+	12.2525	1.55e-05	0.00771	GTGGGGGGAGGG
KIAA1324	chr1:109112679-109114679	HEY1_disc2	HEY1_K562_encode-Myers_seq_hsa_r1:AlignACE#1#Intergenic	HEY1	1185	1200	-	13.875	5.32e-07	0.000946	GCGGCGTGGGCGCGGG
KIAA1324	chr1:109112679-109114679	HIC1_1	HIC1_transfac_M01072	HIC1	1197	1211	-	13.6531	4.47e-06	0.0273	CGCTGGTGCGCGCGG
KIAA1324	chr1:109112679-109114679	HIC1_2	HIC1_transfac_M01073	HIC1	1156	1173	-	11.8061	4.19e-05	0.0577	CCGGGGTGCGCAACCGGC
KIAA1324	chr1:109112679-109114679	NHLH1_1	HEN1_transfac_M00058	NHLH1	786	807	+	11.4898	1.37e-05	0.0941	GAGAGGCCCACGTGCGGCGCTT
KIAA1324	chr1:109112679-109114679	OVOL2_1	MOVO-B_transfac_M01104	OVOL2	1785	1791	+	11.2323	6.57e-05	0.0951	GTGGGGG
KIAA1324	chr1:109112679-109114679	PLAGL1_1	Plagl1_bulyk_sc09-primary	PLAGL1	155	170	-	12.1364	3.16e-05	0.0545	CAGGTGGCGCCCTCCT
KIAA1324	chr1:109112679-109114679	POU2F2_disc2	POU2F2_GM12891_encode-Myers_seq_hsa_r1:AlignACE#1#Intergenic	POU2F2	38	50	-	12.5204	8.5e-06	0.00594	GCGGCTGAGCGGG
KIAA1324	chr1:109112679-109114679	RFX2_3	Rfx2_jolma_DBD_M242	RFX2	1217	1232	+	17.0202	9.33e-07	0.0723	GGCTGCCATGGCGACC
KIAA1324	chr1:109112679-109114679	RFX2_4	Rfx2_jolma_DBD_M243	RFX2	107	121	+	20	1.23e-07	0.0737	GGTTGCCAGGCAACT
KIAA1324	chr1:109112679-109114679	RFX3_2	RFX3_jolma_DBD_M236	RFX3	1217	1232	+	17.4444	7.12e-07	0.0565	GGCTGCCATGGCGACC
KIAA1324	chr1:109112679-109114679	RFX5_known7	RFX4_3	RFX4	107	121	+	19.5408	2.09e-07	0.0793	GGTTGCCAGGCAACT
KIAA1324	chr1:109112679-109114679	SP8_1	SP8_jolma_DBD_M32	SP8	1345	1356	-	10.5918	7.9e-05	0.0793	ACACCGCCCATC
KIAA1324	chr1:109112679-109114679	TFAP2B_2	TFAP2B_jolma_DBD_M294	TFAP2B	1135	1146	+	11.2347	6.68e-05	0.0968	AGCCCCGGGCCT
KIAA1324	chr1:109112679-109114679	ZIC1_2	Zic1_bulyk_sc09-primary	ZIC1	187	200	+	11.9882	2.74e-05	0.0506	GGCCCCTGGGGAGG
C1orf194	chr1:109112857-109114857	AP1_disc10	FOS_GM12878_encode-Snyder_seq_hsa_r1:AlignACE#1#Intergenic	JUN	1486	1495	-	13.1837	1.02e-06	0.0085	GGGGGGCGGC
C1orf194	chr1:109112857-109114857	BHLHE40_disc2	BHLHE40_HepG2_encode-Myers_seq_hsa_v041610.1_r1:AlignACE#2#Intergenic	BHLHE40	1029	1045	-	13.6731	6.83e-07	0.00102	GGCAGCCGCCGCCGCTG
C1orf194	chr1:109112857-109114857	E2F_disc8	E2F1_MCF-7_encode-Snyder_seq_hsa_HA_r1:AlignACE#3#Intergenic	E2F1	1031	1041	+	13.5051	4.32e-07	0.00221	GCGGCGGCGGC
C1orf194	chr1:109112857-109114857	E2F_known19	E2F1_17	E2F1	1626	1641	-	11.398	5.36e-05	0.0873	ATGACGCCAGACTGGC
C1orf194	chr1:109112857-109114857	EBF1_disc2	EBF1_GM12878_encode-Snyder_seq_hsa_r1:AlignACE#2#Intergenic	EBF1	985	997	-	12.4082	1.66e-05	0.0249	GCCCGGGGTGCGC
C1orf194	chr1:109112857-109114857	EGR3_2	EGR3_jolma_DBD_M7	EGR3	294	308	-	10.8878	1.68e-05	0.0893	GCCCGCCTCCGCTTC
C1orf194	chr1:109112857-109114857	ESRRA_disc4	ESRRA_HepG2_encode-Snyder_seq_hsa_forskolin_r1:AlignACE#1#Intergenic	ESRRA	998	1011	-	11.7143	1.12e-05	0.0152	GCGGGAGAGCGCGC
C1orf194	chr1:109112857-109114857	ETS_disc7	ETS1_GM12878_encode-Myers_seq_hsa_r1:AlignACE#2#Intergenic	ETS1	256	269	+	12.45	1.21e-05	0.0163	GGGCGCGGTGGTTC
C1orf194	chr1:109112857-109114857	ETS_disc9	GABPA_K562_encode-Myers_seq_hsa_v041610.1_r1:AlignACE#2#Intergenic	ETS1	1607	1618	+	12.2525	1.55e-05	0.00771	GTGGGGGGAGGG
C1orf194	chr1:109112857-109114857	HEY1_disc2	HEY1_K562_encode-Myers_seq_hsa_r1:AlignACE#1#Intergenic	HEY1	1007	1022	-	13.875	5.32e-07	0.000946	GCGGCGTGGGCGCGGG
C1orf194	chr1:109112857-109114857	HIC1_1	HIC1_transfac_M01072	HIC1	1019	1033	-	13.6531	4.47e-06	0.0273	CGCTGGTGCGCGCGG
C1orf194	chr1:109112857-109114857	HIC1_2	HIC1_transfac_M01073	HIC1	978	995	-	11.8061	4.19e-05	0.0577	CCGGGGTGCGCAACCGGC
C1orf194	chr1:109112857-109114857	NHLH1_1	HEN1_transfac_M00058	NHLH1	608	629	+	11.4898	1.37e-05	0.0941	GAGAGGCCCACGTGCGGCGCTT
C1orf194	chr1:109112857-109114857	OVOL2_1	MOVO-B_transfac_M01104	OVOL2	1607	1613	+	11.2323	6.57e-05	0.0951	GTGGGGG
C1orf194	chr1:109112857-109114857	PLAGL1_1	Plagl1_bulyk_sc09-primary	PLAGL1	3	18	+	11.7	4.2e-05	0.0581	ACGGGAGGCCCCTGGG
C1orf194	chr1:109112857-109114857	POU2F2_disc2	POU2F2_GM12891_encode-Myers_seq_hsa_r1:AlignACE#1#Intergenic	POU2F2	1064	1076	+	11.8673	2.46e-05	0.00805	GCTGCAGAGGCGC
C1orf194	chr1:109112857-109114857	RFX2_3	Rfx2_jolma_DBD_M242	RFX2	1039	1054	+	17.0202	9.33e-07	0.0723	GGCTGCCATGGCGACC
C1orf194	chr1:109112857-109114857	RFX3_2	RFX3_jolma_DBD_M236	RFX3	1039	1054	+	17.4444	7.12e-07	0.0565	GGCTGCCATGGCGACC
C1orf194	chr1:109112857-109114857	SP8_1	SP8_jolma_DBD_M32	SP8	1167	1178	-	10.5918	7.9e-05	0.0793	ACACCGCCCATC
C1orf194	chr1:109112857-109114857	TFAP2B_2	TFAP2B_jolma_DBD_M294	TFAP2B	957	968	+	11.2347	6.68e-05	0.0968	AGCCCCGGGCCT
C1orf194	chr1:109112857-109114857	ZIC1_2	Zic1_bulyk_sc09-primary	ZIC1	9	22	+	11.9882	2.74e-05	0.0506	GGCCCCTGGGGAGG
CELSR2	chr1:109249019-109251019	AP1_disc10	FOS_GM12878_encode-Snyder_seq_hsa_r1:AlignACE#1#Intergenic	JUN	531	540	-	12.9286	1.7e-06	0.0085	GGCGGGCGGG
CELSR2	chr1:109249019-109251019	BHLHE40_disc2	BHLHE40_HepG2_encode-Myers_seq_hsa_v041610.1_r1:AlignACE#2#Intergenic	BHLHE40	1099	1115	+	14.2212	8.45e-08	0.000442	CGCCGCCGCCGCTGCTG
CELSR2	chr1:109249019-109251019	E2F_disc8	E2F1_MCF-7_encode-Snyder_seq_hsa_HA_r1:AlignACE#3#Intergenic	E2F1	1100	1110	-	13.5051	4.32e-07	0.00221	GCGGCGGCGGC
CELSR2	chr1:109249019-109251019	E2F_known19	E2F1_17	E2F1	596	611	+	10.7245	7.65e-05	0.0873	GCGGCGGGGACGCGGG
CELSR2	chr1:109249019-109251019	EBF1_disc2	EBF1_GM12878_encode-Snyder_seq_hsa_r1:AlignACE#2#Intergenic	EBF1	568	580	+	13.6224	2.33e-06	0.0194	CCCGGGGCCGCGG
CELSR2	chr1:109249019-109251019	EGR3_2	EGR3_jolma_DBD_M7	EGR3	1559	1573	-	12.0612	1.01e-05	0.0893	CGACGCCCACCCAGG
CELSR2	chr1:109249019-109251019	ESRRA_disc4	ESRRA_HepG2_encode-Snyder_seq_hsa_forskolin_r1:AlignACE#1#Intergenic	ESRRA	752	765	+	12.0918	4.21e-06	0.0147	CAGGGGCGCCGCGG
CELSR2	chr1:109249019-109251019	ETS_disc7	ETS1_GM12878_encode-Myers_seq_hsa_r1:AlignACE#2#Intergenic	ETS1	602	615	+	12.87	5.95e-06	0.0156	GGGACGCGGGGCGC
CELSR2	chr1:109249019-109251019	ETS_disc9	GABPA_K562_encode-Myers_seq_hsa_v041610.1_r1:AlignACE#2#Intergenic	ETS1	1099	1110	-	13.8182	3.64e-07	0.0016	GCGGCGGCGGCG
CELSR2	chr1:109249019-109251019	HEY1_disc2	HEY1_K562_encode-Myers_seq_hsa_r1:AlignACE#1#Intergenic	HEY1	642	657	+	14.1058	2.49e-07	0.000689	GCCGCCGGGGCCGGGC
CELSR2	chr1:109249019-109251019	HIC1_1	HIC1_transfac_M01072	HIC1	711	725	-	14.2245	2.15e-06	0.0221	CCGGGGTGCCCCCTC
CELSR2	chr1:109249019-109251019	HIC1_2	HIC1_transfac_M01073	HIC1	708	725	-	17.0306	1.86e-07	0.0174	CCGGGGTGCCCCCTCCGC
CELSR2	chr1:109249019-109251019	NHLH1_1	HEN1_transfac_M00058	NHLH1	679	700	+	12.4796	8.69e-06	0.0832	CGCGGGCGCAGGTGGGCGATCC
CELSR2	chr1:109249019-109251019	PLAGL1_1	Plagl1_bulyk_sc09-primary	PLAGL1	760	775	+	15.5182	2.15e-06	0.0301	CCGCGGGGCCCCCGGG
CELSR2	chr1:109249019-109251019	POU2F2_disc2	POU2F2_GM12891_encode-Myers_seq_hsa_r1:AlignACE#1#Intergenic	POU2F2	705	717	+	13.8571	5.16e-07	0.00465	GGGGCGGAGGGGG
CELSR2	chr1:109249019-109251019	TFAP2B_2	TFAP2B_jolma_DBD_M294	TFAP2B	766	777	+	13.102	1.71e-05	0.0861	GGCCCCCGGGCG
CELSR2	chr1:109249019-109251019	TFAP2B_4	TFAP2B_jolma_DBD_M296	TFAP2B	1431	1443	+	13.9082	1.16e-05	0.074	TCCCCACAGGGCA
CELSR2	chr1:109249019-109251019	ZIC1_2	Zic1_bulyk_sc09-primary	ZIC1	928	941	+	13.2604	1.06e-05	0.0466	GGCCCCGCGGGGCG
PSRC1	chr1:109282186-109284186	AP1_disc10	FOS_GM12878_encode-Snyder_seq_hsa_r1:AlignACE#1#Intergenic	JUN	1260	1269	-	12.9184	2.04e-06	0.0085	GCGGGGCGGG
PSRC1	chr1:109282186-109284186	BHLHE40_disc2	BHLHE40_HepG2_encode-Myers_seq_hsa_v041610.1_r1:AlignACE#2#Intergenic	BHLHE40	1057	1073	-	12.4904	1.31e-05	0.00292	CCGGCCGGCAGCTCCTC
PSRC1	chr1:109282186-109284186	E2F_disc8	E2F1_MCF-7_encode-Snyder_seq_hsa_HA_r1:AlignACE#3#Intergenic	E2F1	1382	1392	-	13.6162	9.31e-08	0.00221	GCGGCGCCTGC
PSRC1	chr1:109282186-109284186	E2F_known19	E2F1_17	E2F1	894	909	-	11.3571	5.5e-05	0.0873	GGCGCGGGAAGTGGAC
PSRC1	chr1:109282186-109284186	EBF1_disc2	EBF1_GM12878_encode-Snyder_seq_hsa_r1:AlignACE#2#Intergenic	EBF1	1081	1093	+	11.8878	3.28e-05	0.0275	CCGGTGGGGGCTG
PSRC1	chr1:109282186-109284186	EGR3_2	EGR3_jolma_DBD_M7	EGR3	964	978	-	9.59184	2.83e-05	0.0898	CCCCGCCCCCTCGGA
PSRC1	chr1:109282186-109284186	ESRRA_disc4	ESRRA_HepG2_encode-Snyder_seq_hsa_forskolin_r1:AlignACE#1#Intergenic	ESRRA	1256	1269	-	11.7959	9.14e-06	0.015	GCGGGGCGGGGCGC
PSRC1	chr1:109282186-109284186	ETS_disc7	ETS1_GM12878_encode-Myers_seq_hsa_r1:AlignACE#2#Intergenic	ETS1	781	794	-	13.65	9.63e-07	0.0146	GGGGCGTGCAGGCC
PSRC1	chr1:109282186-109284186	ETS_disc9	GABPA_K562_encode-Myers_seq_hsa_v041610.1_r1:AlignACE#2#Intergenic	ETS1	967	978	+	13.8384	3.29e-07	0.0016	GAGGGGGCGGGG
PSRC1	chr1:109282186-109284186	HEY1_disc2	HEY1_K562_encode-Myers_seq_hsa_r1:AlignACE#1#Intergenic	HEY1	205	220	-	13.3365	2.34e-06	0.00158	GGGGCTGCTGGGCGGC
PSRC1	chr1:109282186-109284186	HIC1_1	HIC1_transfac_M01072	HIC1	1284	1298	-	11.8061	3.33e-05	0.0472	ACTGGGTGCTCGGCG
PSRC1	chr1:109282186-109284186	HIC1_2	HIC1_transfac_M01073	HIC1	777	794	-	12.7347	1.99e-05	0.0463	GGGGCGTGCAGGCCGCCC
PSRC1	chr1:109282186-109284186	OVOL2_1	MOVO-B_transfac_M01104	OVOL2	1084	1090	+	11.2323	6.57e-05	0.0951	GTGGGGG
PSRC1	chr1:109282186-109284186	PLAGL1_1	Plagl1_bulyk_sc09-primary	PLAGL1	709	724	-	10.9182	6.86e-05	0.0641	GGGGGAGCCCTCCGTA
PSRC1	chr1:109282186-109284186	POU2F2_disc2	POU2F2_GM12891_encode-Myers_seq_hsa_r1:AlignACE#1#Intergenic	POU2F2	1260	1272	-	12.9388	3.9e-06	0.00514	GGAGCGGGGCGGG
PSRC1	chr1:109282186-109284186	SP8_1	SP8_jolma_DBD_M32	SP8	968	979	-	17.2755	4.33e-07	0.0223	GCCCCGCCCCCT
PSRC1	chr1:109282186-109284186	TFAP2B_2	TFAP2B_jolma_DBD_M294	TFAP2B	1740	1751	-	10.9286	8.12e-05	0.0979	CCCCTAAGGGCA
PSRC1	chr1:109282186-109284186	TFAP2B_4	TFAP2B_jolma_DBD_M296	TFAP2B	1740	1752	+	17.1122	8.96e-07	0.064	TGCCCTTAGGGGA
GPR61	chr1:109538872-109540872	AP1_disc10	FOS_GM12878_encode-Snyder_seq_hsa_r1:AlignACE#1#Intergenic	JUN	307	316	-	11.7653	1.83e-05	0.0118	GGGAGGGGGC
GPR61	chr1:109538872-109540872	EBF1_disc2	EBF1_GM12878_encode-Snyder_seq_hsa_r1:AlignACE#2#Intergenic	EBF1	545	557	+	12.7857	9.55e-06	0.0231	CCTTGGGGCCCTG
GPR61	chr1:109538872-109540872	EGR3_2	EGR3_jolma_DBD_M7	EGR3	303	317	+	10.4592	2.01e-05	0.0893	TCCCGCCCCCTCCCT
GPR61	chr1:109538872-109540872	ESRRA_disc2	ESRRA_HepG2_encode-Snyder_seq_hsa_forskolin_r1:MEME#2#Intergenic	ESRRA	669	681	-	17.0612	2.44e-07	0.0574	GTGACCTTGGGCA
GPR61	chr1:109538872-109540872	ESRRA_disc4	ESRRA_HepG2_encode-Snyder_seq_hsa_forskolin_r1:AlignACE#1#Intergenic	ESRRA	305	318	-	12.4184	1.52e-06	0.0147	CAGGGAGGGGGCGG
GPR61	chr1:109538872-109540872	ETS_disc7	ETS1_GM12878_encode-Myers_seq_hsa_r1:AlignACE#2#Intergenic	ETS1	518	531	-	10.78	9.17e-05	0.0229	GGCGGCTGAGGCTC
GPR61	chr1:109538872-109540872	HIC1_2	HIC1_transfac_M01073	HIC1	970	987	+	11.0918	7.1e-05	0.0678	CTGCTTTGCCGGCTGCCT
GPR61	chr1:109538872-109540872	IKZF1_2	Lyf-1_transfac_M00141	IKZF1	390	398	+	14.3232	3.31e-06	0.0446	TTTGGGAGG
GPR61	chr1:109538872-109540872	OVOL2_1	MOVO-B_transfac_M01104	OVOL2	232	238	-	11.2323	6.57e-05	0.0951	GTGGGGG
GPR61	chr1:109538872-109540872	POU2F2_disc2	POU2F2_GM12891_encode-Myers_seq_hsa_r1:AlignACE#1#Intergenic	POU2F2	917	929	+	12.2653	1.35e-05	0.00681	GGGGCTGGGTGGG
GPR61	chr1:109538872-109540872	SP8_1	SP8_jolma_DBD_M32	SP8	104	115	+	11.3367	5.08e-05	0.0701	GCCATGCCCCTT
GPR61	chr1:109538872-109540872	TFAP2B_2	TFAP2B_jolma_DBD_M294	TFAP2B	543	554	-	12.0408	3.86e-05	0.0928	GGCCCCAAGGCT
GPR61	chr1:109538872-109540872	TFAP2B_4	TFAP2B_jolma_DBD_M296	TFAP2B	1664	1676	-	10.0204	6.89e-05	0.0856	TGCCACTAGGGCC
GSTM2	chr1:109667022-109669022	AP1_disc10	FOS_GM12878_encode-Snyder_seq_hsa_r1:AlignACE#1#Intergenic	JUN	1049	1058	-	12.9184	2.04e-06	0.0085	GCGGGGCGGG
GSTM2	chr1:109667022-109669022	BHLHE40_disc2	BHLHE40_HepG2_encode-Myers_seq_hsa_v041610.1_r1:AlignACE#2#Intergenic	BHLHE40	969	985	-	12.3558	1.68e-05	0.00314	GGCCCGCCCTGCCCCCG
GSTM2	chr1:109667022-109669022	E2F_disc8	E2F1_MCF-7_encode-Snyder_seq_hsa_HA_r1:AlignACE#3#Intergenic	E2F1	1640	1650	-	11.6162	5.08e-05	0.0122	CCCGCCCCAGC
GSTM2	chr1:109667022-109669022	E2F_known19	E2F1_17	E2F1	935	950	+	10.5816	8.23e-05	0.0873	TGAGCGCGCTCCAGGC
GSTM2	chr1:109667022-109669022	EBF1_disc2	EBF1_GM12878_encode-Snyder_seq_hsa_r1:AlignACE#2#Intergenic	EBF1	848	860	-	12.4592	1.54e-05	0.0247	CCCAGGGCGGGGG
GSTM2	chr1:109667022-109669022	EGR3_2	EGR3_jolma_DBD_M7	EGR3	1165	1179	-	12.551	8.26e-06	0.0885	CCCCGCCCCCACGCA
GSTM2	chr1:109667022-109669022	ESRRA_disc4	ESRRA_HepG2_encode-Snyder_seq_hsa_forskolin_r1:AlignACE#1#Intergenic	ESRRA	1286	1299	+	11.949	6.28e-06	0.0147	CGGGGTGGGGGCGG
GSTM2	chr1:109667022-109669022	ETS_disc7	ETS1_GM12878_encode-Myers_seq_hsa_r1:AlignACE#2#Intergenic	ETS1	972	985	+	12.82	6.54e-06	0.0159	GGGCAGGGCGGGCC
GSTM2	chr1:109667022-109669022	ETS_disc9	GABPA_K562_encode-Myers_seq_hsa_v041610.1_r1:AlignACE#2#Intergenic	ETS1	1168	1179	+	13.596	9.03e-07	0.00261	GTGGGGGCGGGG
GSTM2	chr1:109667022-109669022	HEY1_disc2	HEY1_K562_encode-Myers_seq_hsa_r1:AlignACE#1#Intergenic	HEY1	1052	1067	-	13.25	2.89e-06	0.00171	CAGGCCTCAGCGGGGC
GSTM2	chr1:109667022-109669022	HIC1_1	HIC1_transfac_M01072	HIC1	968	982	-	11.6633	3.82e-05	0.0494	CCGCCCTGCCCCCGA
GSTM2	chr1:109667022-109669022	HIC1_2	HIC1_transfac_M01073	HIC1	1159	1176	+	14	6.35e-06	0.0351	CGGGGGTGCGTGGGGGCG
GSTM2	chr1:109667022-109669022	NHLH1_1	HEN1_transfac_M00058	NHLH1	1182	1203	+	12.9796	6.85e-06	0.0789	GTGTGGAGCAGCTGCAGGACGG
GSTM2	chr1:109667022-109669022	NR2F2_1	ARP-1-(COUP-TF2)_transfac_M00155	NR2F2	823	838	+	18.1122	6.31e-07	0.0877	TGAACCCCTGGACTCA
GSTM2	chr1:109667022-109669022	OVOL2_1	MOVO-B_transfac_M01104	OVOL2	848	854	-	11.596	2.96e-05	0.0804	GCGGGGG
GSTM2	chr1:109667022-109669022	PLAGL1_1	Plagl1_bulyk_sc09-primary	PLAGL1	1652	1667	+	10.5273	8.68e-05	0.0668	TGCTGGGCCCCCGTCT
GSTM2	chr1:109667022-109669022	POU2F2_disc2	POU2F2_GM12891_encode-Myers_seq_hsa_r1:AlignACE#1#Intergenic	POU2F2	971	983	+	12.4082	1.05e-05	0.00629	GGGGCAGGGCGGG
GSTM2	chr1:109667022-109669022	SP8_1	SP8_jolma_DBD_M32	SP8	1047	1058	+	13.9184	8.68e-06	0.042	GCCCCGCCCCGC
GSTM2	chr1:109667022-109669022	TFAP2B_2	TFAP2B_jolma_DBD_M294	TFAP2B	1686	1697	+	12.4796	2.78e-05	0.0906	TCCCTCAGGGCT
GSTM2	chr1:109667022-109669022	TFAP2B_4	TFAP2B_jolma_DBD_M296	TFAP2B	100	112	+	13.4184	1.54e-05	0.0762	TCCCCTGAGGGGC
GSTM2	chr1:109667022-109669022	ZIC1_2	Zic1_bulyk_sc09-primary	ZIC1	99	112	+	10.3609	8.4e-05	0.0571	GTCCCCTGAGGGGC
GSTM3	chr1:109740038-109742038	AP1_disc10	FOS_GM12878_encode-Snyder_seq_hsa_r1:AlignACE#1#Intergenic	JUN	25	34	-	11.7347	1.94e-05	0.0118	GGGGAGGGGC
GSTM3	chr1:109740038-109742038	BHLHE40_disc2	BHLHE40_HepG2_encode-Myers_seq_hsa_v041610.1_r1:AlignACE#2#Intergenic	BHLHE40	330	346	+	12.5962	1.06e-05	0.00272	CCCACGCGCGGGCGCCC
GSTM3	chr1:109740038-109742038	E2F_disc8	E2F1_MCF-7_encode-Snyder_seq_hsa_HA_r1:AlignACE#3#Intergenic	E2F1	644	654	+	12.4747	1.66e-05	0.0114	GCCGGGGCTGG
GSTM3	chr1:109740038-109742038	EBF1_disc2	EBF1_GM12878_encode-Snyder_seq_hsa_r1:AlignACE#2#Intergenic	EBF1	511	523	-	11.0612	8.42e-05	0.0334	CCGCGGGGAAGGG
GSTM3	chr1:109740038-109742038	EGR3_2	EGR3_jolma_DBD_M7	EGR3	350	364	+	12.1224	9.88e-06	0.0893	CTCCGCCTCCGCCCC
GSTM3	chr1:109740038-109742038	ESRRA_disc4	ESRRA_HepG2_encode-Snyder_seq_hsa_forskolin_r1:AlignACE#1#Intergenic	ESRRA	335	348	-	11.2755	2.89e-05	0.0164	CAGGGCGCCCGCGC
GSTM3	chr1:109740038-109742038	ETS_disc9	GABPA_K562_encode-Myers_seq_hsa_v041610.1_r1:AlignACE#2#Intergenic	ETS1	353	364	-	12.7778	6.77e-06	0.00588	GGGGCGGAGGCG
GSTM3	chr1:109740038-109742038	HEY1_disc2	HEY1_K562_encode-Myers_seq_hsa_r1:AlignACE#1#Intergenic	HEY1	324	339	-	13.4904	1.59e-06	0.00138	CGCGCGTGGGCCCCGC
GSTM3	chr1:109740038-109742038	HIC1_1	HIC1_transfac_M01072	HIC1	460	474	-	11.7653	3.46e-05	0.0478	CACTCCTGCCCGGGT
GSTM3	chr1:109740038-109742038	HIC1_2	HIC1_transfac_M01073	HIC1	1632	1649	-	13.602	9.25e-06	0.0385	TTAGGGTGCAGGCAGGAG
GSTM3	chr1:109740038-109742038	OVOL2_1	MOVO-B_transfac_M01104	OVOL2	1558	1564	+	11.2323	6.57e-05	0.0951	GTGGGGG
GSTM3	chr1:109740038-109742038	PLAGL1_1	Plagl1_bulyk_sc09-primary	PLAGL1	335	350	+	15.9727	1.33e-06	0.0272	GCGCGGGCGCCCTGAC
GSTM3	chr1:109740038-109742038	POU2F2_disc2	POU2F2_GM12891_encode-Myers_seq_hsa_r1:AlignACE#1#Intergenic	POU2F2	352	364	-	12.9184	4.01e-06	0.00514	GGGGCGGAGGCGG
GSTM3	chr1:109740038-109742038	SP8_1	SP8_jolma_DBD_M32	SP8	319	330	-	17.2755	4.33e-07	0.0223	GCCCCGCCCCCT
GSTM3	chr1:109740038-109742038	TFAP2B_2	TFAP2B_jolma_DBD_M294	TFAP2B	1299	1310	+	10.6224	9.77e-05	0.0981	TGCCCTCAGGAA
GSTM3	chr1:109740038-109742038	TFAP2B_4	TFAP2B_jolma_DBD_M296	TFAP2B	30	42	+	11.5918	3.71e-05	0.0815	TCCCCACAGGGCC
GSTM3	chr1:109740038-109742038	ZIC1_2	Zic1_bulyk_sc09-primary	ZIC1	515	528	+	13.9704	6.05e-06	0.0453	TCCCCGCGGGTGGG
SLC6A17	chr1:110149486-110151486	AP1_disc10	FOS_GM12878_encode-Snyder_seq_hsa_r1:AlignACE#1#Intergenic	JUN	1188	1197	+	12.9286	1.7e-06	0.0085	GGCGGGCGGG
SLC6A17	chr1:110149486-110151486	BHLHE40_disc2	BHLHE40_HepG2_encode-Myers_seq_hsa_v041610.1_r1:AlignACE#2#Intergenic	BHLHE40	1279	1295	-	13.3654	1.73e-06	0.00148	GCCCCCGGCTGGGGCTG
SLC6A17	chr1:110149486-110151486	E2F_disc8	E2F1_MCF-7_encode-Snyder_seq_hsa_HA_r1:AlignACE#3#Intergenic	E2F1	1509	1519	-	13.1616	3e-06	0.00714	GCGGGGGCAGC
SLC6A17	chr1:110149486-110151486	E2F_known19	E2F1_17	E2F1	950	965	+	10.3265	9.31e-05	0.0873	TTGACGCCGGCCCGCG
SLC6A17	chr1:110149486-110151486	EBF1_disc2	EBF1_GM12878_encode-Snyder_seq_hsa_r1:AlignACE#2#Intergenic	EBF1	1302	1314	+	14.8776	1.42e-07	0.0153	CCCGGGGGAGGAG
SLC6A17	chr1:110149486-110151486	EGR3_2	EGR3_jolma_DBD_M7	EGR3	886	900	+	13.1429	6.48e-06	0.0803	CCACGCCCACCCTCT
SLC6A17	chr1:110149486-110151486	ESRRA_disc4	ESRRA_HepG2_encode-Snyder_seq_hsa_forskolin_r1:AlignACE#1#Intergenic	ESRRA	1587	1600	-	11.5918	1.49e-05	0.0154	GCGGGCCCCGGGGC
SLC6A17	chr1:110149486-110151486	ETS_disc7	ETS1_GM12878_encode-Myers_seq_hsa_r1:AlignACE#2#Intergenic	ETS1	1291	1304	+	13.71	8.06e-07	0.0146	GGGGCCTGTGGCCC
SLC6A17	chr1:110149486-110151486	ETS_disc9	GABPA_K562_encode-Myers_seq_hsa_v041610.1_r1:AlignACE#2#Intergenic	ETS1	1508	1519	-	13.1717	3e-06	0.00419	GCGGGGGCAGCG
SLC6A17	chr1:110149486-110151486	HEY1_disc2	HEY1_K562_encode-Myers_seq_hsa_r1:AlignACE#1#Intergenic	HEY1	1504	1519	-	14.25	1.49e-07	0.000577	GCGGGGGCAGCGCCGC
SLC6A17	chr1:110149486-110151486	HIC1_1	HIC1_transfac_M01072	HIC1	1505	1519	+	13.6327	4.59e-06	0.0274	CGGCGCTGCCCCCGC
SLC6A17	chr1:110149486-110151486	HIC1_2	HIC1_transfac_M01073	HIC1	1091	1108	-	12.3878	2.65e-05	0.0495	GCCGAGTGCCGCCCTCCC
SLC6A17	chr1:110149486-110151486	IKZF1_2	Lyf-1_transfac_M00141	IKZF1	52	60	-	14.3232	3.31e-06	0.0446	TTTGGGAGG
SLC6A17	chr1:110149486-110151486	NHLH1_1	HEN1_transfac_M00058	NHLH1	1335	1356	+	15.8469	1.55e-06	0.0539	GGGGATCGCAGCTGCTCGGCCG
SLC6A17	chr1:110149486-110151486	NHLH1_3	NHLH1_jaspar_MA0048.1	NHLH1	1340	1351	+	16.9592	1.04e-06	0.0963	TCGCAGCTGCTC
SLC6A17	chr1:110149486-110151486	OVOL2_1	MOVO-B_transfac_M01104	OVOL2	1513	1519	-	11.596	2.96e-05	0.0804	GCGGGGG
SLC6A17	chr1:110149486-110151486	PLAGL1_1	Plagl1_bulyk_sc09-primary	PLAGL1	1267	1282	-	12.2273	2.98e-05	0.0538	GCTGGGGCGACCCGGA
SLC6A17	chr1:110149486-110151486	POU2F2_disc2	POU2F2_GM12891_encode-Myers_seq_hsa_r1:AlignACE#1#Intergenic	POU2F2	1463	1475	-	13.0918	2.87e-06	0.00514	GCTGGGGCGGGGC
SLC6A17	chr1:110149486-110151486	RFX5_known7	RFX4_3	RFX4	1570	1584	-	20.9592	8.09e-08	0.054	CGTCGCCAGGCAACG
SLC6A17	chr1:110149486-110151486	SP8_1	SP8_jolma_DBD_M32	SP8	885	896	+	17.0306	5.61e-07	0.0223	CCCACGCCCACC
SLC6A17	chr1:110149486-110151486	TFAP2B_2	TFAP2B_jolma_DBD_M294	TFAP2B	1586	1597	+	13.102	1.71e-05	0.0861	AGCCCCGGGGCC
SLC6A17	chr1:110149486-110151486	TFAP2B_4	TFAP2B_jolma_DBD_M296	TFAP2B	134	146	+	11.2143	4.38e-05	0.0835	GCCCCCCAAGGCC
SLC6A17	chr1:110149486-110151486	ZIC1_2	Zic1_bulyk_sc09-primary	ZIC1	1282	1295	-	13.1775	1.12e-05	0.0468	GCCCCCGGCTGGGG
KCNA2	chr1:110630474-110632474	E2F_known19	E2F1_17	E2F1	960	975	+	11.0306	6.54e-05	0.0873	TTGGCGCTGGAAACCA
KCNA2	chr1:110630474-110632474	EBF1_disc2	EBF1_GM12878_encode-Snyder_seq_hsa_r1:AlignACE#2#Intergenic	EBF1	397	409	-	12.4694	1.51e-05	0.0247	GCCAGGGGGACAG
KCNA2	chr1:110630474-110632474	ESRRA_disc4	ESRRA_HepG2_encode-Snyder_seq_hsa_forskolin_r1:AlignACE#1#Intergenic	ESRRA	414	427	-	10.9082	5.67e-05	0.0182	CTGGCTGCCTGGGG
KCNA2	chr1:110630474-110632474	ETS_disc7	ETS1_GM12878_encode-Myers_seq_hsa_r1:AlignACE#2#Intergenic	ETS1	1658	1671	+	12.51	1.1e-05	0.0163	GGGGAGTGCAGTGG
KCNA2	chr1:110630474-110632474	ETS_disc9	GABPA_K562_encode-Myers_seq_hsa_v041610.1_r1:AlignACE#2#Intergenic	ETS1	339	350	-	11	7.16e-05	0.0121	GAGCAGGGGGAG
KCNA2	chr1:110630474-110632474	HIC1_1	HIC1_transfac_M01072	HIC1	502	516	-	12.3163	2e-05	0.0399	CCCTCCTGCACGGGG
KCNA2	chr1:110630474-110632474	HIC1_2	HIC1_transfac_M01073	HIC1	797	814	-	10.6531	9.63e-05	0.0749	CTGGGGTGCAGCAAAGAG
KCNA2	chr1:110630474-110632474	OVOL2_1	MOVO-B_transfac_M01104	OVOL2	1468	1474	+	11.2323	6.57e-05	0.0951	GTGGGGG
KCNA2	chr1:110630474-110632474	POU2F2_disc2	POU2F2_GM12891_encode-Myers_seq_hsa_r1:AlignACE#1#Intergenic	POU2F2	1462	1474	+	13.7857	6.65e-07	0.00465	GCTGCTGTGGGGG
KCNA2	chr1:110630474-110632474	SP8_1	SP8_jolma_DBD_M32	SP8	496	507	+	12.1327	3.06e-05	0.0627	ACAACGCCCCGT
CD53	chr1:110870188-110872188	ESRRA_disc4	ESRRA_HepG2_encode-Snyder_seq_hsa_forskolin_r1:AlignACE#1#Intergenic	ESRRA	914	927	+	10.8673	6.08e-05	0.0184	GGGGGTGGGGCCGG
CD53	chr1:110870188-110872188	ETS_disc7	ETS1_GM12878_encode-Myers_seq_hsa_r1:AlignACE#2#Intergenic	ETS1	1279	1292	+	12	2.3e-05	0.0179	GGGAGGAGCAGGCT
CD53	chr1:110870188-110872188	ETS_disc9	GABPA_K562_encode-Myers_seq_hsa_v041610.1_r1:AlignACE#2#Intergenic	ETS1	918	929	+	12.2626	1.53e-05	0.00771	GTGGGGCCGGGG
CD53	chr1:110870188-110872188	HEY1_disc2	HEY1_K562_encode-Myers_seq_hsa_r1:AlignACE#1#Intergenic	HEY1	914	929	+	12.5192	1.29e-05	0.0028	GGGGGTGGGGCCGGGG
CD53	chr1:110870188-110872188	HIC1_2	HIC1_transfac_M01073	HIC1	1867	1884	+	11.3163	6.04e-05	0.0652	GAGGCATGCCCGCAAGTC
CD53	chr1:110870188-110872188	POU2F2_disc2	POU2F2_GM12891_encode-Myers_seq_hsa_r1:AlignACE#1#Intergenic	POU2F2	917	929	+	13.398	1.53e-06	0.00514	GGTGGGGCCGGGG
CD53	chr1:110870188-110872188	SP8_1	SP8_jolma_DBD_M32	SP8	913	924	-	12.8776	1.87e-05	0.0525	GCCCCACCCCCA
CD53	chr1:110870188-110872188	TFAP2B_2	TFAP2B_jolma_DBD_M294	TFAP2B	710	721	-	13.5714	1.15e-05	0.0851	TGCCCACAGGCA
CD53	chr1:110870188-110872188	TFAP2B_4	TFAP2B_jolma_DBD_M296	TFAP2B	752	764	-	15.3571	4.45e-06	0.0721	AGCCCTCCAGGCA
DENND2D	chr1:111203535-111205535	AP1_disc10	FOS_GM12878_encode-Snyder_seq_hsa_r1:AlignACE#1#Intergenic	JUN	863	872	-	13.4592	3.39e-07	0.00747	GGGGGGCGGG
DENND2D	chr1:111203535-111205535	BHLHE40_disc2	BHLHE40_HepG2_encode-Myers_seq_hsa_v041610.1_r1:AlignACE#2#Intergenic	BHLHE40	982	998	-	13.2308	2.49e-06	0.00168	GGCCCGCCCAGGTGCGC
DENND2D	chr1:111203535-111205535	E2F_disc8	E2F1_MCF-7_encode-Snyder_seq_hsa_HA_r1:AlignACE#3#Intergenic	E2F1	857	867	-	13.1717	2.81e-06	0.00685	GCGGGGCCAGC
DENND2D	chr1:111203535-111205535	E2F_known19	E2F1_17	E2F1	727	742	-	10.3367	9.27e-05	0.0873	AGCGCGGGGGGACGGC
DENND2D	chr1:111203535-111205535	EBF1_disc2	EBF1_GM12878_encode-Snyder_seq_hsa_r1:AlignACE#2#Intergenic	EBF1	1012	1024	+	12.4592	1.54e-05	0.0247	CCCTGGGCAGGGC
DENND2D	chr1:111203535-111205535	EGR3_2	EGR3_jolma_DBD_M7	EGR3	238	252	-	10.4286	2.04e-05	0.0893	CCACCCCCACCCACC
DENND2D	chr1:111203535-111205535	ESRRA_disc4	ESRRA_HepG2_encode-Snyder_seq_hsa_forskolin_r1:AlignACE#1#Intergenic	ESRRA	736	749	-	11.9286	6.62e-06	0.0147	CGGGGAGAGCGCGG
DENND2D	chr1:111203535-111205535	ETS_disc7	ETS1_GM12878_encode-Myers_seq_hsa_r1:AlignACE#2#Intergenic	ETS1	835	848	-	13.51	1.41e-06	0.0146	GGGAGCGGGAGCCG
DENND2D	chr1:111203535-111205535	ETS_disc9	GABPA_K562_encode-Myers_seq_hsa_v041610.1_r1:AlignACE#2#Intergenic	ETS1	560	571	-	13.596	9.03e-07	0.00261	GTGGGGGCGGGG
DENND2D	chr1:111203535-111205535	HEY1_disc2	HEY1_K562_encode-Myers_seq_hsa_r1:AlignACE#1#Intergenic	HEY1	938	953	+	14.1442	2.18e-07	0.000653	CGGGGCGGCGCGGCGC
DENND2D	chr1:111203535-111205535	HIC1_1	HIC1_transfac_M01072	HIC1	378	392	-	15.9898	1.45e-07	0.0112	CCGGCGTGCCCGCCG
DENND2D	chr1:111203535-111205535	HIC1_2	HIC1_transfac_M01073	HIC1	375	392	-	15.7347	9.93e-07	0.0236	CCGGCGTGCCCGCCGCCC
DENND2D	chr1:111203535-111205535	IKZF1_2	Lyf-1_transfac_M00141	IKZF1	409	417	+	13.1919	1.01e-05	0.0972	TCTGGGAGG
DENND2D	chr1:111203535-111205535	NHLH1_1	HEN1_transfac_M00058	NHLH1	168	189	+	11	1.7e-05	0.0996	GAAAGCAGCAGCTGCGCAGGTT
DENND2D	chr1:111203535-111205535	NHLH1_3	NHLH1_jaspar_MA0048.1	NHLH1	173	184	+	17.2041	7.29e-07	0.0905	CAGCAGCTGCGC
DENND2D	chr1:111203535-111205535	OVOL2_1	MOVO-B_transfac_M01104	OVOL2	912	918	+	11.596	2.96e-05	0.0804	GCGGGGG
DENND2D	chr1:111203535-111205535	PLAGL1_1	Plagl1_bulyk_sc09-primary	PLAGL1	490	505	-	13.2545	1.46e-05	0.0459	GTTGTGGGGCCCCGGG
DENND2D	chr1:111203535-111205535	POU2F2_disc2	POU2F2_GM12891_encode-Myers_seq_hsa_r1:AlignACE#1#Intergenic	POU2F2	560	572	-	13.7857	6.65e-07	0.00465	GGTGGGGGCGGGG
DENND2D	chr1:111203535-111205535	PRDM1_known2	PRDM1_2	PRDM1	896	910	-	22.102	1.65e-08	0.0735	TGAAAGTGAAAGTGT
DENND2D	chr1:111203535-111205535	SP8_1	SP8_jolma_DBD_M32	SP8	861	872	+	16.898	5.79e-07	0.0223	GCCCCGCCCCCC
DENND2D	chr1:111203535-111205535	TFAP2B_2	TFAP2B_jolma_DBD_M294	TFAP2B	973	984	+	12.2755	3.28e-05	0.0907	AACCCCCGGGCG
DENND2D	chr1:111203535-111205535	TFAP2B_4	TFAP2B_jolma_DBD_M296	TFAP2B	744	756	+	11.1735	4.45e-05	0.0835	TCCCCGGCCGGCA
DENND2D	chr1:111203535-111205535	ZEB1_known3	ZEB1_3	ZEB1	982	993	+	17.449	2.2e-07	0.0599	GCGCACCTGGGC
DENND2D	chr1:111203535-111205535	ZIC1_2	Zic1_bulyk_sc09-primary	ZIC1	1086	1099	+	12.4556	1.94e-05	0.049	CACCCTCCGTGGGG
C1orf162	chr1:111472792-111474792	AP1_disc10	FOS_GM12878_encode-Snyder_seq_hsa_r1:AlignACE#1#Intergenic	JUN	894	903	+	11.051	5.62e-05	0.0158	GGCGGGCGCC
C1orf162	chr1:111472792-111474792	BHLHE40_disc2	BHLHE40_HepG2_encode-Myers_seq_hsa_v041610.1_r1:AlignACE#2#Intergenic	BHLHE40	1873	1889	-	12.8654	6.04e-06	0.00227	CCCACAGTCCGCAGCAG
C1orf162	chr1:111472792-111474792	EBF1_disc2	EBF1_GM12878_encode-Snyder_seq_hsa_r1:AlignACE#2#Intergenic	EBF1	999	1011	+	12.0102	2.81e-05	0.0268	GCCTGGGCCACAG
C1orf162	chr1:111472792-111474792	ESRRA_disc4	ESRRA_HepG2_encode-Snyder_seq_hsa_forskolin_r1:AlignACE#1#Intergenic	ESRRA	1001	1014	+	11.0918	4.09e-05	0.0173	CTGGGCCACAGAGC
C1orf162	chr1:111472792-111474792	ETS_disc7	ETS1_GM12878_encode-Myers_seq_hsa_r1:AlignACE#2#Intergenic	ETS1	148	161	+	11.92	2.55e-05	0.0179	GGGCATGGTGGCGC
C1orf162	chr1:111472792-111474792	ETS_disc9	GABPA_K562_encode-Myers_seq_hsa_v041610.1_r1:AlignACE#2#Intergenic	ETS1	892	903	+	11.0101	7.06e-05	0.012	GTGGCGGGCGCC
C1orf162	chr1:111472792-111474792	HIC1_1	HIC1_transfac_M01072	HIC1	144	158	-	11.0408	6.75e-05	0.059	CCACCATGCCCGGCT
C1orf162	chr1:111472792-111474792	IKZF1_2	Lyf-1_transfac_M00141	IKZF1	782	790	+	14.3232	3.31e-06	0.0446	TTTGGGAGG
C1orf162	chr1:111472792-111474792	POU2F2_disc2	POU2F2_GM12891_encode-Myers_seq_hsa_r1:AlignACE#1#Intergenic	POU2F2	888	900	+	11.1327	6.45e-05	0.0111	CGTGGTGGCGGGC
C1orf162	chr1:111472792-111474792	SP8_1	SP8_jolma_DBD_M32	SP8	882	893	-	11.1327	5.7e-05	0.0708	ACCACGCCCGGC
WNT2B	chr1:112465541-112467541	AP1_disc10	FOS_GM12878_encode-Snyder_seq_hsa_r1:AlignACE#1#Intergenic	JUN	918	927	-	11.9694	1.28e-05	0.0118	GGGAGGCGGC
WNT2B	chr1:112465541-112467541	BHLHE40_disc2	BHLHE40_HepG2_encode-Myers_seq_hsa_v041610.1_r1:AlignACE#2#Intergenic	BHLHE40	721	737	+	11.9615	3.22e-05	0.00388	CGGGCTGGCAGCCCCGC
WNT2B	chr1:112465541-112467541	CTCFL_disc1	CTCFL_K562_encode-Myers_seq_hsa_v041610.1-SC-98982_r1:MDscan#2#Intergenic	CTCFL	763	772	+	19.7041	4.13e-07	0.0434	GCGCCCCCTG
WNT2B	chr1:112465541-112467541	E2F_disc8	E2F1_MCF-7_encode-Snyder_seq_hsa_HA_r1:AlignACE#3#Intergenic	E2F1	728	738	-	12.202	2.63e-05	0.0121	GGCGGGGCTGC
WNT2B	chr1:112465541-112467541	EBF1_disc2	EBF1_GM12878_encode-Snyder_seq_hsa_r1:AlignACE#2#Intergenic	EBF1	902	914	-	10.9898	9.05e-05	0.034	GCACGGGGACGAG
WNT2B	chr1:112465541-112467541	ESRRA_disc4	ESRRA_HepG2_encode-Snyder_seq_hsa_forskolin_r1:AlignACE#1#Intergenic	ESRRA	916	929	-	11.2245	3.2e-05	0.0166	CAGGGAGGCGGCTG
WNT2B	chr1:112465541-112467541	ETS_disc7	ETS1_GM12878_encode-Myers_seq_hsa_r1:AlignACE#2#Intergenic	ETS1	721	734	+	11.18	6.08e-05	0.0209	CGGGCTGGCAGCCC
WNT2B	chr1:112465541-112467541	ETS_disc9	GABPA_K562_encode-Myers_seq_hsa_v041610.1_r1:AlignACE#2#Intergenic	ETS1	630	641	+	10.6869	9.76e-05	0.0133	GAAGGGGCGGTG
WNT2B	chr1:112465541-112467541	HIC1_1	HIC1_transfac_M01072	HIC1	698	712	+	10.6837	9.18e-05	0.0656	GCAACGTGCCCGACG
WNT2B	chr1:112465541-112467541	HIC1_2	HIC1_transfac_M01073	HIC1	689	706	-	13.7143	8.33e-06	0.0375	GCACGTTGCAGCCGGGCC
WNT2B	chr1:112465541-112467541	IKZF1_2	Lyf-1_transfac_M00141	IKZF1	1304	1312	+	13.1919	1.01e-05	0.0972	TCTGGGAGG
WNT2B	chr1:112465541-112467541	PLAGL1_1	Plagl1_bulyk_sc09-primary	PLAGL1	271	286	+	12.3636	2.72e-05	0.0526	GGGATGGGGCCCCTAA
WNT2B	chr1:112465541-112467541	POU2F2_disc2	POU2F2_GM12891_encode-Myers_seq_hsa_r1:AlignACE#1#Intergenic	POU2F2	812	824	-	11.3163	5.15e-05	0.0102	GGTGGCGCGCGGC
WNT2B	chr1:112465541-112467541	TFAP2B_4	TFAP2B_jolma_DBD_M296	TFAP2B	704	716	-	15.2143	4.99e-06	0.0721	AGCCCGTCGGGCA
WNT2B	chr1:112465541-112467541	ZIC1_2	Zic1_bulyk_sc09-primary	ZIC1	764	777	-	11.568	3.68e-05	0.0517	AACACCAGGGGGCG
MAGI3	chr1:113389749-113391749	AP1_disc10	FOS_GM12878_encode-Snyder_seq_hsa_r1:AlignACE#1#Intergenic	JUN	908	917	-	13.4592	3.39e-07	0.00747	GGGGGGCGGG
MAGI3	chr1:113389749-113391749	BHLHE40_disc2	BHLHE40_HepG2_encode-Myers_seq_hsa_v041610.1_r1:AlignACE#2#Intergenic	BHLHE40	1123	1139	+	13.9135	2.96e-07	0.000725	GGCCGGGCCCCCAGCGG
MAGI3	chr1:113389749-113391749	E2F_disc8	E2F1_MCF-7_encode-Snyder_seq_hsa_HA_r1:AlignACE#3#Intergenic	E2F1	383	393	-	13.4949	6.19e-07	0.003	GCGGCGGCTGG
MAGI3	chr1:113389749-113391749	E2F_known19	E2F1_17	E2F1	711	726	+	10.9694	6.76e-05	0.0873	GGGCCGGGGGAAGGGA
MAGI3	chr1:113389749-113391749	EBF1_disc2	EBF1_GM12878_encode-Snyder_seq_hsa_r1:AlignACE#2#Intergenic	EBF1	1203	1215	-	14.2755	6.29e-07	0.0173	CCCGGGGGCCCTG
MAGI3	chr1:113389749-113391749	EGR3_2	EGR3_jolma_DBD_M7	EGR3	328	342	+	11.1633	1.49e-05	0.0893	CCACGCCCCCACTTC
MAGI3	chr1:113389749-113391749	ESRRA_disc4	ESRRA_HepG2_encode-Snyder_seq_hsa_forskolin_r1:AlignACE#1#Intergenic	ESRRA	1338	1351	-	11.9388	6.46e-06	0.0147	CCAGGACACGGCGC
MAGI3	chr1:113389749-113391749	ETS_disc7	ETS1_GM12878_encode-Myers_seq_hsa_r1:AlignACE#2#Intergenic	ETS1	1670	1683	-	12.62	9.17e-06	0.0161	GGGAGGTGCCGCCG
MAGI3	chr1:113389749-113391749	ETS_disc9	GABPA_K562_encode-Myers_seq_hsa_v041610.1_r1:AlignACE#2#Intergenic	ETS1	678	689	+	13.8384	3.29e-07	0.0016	GAGGGGGCGGGG
MAGI3	chr1:113389749-113391749	HEY1_disc2	HEY1_K562_encode-Myers_seq_hsa_r1:AlignACE#1#Intergenic	HEY1	1223	1238	+	14.6635	2.61e-08	0.000292	GGGGCCGGAGCGGCGC
MAGI3	chr1:113389749-113391749	HIC1_1	HIC1_transfac_M01072	HIC1	1443	1457	-	14.0408	2.73e-06	0.024	AGCAGGTGCCCCCGC
MAGI3	chr1:113389749-113391749	HIC1_2	HIC1_transfac_M01073	HIC1	1184	1201	+	14	6.35e-06	0.0351	CCGGGCTGCGCGGGCCGC
MAGI3	chr1:113389749-113391749	NHLH1_1	HEN1_transfac_M00058	NHLH1	1442	1463	+	11.7959	1.19e-05	0.0903	GGCGGGGGCACCTGCTGCGTCG
MAGI3	chr1:113389749-113391749	OVOL2_1	MOVO-B_transfac_M01104	OVOL2	1883	1889	-	11.596	2.96e-05	0.0804	GCGGGGG
MAGI3	chr1:113389749-113391749	PLAGL1_1	Plagl1_bulyk_sc09-primary	PLAGL1	1201	1216	-	13.4182	1.3e-05	0.0449	GCCCGGGGGCCCTGGG
MAGI3	chr1:113389749-113391749	POU2F2_disc2	POU2F2_GM12891_encode-Myers_seq_hsa_r1:AlignACE#1#Intergenic	POU2F2	677	689	+	13.7857	6.65e-07	0.00465	GGAGGGGGCGGGG
MAGI3	chr1:113389749-113391749	SP8_1	SP8_jolma_DBD_M32	SP8	679	690	-	17.2755	4.33e-07	0.0223	GCCCCGCCCCCT
MAGI3	chr1:113389749-113391749	TFAP2B_2	TFAP2B_jolma_DBD_M294	TFAP2B	1356	1367	+	13.102	1.71e-05	0.0861	GGCCCCCGGGCG
MAGI3	chr1:113389749-113391749	TFAP2B_4	TFAP2B_jolma_DBD_M296	TFAP2B	579	591	-	13.1224	1.8e-05	0.077	CCCCCGGCGGGCA
MAGI3	chr1:113389749-113391749	ZIC1_2	Zic1_bulyk_sc09-primary	ZIC1	580	593	-	13.5325	8.63e-06	0.0462	GGCCCCCGGCGGGC
OLFML3	chr1:113978391-113980391	AP1_disc10	FOS_GM12878_encode-Snyder_seq_hsa_r1:AlignACE#1#Intergenic	JUN	144	153	-	12.6735	3.39e-06	0.0116	GGGGGGGCGG
OLFML3	chr1:113978391-113980391	BHLHE40_disc2	BHLHE40_HepG2_encode-Myers_seq_hsa_v041610.1_r1:AlignACE#2#Intergenic	BHLHE40	1028	1044	+	12.2692	1.95e-05	0.0033	GGCACCGCCCCCACCCC
OLFML3	chr1:113978391-113980391	EBF1_disc2	EBF1_GM12878_encode-Snyder_seq_hsa_r1:AlignACE#2#Intergenic	EBF1	1125	1137	+	12.2245	2.13e-05	0.0257	CCATGGGGCCCAG
OLFML3	chr1:113978391-113980391	EGR3_2	EGR3_jolma_DBD_M7	EGR3	1030	1044	+	10.6224	1.88e-05	0.0893	CACCGCCCCCACCCC
OLFML3	chr1:113978391-113980391	ESRRA_disc4	ESRRA_HepG2_encode-Snyder_seq_hsa_forskolin_r1:AlignACE#1#Intergenic	ESRRA	1032	1045	-	11.949	6.28e-06	0.0147	CGGGGTGGGGGCGG
OLFML3	chr1:113978391-113980391	ETS_disc7	ETS1_GM12878_encode-Myers_seq_hsa_r1:AlignACE#2#Intergenic	ETS1	957	970	+	11.52	4.16e-05	0.0198	GGGGGTGGGGGTTG
OLFML3	chr1:113978391-113980391	ETS_disc9	GABPA_K562_encode-Myers_seq_hsa_v041610.1_r1:AlignACE#2#Intergenic	ETS1	1030	1041	-	13.2121	2.74e-06	0.00399	GTGGGGGCGGTG
OLFML3	chr1:113978391-113980391	HIC1_2	HIC1_transfac_M01073	HIC1	1117	1134	+	10.8163	8.61e-05	0.0724	CCAGGCTGCCATGGGGCC
OLFML3	chr1:113978391-113980391	OVOL2_1	MOVO-B_transfac_M01104	OVOL2	149	155	-	11.596	2.96e-05	0.0804	GCGGGGG
OLFML3	chr1:113978391-113980391	POU2F2_disc2	POU2F2_GM12891_encode-Myers_seq_hsa_r1:AlignACE#1#Intergenic	POU2F2	1035	1047	-	13.1122	2.75e-06	0.00514	GGCGGGGTGGGGG
OLFML3	chr1:113978391-113980391	SP8_1	SP8_jolma_DBD_M32	SP8	1029	1040	+	12.8673	1.88e-05	0.0526	GCACCGCCCCCA
OLFML3	chr1:113978391-113980391	TFAP2B_2	TFAP2B_jolma_DBD_M294	TFAP2B	1668	1679	-	11.4592	5.76e-05	0.0954	AGCCTCTAGGCA
SYT6	chr1:114152919-114154919	AP1_disc10	FOS_GM12878_encode-Snyder_seq_hsa_r1:AlignACE#1#Intergenic	JUN	105	114	-	13.4592	3.39e-07	0.00747	GGGGGGCGGG
SYT6	chr1:114152919-114154919	BHLHE40_disc2	BHLHE40_HepG2_encode-Myers_seq_hsa_v041610.1_r1:AlignACE#2#Intergenic	BHLHE40	103	119	+	13.4423	1.39e-06	0.00136	CCCCCGCCCCCCAGCGG
SYT6	chr1:114152919-114154919	CTCFL_disc1	CTCFL_K562_encode-Myers_seq_hsa_v041610.1-SC-98982_r1:MDscan#2#Intergenic	CTCFL	92	101	+	17.5102	1.33e-06	0.0476	CCGCCCCCTG
SYT6	chr1:114152919-114154919	E2F_disc8	E2F1_MCF-7_encode-Snyder_seq_hsa_HA_r1:AlignACE#3#Intergenic	E2F1	831	841	-	12.8081	8.06e-06	0.00917	GGGGGGCCGGC
SYT6	chr1:114152919-114154919	E2F_known19	E2F1_17	E2F1	886	901	-	10.9082	6.96e-05	0.0873	GGGGCGCGGGTTCGAG
SYT6	chr1:114152919-114154919	EBF1_disc1	EBF1_GM12878_encode-Snyder_seq_hsa_r1:MDscan#1#Intergenic	EBF1	1263	1272	+	16.5918	1.12e-06	0.09	TCCCTGGGGA
SYT6	chr1:114152919-114154919	EBF1_disc2	EBF1_GM12878_encode-Snyder_seq_hsa_r1:AlignACE#2#Intergenic	EBF1	1860	1872	+	13.6837	2.12e-06	0.0192	GCCGGGGGACCAG
SYT6	chr1:114152919-114154919	EGR3_2	EGR3_jolma_DBD_M7	EGR3	1638	1652	+	7.63265	5.76e-05	0.0982	TTCCGCCGACCCACC
SYT6	chr1:114152919-114154919	ESRRA_disc2	ESRRA_HepG2_encode-Snyder_seq_hsa_forskolin_r1:MEME#2#Intergenic	ESRRA	1188	1200	+	17.4898	1.43e-07	0.0574	GTGACCTTGGGCG
SYT6	chr1:114152919-114154919	ESRRA_disc4	ESRRA_HepG2_encode-Snyder_seq_hsa_forskolin_r1:AlignACE#1#Intergenic	ESRRA	1372	1385	+	11.898	7.15e-06	0.0147	CAGGGTCTGGGAGG
SYT6	chr1:114152919-114154919	ETS_disc7	ETS1_GM12878_encode-Myers_seq_hsa_r1:AlignACE#2#Intergenic	ETS1	826	839	-	13.49	1.49e-06	0.0146	GGGGCCGGCGGGCC
SYT6	chr1:114152919-114154919	ETS_disc9	GABPA_K562_encode-Myers_seq_hsa_v041610.1_r1:AlignACE#2#Intergenic	ETS1	90	101	-	13.8081	4.06e-07	0.00172	CAGGGGGCGGGG
SYT6	chr1:114152919-114154919	HEY1_disc2	HEY1_K562_encode-Myers_seq_hsa_r1:AlignACE#1#Intergenic	HEY1	892	907	-	14.2404	1.55e-07	0.000581	GCGGCCGGGGCGCGGG
SYT6	chr1:114152919-114154919	HIC1_1	HIC1_transfac_M01072	HIC1	1018	1032	-	13.3163	6.67e-06	0.0294	GCCAGCTGCCGCGGG
SYT6	chr1:114152919-114154919	HIC1_2	HIC1_transfac_M01073	HIC1	407	424	+	14.102	5.75e-06	0.0342	CAAGGGTGCCCCGTCCTG
SYT6	chr1:114152919-114154919	IKZF1_2	Lyf-1_transfac_M00141	IKZF1	1377	1385	+	13.1919	1.01e-05	0.0972	TCTGGGAGG
SYT6	chr1:114152919-114154919	OVOL2_1	MOVO-B_transfac_M01104	OVOL2	447	453	-	11.596	2.96e-05	0.0804	GCGGGGG
SYT6	chr1:114152919-114154919	PLAGL1_1	Plagl1_bulyk_sc09-primary	PLAGL1	665	680	+	14.9273	3.79e-06	0.0336	GGGAGGGGGCCCTGGG
SYT6	chr1:114152919-114154919	POU2F2_disc2	POU2F2_GM12891_encode-Myers_seq_hsa_r1:AlignACE#1#Intergenic	POU2F2	84	96	-	13.1122	2.75e-06	0.00514	GGCGGGGTGGGGG
SYT6	chr1:114152919-114154919	RFX2_1	RFX2_jolma_DBD_M234	RFX2	1527	1542	+	20.0918	1.29e-07	0.0332	TGTTGCTATGGCGACG
SYT6	chr1:114152919-114154919	RFX2_3	Rfx2_jolma_DBD_M242	RFX2	1527	1542	+	19.6364	1.61e-07	0.0301	TGTTGCTATGGCGACG
SYT6	chr1:114152919-114154919	RFX3_2	RFX3_jolma_DBD_M236	RFX3	1527	1542	+	19.7576	1.17e-07	0.0251	TGTTGCTATGGCGACG
SYT6	chr1:114152919-114154919	RFX3_4	Rfx3_jolma_DBD_M244	RFX3	1527	1542	+	19.102	1.77e-07	0.0384	TGTTGCTATGGCGACG
SYT6	chr1:114152919-114154919	RFX5_known6	RFX4_2	RFX4	1527	1542	+	19.0101	1.77e-07	0.0419	TGTTGCTATGGCGACG
SYT6	chr1:114152919-114154919	SP8_1	SP8_jolma_DBD_M32	SP8	89	100	+	16.4082	9.94e-07	0.0319	ACCCCGCCCCCT
SYT6	chr1:114152919-114154919	TFAP2B_2	TFAP2B_jolma_DBD_M294	TFAP2B	402	413	+	11.0204	7.64e-05	0.0979	AGCCCCAAGGGT
SYT6	chr1:114152919-114154919	TFAP2B_4	TFAP2B_jolma_DBD_M296	TFAP2B	1873	1885	+	10.8163	5.12e-05	0.0838	CGCCCTGCAGGGG
SYT6	chr1:114152919-114154919	ZIC1_2	Zic1_bulyk_sc09-primary	ZIC1	109	122	-	11.497	3.88e-05	0.0518	TCTCCGCTGGGGGG
SYT6	chr1:114152919-114154919	ZIC4_1	ZIC4_jolma_DBD_M42	ZIC4	952	966	+	17.4796	5.6e-07	0.0974	GGCCCCCTGCGGCTC
DENND2C	chr1:114669422-114671422	AP1_disc10	FOS_GM12878_encode-Snyder_seq_hsa_r1:AlignACE#1#Intergenic	JUN	631	640	-	11.8469	1.56e-05	0.0118	CGGGGGCGGG
DENND2C	chr1:114669422-114671422	BHLHE40_disc2	BHLHE40_HepG2_encode-Myers_seq_hsa_v041610.1_r1:AlignACE#2#Intergenic	BHLHE40	762	778	+	13.2019	2.69e-06	0.00172	CGCCCCGGCCGGCGGTG
DENND2C	chr1:114669422-114671422	E2F_disc8	E2F1_MCF-7_encode-Snyder_seq_hsa_HA_r1:AlignACE#3#Intergenic	E2F1	631	641	-	13.0707	4.02e-06	0.00718	GCGGGGGCGGG
DENND2C	chr1:114669422-114671422	E2F_known19	E2F1_17	E2F1	1339	1354	-	10.3061	9.4e-05	0.0873	GGGGCGGGGCGAGGCG
DENND2C	chr1:114669422-114671422	EBF1_disc2	EBF1_GM12878_encode-Snyder_seq_hsa_r1:AlignACE#2#Intergenic	EBF1	1881	1893	-	13.5	2.94e-06	0.0197	GCCGGGGGTGGTG
DENND2C	chr1:114669422-114671422	EGR3_2	EGR3_jolma_DBD_M7	EGR3	630	644	+	17.4592	7.03e-07	0.0442	TCCCGCCCCCGCAGG
DENND2C	chr1:114669422-114671422	ESRRA_disc4	ESRRA_HepG2_encode-Snyder_seq_hsa_forskolin_r1:AlignACE#1#Intergenic	ESRRA	687	700	-	11.9592	6.12e-06	0.0147	CAGGGAGGGCGGGG
DENND2C	chr1:114669422-114671422	ETS_disc7	ETS1_GM12878_encode-Myers_seq_hsa_r1:AlignACE#2#Intergenic	ETS1	1877	1890	-	13.05	4.21e-06	0.0154	GGGGGTGGTGGTGC
DENND2C	chr1:114669422-114671422	ETS_disc9	GABPA_K562_encode-Myers_seq_hsa_v041610.1_r1:AlignACE#2#Intergenic	ETS1	394	405	+	12.5859	9.3e-06	0.00654	CAGCGGGGCGCG
DENND2C	chr1:114669422-114671422	FOXC1_3	FOXC1_jolma_DBD_M402	FOXC1	1905	1917	-	14.5842	5.65e-06	0.0862	AAAAAAATAAAAA
DENND2C	chr1:114669422-114671422	HEY1_disc2	HEY1_K562_encode-Myers_seq_hsa_r1:AlignACE#1#Intergenic	HEY1	761	776	-	13.4135	1.94e-06	0.00147	CCGCCGGCCGGGGCGG
DENND2C	chr1:114669422-114671422	HIC1_1	HIC1_transfac_M01072	HIC1	207	221	+	13.4184	5.92e-06	0.0284	CCAGGCTGCCGGGCG
DENND2C	chr1:114669422-114671422	HIC1_2	HIC1_transfac_M01073	HIC1	661	678	-	13.3061	1.21e-05	0.0412	TGGGGCTGCAGCCGGGAC
DENND2C	chr1:114669422-114671422	IKZF1_2	Lyf-1_transfac_M00141	IKZF1	1991	1999	-	14.3232	3.31e-06	0.0446	TTTGGGAGG
DENND2C	chr1:114669422-114671422	OVOL2_1	MOVO-B_transfac_M01104	OVOL2	635	641	-	11.596	2.96e-05	0.0804	GCGGGGG
DENND2C	chr1:114669422-114671422	PLAGL1_1	Plagl1_bulyk_sc09-primary	PLAGL1	213	228	-	12.1818	3.07e-05	0.054	GAGGGAGCGCCCGGCA
DENND2C	chr1:114669422-114671422	POU2F2_disc2	POU2F2_GM12891_encode-Myers_seq_hsa_r1:AlignACE#1#Intergenic	POU2F2	1345	1357	-	12.9592	3.73e-06	0.00514	GGTGGGGCGGGGC
DENND2C	chr1:114669422-114671422	SP8_1	SP8_jolma_DBD_M32	SP8	673	684	+	14.2755	6.87e-06	0.042	GCCCCACCCCCT
DENND2C	chr1:114669422-114671422	TFAP2B_4	TFAP2B_jolma_DBD_M296	TFAP2B	516	528	+	12.4388	2.55e-05	0.0805	AGCCCCTGCGGCT
DISP3	chr1:11478166-11480166	AP1_disc10	FOS_GM12878_encode-Snyder_seq_hsa_r1:AlignACE#1#Intergenic	JUN	1137	1146	-	13.1837	1.02e-06	0.0085	GGGGGGCGGC
DISP3	chr1:11478166-11480166	BHLHE40_disc2	BHLHE40_HepG2_encode-Myers_seq_hsa_v041610.1_r1:AlignACE#2#Intergenic	BHLHE40	705	721	-	13.4712	1.28e-06	0.00132	GGCCCTGGCGCCCGCGG
DISP3	chr1:11478166-11480166	CTCFL_disc1	CTCFL_K562_encode-Myers_seq_hsa_v041610.1-SC-98982_r1:MDscan#2#Intergenic	CTCFL	746	755	-	15.6939	3.34e-06	0.0858	GCTCCCCCTG
DISP3	chr1:11478166-11480166	E2F_disc8	E2F1_MCF-7_encode-Snyder_seq_hsa_HA_r1:AlignACE#3#Intergenic	E2F1	1134	1144	-	13.1212	3.4e-06	0.00714	GGGGCGGCGGC
DISP3	chr1:11478166-11480166	E2F_known19	E2F1_17	E2F1	797	812	+	10.602	8.14e-05	0.0873	AGCGCGCGGCGTGGCG
DISP3	chr1:11478166-11480166	EBF1_disc1	EBF1_GM12878_encode-Snyder_seq_hsa_r1:MDscan#1#Intergenic	EBF1	1945	1954	+	16.5918	1.12e-06	0.09	TCCCTGGGGA
DISP3	chr1:11478166-11480166	EBF1_disc2	EBF1_GM12878_encode-Snyder_seq_hsa_r1:AlignACE#2#Intergenic	EBF1	1946	1958	+	13.1327	5.55e-06	0.0211	CCCTGGGGAGGCC
DISP3	chr1:11478166-11480166	EBF1_known1	EBF1_1	EBF1	1939	1960	+	21.0102	5.31e-08	0.0792	CCCAACTCCCTGGGGAGGCCGG
DISP3	chr1:11478166-11480166	EGR3_2	EGR3_jolma_DBD_M7	EGR3	906	920	+	10.2245	2.21e-05	0.0897	GGACACCCCCGCGAC
DISP3	chr1:11478166-11480166	ESRRA_disc4	ESRRA_HepG2_encode-Snyder_seq_hsa_forskolin_r1:AlignACE#1#Intergenic	ESRRA	813	826	+	12	5.48e-06	0.0147	CAGGGTCTCGCCGG
DISP3	chr1:11478166-11480166	ETS_disc7	ETS1_GM12878_encode-Myers_seq_hsa_r1:AlignACE#2#Intergenic	ETS1	1050	1063	+	12.18	1.8e-05	0.0169	CGGAGGGGGAGCCC
DISP3	chr1:11478166-11480166	ETS_disc9	GABPA_K562_encode-Myers_seq_hsa_v041610.1_r1:AlignACE#2#Intergenic	ETS1	1136	1147	-	14.0202	1.38e-07	0.0016	CGGGGGGCGGCG
DISP3	chr1:11478166-11480166	HEY1_disc2	HEY1_K562_encode-Myers_seq_hsa_r1:AlignACE#1#Intergenic	HEY1	710	725	+	13.6154	1.14e-06	0.00123	GGCGCCAGGGCCGGGC
DISP3	chr1:11478166-11480166	HIC1_1	HIC1_transfac_M01072	HIC1	1838	1852	-	12.7245	1.3e-05	0.0351	CCCGGCTGCCCACTC
DISP3	chr1:11478166-11480166	HIC1_2	HIC1_transfac_M01073	HIC1	503	520	+	14.7245	3.06e-06	0.029	CGGGGATGCCCGCGAGTG
DISP3	chr1:11478166-11480166	NHLH1_1	HEN1_transfac_M00058	NHLH1	192	213	-	13.1735	6.24e-06	0.0765	AAGGGGGCCAGCTGCCAGCCCC
DISP3	chr1:11478166-11480166	OVOL2_1	MOVO-B_transfac_M01104	OVOL2	911	917	-	11.596	2.96e-05	0.0804	GCGGGGG
DISP3	chr1:11478166-11480166	PLAGL1_1	Plagl1_bulyk_sc09-primary	PLAGL1	1365	1380	-	14.2818	6.65e-06	0.039	CCCGGGGGGCTCCGAG
DISP3	chr1:11478166-11480166	POU2F2_disc2	POU2F2_GM12891_encode-Myers_seq_hsa_r1:AlignACE#1#Intergenic	POU2F2	1046	1058	+	14.0408	2.54e-07	0.00465	GGAGCGGAGGGGG
DISP3	chr1:11478166-11480166	SP8_1	SP8_jolma_DBD_M32	SP8	306	317	+	11.9796	3.43e-05	0.0649	CCCCCTCCCCCA
DISP3	chr1:11478166-11480166	TFAP2B_2	TFAP2B_jolma_DBD_M294	TFAP2B	702	713	-	14.3469	5.49e-06	0.0826	CGCCCGCGGGCG
DISP3	chr1:11478166-11480166	TFAP2B_4	TFAP2B_jolma_DBD_M296	TFAP2B	854	866	-	12.0306	3.08e-05	0.0815	CGCCTCTCGGGCT
DISP3	chr1:11478166-11480166	ZIC1_2	Zic1_bulyk_sc09-primary	ZIC1	668	681	+	13.1183	1.18e-05	0.0473	GACCCCCAGGGGTC
TSPAN2	chr1:115088500-115090500	AP1_disc10	FOS_GM12878_encode-Snyder_seq_hsa_r1:AlignACE#1#Intergenic	JUN	1045	1054	+	13.4592	3.39e-07	0.00747	GGGGGGCGGG
TSPAN2	chr1:115088500-115090500	BHLHE40_disc2	BHLHE40_HepG2_encode-Myers_seq_hsa_v041610.1_r1:AlignACE#2#Intergenic	BHLHE40	1054	1070	+	13.1442	3.11e-06	0.00181	GGCGGGGCCCGGCGGGG
TSPAN2	chr1:115088500-115090500	E2F_disc8	E2F1_MCF-7_encode-Snyder_seq_hsa_HA_r1:AlignACE#3#Intergenic	E2F1	942	952	+	13.1818	2.53e-06	0.0064	CCGGCGGCGGG
TSPAN2	chr1:115088500-115090500	E2F_known19	E2F1_17	E2F1	806	821	-	10.4694	8.69e-05	0.0873	GTGGCGGGCGCGGGGC
TSPAN2	chr1:115088500-115090500	EBF1_disc2	EBF1_GM12878_encode-Snyder_seq_hsa_r1:AlignACE#2#Intergenic	EBF1	404	416	-	13.4592	3.15e-06	0.0197	GCCTGGGGTGGTG
TSPAN2	chr1:115088500-115090500	EGR3_2	EGR3_jolma_DBD_M7	EGR3	312	326	+	14.0102	4.42e-06	0.0701	CGACGCCCCCCCACC
TSPAN2	chr1:115088500-115090500	ESRRA_disc4	ESRRA_HepG2_encode-Snyder_seq_hsa_forskolin_r1:AlignACE#1#Intergenic	ESRRA	1004	1017	+	11.8878	7.32e-06	0.0147	CGGGGAGGGGGCGG
TSPAN2	chr1:115088500-115090500	ETS_disc7	ETS1_GM12878_encode-Myers_seq_hsa_r1:AlignACE#2#Intergenic	ETS1	1048	1061	+	12.96	5.02e-06	0.0154	GGGCGGGGCGGGGC
TSPAN2	chr1:115088500-115090500	ETS_disc9	GABPA_K562_encode-Myers_seq_hsa_v041610.1_r1:AlignACE#2#Intergenic	ETS1	1044	1055	+	13.899	2.7e-07	0.0016	CGGGGGGCGGGG
TSPAN2	chr1:115088500-115090500	HEY1_disc2	HEY1_K562_encode-Myers_seq_hsa_r1:AlignACE#1#Intergenic	HEY1	806	821	-	14.4615	6.48e-08	0.000357	GTGGCGGGCGCGGGGC
TSPAN2	chr1:115088500-115090500	HIC1_1	HIC1_transfac_M01072	HIC1	1419	1433	-	12.4898	1.67e-05	0.038	GTCAGGTGCCCCGCG
TSPAN2	chr1:115088500-115090500	HIC1_2	HIC1_transfac_M01073	HIC1	1389	1406	+	15.0408	2.18e-06	0.0276	GGAGGTTGCCCCGAAGCT
TSPAN2	chr1:115088500-115090500	NHLH1_1	HEN1_transfac_M00058	NHLH1	196	217	-	11.9388	1.12e-05	0.0887	AAGGGCAGCAGCAGCTCTCCAC
TSPAN2	chr1:115088500-115090500	OVOL2_1	MOVO-B_transfac_M01104	OVOL2	914	920	-	11.596	2.96e-05	0.0804	GCGGGGG
TSPAN2	chr1:115088500-115090500	PLAGL1_1	Plagl1_bulyk_sc09-primary	PLAGL1	1235	1250	+	14.5273	5.4e-06	0.0368	GCGGGAGCGCCCACCG
TSPAN2	chr1:115088500-115090500	POU2F2_disc2	POU2F2_GM12891_encode-Myers_seq_hsa_r1:AlignACE#1#Intergenic	POU2F2	1046	1058	+	12.9388	3.9e-06	0.00514	GGGGGCGGGGCGG
TSPAN2	chr1:115088500-115090500	SP8_1	SP8_jolma_DBD_M32	SP8	1045	1056	-	16.898	5.79e-07	0.0223	GCCCCGCCCCCC
TSPAN2	chr1:115088500-115090500	TFAP2B_2	TFAP2B_jolma_DBD_M294	TFAP2B	417	428	+	16.3469	4.17e-07	0.0806	AGCCCCAGGGCA
TSPAN2	chr1:115088500-115090500	TFAP2B_4	TFAP2B_jolma_DBD_M296	TFAP2B	1059	1071	-	12.6224	2.32e-05	0.0804	TCCCCGCCGGGCC
TSPAN2	chr1:115088500-115090500	ZIC1_2	Zic1_bulyk_sc09-primary	ZIC1	1038	1051	+	12.9408	1.36e-05	0.0473	GGCCTCCGGGGGGC
FBXO2	chr1:11654785-11656785	AP1_disc10	FOS_GM12878_encode-Snyder_seq_hsa_r1:AlignACE#1#Intergenic	JUN	38	47	+	12.9184	2.04e-06	0.0085	GCGGGGCGGG
FBXO2	chr1:11654785-11656785	BHLHE40_disc2	BHLHE40_HepG2_encode-Myers_seq_hsa_v041610.1_r1:AlignACE#2#Intergenic	BHLHE40	1116	1132	+	14.0096	2.05e-07	0.00065	CCGCCCGCCAGCTGCTG
FBXO2	chr1:11654785-11656785	E2F_disc8	E2F1_MCF-7_encode-Snyder_seq_hsa_HA_r1:AlignACE#3#Intergenic	E2F1	219	229	+	13.2828	1.86e-06	0.00554	GCGGGGGCTGC
FBXO2	chr1:11654785-11656785	E2F_known19	E2F1_17	E2F1	47	62	+	10.4082	8.94e-05	0.0873	GGCGCGGGGCGCGGGG
FBXO2	chr1:11654785-11656785	EBF1_disc2	EBF1_GM12878_encode-Snyder_seq_hsa_r1:AlignACE#2#Intergenic	EBF1	678	690	+	13.2449	4.62e-06	0.0207	GCCTGGGGTGCTC
FBXO2	chr1:11654785-11656785	EGR3_2	EGR3_jolma_DBD_M7	EGR3	54	68	-	18.5918	4.4e-07	0.0442	CCCCGCCCCCGCGCC
FBXO2	chr1:11654785-11656785	ESRRA_disc4	ESRRA_HepG2_encode-Snyder_seq_hsa_forskolin_r1:AlignACE#1#Intergenic	ESRRA	73	86	+	12.0714	4.46e-06	0.0147	GCGGGCCGGGGCGG
FBXO2	chr1:11654785-11656785	ETS_disc7	ETS1_GM12878_encode-Myers_seq_hsa_r1:AlignACE#2#Intergenic	ETS1	338	351	+	13.26	2.6e-06	0.0154	GGGGGCTGGGGTCG
FBXO2	chr1:11654785-11656785	ETS_disc9	GABPA_K562_encode-Myers_seq_hsa_v041610.1_r1:AlignACE#2#Intergenic	ETS1	57	68	+	14.1919	5.17e-08	0.00137	GCGGGGGCGGGG
FBXO2	chr1:11654785-11656785	HEY1_disc2	HEY1_K562_encode-Myers_seq_hsa_r1:AlignACE#1#Intergenic	HEY1	54	69	+	14.7692	1.6e-08	0.000292	GGCGCGGGGGCGGGGC
FBXO2	chr1:11654785-11656785	HIC1_1	HIC1_transfac_M01072	HIC1	1107	1121	+	14.1735	2.3e-06	0.0228	CGCACGTGCCCGCCC
FBXO2	chr1:11654785-11656785	HIC1_2	HIC1_transfac_M01073	HIC1	221	238	+	14.2551	4.94e-06	0.0326	GGGGGCTGCCGGGAAGGC
FBXO2	chr1:11654785-11656785	IKZF1_2	Lyf-1_transfac_M00141	IKZF1	1933	1941	-	14.3232	3.31e-06	0.0446	TTTGGGAGG
FBXO2	chr1:11654785-11656785	OVOL2_1	MOVO-B_transfac_M01104	OVOL2	219	225	+	11.596	2.96e-05	0.0804	GCGGGGG
FBXO2	chr1:11654785-11656785	POU2F2_disc2	POU2F2_GM12891_encode-Myers_seq_hsa_r1:AlignACE#1#Intergenic	POU2F2	197	209	+	14.2653	7.63e-08	0.00456	GCTGGGGAGGGGG
FBXO2	chr1:11654785-11656785	SP8_1	SP8_jolma_DBD_M32	SP8	529	540	+	16.1939	1.27e-06	0.0359	GCCACTCCCACC
FBXO2	chr1:11654785-11656785	TFAP2B_2	TFAP2B_jolma_DBD_M294	TFAP2B	459	470	-	11.1837	6.88e-05	0.0973	AGCCCCGCGGCT
FBXO2	chr1:11654785-11656785	TFAP2B_4	TFAP2B_jolma_DBD_M296	TFAP2B	227	239	-	10.4286	5.93e-05	0.0846	AGCCTTCCCGGCA
FBXO2	chr1:11654785-11656785	ZIC1_2	Zic1_bulyk_sc09-primary	ZIC1	596	609	-	10.3136	8.67e-05	0.0574	GCCTCCCGCGGAGG
CD58	chr1:116570039-116572039	AP1_disc10	FOS_GM12878_encode-Snyder_seq_hsa_r1:AlignACE#1#Intergenic	JUN	907	916	-	12.9184	2.04e-06	0.0085	GCGGGGCGGG
CD58	chr1:116570039-116572039	BHLHE40_disc2	BHLHE40_HepG2_encode-Myers_seq_hsa_v041610.1_r1:AlignACE#2#Intergenic	BHLHE40	823	839	+	14.2019	9.22e-08	0.000466	CCCGCCGGCCGGCGCGG
CD58	chr1:116570039-116572039	E2F_disc8	E2F1_MCF-7_encode-Snyder_seq_hsa_HA_r1:AlignACE#3#Intergenic	E2F1	595	605	-	13.2929	1.58e-06	0.00488	GCGGGGCCTGC
CD58	chr1:116570039-116572039	E2F_known19	E2F1_17	E2F1	1045	1060	-	10.3367	9.27e-05	0.0873	GGGGCGGGCCGCCGGC
CD58	chr1:116570039-116572039	EBF1_disc2	EBF1_GM12878_encode-Snyder_seq_hsa_r1:AlignACE#2#Intergenic	EBF1	1161	1173	+	14.1122	9.07e-07	0.0177	CCCCGGGGCGCCG
CD58	chr1:116570039-116572039	EGR3_2	EGR3_jolma_DBD_M7	EGR3	992	1006	+	12.7653	7.57e-06	0.0864	CACCGCCTACGCGGT
CD58	chr1:116570039-116572039	ESRRA_disc4	ESRRA_HepG2_encode-Snyder_seq_hsa_forskolin_r1:AlignACE#1#Intergenic	ESRRA	575	588	+	11.9184	6.79e-06	0.0147	GAGGGGGCCGGCGG
CD58	chr1:116570039-116572039	ETS_disc7	ETS1_GM12878_encode-Myers_seq_hsa_r1:AlignACE#2#Intergenic	ETS1	588	601	+	13.77	6.54e-07	0.0146	GGGGGGCGCAGGCC
CD58	chr1:116570039-116572039	ETS_disc9	GABPA_K562_encode-Myers_seq_hsa_v041610.1_r1:AlignACE#2#Intergenic	ETS1	396	407	+	13.6465	7.46e-07	0.00243	GCGCGGGCGGGG
CD58	chr1:116570039-116572039	HEY1_disc2	HEY1_K562_encode-Myers_seq_hsa_r1:AlignACE#1#Intergenic	HEY1	827	842	+	15.0192	3.56e-09	0.000149	CCGGCCGGCGCGGGGC
CD58	chr1:116570039-116572039	HIC1_1	HIC1_transfac_M01072	HIC1	1455	1469	-	13.8776	3.37e-06	0.0254	CCCGGGTGCTCCCGC
CD58	chr1:116570039-116572039	HIC1_2	HIC1_transfac_M01073	HIC1	1452	1469	-	14.1531	5.47e-06	0.0337	CCCGGGTGCTCCCGCCCG
CD58	chr1:116570039-116572039	OVOL2_1	MOVO-B_transfac_M01104	OVOL2	585	591	+	11.596	2.96e-05	0.0804	GCGGGGG
CD58	chr1:116570039-116572039	PLAGL1_1	Plagl1_bulyk_sc09-primary	PLAGL1	834	849	+	14.1	7.7e-06	0.0409	GCGCGGGGCCCCTGGG
CD58	chr1:116570039-116572039	POU2F2_disc2	POU2F2_GM12891_encode-Myers_seq_hsa_r1:AlignACE#1#Intergenic	POU2F2	578	590	+	13.2041	2.29e-06	0.00514	GGGGCCGGCGGGG
CD58	chr1:116570039-116572039	TFAP2B_2	TFAP2B_jolma_DBD_M294	TFAP2B	841	852	+	12.3367	3.13e-05	0.0907	GCCCCTGGGGCA
CD58	chr1:116570039-116572039	TFAP2B_4	TFAP2B_jolma_DBD_M296	TFAP2B	840	852	-	15.4898	3.98e-06	0.0721	TGCCCCAGGGGCC
CD58	chr1:116570039-116572039	ZIC1_2	Zic1_bulyk_sc09-primary	ZIC1	580	593	+	11.6746	3.41e-05	0.0517	GGCCGGCGGGGGGG
DRAXIN	chr1:11690729-11692729	AP1_disc10	FOS_GM12878_encode-Snyder_seq_hsa_r1:AlignACE#1#Intergenic	JUN	955	964	-	11.7857	1.74e-05	0.0118	GGCGGGCAGG
DRAXIN	chr1:11690729-11692729	BHLHE40_disc2	BHLHE40_HepG2_encode-Myers_seq_hsa_v041610.1_r1:AlignACE#2#Intergenic	BHLHE40	1207	1223	+	13.7788	4.8e-07	0.000875	GGCGCGCCCAGGGGCGG
DRAXIN	chr1:11690729-11692729	CTCFL_disc1	CTCFL_K562_encode-Myers_seq_hsa_v041610.1-SC-98982_r1:MDscan#2#Intergenic	CTCFL	1430	1439	+	15.3673	4.35e-06	0.0951	CCGCCCTCTG
DRAXIN	chr1:11690729-11692729	E2F_disc8	E2F1_MCF-7_encode-Snyder_seq_hsa_HA_r1:AlignACE#3#Intergenic	E2F1	775	785	+	13.5051	4.32e-07	0.00221	GCGGCGGCGGC
DRAXIN	chr1:11690729-11692729	E2F_known19	E2F1_17	E2F1	932	947	-	10.3163	9.36e-05	0.0873	GGGGCGGGAGCGCGGG
DRAXIN	chr1:11690729-11692729	EBF1_disc2	EBF1_GM12878_encode-Snyder_seq_hsa_r1:AlignACE#2#Intergenic	EBF1	794	806	+	13.7245	1.99e-06	0.0191	CTCTGGGGAGCTG
DRAXIN	chr1:11690729-11692729	EGR3_2	EGR3_jolma_DBD_M7	EGR3	424	438	+	10.2857	2.15e-05	0.0893	CGCCTCCCCCGCCCT
DRAXIN	chr1:11690729-11692729	ESRRA_disc4	ESRRA_HepG2_encode-Snyder_seq_hsa_forskolin_r1:AlignACE#1#Intergenic	ESRRA	2	15	-	12.0306	5.02e-06	0.0147	CGGGGTCGGTGGGG
DRAXIN	chr1:11690729-11692729	ETS_disc7	ETS1_GM12878_encode-Myers_seq_hsa_r1:AlignACE#2#Intergenic	ETS1	935	948	-	13.52	1.38e-06	0.0146	GGGGGCGGGAGCGC
DRAXIN	chr1:11690729-11692729	ETS_disc9	GABPA_K562_encode-Myers_seq_hsa_v041610.1_r1:AlignACE#2#Intergenic	ETS1	775	786	+	13.8182	3.64e-07	0.0016	GCGGCGGCGGCG
DRAXIN	chr1:11690729-11692729	HEY1_disc2	HEY1_K562_encode-Myers_seq_hsa_r1:AlignACE#1#Intergenic	HEY1	932	947	-	14.3173	1.17e-07	0.000514	GGGGCGGGAGCGCGGG
DRAXIN	chr1:11690729-11692729	HIC1_1	HIC1_transfac_M01072	HIC1	844	858	+	15.5102	3.23e-07	0.0149	GCCGGGTGCGCGCCG
DRAXIN	chr1:11690729-11692729	HIC1_2	HIC1_transfac_M01073	HIC1	706	723	+	16.7857	2.61e-07	0.018	GCCCGGTGCCCGCACGGC
DRAXIN	chr1:11690729-11692729	NHLH1_1	HEN1_transfac_M00058	NHLH1	514	535	-	16.602	1.01e-06	0.048	TGCGCGCTCAGCTGCGGCCGCG
DRAXIN	chr1:11690729-11692729	NHLH1_2	HEN1_transfac_M00068	NHLH1	271	292	+	15.2857	2.72e-06	0.0836	AGAGGGCACAGGTGCGCCGTCA
DRAXIN	chr1:11690729-11692729	OVOL2_1	MOVO-B_transfac_M01104	OVOL2	429	435	-	11.596	2.96e-05	0.0804	GCGGGGG
DRAXIN	chr1:11690729-11692729	PLAGL1_1	Plagl1_bulyk_sc09-primary	PLAGL1	1541	1556	-	13.7818	9.87e-06	0.0424	GACTGGGGCCCCCTGC
DRAXIN	chr1:11690729-11692729	POU2F2_disc2	POU2F2_GM12891_encode-Myers_seq_hsa_r1:AlignACE#1#Intergenic	POU2F2	1156	1168	-	13.0306	3.23e-06	0.00514	GCGGGAGGGGCGG
DRAXIN	chr1:11690729-11692729	SP8_1	SP8_jolma_DBD_M32	SP8	170	181	-	16.0102	1.47e-06	0.0366	GCCACGCCCCGT
DRAXIN	chr1:11690729-11692729	TFAP2B_2	TFAP2B_jolma_DBD_M294	TFAP2B	864	875	-	13.102	1.71e-05	0.0861	AGCCCCGGGGCC
DRAXIN	chr1:11690729-11692729	TFAP2B_4	TFAP2B_jolma_DBD_M296	TFAP2B	1853	1865	-	13.8367	1.22e-05	0.0741	GGCCCCGAAGGCG
DRAXIN	chr1:11690729-11692729	ZEB1_known3	ZEB1_3	ZEB1	276	287	-	17.4184	2.52e-07	0.0654	GCGCACCTGTGC
DRAXIN	chr1:11690729-11692729	ZIC1_2	Zic1_bulyk_sc09-primary	ZIC1	1431	1444	-	11.3787	4.21e-05	0.0523	GACCCCAGAGGGCG
SPAG17	chr1:118184223-118186223	AP1_disc10	FOS_GM12878_encode-Snyder_seq_hsa_r1:AlignACE#1#Intergenic	JUN	813	822	+	10.7041	8.74e-05	0.0175	CGGGGGCAGG
SPAG17	chr1:118184223-118186223	E2F_disc8	E2F1_MCF-7_encode-Snyder_seq_hsa_HA_r1:AlignACE#3#Intergenic	E2F1	812	822	+	12.8384	7.42e-06	0.00892	CCGGGGGCAGG
SPAG17	chr1:118184223-118186223	E2F_known19	E2F1_17	E2F1	809	824	+	10.5	8.54e-05	0.0873	TTGCCGGGGGCAGGGA
SPAG17	chr1:118184223-118186223	EBF1_disc2	EBF1_GM12878_encode-Snyder_seq_hsa_r1:AlignACE#2#Intergenic	EBF1	1952	1964	+	13.1633	5.27e-06	0.021	CCCTGGGGCAGAG
SPAG17	chr1:118184223-118186223	ESRRA_disc4	ESRRA_HepG2_encode-Snyder_seq_hsa_forskolin_r1:AlignACE#1#Intergenic	ESRRA	1954	1967	+	12.1735	3.31e-06	0.0147	CTGGGGCAGAGCGC
SPAG17	chr1:118184223-118186223	ETS_disc7	ETS1_GM12878_encode-Myers_seq_hsa_r1:AlignACE#2#Intergenic	ETS1	1039	1052	-	12.62	9.17e-06	0.0161	GGGGAGGGGAGCCG
SPAG17	chr1:118184223-118186223	ETS_disc9	GABPA_K562_encode-Myers_seq_hsa_v041610.1_r1:AlignACE#2#Intergenic	ETS1	812	823	+	13.0202	4.26e-06	0.00504	CCGGGGGCAGGG
SPAG17	chr1:118184223-118186223	HIC1_1	HIC1_transfac_M01072	HIC1	812	826	-	12.6531	1.41e-05	0.0359	CCTCCCTGCCCCCGG
SPAG17	chr1:118184223-118186223	HIC1_2	HIC1_transfac_M01073	HIC1	804	821	+	11.5816	4.97e-05	0.0608	TGGCATTGCCGGGGGCAG
SPAG17	chr1:118184223-118186223	POU2F2_disc2	POU2F2_GM12891_encode-Myers_seq_hsa_r1:AlignACE#1#Intergenic	POU2F2	815	827	+	12.1837	1.54e-05	0.00707	GGGGCAGGGAGGG
SPAG17	chr1:118184223-118186223	SP8_1	SP8_jolma_DBD_M32	SP8	1014	1025	+	15.9592	1.62e-06	0.0366	GCCACGCCCAGT
SPAG17	chr1:118184223-118186223	TFAP2B_2	TFAP2B_jolma_DBD_M294	TFAP2B	1950	1961	+	13.5408	1.18e-05	0.0851	CACCCTGGGGCA
SPAG17	chr1:118184223-118186223	TFAP2B_4	TFAP2B_jolma_DBD_M296	TFAP2B	1465	1477	-	11.7755	3.43e-05	0.0815	GGCCCCAGAGGCG
TBX15	chr1:118988556-118990556	AP1_disc10	FOS_GM12878_encode-Snyder_seq_hsa_r1:AlignACE#1#Intergenic	JUN	433	442	+	12.6531	3.73e-06	0.0116	GGCGGGCGGC
TBX15	chr1:118988556-118990556	BHLHE40_disc2	BHLHE40_HepG2_encode-Myers_seq_hsa_v041610.1_r1:AlignACE#2#Intergenic	BHLHE40	1804	1820	-	12.7885	7.15e-06	0.0024	GGGGCAGGCTCCAGCCG
TBX15	chr1:118988556-118990556	CTCFL_disc1	CTCFL_K562_encode-Myers_seq_hsa_v041610.1-SC-98982_r1:MDscan#2#Intergenic	CTCFL	702	711	+	17.5102	1.33e-06	0.0476	CCGCCCCCTG
TBX15	chr1:118988556-118990556	E2F_disc8	E2F1_MCF-7_encode-Snyder_seq_hsa_HA_r1:AlignACE#3#Intergenic	E2F1	1010	1020	+	12.8586	6.87e-06	0.00854	CCGGGGGCGGG
TBX15	chr1:118988556-118990556	E2F_known19	E2F1_17	E2F1	1013	1028	+	14.0306	9.89e-06	0.0873	GGGGCGGGGGACAGAC
TBX15	chr1:118988556-118990556	EBF1_disc1	EBF1_GM12878_encode-Snyder_seq_hsa_r1:MDscan#1#Intergenic	EBF1	1503	1512	-	16.5918	1.12e-06	0.09	TCCCTGGGGA
TBX15	chr1:118988556-118990556	EBF1_disc2	EBF1_GM12878_encode-Snyder_seq_hsa_r1:AlignACE#2#Intergenic	EBF1	1009	1021	+	13.9796	1.18e-06	0.0177	CCCGGGGGCGGGG
TBX15	chr1:118988556-118990556	EGR3_2	EGR3_jolma_DBD_M7	EGR3	1007	1021	-	8.52041	4.2e-05	0.0937	CCCCGCCCCCGGGAC
TBX15	chr1:118988556-118990556	ESRRA_disc4	ESRRA_HepG2_encode-Snyder_seq_hsa_forskolin_r1:AlignACE#1#Intergenic	ESRRA	1003	1016	+	12.1429	3.63e-06	0.0147	CTGGGTCCCGGGGG
TBX15	chr1:118988556-118990556	ETS_disc7	ETS1_GM12878_encode-Myers_seq_hsa_r1:AlignACE#2#Intergenic	ETS1	436	449	+	12.66	8.57e-06	0.0159	GGGCGGCGGAGCGC
TBX15	chr1:118988556-118990556	ETS_disc9	GABPA_K562_encode-Myers_seq_hsa_v041610.1_r1:AlignACE#2#Intergenic	ETS1	1010	1021	+	14.1616	6.9e-08	0.00137	CCGGGGGCGGGG
TBX15	chr1:118988556-118990556	FOXC1_3	FOXC1_jolma_DBD_M402	FOXC1	305	317	+	15.9604	1.95e-06	0.0405	AAACAAACAAACA
TBX15	chr1:118988556-118990556	FOXD3_1	FOXD3_transfac_M00130	FOXD3	305	316	-	15.0495	9.66e-07	0.0574	GTTTGTTTGTTT
TBX15	chr1:118988556-118990556	FOXD3_2	Foxd3_jaspar_MA0041.1	FOXD3	305	316	-	16.0693	7.77e-07	0.0473	GTTTGTTTGTTT
TBX15	chr1:118988556-118990556	HEY1_disc2	HEY1_K562_encode-Myers_seq_hsa_r1:AlignACE#1#Intergenic	HEY1	432	447	+	13.3846	2.08e-06	0.00151	GGGCGGGCGGCGGAGC
TBX15	chr1:118988556-118990556	NHLH1_1	HEN1_transfac_M00058	NHLH1	473	494	-	11.7959	1.19e-05	0.0903	AGGGGGCCCAGCTGGAATACGC
TBX15	chr1:118988556-118990556	OVOL2_1	MOVO-B_transfac_M01104	OVOL2	1360	1366	-	11.596	2.96e-05	0.0804	GCGGGGG
TBX15	chr1:118988556-118990556	PLAGL1_1	Plagl1_bulyk_sc09-primary	PLAGL1	1097	1112	-	14.3545	6.25e-06	0.0384	CTGTGGGCCCCCTAAC
TBX15	chr1:118988556-118990556	POU2F2_disc2	POU2F2_GM12891_encode-Myers_seq_hsa_r1:AlignACE#1#Intergenic	POU2F2	1555	1567	-	13.5714	1.08e-06	0.00514	GCAGGAGGCGGGG
TBX15	chr1:118988556-118990556	SP8_1	SP8_jolma_DBD_M32	SP8	1360	1371	+	10.4082	8.75e-05	0.0824	CCCCCGCCCCAA
TBX15	chr1:118988556-118990556	ZIC1_2	Zic1_bulyk_sc09-primary	ZIC1	1007	1020	+	11.7515	3.23e-05	0.0517	GTCCCGGGGGCGGG
PHGDH	chr1:119647411-119649411	AP1_disc10	FOS_GM12878_encode-Snyder_seq_hsa_r1:AlignACE#1#Intergenic	JUN	1079	1088	-	12.9184	2.04e-06	0.0085	GCGGGGCGGG
PHGDH	chr1:119647411-119649411	BHLHE40_disc2	BHLHE40_HepG2_encode-Myers_seq_hsa_v041610.1_r1:AlignACE#2#Intergenic	BHLHE40	745	761	+	14.5673	1.43e-08	0.000173	GGCGGCGGCGGCTGCAG
PHGDH	chr1:119647411-119649411	E2F_disc8	E2F1_MCF-7_encode-Snyder_seq_hsa_HA_r1:AlignACE#3#Intergenic	E2F1	746	756	+	13.5051	4.32e-07	0.00221	GCGGCGGCGGC
PHGDH	chr1:119647411-119649411	E2F_known19	E2F1_17	E2F1	1140	1155	-	10.4694	8.69e-05	0.0873	GTGCCGCGAGCTCGGA
PHGDH	chr1:119647411-119649411	EBF1_disc2	EBF1_GM12878_encode-Snyder_seq_hsa_r1:AlignACE#2#Intergenic	EBF1	494	506	-	15.1327	6.51e-08	0.0152	CCCTGGGGCGCAG
PHGDH	chr1:119647411-119649411	EGR3_2	EGR3_jolma_DBD_M7	EGR3	552	566	+	11.3163	1.4e-05	0.0893	TTCCGCCACCGCACT
PHGDH	chr1:119647411-119649411	ESRRA_disc4	ESRRA_HepG2_encode-Snyder_seq_hsa_forskolin_r1:AlignACE#1#Intergenic	ESRRA	1101	1114	-	12.2449	2.64e-06	0.0147	CCGGGACAGCGGGC
PHGDH	chr1:119647411-119649411	ETS_disc7	ETS1_GM12878_encode-Myers_seq_hsa_r1:AlignACE#2#Intergenic	ETS1	233	246	+	13.33	2.21e-06	0.0152	GGGGAGCGCAGTCC
PHGDH	chr1:119647411-119649411	ETS_disc9	GABPA_K562_encode-Myers_seq_hsa_v041610.1_r1:AlignACE#2#Intergenic	ETS1	743	754	+	13.8182	3.64e-07	0.0016	GCGGCGGCGGCG
PHGDH	chr1:119647411-119649411	HEY1_disc2	HEY1_K562_encode-Myers_seq_hsa_r1:AlignACE#1#Intergenic	HEY1	705	720	+	13.7981	6.72e-07	0.00103	CCGGCCCGAGCCCCGC
PHGDH	chr1:119647411-119649411	HIC1_1	HIC1_transfac_M01072	HIC1	831	845	+	13.2959	6.82e-06	0.0296	GCTGGCTGCCCGGCT
PHGDH	chr1:119647411-119649411	HIC1_2	HIC1_transfac_M01073	HIC1	831	848	+	12.4898	2.44e-05	0.0485	GCTGGCTGCCCGGCTGAC
PHGDH	chr1:119647411-119649411	IKZF1_2	Lyf-1_transfac_M00141	IKZF1	1974	1982	+	13.1919	1.01e-05	0.0972	TCTGGGAGG
PHGDH	chr1:119647411-119649411	NANOG_disc3	NANOG_H1-hESC_encode-Myers_seq_hsa_v041610.2-SC-33759_r1:MEME#1#Intergenic	NANOG	1345	1354	-	15.0612	1.01e-06	0.0657	CCCCAGCAGG
PHGDH	chr1:119647411-119649411	OVOL2_1	MOVO-B_transfac_M01104	OVOL2	180	186	-	11.2323	6.57e-05	0.0951	GTGGGGG
PHGDH	chr1:119647411-119649411	PLAGL1_1	Plagl1_bulyk_sc09-primary	PLAGL1	961	976	+	14.4636	5.7e-06	0.0372	CAGCGGGCGCCCTGGA
PHGDH	chr1:119647411-119649411	POU2F2_disc2	POU2F2_GM12891_encode-Myers_seq_hsa_r1:AlignACE#1#Intergenic	POU2F2	743	755	+	12.898	4.18e-06	0.00514	GCGGCGGCGGCGG
PHGDH	chr1:119647411-119649411	SP8_1	SP8_jolma_DBD_M32	SP8	1077	1088	+	13.9184	8.68e-06	0.042	GCCCCGCCCCGC
PHGDH	chr1:119647411-119649411	TFAP2B_2	TFAP2B_jolma_DBD_M294	TFAP2B	497	508	-	13.9286	8.26e-06	0.0851	TCCCCTGGGGCG
PHGDH	chr1:119647411-119649411	TFAP2B_4	TFAP2B_jolma_DBD_M296	TFAP2B	619	631	+	12.6327	2.31e-05	0.0804	TCCCCGGGAGGCG
PHGDH	chr1:119647411-119649411	ZIC1_2	Zic1_bulyk_sc09-primary	ZIC1	497	510	+	12.929	1.37e-05	0.0473	CGCCCCAGGGGAGC
TNFRSF8	chr1:12062377-12064377	AP1_disc10	FOS_GM12878_encode-Snyder_seq_hsa_r1:AlignACE#1#Intergenic	JUN	1403	1412	+	11.949	1.31e-05	0.0118	GGGGCGCGGG
TNFRSF8	chr1:12062377-12064377	BHLHE40_disc2	BHLHE40_HepG2_encode-Myers_seq_hsa_v041610.1_r1:AlignACE#2#Intergenic	BHLHE40	1144	1160	-	12.8942	5.66e-06	0.00222	GCGGCGCCCACGTGCGG
TNFRSF8	chr1:12062377-12064377	E2F_disc8	E2F1_MCF-7_encode-Snyder_seq_hsa_HA_r1:AlignACE#3#Intergenic	E2F1	1298	1308	+	12.9091	6.27e-06	0.00838	CGGGCGCCTGG
TNFRSF8	chr1:12062377-12064377	E2F_known19	E2F1_17	E2F1	1182	1197	+	10.8673	7.12e-05	0.0873	TGGGCGCCGGCCGCCA
TNFRSF8	chr1:12062377-12064377	EBF1_disc2	EBF1_GM12878_encode-Snyder_seq_hsa_r1:AlignACE#2#Intergenic	EBF1	1303	1315	+	14.1531	8e-07	0.0177	GCCTGGGGAGGTG
TNFRSF8	chr1:12062377-12064377	EGR3_2	EGR3_jolma_DBD_M7	EGR3	1397	1411	-	9.53061	2.9e-05	0.0898	CCGCGCCCCCTCACT
TNFRSF8	chr1:12062377-12064377	ESRRA_disc4	ESRRA_HepG2_encode-Snyder_seq_hsa_forskolin_r1:AlignACE#1#Intergenic	ESRRA	1290	1303	+	11.102	4.02e-05	0.0173	GCGGGTGACGGGCG
TNFRSF8	chr1:12062377-12064377	ETS_disc7	ETS1_GM12878_encode-Myers_seq_hsa_r1:AlignACE#2#Intergenic	ETS1	1308	1321	+	12.4	1.31e-05	0.0163	GGGAGGTGCCGGCG
TNFRSF8	chr1:12062377-12064377	ETS_disc9	GABPA_K562_encode-Myers_seq_hsa_v041610.1_r1:AlignACE#2#Intergenic	ETS1	1162	1173	-	12.3939	1.27e-05	0.00742	GCGGGGGAAGCG
TNFRSF8	chr1:12062377-12064377	HEY1_disc2	HEY1_K562_encode-Myers_seq_hsa_r1:AlignACE#1#Intergenic	HEY1	1156	1171	-	13.1346	3.77e-06	0.00188	GGGGGAAGCGCGCGGC
TNFRSF8	chr1:12062377-12064377	HIC1_1	HIC1_transfac_M01072	HIC1	1308	1322	+	13.3469	6.43e-06	0.0292	GGGAGGTGCCGGCGG
TNFRSF8	chr1:12062377-12064377	HIC1_2	HIC1_transfac_M01073	HIC1	823	840	-	12.5918	2.24e-05	0.0477	GTGTGCTGCCCGCCGCAC
TNFRSF8	chr1:12062377-12064377	OVOL2_1	MOVO-B_transfac_M01104	OVOL2	1167	1173	-	11.596	2.96e-05	0.0804	GCGGGGG
TNFRSF8	chr1:12062377-12064377	PLAGL1_1	Plagl1_bulyk_sc09-primary	PLAGL1	1478	1493	+	13	1.76e-05	0.0485	TGGGGGGCGCCTCCTT
TNFRSF8	chr1:12062377-12064377	POU2F2_disc2	POU2F2_GM12891_encode-Myers_seq_hsa_r1:AlignACE#1#Intergenic	POU2F2	1309	1321	+	12.4388	9.88e-06	0.00616	GGAGGTGCCGGCG
TNFRSF8	chr1:12062377-12064377	SP8_1	SP8_jolma_DBD_M32	SP8	1401	1412	-	10.9388	6.38e-05	0.0735	CCCGCGCCCCCT
TNFRSF8	chr1:12062377-12064377	TFAP2B_2	TFAP2B_jolma_DBD_M294	TFAP2B	1212	1223	-	10.602	9.93e-05	0.0981	TCCCCGGGGCCG
TNFRSF8	chr1:12062377-12064377	TFAP2B_4	TFAP2B_jolma_DBD_M296	TFAP2B	743	755	+	13.1837	1.74e-05	0.0769	CCCCCTTGGGGCC
TNFRSF8	chr1:12062377-12064377	ZEB1_known3	ZEB1_3	ZEB1	817	828	-	17.7755	9.46e-08	0.0599	CCGCACCTGGGC
TNFRSF8	chr1:12062377-12064377	ZIC1_2	Zic1_bulyk_sc09-primary	ZIC1	741	754	+	12.1598	2.43e-05	0.05	AACCCCCTTGGGGC
NBPF26	chr1:120722923-120724923	AP1_disc10	FOS_GM12878_encode-Snyder_seq_hsa_r1:AlignACE#1#Intergenic	JUN	1073	1082	+	11.949	1.31e-05	0.0118	GGGGCGCGGG
NBPF26	chr1:120722923-120724923	BHLHE40_disc2	BHLHE40_HepG2_encode-Myers_seq_hsa_v041610.1_r1:AlignACE#2#Intergenic	BHLHE40	1213	1229	+	14.7212	5.19e-09	8.1e-05	GGCGGCGGCGGCGGCGG
NBPF26	chr1:120722923-120724923	CTCFL_disc1	CTCFL_K562_encode-Myers_seq_hsa_v041610.1-SC-98982_r1:MDscan#2#Intergenic	CTCFL	1803	1812	-	17.5102	1.33e-06	0.0476	CCGCCCCCTG
NBPF26	chr1:120722923-120724923	E2F_disc8	E2F1_MCF-7_encode-Snyder_seq_hsa_HA_r1:AlignACE#3#Intergenic	E2F1	1217	1227	+	13.5051	4.32e-07	0.00221	GCGGCGGCGGC
NBPF26	chr1:120722923-120724923	E2F_known19	E2F1_17	E2F1	914	929	+	10.4592	8.73e-05	0.0873	GCGGCGGGGCCGAGGC
NBPF26	chr1:120722923-120724923	EBF1_disc2	EBF1_GM12878_encode-Snyder_seq_hsa_r1:AlignACE#2#Intergenic	EBF1	805	817	+	14.3163	5.53e-07	0.0173	CCCGGGGCCGCTG
NBPF26	chr1:120722923-120724923	EGR3_2	EGR3_jolma_DBD_M7	EGR3	1741	1755	-	10.7653	1.77e-05	0.0893	CCCTGCCCCCGCTCT
NBPF26	chr1:120722923-120724923	ESRRA_disc4	ESRRA_HepG2_encode-Snyder_seq_hsa_forskolin_r1:AlignACE#1#Intergenic	ESRRA	1262	1275	-	12	5.48e-06	0.0147	GCGGGACGCAGGGC
NBPF26	chr1:120722923-120724923	ETS_disc7	ETS1_GM12878_encode-Myers_seq_hsa_r1:AlignACE#2#Intergenic	ETS1	655	668	-	13.86	4.81e-07	0.0146	GGGAGAGGCGGTCC
NBPF26	chr1:120722923-120724923	ETS_disc9	GABPA_K562_encode-Myers_seq_hsa_v041610.1_r1:AlignACE#2#Intergenic	ETS1	1217	1228	+	13.8182	3.64e-07	0.0016	GCGGCGGCGGCG
NBPF26	chr1:120722923-120724923	HEY1_disc2	HEY1_K562_encode-Myers_seq_hsa_r1:AlignACE#1#Intergenic	HEY1	1214	1229	+	14.5865	3.72e-08	0.000292	GCGGCGGCGGCGGCGG
NBPF26	chr1:120722923-120724923	HIC1_1	HIC1_transfac_M01072	HIC1	1497	1511	+	13.3163	6.67e-06	0.0294	CCGTGGTGCCCCGCC
NBPF26	chr1:120722923-120724923	HIC1_2	HIC1_transfac_M01073	HIC1	1623	1640	+	13.3265	1.19e-05	0.041	CCAGGGTGCAGGGAGGTG
NBPF26	chr1:120722923-120724923	OVOL2_1	MOVO-B_transfac_M01104	OVOL2	1744	1750	+	11.596	2.96e-05	0.0804	GCGGGGG
NBPF26	chr1:120722923-120724923	PLAGL1_1	Plagl1_bulyk_sc09-primary	PLAGL1	1483	1498	-	15.5	2.19e-06	0.0302	GGGAGGGGCCCCCGGC
NBPF26	chr1:120722923-120724923	POU2F2_disc2	POU2F2_GM12891_encode-Myers_seq_hsa_r1:AlignACE#1#Intergenic	POU2F2	725	737	-	13.8163	5.82e-07	0.00465	GGGGGTGAGGGGG
NBPF26	chr1:120722923-120724923	SP8_1	SP8_jolma_DBD_M32	SP8	735	746	+	15.0816	3.6e-06	0.0391	CCCACGCCCCTT
NBPF26	chr1:120722923-120724923	TFAP2B_4	TFAP2B_jolma_DBD_M296	TFAP2B	801	813	+	14.3163	8.88e-06	0.0721	GGCCCCCGGGGCC
NBPF26	chr1:120722923-120724923	ZIC1_2	Zic1_bulyk_sc09-primary	ZIC1	801	814	+	11.5562	3.71e-05	0.0517	GGCCCCCGGGGCCG
FAM72B	chr1:121184539-121186539	AP1_disc10	FOS_GM12878_encode-Snyder_seq_hsa_r1:AlignACE#1#Intergenic	JUN	1727	1736	-	13.1837	1.02e-06	0.0085	GGGGGGCGGC
FAM72B	chr1:121184539-121186539	BHLHE40_disc2	BHLHE40_HepG2_encode-Myers_seq_hsa_v041610.1_r1:AlignACE#2#Intergenic	BHLHE40	887	903	+	13.0673	3.77e-06	0.00193	CACACGGGCAGCCGCGG
FAM72B	chr1:121184539-121186539	E2F_disc8	E2F1_MCF-7_encode-Snyder_seq_hsa_HA_r1:AlignACE#3#Intergenic	E2F1	620	630	-	12.798	8.65e-06	0.00937	CCGGCGGCCGG
FAM72B	chr1:121184539-121186539	E2F_known19	E2F1_17	E2F1	661	676	+	10.6327	8.02e-05	0.0873	GGGGCGGGAAGGAGAG
FAM72B	chr1:121184539-121186539	EBF1_disc2	EBF1_GM12878_encode-Snyder_seq_hsa_r1:AlignACE#2#Intergenic	EBF1	1513	1525	-	12.1327	2.39e-05	0.0262	GCCCAGGGGGCTG
FAM72B	chr1:121184539-121186539	EGR3_2	EGR3_jolma_DBD_M7	EGR3	451	465	-	9.9898	2.43e-05	0.0898	CGCCGCCTCCGCCAA
FAM72B	chr1:121184539-121186539	ESRRA_disc4	ESRRA_HepG2_encode-Snyder_seq_hsa_forskolin_r1:AlignACE#1#Intergenic	ESRRA	668	681	+	11.4796	1.9e-05	0.0158	GAAGGAGAGGGCGC
FAM72B	chr1:121184539-121186539	ETS_disc7	ETS1_GM12878_encode-Myers_seq_hsa_r1:AlignACE#2#Intergenic	ETS1	893	906	+	12.34	1.44e-05	0.0166	GGCAGCCGCGGTCC
FAM72B	chr1:121184539-121186539	ETS_disc9	GABPA_K562_encode-Myers_seq_hsa_v041610.1_r1:AlignACE#2#Intergenic	ETS1	1726	1737	-	14.0202	1.38e-07	0.0016	CGGGGGGCGGCG
FAM72B	chr1:121184539-121186539	HEY1_disc2	HEY1_K562_encode-Myers_seq_hsa_r1:AlignACE#1#Intergenic	HEY1	620	635	+	13.1538	3.61e-06	0.00185	CCGGCCGCCGGGCTGG
FAM72B	chr1:121184539-121186539	HIC1_1	HIC1_transfac_M01072	HIC1	888	902	-	14.2245	2.15e-06	0.0221	CGCGGCTGCCCGTGT
FAM72B	chr1:121184539-121186539	HIC1_2	HIC1_transfac_M01073	HIC1	885	902	-	13.2551	1.27e-05	0.0416	CGCGGCTGCCCGTGTGCG
FAM72B	chr1:121184539-121186539	NHLH1_1	HEN1_transfac_M00058	NHLH1	1447	1468	-	14.6122	3.02e-06	0.0626	GCGTGCCGCAGCGGCGACCCTT
FAM72B	chr1:121184539-121186539	OVOL2_1	MOVO-B_transfac_M01104	OVOL2	1847	1853	-	11.2323	6.57e-05	0.0951	GTGGGGG
FAM72B	chr1:121184539-121186539	PLAGL1_1	Plagl1_bulyk_sc09-primary	PLAGL1	370	385	-	11.4818	4.83e-05	0.0595	CCGATGGGGCCCATAG
FAM72B	chr1:121184539-121186539	POU2F2_disc2	POU2F2_GM12891_encode-Myers_seq_hsa_r1:AlignACE#1#Intergenic	POU2F2	1907	1919	+	13.0816	2.94e-06	0.00514	GGAGGAGGGGCGG
FAM72B	chr1:121184539-121186539	SP8_1	SP8_jolma_DBD_M32	SP8	1843	1854	+	14.6837	4.81e-06	0.0394	GCCCCCCCCACC
FAM72B	chr1:121184539-121186539	TFAP2B_4	TFAP2B_jolma_DBD_M296	TFAP2B	1514	1526	+	12.3061	2.72e-05	0.0805	AGCCCCCTGGGCC
FAM72B	chr1:121184539-121186539	ZIC1_2	Zic1_bulyk_sc09-primary	ZIC1	254	267	+	11.0355	5.32e-05	0.0536	CAACCCGGGGTGGA
TNFRSF1B	chr1:12166003-12168003	AP1_disc10	FOS_GM12878_encode-Snyder_seq_hsa_r1:AlignACE#1#Intergenic	JUN	938	947	-	12.9184	2.04e-06	0.0085	GCGGGGCGGG
TNFRSF1B	chr1:12166003-12168003	BHLHE40_disc2	BHLHE40_HepG2_encode-Myers_seq_hsa_v041610.1_r1:AlignACE#2#Intergenic	BHLHE40	934	950	-	13.0385	4.04e-06	0.00198	GCGGCGGGGCGGGGCGG
TNFRSF1B	chr1:12166003-12168003	E2F_disc8	E2F1_MCF-7_encode-Snyder_seq_hsa_HA_r1:AlignACE#3#Intergenic	E2F1	927	937	-	13.1717	2.81e-06	0.00685	GCGGGGCCAGC
TNFRSF1B	chr1:12166003-12168003	E2F_known19	E2F1_17	E2F1	1290	1305	-	10.9286	6.9e-05	0.0873	GGGGCGGCGACTGGGA
TNFRSF1B	chr1:12166003-12168003	EBF1_disc2	EBF1_GM12878_encode-Snyder_seq_hsa_r1:AlignACE#2#Intergenic	EBF1	23	35	+	13.0714	6.23e-06	0.0217	GCCTGGGCAGGAG
TNFRSF1B	chr1:12166003-12168003	EGR3_2	EGR3_jolma_DBD_M7	EGR3	1548	1562	+	11.1122	1.53e-05	0.0893	TCCCTCCCACGCGGT
TNFRSF1B	chr1:12166003-12168003	ESRRA_disc4	ESRRA_HepG2_encode-Snyder_seq_hsa_forskolin_r1:AlignACE#1#Intergenic	ESRRA	934	947	-	12.1837	3.21e-06	0.0147	GCGGGGCGGGGCGG
TNFRSF1B	chr1:12166003-12168003	ETS_disc7	ETS1_GM12878_encode-Myers_seq_hsa_r1:AlignACE#2#Intergenic	ETS1	931	944	-	12.96	5.02e-06	0.0154	GGGCGGGGCGGGGC
TNFRSF1B	chr1:12166003-12168003	ETS_disc9	GABPA_K562_encode-Myers_seq_hsa_v041610.1_r1:AlignACE#2#Intergenic	ETS1	942	953	-	13.3131	2.14e-06	0.00353	CAGGCGGCGGGG
TNFRSF1B	chr1:12166003-12168003	HEY1_disc2	HEY1_K562_encode-Myers_seq_hsa_r1:AlignACE#1#Intergenic	HEY1	931	946	-	14.0673	2.84e-07	0.000712	CGGGGCGGGGCGGGGC
TNFRSF1B	chr1:12166003-12168003	HIC1_1	HIC1_transfac_M01072	HIC1	1601	1615	-	14.5204	1.44e-06	0.0197	AGAGGGTGCCCGGCG
TNFRSF1B	chr1:12166003-12168003	HIC1_2	HIC1_transfac_M01073	HIC1	1233	1250	+	16.1327	6.13e-07	0.0208	TTCGGGTGCCCGGGCCGC
TNFRSF1B	chr1:12166003-12168003	OVOL2_1	MOVO-B_transfac_M01104	OVOL2	1491	1497	-	11.596	2.96e-05	0.0804	GCGGGGG
TNFRSF1B	chr1:12166003-12168003	PLAGL1_1	Plagl1_bulyk_sc09-primary	PLAGL1	1418	1433	-	12.1909	3.05e-05	0.054	CAGGGTGCGCCCCTGT
TNFRSF1B	chr1:12166003-12168003	POU2F2_disc2	POU2F2_GM12891_encode-Myers_seq_hsa_r1:AlignACE#1#Intergenic	POU2F2	1076	1088	-	13.6939	8.22e-07	0.00491	GGTGCGGGCGGGG
TNFRSF1B	chr1:12166003-12168003	SP8_1	SP8_jolma_DBD_M32	SP8	896	907	-	14.7041	4.68e-06	0.0391	CCCACGCCCCTC
TNFRSF1B	chr1:12166003-12168003	TFAP2B_2	TFAP2B_jolma_DBD_M294	TFAP2B	1891	1902	+	11.5	5.62e-05	0.0954	AACCCTAGGGCT
TNFRSF1B	chr1:12166003-12168003	TFAP2B_4	TFAP2B_jolma_DBD_M296	TFAP2B	1183	1195	-	12.0918	2.99e-05	0.0815	TCCCCCGTGGGCC
TNFRSF1B	chr1:12166003-12168003	ZIC1_2	Zic1_bulyk_sc09-primary	ZIC1	1553	1566	-	11.1834	4.82e-05	0.0531	CTCCACCGCGTGGG
DHRS3	chr1:12616731-12618731	AP1_disc10	FOS_GM12878_encode-Snyder_seq_hsa_r1:AlignACE#1#Intergenic	JUN	376	385	-	11.7449	1.89e-05	0.0118	GGGGCGGGGG
DHRS3	chr1:12616731-12618731	BHLHE40_disc2	BHLHE40_HepG2_encode-Myers_seq_hsa_v041610.1_r1:AlignACE#2#Intergenic	BHLHE40	332	348	-	13.6827	6.62e-07	0.00101	CCCGCGCCCGGGAGCTG
DHRS3	chr1:12616731-12618731	CTCFL_disc1	CTCFL_K562_encode-Myers_seq_hsa_v041610.1-SC-98982_r1:MDscan#2#Intergenic	CTCFL	640	649	-	15.6633	3.84e-06	0.0938	TCGCCCCCTG
DHRS3	chr1:12616731-12618731	E2F_disc8	E2F1_MCF-7_encode-Snyder_seq_hsa_HA_r1:AlignACE#3#Intergenic	E2F1	478	488	-	13.1818	2.53e-06	0.0064	CCGGCGGCGGG
DHRS3	chr1:12616731-12618731	E2F_known19	E2F1_17	E2F1	1662	1677	+	10.4286	8.86e-05	0.0873	GTCGCGGGGAGCGCGC
DHRS3	chr1:12616731-12618731	EBF1_disc2	EBF1_GM12878_encode-Snyder_seq_hsa_r1:AlignACE#2#Intergenic	EBF1	1515	1527	+	13.4592	3.15e-06	0.0197	CCCCGGGCAGCCG
DHRS3	chr1:12616731-12618731	EGR3_2	EGR3_jolma_DBD_M7	EGR3	94	108	-	11.2041	1.47e-05	0.0893	CCCCTCCCCCGCCTT
DHRS3	chr1:12616731-12618731	ESRRA_disc4	ESRRA_HepG2_encode-Snyder_seq_hsa_forskolin_r1:AlignACE#1#Intergenic	ESRRA	97	110	+	12.3061	2.18e-06	0.0147	GCGGGGGAGGGGGG
DHRS3	chr1:12616731-12618731	ETS_disc7	ETS1_GM12878_encode-Myers_seq_hsa_r1:AlignACE#2#Intergenic	ETS1	389	402	-	13.41	1.83e-06	0.0146	GGGAGTGGGGGGCC
DHRS3	chr1:12616731-12618731	ETS_disc9	GABPA_K562_encode-Myers_seq_hsa_v041610.1_r1:AlignACE#2#Intergenic	ETS1	97	108	+	13.4141	1.61e-06	0.00324	GCGGGGGAGGGG
DHRS3	chr1:12616731-12618731	HEY1_disc2	HEY1_K562_encode-Myers_seq_hsa_r1:AlignACE#1#Intergenic	HEY1	379	394	-	13.4423	1.8e-06	0.00144	GGGGCCGCAGGGGCGG
DHRS3	chr1:12616731-12618731	HIC1_1	HIC1_transfac_M01072	HIC1	1515	1529	-	16.898	2.51e-08	0.00786	CGCGGCTGCCCGGGG
DHRS3	chr1:12616731-12618731	HIC1_2	HIC1_transfac_M01073	HIC1	1011	1028	-	14.398	4.28e-06	0.0318	GCAGGGTGCGCGCGTGTG
DHRS3	chr1:12616731-12618731	IKZF1_2	Lyf-1_transfac_M00141	IKZF1	124	132	+	14.3232	3.31e-06	0.0446	TTTGGGAGG
DHRS3	chr1:12616731-12618731	NHLH1_1	HEN1_transfac_M00058	NHLH1	1768	1789	+	10.9796	1.72e-05	0.0996	AGGGCTCGCAGCTGTAACTCGA
DHRS3	chr1:12616731-12618731	OVOL2_1	MOVO-B_transfac_M01104	OVOL2	376	382	-	11.596	2.96e-05	0.0804	GCGGGGG
DHRS3	chr1:12616731-12618731	PLAGL1_1	Plagl1_bulyk_sc09-primary	PLAGL1	1097	1112	-	11.7909	3.96e-05	0.0575	GTGGGGGCGCTACAAT
DHRS3	chr1:12616731-12618731	POU2F2_disc2	POU2F2_GM12891_encode-Myers_seq_hsa_r1:AlignACE#1#Intergenic	POU2F2	97	109	+	14.0816	2.02e-07	0.00456	GCGGGGGAGGGGG
DHRS3	chr1:12616731-12618731	SP8_1	SP8_jolma_DBD_M32	SP8	1108	1119	+	14.8673	4.3e-06	0.0391	CCCACCCCCACC
DHRS3	chr1:12616731-12618731	TFAP2B_2	TFAP2B_jolma_DBD_M294	TFAP2B	1852	1863	+	12.5408	2.69e-05	0.0903	CGCCCGCGGGCC
DHRS3	chr1:12616731-12618731	TFAP2B_4	TFAP2B_jolma_DBD_M296	TFAP2B	380	392	+	10.9184	4.93e-05	0.0838	CGCCCCTGCGGCC
DHRS3	chr1:12616731-12618731	ZIC1_2	Zic1_bulyk_sc09-primary	ZIC1	63	76	+	10.9645	5.59e-05	0.054	CTCACCAGGGTGGC
SCNN1D	chr1:1279436-1281436	AP1_disc10	FOS_GM12878_encode-Snyder_seq_hsa_r1:AlignACE#1#Intergenic	JUN	953	962	+	11.0612	5.55e-05	0.0157	CGGGGGGCGG
SCNN1D	chr1:1279436-1281436	BHLHE40_disc2	BHLHE40_HepG2_encode-Myers_seq_hsa_v041610.1_r1:AlignACE#2#Intergenic	BHLHE40	1396	1412	-	12.6538	9.48e-06	0.00263	GCCGGTGTCCCCTGCTG
SCNN1D	chr1:1279436-1281436	E2F_disc8	E2F1_MCF-7_encode-Snyder_seq_hsa_HA_r1:AlignACE#3#Intergenic	E2F1	1459	1469	-	12.0404	3.27e-05	0.0121	CCCCCGGCTGC
SCNN1D	chr1:1279436-1281436	E2F_known19	E2F1_17	E2F1	975	990	-	12.949	2.11e-05	0.0873	GTGGCGCGATCTCGGC
SCNN1D	chr1:1279436-1281436	EBF1_disc2	EBF1_GM12878_encode-Snyder_seq_hsa_r1:AlignACE#2#Intergenic	EBF1	1848	1860	-	12.8265	8.96e-06	0.0231	CCTTGGGCCGCTG
SCNN1D	chr1:1279436-1281436	ESRRA_disc4	ESRRA_HepG2_encode-Snyder_seq_hsa_forskolin_r1:AlignACE#1#Intergenic	ESRRA	1531	1544	+	12.5	1.08e-06	0.0147	CCGGGGCCGAGGGG
SCNN1D	chr1:1279436-1281436	ETS_disc7	ETS1_GM12878_encode-Myers_seq_hsa_r1:AlignACE#2#Intergenic	ETS1	954	967	+	12.13	1.93e-05	0.0171	GGGGGGCGGAGCCT
SCNN1D	chr1:1279436-1281436	ETS_disc9	GABPA_K562_encode-Myers_seq_hsa_v041610.1_r1:AlignACE#2#Intergenic	ETS1	953	964	+	13.6263	7.88e-07	0.0025	CGGGGGGCGGAG
SCNN1D	chr1:1279436-1281436	HEY1_disc2	HEY1_K562_encode-Myers_seq_hsa_r1:AlignACE#1#Intergenic	HEY1	1531	1546	-	12.1635	2.31e-05	0.00343	GCCCCCTCGGCCCCGG
SCNN1D	chr1:1279436-1281436	HIC1_1	HIC1_transfac_M01072	HIC1	1463	1477	-	14.4592	1.57e-06	0.0201	CCAAGGTGCCCCCGG
SCNN1D	chr1:1279436-1281436	HIC1_2	HIC1_transfac_M01073	HIC1	1943	1960	+	12.0612	3.44e-05	0.0542	CAGGGATGCCTGCCCGTC
SCNN1D	chr1:1279436-1281436	IKZF1_2	Lyf-1_transfac_M00141	IKZF1	221	229	-	14.3232	3.31e-06	0.0446	TTTGGGAGG
SCNN1D	chr1:1279436-1281436	NANOG_disc3	NANOG_H1-hESC_encode-Myers_seq_hsa_v041610.2-SC-33759_r1:MEME#1#Intergenic	NANOG	1393	1402	+	14.6837	2.84e-06	0.0979	TCCCAGCAGG
SCNN1D	chr1:1279436-1281436	OVOL2_1	MOVO-B_transfac_M01104	OVOL2	1698	1704	+	11.2323	6.57e-05	0.0951	GTGGGGG
SCNN1D	chr1:1279436-1281436	PLAGL1_1	Plagl1_bulyk_sc09-primary	PLAGL1	1537	1552	+	11.5182	4.72e-05	0.0594	CCGAGGGGGCTCTGCC
SCNN1D	chr1:1279436-1281436	POU2F2_disc2	POU2F2_GM12891_encode-Myers_seq_hsa_r1:AlignACE#1#Intergenic	POU2F2	1533	1545	+	13.551	1.14e-06	0.00514	GGGGCCGAGGGGG
SCNN1D	chr1:1279436-1281436	SP8_1	SP8_jolma_DBD_M32	SP8	1427	1438	+	13.3163	1.41e-05	0.0498	CACACTCCCACC
SCNN1D	chr1:1279436-1281436	TFAP2B_2	TFAP2B_jolma_DBD_M294	TFAP2B	1528	1539	-	12.7551	2.25e-05	0.0889	CGGCCCCGGGCA
SCNN1D	chr1:1279436-1281436	TFAP2B_4	TFAP2B_jolma_DBD_M296	TFAP2B	1549	1561	-	12.5816	2.37e-05	0.0804	AGCCTCCCAGGCA
SCNN1D	chr1:1279436-1281436	ZIC1_2	Zic1_bulyk_sc09-primary	ZIC1	1710	1723	+	15.9231	1.14e-06	0.0421	CACCCCAGGGGAGG
ACAP3	chr1:1308609-1310609	AP1_disc10	FOS_GM12878_encode-Snyder_seq_hsa_r1:AlignACE#1#Intergenic	JUN	453	462	-	12.9184	2.04e-06	0.0085	GCGGGGCGGG
ACAP3	chr1:1308609-1310609	BHLHE40_disc2	BHLHE40_HepG2_encode-Myers_seq_hsa_v041610.1_r1:AlignACE#2#Intergenic	BHLHE40	126	142	-	14.0673	1.63e-07	0.000595	GGCGCCCGCCGCTGCGC
ACAP3	chr1:1308609-1310609	E2F_disc8	E2F1_MCF-7_encode-Snyder_seq_hsa_HA_r1:AlignACE#3#Intergenic	E2F1	173	183	+	12.4141	1.91e-05	0.0117	GCGCGGGCGGG
ACAP3	chr1:1308609-1310609	E2F_known19	E2F1_17	E2F1	1011	1026	+	10.2959	9.46e-05	0.0873	ACAGCGGGGAGGGGGC
ACAP3	chr1:1308609-1310609	EBF1_disc2	EBF1_GM12878_encode-Snyder_seq_hsa_r1:AlignACE#2#Intergenic	EBF1	427	439	+	13.0204	6.69e-06	0.0221	CCCCGGGGTCCGG
ACAP3	chr1:1308609-1310609	EGR3_2	EGR3_jolma_DBD_M7	EGR3	152	166	-	10.9286	1.65e-05	0.0893	TCCCGCCTCCGCCCG
ACAP3	chr1:1308609-1310609	ESRRA_disc4	ESRRA_HepG2_encode-Snyder_seq_hsa_forskolin_r1:AlignACE#1#Intergenic	ESRRA	1015	1028	+	11.8878	7.32e-06	0.0147	CGGGGAGGGGGCGG
ACAP3	chr1:1308609-1310609	ETS_disc7	ETS1_GM12878_encode-Myers_seq_hsa_r1:AlignACE#2#Intergenic	ETS1	1022	1035	+	13.54	1.3e-06	0.0146	GGGGCGGGCAGGCC
ACAP3	chr1:1308609-1310609	ETS_disc9	GABPA_K562_encode-Myers_seq_hsa_v041610.1_r1:AlignACE#2#Intergenic	ETS1	800	811	+	13.3838	1.75e-06	0.00327	GGGCGGGCGGGG
ACAP3	chr1:1308609-1310609	HEY1_disc2	HEY1_K562_encode-Myers_seq_hsa_r1:AlignACE#1#Intergenic	HEY1	585	600	-	14.0577	2.94e-07	0.000721	CCGGCCTGAGCGGCGC
ACAP3	chr1:1308609-1310609	HIC1_1	HIC1_transfac_M01072	HIC1	1023	1037	-	14.2041	2.21e-06	0.0223	CCGGCCTGCCCGCCC
ACAP3	chr1:1308609-1310609	HIC1_2	HIC1_transfac_M01073	HIC1	1753	1770	-	12.9592	1.64e-05	0.0441	GGGGCTTGCCCTGGGCCC
ACAP3	chr1:1308609-1310609	NHLH1_1	HEN1_transfac_M00058	NHLH1	635	656	-	11.3265	1.47e-05	0.0962	GGGTGCCGCAGGTGTGTGTTGA
ACAP3	chr1:1308609-1310609	PLAGL1_1	Plagl1_bulyk_sc09-primary	PLAGL1	265	280	-	17.1273	3.21e-07	0.018	CCGGGGGCGCCCTGCC
ACAP3	chr1:1308609-1310609	POU2F2_disc2	POU2F2_GM12891_encode-Myers_seq_hsa_r1:AlignACE#1#Intergenic	POU2F2	128	140	+	13.1939	2.34e-06	0.00514	GCAGCGGCGGGCG
ACAP3	chr1:1308609-1310609	SP8_1	SP8_jolma_DBD_M32	SP8	801	812	-	12.398	2.54e-05	0.0583	ACCCCGCCCGCC
ACAP3	chr1:1308609-1310609	TFAP2B_2	TFAP2B_jolma_DBD_M294	TFAP2B	685	696	-	14.4184	5.08e-06	0.0826	AGCCCCAGGGCT
ACAP3	chr1:1308609-1310609	TFAP2B_4	TFAP2B_jolma_DBD_M296	TFAP2B	1626	1638	+	12.7755	2.15e-05	0.0801	AGCCCTGAAGGGG
ACAP3	chr1:1308609-1310609	ZIC1_2	Zic1_bulyk_sc09-primary	ZIC1	1420	1433	-	11.9112	2.89e-05	0.0508	CCCAGCCTGGGGGG
MXRA8	chr1:1360777-1362777	AP1_disc10	FOS_GM12878_encode-Snyder_seq_hsa_r1:AlignACE#1#Intergenic	JUN	663	672	+	11.5816	2.5e-05	0.0131	GGGGGGCGCC
MXRA8	chr1:1360777-1362777	BHLHE40_disc2	BHLHE40_HepG2_encode-Myers_seq_hsa_v041610.1_r1:AlignACE#2#Intergenic	BHLHE40	882	898	+	13.0481	3.95e-06	0.00196	CGCCGCCGCCGCACCTG
MXRA8	chr1:1360777-1362777	E2F_disc8	E2F1_MCF-7_encode-Snyder_seq_hsa_HA_r1:AlignACE#3#Intergenic	E2F1	883	893	-	13.5051	4.32e-07	0.00221	GCGGCGGCGGC
MXRA8	chr1:1360777-1362777	EBF1_disc2	EBF1_GM12878_encode-Snyder_seq_hsa_r1:AlignACE#2#Intergenic	EBF1	1139	1151	-	13.6327	2.3e-06	0.0194	CCTTGGGGGGCTG
MXRA8	chr1:1360777-1362777	EGR3_2	EGR3_jolma_DBD_M7	EGR3	882	896	+	12.2449	9.4e-06	0.0893	CGCCGCCGCCGCACC
MXRA8	chr1:1360777-1362777	ESRRA_disc4	ESRRA_HepG2_encode-Snyder_seq_hsa_forskolin_r1:AlignACE#1#Intergenic	ESRRA	611	624	-	11.3571	2.44e-05	0.016	CCAGGAGGCTGGGG
MXRA8	chr1:1360777-1362777	ETS_disc7	ETS1_GM12878_encode-Myers_seq_hsa_r1:AlignACE#2#Intergenic	ETS1	887	900	-	11.54	4.06e-05	0.0196	GGCAGGTGCGGCGG
MXRA8	chr1:1360777-1362777	ETS_disc9	GABPA_K562_encode-Myers_seq_hsa_v041610.1_r1:AlignACE#2#Intergenic	ETS1	882	893	-	13.8182	3.64e-07	0.0016	GCGGCGGCGGCG
MXRA8	chr1:1360777-1362777	HEY1_disc2	HEY1_K562_encode-Myers_seq_hsa_r1:AlignACE#1#Intergenic	HEY1	887	902	-	12.4712	1.4e-05	0.00287	GTGGCAGGTGCGGCGG
MXRA8	chr1:1360777-1362777	HIC1_1	HIC1_transfac_M01072	HIC1	583	597	+	11.0612	6.63e-05	0.0589	GCCGGGTGCCAGCCA
MXRA8	chr1:1360777-1362777	HIC1_2	HIC1_transfac_M01073	HIC1	774	791	+	11.8469	4.07e-05	0.0572	CGGGGCTGCCAGGAGTGG
MXRA8	chr1:1360777-1362777	IKZF1_2	Lyf-1_transfac_M00141	IKZF1	1759	1767	+	14.3232	3.31e-06	0.0446	TTTGGGAGG
MXRA8	chr1:1360777-1362777	NR2F2_1	ARP-1-(COUP-TF2)_transfac_M00155	NR2F2	1787	1802	-	17.8367	7.51e-07	0.0877	TGAACTCCTGACCTCA
MXRA8	chr1:1360777-1362777	PLAGL1_1	Plagl1_bulyk_sc09-primary	PLAGL1	662	677	+	17.0091	3.79e-07	0.0193	CGGGGGGCGCCCAGGC
MXRA8	chr1:1360777-1362777	POU2F2_disc2	POU2F2_GM12891_encode-Myers_seq_hsa_r1:AlignACE#1#Intergenic	POU2F2	884	896	-	12.949	3.8e-06	0.00514	GGTGCGGCGGCGG
MXRA8	chr1:1360777-1362777	RARG_7	Rarg_jolma_DBD_M721	RARG	1788	1803	+	16.3776	4.1e-07	0.0675	GAGGTCAGGAGTTCAA
MXRA8	chr1:1360777-1362777	SP8_1	SP8_jolma_DBD_M32	SP8	656	667	-	10.4694	8.44e-05	0.0808	CCCCCGACCCCT
MXRA8	chr1:1360777-1362777	TFAP2B_2	TFAP2B_jolma_DBD_M294	TFAP2B	1672	1683	+	11.6837	4.96e-05	0.0954	GGCCCCAGGGCC
MXRA8	chr1:1360777-1362777	TFAP2B_4	TFAP2B_jolma_DBD_M296	TFAP2B	1067	1079	+	14.1429	9.97e-06	0.0722	ACCCCTGCGGGCT
MXRA8	chr1:1360777-1362777	ZIC1_2	Zic1_bulyk_sc09-primary	ZIC1	1143	1156	-	14.6686	3.44e-06	0.0428	GACCCCCTTGGGGG
FAM72C	chr1:143970965-143972965	AP1_disc10	FOS_GM12878_encode-Snyder_seq_hsa_r1:AlignACE#1#Intergenic	JUN	609	618	-	11.7347	1.94e-05	0.0118	GGGGAGGGGC
FAM72C	chr1:143970965-143972965	BHLHE40_disc2	BHLHE40_HepG2_encode-Myers_seq_hsa_v041610.1_r1:AlignACE#2#Intergenic	BHLHE40	1840	1856	+	12.4423	1.43e-05	0.00301	CCGCCGGGCTGGAGCCC
FAM72C	chr1:143970965-143972965	E2F_disc8	E2F1_MCF-7_encode-Snyder_seq_hsa_HA_r1:AlignACE#3#Intergenic	E2F1	1836	1846	-	12.798	8.65e-06	0.00937	CCGGCGGCCGG
FAM72C	chr1:143970965-143972965	E2F_known19	E2F1_17	E2F1	774	789	-	10.6122	8.09e-05	0.0873	GGCCCGCGGACCCGCA
FAM72C	chr1:143970965-143972965	EBF1_disc2	EBF1_GM12878_encode-Snyder_seq_hsa_r1:AlignACE#2#Intergenic	EBF1	1841	1853	+	11	8.95e-05	0.034	CGCCGGGCTGGAG
FAM72C	chr1:143970965-143972965	EGR3_2	EGR3_jolma_DBD_M7	EGR3	1548	1562	+	8.80612	3.79e-05	0.0919	CTCCTCCCCCTCATT
FAM72C	chr1:143970965-143972965	ESRRA_disc4	ESRRA_HepG2_encode-Snyder_seq_hsa_forskolin_r1:AlignACE#1#Intergenic	ESRRA	775	788	+	11.551	1.63e-05	0.0155	GCGGGTCCGCGGGC
FAM72C	chr1:143970965-143972965	ETS_disc7	ETS1_GM12878_encode-Myers_seq_hsa_r1:AlignACE#2#Intergenic	ETS1	623	636	-	12.86	6.08e-06	0.0156	GGGAACCGGAGCGC
FAM72C	chr1:143970965-143972965	ETS_disc9	GABPA_K562_encode-Myers_seq_hsa_v041610.1_r1:AlignACE#2#Intergenic	ETS1	610	621	-	13.3838	1.75e-06	0.00327	CCGGGGGAGGGG
FAM72C	chr1:143970965-143972965	HEY1_disc2	HEY1_K562_encode-Myers_seq_hsa_r1:AlignACE#1#Intergenic	HEY1	1836	1851	+	13.1538	3.61e-06	0.00185	CCGGCCGCCGGGCTGG
FAM72C	chr1:143970965-143972965	HIC1_1	HIC1_transfac_M01072	HIC1	861	875	+	13.9796	2.96e-06	0.0248	CCCTCGTGCCCCCCG
FAM72C	chr1:143970965-143972965	HIC1_2	HIC1_transfac_M01073	HIC1	790	807	-	11.7143	4.5e-05	0.0587	GGGGGTTGCCAGGAGAGG
FAM72C	chr1:143970965-143972965	OVOL2_1	MOVO-B_transfac_M01104	OVOL2	870	876	-	11.596	2.96e-05	0.0804	GCGGGGG
FAM72C	chr1:143970965-143972965	PLAGL1_1	Plagl1_bulyk_sc09-primary	PLAGL1	1595	1610	-	11.4818	4.83e-05	0.0595	CCGATGGGGCCCATAG
FAM72C	chr1:143970965-143972965	POU2F2_disc2	POU2F2_GM12891_encode-Myers_seq_hsa_r1:AlignACE#1#Intergenic	POU2F2	1948	1960	-	13.0816	2.94e-06	0.00514	GGAGGAGGGGCGG
FAM72C	chr1:143970965-143972965	SP8_1	SP8_jolma_DBD_M32	SP8	667	678	+	13.7143	1.04e-05	0.0463	CCCACGCCTCCT
FAM72C	chr1:143970965-143972965	ZIC1_2	Zic1_bulyk_sc09-primary	ZIC1	612	625	-	11.3728	4.24e-05	0.0523	CGCTCCGGGGGAGG
ATAD3C	chr1:1448689-1450689	AP1_disc10	FOS_GM12878_encode-Snyder_seq_hsa_r1:AlignACE#1#Intergenic	JUN	1861	1870	+	11.102	5.28e-05	0.0154	GGGAGGCAGG
ATAD3C	chr1:1448689-1450689	E2F_disc8	E2F1_MCF-7_encode-Snyder_seq_hsa_HA_r1:AlignACE#3#Intergenic	E2F1	1360	1370	-	11.3535	6.4e-05	0.0125	CCGCGCCCGGC
ATAD3C	chr1:1448689-1450689	EBF1_disc2	EBF1_GM12878_encode-Snyder_seq_hsa_r1:AlignACE#2#Intergenic	EBF1	1916	1928	+	11.7449	3.91e-05	0.0281	CCCTTGGCTGGTG
ATAD3C	chr1:1448689-1450689	EGR3_2	EGR3_jolma_DBD_M7	EGR3	1889	1903	-	9.09184	3.42e-05	0.0907	CCACGGCCACGCCTC
ATAD3C	chr1:1448689-1450689	ESRRA_disc4	ESRRA_HepG2_encode-Snyder_seq_hsa_forskolin_r1:AlignACE#1#Intergenic	ESRRA	1970	1983	-	12.2041	3e-06	0.0147	CAGGGACACGGAGG
ATAD3C	chr1:1448689-1450689	ETS_disc7	ETS1_GM12878_encode-Myers_seq_hsa_r1:AlignACE#2#Intergenic	ETS1	1042	1055	-	13.57	1.21e-06	0.0146	GGGCGCGGTGGCCC
ATAD3C	chr1:1448689-1450689	ETS_disc9	GABPA_K562_encode-Myers_seq_hsa_v041610.1_r1:AlignACE#2#Intergenic	ETS1	1046	1057	-	11.9899	2.25e-05	0.00834	CCGGGCGCGGTG
ATAD3C	chr1:1448689-1450689	HEY1_disc2	HEY1_K562_encode-Myers_seq_hsa_r1:AlignACE#1#Intergenic	HEY1	1358	1373	+	12.6827	9.57e-06	0.00253	GTGCCGGGCGCGGTGG
ATAD3C	chr1:1448689-1450689	HIC1_1	HIC1_transfac_M01072	HIC1	237	251	-	11.1735	6e-05	0.0571	GCCGGGTGCGGTGGT
ATAD3C	chr1:1448689-1450689	HIC1_2	HIC1_transfac_M01073	HIC1	1816	1833	-	11.051	7.31e-05	0.0685	TGACGATGCCCCATCCCC
ATAD3C	chr1:1448689-1450689	IKZF1_2	Lyf-1_transfac_M00141	IKZF1	335	343	-	14.3232	3.31e-06	0.0446	TTTGGGAGG
ATAD3C	chr1:1448689-1450689	POU2F2_disc2	POU2F2_GM12891_encode-Myers_seq_hsa_r1:AlignACE#1#Intergenic	POU2F2	1866	1878	+	12.5306	8.33e-06	0.00588	GCAGGGCTGGGGG
ATAD3C	chr1:1448689-1450689	SP8_1	SP8_jolma_DBD_M32	SP8	1409	1420	-	11.5612	4.36e-05	0.0672	GATCCGCCCACC
ATAD3C	chr1:1448689-1450689	TFAP2B_2	TFAP2B_jolma_DBD_M294	TFAP2B	1937	1948	+	11.4184	5.92e-05	0.0954	TGCCCAGCGGCA
ATAD3C	chr1:1448689-1450689	TFAP2B_4	TFAP2B_jolma_DBD_M296	TFAP2B	1771	1783	-	14.1939	9.64e-06	0.0722	TGCCCTCCAGGGA
FAM72D	chr1:145095000-145097000	AP1_disc10	FOS_GM12878_encode-Snyder_seq_hsa_r1:AlignACE#1#Intergenic	JUN	1408	1417	+	11.7347	1.94e-05	0.0118	GGGGAGGGGC
FAM72D	chr1:145095000-145097000	BHLHE40_disc2	BHLHE40_HepG2_encode-Myers_seq_hsa_v041610.1_r1:AlignACE#2#Intergenic	BHLHE40	170	186	-	12.4423	1.43e-05	0.00301	CCGCCGGGCTGGAGCCC
FAM72D	chr1:145095000-145097000	E2F_disc8	E2F1_MCF-7_encode-Snyder_seq_hsa_HA_r1:AlignACE#3#Intergenic	E2F1	180	190	+	12.798	8.65e-06	0.00937	CCGGCGGCCGG
FAM72D	chr1:145095000-145097000	E2F_known19	E2F1_17	E2F1	1237	1252	+	10.6122	8.09e-05	0.0873	GGCCCGCGGACCCGCA
FAM72D	chr1:145095000-145097000	EBF1_disc2	EBF1_GM12878_encode-Snyder_seq_hsa_r1:AlignACE#2#Intergenic	EBF1	173	185	-	11	8.95e-05	0.034	CGCCGGGCTGGAG
FAM72D	chr1:145095000-145097000	EGR3_2	EGR3_jolma_DBD_M7	EGR3	464	478	-	8.80612	3.79e-05	0.0919	CTCCTCCCCCTCATT
FAM72D	chr1:145095000-145097000	ESRRA_disc4	ESRRA_HepG2_encode-Snyder_seq_hsa_forskolin_r1:AlignACE#1#Intergenic	ESRRA	1238	1251	-	11.551	1.63e-05	0.0155	GCGGGTCCGCGGGC
FAM72D	chr1:145095000-145097000	ETS_disc7	ETS1_GM12878_encode-Myers_seq_hsa_r1:AlignACE#2#Intergenic	ETS1	1390	1403	+	12.86	6.08e-06	0.0156	GGGAACCGGAGCGC
FAM72D	chr1:145095000-145097000	ETS_disc9	GABPA_K562_encode-Myers_seq_hsa_v041610.1_r1:AlignACE#2#Intergenic	ETS1	1405	1416	+	13.3838	1.75e-06	0.00327	CCGGGGGAGGGG
FAM72D	chr1:145095000-145097000	HEY1_disc2	HEY1_K562_encode-Myers_seq_hsa_r1:AlignACE#1#Intergenic	HEY1	175	190	-	13.1538	3.61e-06	0.00185	CCGGCCGCCGGGCTGG
FAM72D	chr1:145095000-145097000	HIC1_1	HIC1_transfac_M01072	HIC1	1151	1165	-	13.9796	2.96e-06	0.0248	CCCTCGTGCCCCCCG
FAM72D	chr1:145095000-145097000	HIC1_2	HIC1_transfac_M01073	HIC1	1219	1236	+	11.7143	4.5e-05	0.0587	GGGGGTTGCCAGGAGAGG
FAM72D	chr1:145095000-145097000	OVOL2_1	MOVO-B_transfac_M01104	OVOL2	1150	1156	+	11.596	2.96e-05	0.0804	GCGGGGG
FAM72D	chr1:145095000-145097000	PLAGL1_1	Plagl1_bulyk_sc09-primary	PLAGL1	416	431	+	11.4818	4.83e-05	0.0595	CCGATGGGGCCCATAG
FAM72D	chr1:145095000-145097000	POU2F2_disc2	POU2F2_GM12891_encode-Myers_seq_hsa_r1:AlignACE#1#Intergenic	POU2F2	66	78	+	13.0816	2.94e-06	0.00514	GGAGGAGGGGCGG
FAM72D	chr1:145095000-145097000	SP8_1	SP8_jolma_DBD_M32	SP8	1348	1359	-	13.7143	1.04e-05	0.0463	CCCACGCCTCCT
FAM72D	chr1:145095000-145097000	ZIC1_2	Zic1_bulyk_sc09-primary	ZIC1	1401	1414	+	11.3728	4.24e-05	0.0523	CGCTCCGGGGGAGG
ANKRD35	chr1:145884866-145886866	AP1_disc10	FOS_GM12878_encode-Snyder_seq_hsa_r1:AlignACE#1#Intergenic	JUN	1313	1322	-	11.4694	3.07e-05	0.0133	GGGGCGGGGC
ANKRD35	chr1:145884866-145886866	BHLHE40_disc2	BHLHE40_HepG2_encode-Myers_seq_hsa_v041610.1_r1:AlignACE#2#Intergenic	BHLHE40	1084	1100	-	13.6827	6.62e-07	0.00101	GGCAGGGCCAGGGGCGG
ANKRD35	chr1:145884866-145886866	E2F_disc8	E2F1_MCF-7_encode-Snyder_seq_hsa_HA_r1:AlignACE#3#Intergenic	E2F1	1005	1015	-	12.8081	8.06e-06	0.00917	GCGGGGCCCGC
ANKRD35	chr1:145884866-145886866	E2F_known19	E2F1_17	E2F1	1307	1322	-	10.7551	7.54e-05	0.0873	GGGGCGGGGCTGAGGC
ANKRD35	chr1:145884866-145886866	EBF1_disc2	EBF1_GM12878_encode-Snyder_seq_hsa_r1:AlignACE#2#Intergenic	EBF1	49	61	+	13.6122	2.39e-06	0.0194	CTCTGGGGAGCAG
ANKRD35	chr1:145884866-145886866	EBF1_known1	EBF1_1	EBF1	42	63	-	20.3776	1.02e-07	0.0847	GACTGCTCCCCAGAGGACTGGG
ANKRD35	chr1:145884866-145886866	EGR3_2	EGR3_jolma_DBD_M7	EGR3	829	843	+	9.18367	3.3e-05	0.09	ATCCTCCCACACATT
ANKRD35	chr1:145884866-145886866	ESRRA_disc4	ESRRA_HepG2_encode-Snyder_seq_hsa_forskolin_r1:AlignACE#1#Intergenic	ESRRA	903	916	+	12.2857	2.32e-06	0.0147	CGGGGCCACGGGGG
ANKRD35	chr1:145884866-145886866	ETS_disc7	ETS1_GM12878_encode-Myers_seq_hsa_r1:AlignACE#2#Intergenic	ETS1	1439	1452	-	12.46	1.2e-05	0.0163	GGGAGAGGCGGGGG
ANKRD35	chr1:145884866-145886866	ETS_disc9	GABPA_K562_encode-Myers_seq_hsa_v041610.1_r1:AlignACE#2#Intergenic	ETS1	1421	1432	-	12.7778	6.77e-06	0.00588	GCGGGGGCAGAG
ANKRD35	chr1:145884866-145886866	HEY1_disc2	HEY1_K562_encode-Myers_seq_hsa_r1:AlignACE#1#Intergenic	HEY1	1304	1319	+	13.2115	3.16e-06	0.00177	CCCGCCTCAGCCCCGC
ANKRD35	chr1:145884866-145886866	IKZF1_2	Lyf-1_transfac_M00141	IKZF1	1879	1887	-	14.3232	3.31e-06	0.0446	TTTGGGAGG
ANKRD35	chr1:145884866-145886866	NHLH1_1	HEN1_transfac_M00058	NHLH1	1228	1249	-	14.6939	2.9e-06	0.0615	AGGAGTCTCAGCTGGAGCCCAC
ANKRD35	chr1:145884866-145886866	OVOL2_1	MOVO-B_transfac_M01104	OVOL2	1450	1456	-	11.596	2.96e-05	0.0804	GCGGGGG
ANKRD35	chr1:145884866-145886866	PLAGL1_1	Plagl1_bulyk_sc09-primary	PLAGL1	1003	1018	+	11.1182	6.06e-05	0.0624	GAGCGGGCCCCGCCCC
ANKRD35	chr1:145884866-145886866	POU2F2_disc2	POU2F2_GM12891_encode-Myers_seq_hsa_r1:AlignACE#1#Intergenic	POU2F2	1305	1317	-	12.7857	5.15e-06	0.00531	GGGGCTGAGGCGG
ANKRD35	chr1:145884866-145886866	SP8_1	SP8_jolma_DBD_M32	SP8	1313	1324	+	14.5204	5.67e-06	0.0406	GCCCCGCCCCTC
ANKRD35	chr1:145884866-145886866	TFAP2B_4	TFAP2B_jolma_DBD_M296	TFAP2B	88	100	+	11.2857	4.26e-05	0.0835	TGCCTGTGAGGCT
ANKRD35	chr1:145884866-145886866	ZIC1_2	Zic1_bulyk_sc09-primary	ZIC1	1186	1199	-	12.4438	1.95e-05	0.049	GATCCCAGGGTGGG
TXNIP	chr1:145995600-145997600	AP1_disc10	FOS_GM12878_encode-Snyder_seq_hsa_r1:AlignACE#1#Intergenic	JUN	1197	1206	+	12.0408	1.2e-05	0.0118	GGGAGGGGGG
TXNIP	chr1:145995600-145997600	BHLHE40_disc2	BHLHE40_HepG2_encode-Myers_seq_hsa_v041610.1_r1:AlignACE#2#Intergenic	BHLHE40	1044	1060	+	12.3846	1.59e-05	0.00309	CCCGGAGGCTCGTGCTG
TXNIP	chr1:145995600-145997600	E2F_disc8	E2F1_MCF-7_encode-Snyder_seq_hsa_HA_r1:AlignACE#3#Intergenic	E2F1	1104	1114	-	11.1111	7.82e-05	0.0128	CGGGCTCCTGG
TXNIP	chr1:145995600-145997600	EBF1_disc2	EBF1_GM12878_encode-Snyder_seq_hsa_r1:AlignACE#2#Intergenic	EBF1	1303	1315	+	11.5	5.19e-05	0.03	GCCAGGGCGACAG
TXNIP	chr1:145995600-145997600	ESRRA_disc4	ESRRA_HepG2_encode-Snyder_seq_hsa_forskolin_r1:AlignACE#1#Intergenic	ESRRA	1189	1202	+	10.9388	5.38e-05	0.0181	GCGGCGCAGGGAGG
TXNIP	chr1:145995600-145997600	ETS_disc7	ETS1_GM12878_encode-Myers_seq_hsa_r1:AlignACE#2#Intergenic	ETS1	1506	1519	+	11.64	3.62e-05	0.0191	GGGCTGTGGAGCGC
TXNIP	chr1:145995600-145997600	ETS_disc9	GABPA_K562_encode-Myers_seq_hsa_v041610.1_r1:AlignACE#2#Intergenic	ETS1	253	264	+	12.8788	5.57e-06	0.00572	GGGGGGGAGGAG
TXNIP	chr1:145995600-145997600	HIC1_1	HIC1_transfac_M01072	HIC1	178	192	-	10.602	9.83e-05	0.0668	GGGCGTTGCCTCGGG
TXNIP	chr1:145995600-145997600	POU2F2_disc2	POU2F2_GM12891_encode-Myers_seq_hsa_r1:AlignACE#1#Intergenic	POU2F2	1191	1203	+	11.602	3.53e-05	0.00906	GGCGCAGGGAGGG
TXNIP	chr1:145995600-145997600	SP8_1	SP8_jolma_DBD_M32	SP8	1778	1789	-	14.0204	8.21e-06	0.042	AACACGCCCCTC
TXNIP	chr1:145995600-145997600	TFAP2B_2	TFAP2B_jolma_DBD_M294	TFAP2B	1675	1686	-	12.949	1.96e-05	0.0881	AGCCCCAAGGGA
HJV	chr1:146035746-146037746	E2F_known19	E2F1_17	E2F1	289	304	+	12.949	2.11e-05	0.0873	GTGGCGCGATCTCGGC
HJV	chr1:146035746-146037746	EBF1_disc2	EBF1_GM12878_encode-Snyder_seq_hsa_r1:AlignACE#2#Intergenic	EBF1	272	284	+	11.0204	8.78e-05	0.0339	CCCCAGGCTGGAG
HJV	chr1:146035746-146037746	ESRRA_disc4	ESRRA_HepG2_encode-Snyder_seq_hsa_forskolin_r1:AlignACE#1#Intergenic	ESRRA	314	327	-	11.3673	2.4e-05	0.016	CCGGGAGGCGGAGG
HJV	chr1:146035746-146037746	ETS_disc7	ETS1_GM12878_encode-Myers_seq_hsa_r1:AlignACE#2#Intergenic	ETS1	380	393	-	12.61	9.35e-06	0.0162	GGGCGTGGTAGCGC
HJV	chr1:146035746-146037746	ETS_disc9	GABPA_K562_encode-Myers_seq_hsa_v041610.1_r1:AlignACE#2#Intergenic	ETS1	315	326	-	11.8081	2.86e-05	0.00898	CGGGAGGCGGAG
HJV	chr1:146035746-146037746	HIC1_1	HIC1_transfac_M01072	HIC1	1924	1938	+	10.949	7.32e-05	0.0604	CGAGGCTGCCCCTCT
HJV	chr1:146035746-146037746	HIC1_2	HIC1_transfac_M01073	HIC1	301	318	-	11.2347	6.41e-05	0.0659	GGAGGTTGCAGTGAGCCG
HJV	chr1:146035746-146037746	POU2F2_disc2	POU2F2_GM12891_encode-Myers_seq_hsa_r1:AlignACE#1#Intergenic	POU2F2	1818	1830	-	12.0204	1.98e-05	0.00772	GCTGGGGAGGGGA
HJV	chr1:146035746-146037746	SP8_1	SP8_jolma_DBD_M32	SP8	385	396	+	11.1327	5.7e-05	0.0708	ACCACGCCCGGC
NOTCH2NLA	chr1:146228026-146230026	AP1_disc10	FOS_GM12878_encode-Snyder_seq_hsa_r1:AlignACE#1#Intergenic	JUN	920	929	-	11.949	1.31e-05	0.0118	GGGGCGCGGG
NOTCH2NLA	chr1:146228026-146230026	BHLHE40_disc2	BHLHE40_HepG2_encode-Myers_seq_hsa_v041610.1_r1:AlignACE#2#Intergenic	BHLHE40	774	790	-	14.7404	4.51e-09	8.1e-05	CGCGGCGGCGGCGGCGG
NOTCH2NLA	chr1:146228026-146230026	CTCFL_disc1	CTCFL_K562_encode-Myers_seq_hsa_v041610.1-SC-98982_r1:MDscan#2#Intergenic	CTCFL	180	189	+	17.5102	1.33e-06	0.0476	CCGCCCCCTG
NOTCH2NLA	chr1:146228026-146230026	E2F_disc8	E2F1_MCF-7_encode-Snyder_seq_hsa_HA_r1:AlignACE#3#Intergenic	E2F1	779	789	-	13.5051	4.32e-07	0.00221	GCGGCGGCGGC
NOTCH2NLA	chr1:146228026-146230026	E2F_known19	E2F1_17	E2F1	1073	1088	-	10.4592	8.73e-05	0.0873	GCGGCGGGGCCGAGGC
NOTCH2NLA	chr1:146228026-146230026	EBF1_disc2	EBF1_GM12878_encode-Snyder_seq_hsa_r1:AlignACE#2#Intergenic	EBF1	1186	1198	-	14.3163	5.53e-07	0.0173	CCCGGGGCCGCTG
NOTCH2NLA	chr1:146228026-146230026	EGR3_2	EGR3_jolma_DBD_M7	EGR3	237	251	+	10.7653	1.77e-05	0.0893	CCCTGCCCCCGCTCT
NOTCH2NLA	chr1:146228026-146230026	ESRRA_disc4	ESRRA_HepG2_encode-Snyder_seq_hsa_forskolin_r1:AlignACE#1#Intergenic	ESRRA	737	750	+	11.8265	8.49e-06	0.0148	GCGGGGCGCAGGGC
NOTCH2NLA	chr1:146228026-146230026	ETS_disc7	ETS1_GM12878_encode-Myers_seq_hsa_r1:AlignACE#2#Intergenic	ETS1	1335	1348	+	13.86	4.81e-07	0.0146	GGGAGAGGCGGTCC
NOTCH2NLA	chr1:146228026-146230026	ETS_disc9	GABPA_K562_encode-Myers_seq_hsa_v041610.1_r1:AlignACE#2#Intergenic	ETS1	778	789	-	13.8182	3.64e-07	0.0016	GCGGCGGCGGCG
NOTCH2NLA	chr1:146228026-146230026	HEY1_disc2	HEY1_K562_encode-Myers_seq_hsa_r1:AlignACE#1#Intergenic	HEY1	774	789	-	14.5865	3.72e-08	0.000292	GCGGCGGCGGCGGCGG
NOTCH2NLA	chr1:146228026-146230026	HIC1_1	HIC1_transfac_M01072	HIC1	501	515	-	13.3163	6.67e-06	0.0294	CCGTGGTGCCCCGCC
NOTCH2NLA	chr1:146228026-146230026	HIC1_2	HIC1_transfac_M01073	HIC1	352	369	-	13.3265	1.19e-05	0.041	CCAGGGTGCAGGGAGGTG
NOTCH2NLA	chr1:146228026-146230026	OVOL2_1	MOVO-B_transfac_M01104	OVOL2	689	695	+	11.596	2.96e-05	0.0804	GCGGGGG
NOTCH2NLA	chr1:146228026-146230026	PLAGL1_1	Plagl1_bulyk_sc09-primary	PLAGL1	514	529	+	15.5	2.19e-06	0.0302	GGGAGGGGCCCCCGGC
NOTCH2NLA	chr1:146228026-146230026	POU2F2_disc2	POU2F2_GM12891_encode-Myers_seq_hsa_r1:AlignACE#1#Intergenic	POU2F2	777	789	-	12.898	4.18e-06	0.00514	GCGGCGGCGGCGG
NOTCH2NLA	chr1:146228026-146230026	SP8_1	SP8_jolma_DBD_M32	SP8	1257	1268	-	13.3878	1.31e-05	0.0497	TCCACGCCCCTT
NOTCH2NLA	chr1:146228026-146230026	TFAP2B_4	TFAP2B_jolma_DBD_M296	TFAP2B	1190	1202	-	14.3163	8.88e-06	0.0721	GGCCCCCGGGGCC
NOTCH2NLA	chr1:146228026-146230026	ZIC1_2	Zic1_bulyk_sc09-primary	ZIC1	1189	1202	-	11.5562	3.71e-05	0.0517	GGCCCCCGGGGCCG
FMO5	chr1:147242050-147244050	AP1_disc10	FOS_GM12878_encode-Snyder_seq_hsa_r1:AlignACE#1#Intergenic	JUN	630	639	+	12.9184	2.04e-06	0.0085	GCGGGGCGGG
FMO5	chr1:147242050-147244050	BHLHE40_disc2	BHLHE40_HepG2_encode-Myers_seq_hsa_v041610.1_r1:AlignACE#2#Intergenic	BHLHE40	955	971	-	13.9231	2.85e-07	0.000725	CGCGCAGGCGGGGGCCG
FMO5	chr1:147242050-147244050	CTCFL_disc1	CTCFL_K562_encode-Myers_seq_hsa_v041610.1-SC-98982_r1:MDscan#2#Intergenic	CTCFL	532	541	+	17.5612	9.16e-07	0.0476	GCGCCCTCTG
FMO5	chr1:147242050-147244050	E2F_disc8	E2F1_MCF-7_encode-Snyder_seq_hsa_HA_r1:AlignACE#3#Intergenic	E2F1	976	986	+	13.1919	2.29e-06	0.00628	GCGGGGCCGGC
FMO5	chr1:147242050-147244050	E2F_known19	E2F1_17	E2F1	577	592	+	10.4898	8.59e-05	0.0873	GTCGCGCGCCCCCGCG
FMO5	chr1:147242050-147244050	EBF1_disc2	EBF1_GM12878_encode-Snyder_seq_hsa_r1:AlignACE#2#Intergenic	EBF1	844	856	+	14.3776	5.17e-07	0.0173	GCCGGGGGCGCAG
FMO5	chr1:147242050-147244050	EGR3_2	EGR3_jolma_DBD_M7	EGR3	580	594	+	10.9184	1.66e-05	0.0893	GCGCGCCCCCGCGCG
FMO5	chr1:147242050-147244050	ESRRA_disc4	ESRRA_HepG2_encode-Snyder_seq_hsa_forskolin_r1:AlignACE#1#Intergenic	ESRRA	846	859	+	12.0816	4.33e-06	0.0147	CGGGGGCGCAGCGG
FMO5	chr1:147242050-147244050	ETS_disc7	ETS1_GM12878_encode-Myers_seq_hsa_r1:AlignACE#2#Intergenic	ETS1	562	575	-	11.68	3.46e-05	0.019	GCGCGCTGGGGCCC
FMO5	chr1:147242050-147244050	ETS_disc9	GABPA_K562_encode-Myers_seq_hsa_v041610.1_r1:AlignACE#2#Intergenic	ETS1	953	964	-	13.2121	2.74e-06	0.00399	GCGGGGGCCGTG
FMO5	chr1:147242050-147244050	HEY1_disc2	HEY1_K562_encode-Myers_seq_hsa_r1:AlignACE#1#Intergenic	HEY1	842	857	+	14	3.57e-07	0.000782	GGGCCGGGGGCGCAGC
FMO5	chr1:147242050-147244050	HIC1_1	HIC1_transfac_M01072	HIC1	960	974	+	14.0918	2.56e-06	0.0237	CCCGCCTGCGCGGCG
FMO5	chr1:147242050-147244050	HIC1_2	HIC1_transfac_M01073	HIC1	565	582	-	11.7755	4.29e-05	0.0581	CGCGACTGCGCGCTGGGG
FMO5	chr1:147242050-147244050	OVOL2_1	MOVO-B_transfac_M01104	OVOL2	958	964	-	11.596	2.96e-05	0.0804	GCGGGGG
FMO5	chr1:147242050-147244050	PLAGL1_1	Plagl1_bulyk_sc09-primary	PLAGL1	557	572	+	11.3636	5.2e-05	0.0606	TAGGTGGGCCCCAGCG
FMO5	chr1:147242050-147244050	POU2F2_disc2	POU2F2_GM12891_encode-Myers_seq_hsa_r1:AlignACE#1#Intergenic	POU2F2	1476	1488	-	12.5306	8.33e-06	0.00588	GCAGGGCTGGGGG
FMO5	chr1:147242050-147244050	SP8_1	SP8_jolma_DBD_M32	SP8	951	962	+	13.8673	9.03e-06	0.042	GCCACGGCCCCC
FMO5	chr1:147242050-147244050	TFAP2B_2	TFAP2B_jolma_DBD_M294	TFAP2B	282	293	+	11.7143	4.84e-05	0.0954	ACCCCCAGGGCC
FMO5	chr1:147242050-147244050	TFAP2B_4	TFAP2B_jolma_DBD_M296	TFAP2B	866	878	-	12.7857	2.14e-05	0.08	TGCCCACCGGGCG
FMO5	chr1:147242050-147244050	ZIC1_2	Zic1_bulyk_sc09-primary	ZIC1	864	877	+	12.497	1.88e-05	0.0488	GCCGCCCGGTGGGC
FMO5	chr1:147242050-147244050	ZIC4_1	ZIC4_jolma_DBD_M42	ZIC4	851	865	-	18.2653	2.71e-07	0.097	GCCCACCCGCTGCGC
ACP6	chr1:147669496-147671496	AP1_disc10	FOS_GM12878_encode-Snyder_seq_hsa_r1:AlignACE#1#Intergenic	JUN	1154	1163	-	13.4592	3.39e-07	0.00747	GGGGGGCGGG
ACP6	chr1:147669496-147671496	BHLHE40_disc2	BHLHE40_HepG2_encode-Myers_seq_hsa_v041610.1_r1:AlignACE#2#Intergenic	BHLHE40	308	324	-	13.5481	1.01e-06	0.0012	GGCCCGGGCTGGGGCTG
ACP6	chr1:147669496-147671496	E2F_disc8	E2F1_MCF-7_encode-Snyder_seq_hsa_HA_r1:AlignACE#3#Intergenic	E2F1	613	623	-	12.9192	5.84e-06	0.00827	CCGGCGCCCGC
ACP6	chr1:147669496-147671496	E2F_known19	E2F1_17	E2F1	1864	1879	-	12.949	2.11e-05	0.0873	GTGGCGCGATCTCGGC
ACP6	chr1:147669496-147671496	EBF1_disc2	EBF1_GM12878_encode-Snyder_seq_hsa_r1:AlignACE#2#Intergenic	EBF1	311	323	-	11.6531	4.34e-05	0.0289	GCCCGGGCTGGGG
ACP6	chr1:147669496-147671496	ESRRA_disc4	ESRRA_HepG2_encode-Snyder_seq_hsa_forskolin_r1:AlignACE#1#Intergenic	ESRRA	1180	1193	-	11.949	6.28e-06	0.0147	CTGGGCCGGAGGGG
ACP6	chr1:147669496-147671496	ETS_disc1	ETS1_K562_encode-Myers_seq_hsa_v041610.1_r1:Trawler#1#Intergenic	ETS1	1100	1113	+	25.5408	4.24e-09	0.00949	AACTACAACTCCCA
ACP6	chr1:147669496-147671496	ETS_disc7	ETS1_GM12878_encode-Myers_seq_hsa_r1:AlignACE#2#Intergenic	ETS1	363	376	-	12.6	9.53e-06	0.0163	GGGGCTCGGAGTCC
ACP6	chr1:147669496-147671496	ETS_disc9	GABPA_K562_encode-Myers_seq_hsa_v041610.1_r1:AlignACE#2#Intergenic	ETS1	1154	1165	-	13.0404	4.03e-06	0.00491	GAGGGGGGCGGG
ACP6	chr1:147669496-147671496	HEY1_disc2	HEY1_K562_encode-Myers_seq_hsa_r1:AlignACE#1#Intergenic	HEY1	307	322	+	12.5192	1.29e-05	0.0028	CCAGCCCCAGCCCGGG
ACP6	chr1:147669496-147671496	HIC1_1	HIC1_transfac_M01072	HIC1	564	578	+	11.7143	3.64e-05	0.0485	CCTCGCTGCCCTCCG
ACP6	chr1:147669496-147671496	HIC1_2	HIC1_transfac_M01073	HIC1	694	711	+	11.2959	6.13e-05	0.0655	CCGCTGTGCCTCCCGGCC
ACP6	chr1:147669496-147671496	IKZF1_2	Lyf-1_transfac_M00141	IKZF1	1659	1667	+	14.3232	3.31e-06	0.0446	TTTGGGAGG
ACP6	chr1:147669496-147671496	NANOG_disc3	NANOG_H1-hESC_encode-Myers_seq_hsa_v041610.2-SC-33759_r1:MEME#1#Intergenic	NANOG	152	161	+	15.0612	1.01e-06	0.0657	CCCCAGCAGG
ACP6	chr1:147669496-147671496	PLAGL1_1	Plagl1_bulyk_sc09-primary	PLAGL1	628	643	+	16.2909	9.29e-07	0.0244	CAGCGGGCGCCCCCAA
ACP6	chr1:147669496-147671496	POU2F2_disc2	POU2F2_GM12891_encode-Myers_seq_hsa_r1:AlignACE#1#Intergenic	POU2F2	1159	1171	-	13.9592	3.6e-07	0.00465	GCAGGCGAGGGGG
ACP6	chr1:147669496-147671496	SP8_1	SP8_jolma_DBD_M32	SP8	1152	1163	+	12.3265	2.66e-05	0.0587	TACCCGCCCCCC
ACP6	chr1:147669496-147671496	TFAP2B_2	TFAP2B_jolma_DBD_M294	TFAP2B	708	719	-	11.4286	5.87e-05	0.0954	TCCCTCAGGGCC
ACP6	chr1:147669496-147671496	TFAP2B_4	TFAP2B_jolma_DBD_M296	TFAP2B	112	124	-	11.9694	3.14e-05	0.0815	TGCCCTGATGGCG
ACP6	chr1:147669496-147671496	ZIC1_2	Zic1_bulyk_sc09-primary	ZIC1	508	521	-	11.0828	5.16e-05	0.0535	GACCCCAGTGGGCG
NBPF14	chr1:148678751-148680751	AP1_disc10	FOS_GM12878_encode-Snyder_seq_hsa_r1:AlignACE#1#Intergenic	JUN	831	840	+	12.0102	1.24e-05	0.0118	GGGGAGGGGG
NBPF14	chr1:148678751-148680751	BHLHE40_disc2	BHLHE40_HepG2_encode-Myers_seq_hsa_v041610.1_r1:AlignACE#2#Intergenic	BHLHE40	668	684	-	14.1827	1e-07	0.000486	CGCGGCGCCCGGGGCTG
NBPF14	chr1:148678751-148680751	CTCFL_disc1	CTCFL_K562_encode-Myers_seq_hsa_v041610.1-SC-98982_r1:MDscan#2#Intergenic	CTCFL	208	217	+	17.5102	1.33e-06	0.0476	CCGCCCCCTG
NBPF14	chr1:148678751-148680751	E2F_disc8	E2F1_MCF-7_encode-Snyder_seq_hsa_HA_r1:AlignACE#3#Intergenic	E2F1	804	814	-	13.5051	4.32e-07	0.00221	GCGGCGGCGGC
NBPF14	chr1:148678751-148680751	E2F_known19	E2F1_17	E2F1	1090	1105	-	10.4592	8.73e-05	0.0873	GCGGCGGGGCCGAGGC
NBPF14	chr1:148678751-148680751	EBF1_disc2	EBF1_GM12878_encode-Snyder_seq_hsa_r1:AlignACE#2#Intergenic	EBF1	1203	1215	-	14.3163	5.53e-07	0.0173	CCCGGGGCCGCTG
NBPF14	chr1:148678751-148680751	EGR3_2	EGR3_jolma_DBD_M7	EGR3	265	279	+	10.7653	1.77e-05	0.0893	CCCTGCCCCCGCTCT
NBPF14	chr1:148678751-148680751	ESRRA_disc4	ESRRA_HepG2_encode-Snyder_seq_hsa_forskolin_r1:AlignACE#1#Intergenic	ESRRA	1283	1296	+	12.0918	4.21e-06	0.0147	GGGGGTGAGGGGGG
NBPF14	chr1:148678751-148680751	ETS_disc7	ETS1_GM12878_encode-Myers_seq_hsa_r1:AlignACE#2#Intergenic	ETS1	1352	1365	+	13.86	4.81e-07	0.0146	GGGAGAGGCGGTCC
NBPF14	chr1:148678751-148680751	ETS_disc9	GABPA_K562_encode-Myers_seq_hsa_v041610.1_r1:AlignACE#2#Intergenic	ETS1	803	814	-	13.8182	3.64e-07	0.0016	GCGGCGGCGGCG
NBPF14	chr1:148678751-148680751	HEY1_disc2	HEY1_K562_encode-Myers_seq_hsa_r1:AlignACE#1#Intergenic	HEY1	594	609	-	14.2596	1.44e-07	0.000566	GCCGCCGGCGCGGAGC
NBPF14	chr1:148678751-148680751	HIC1_1	HIC1_transfac_M01072	HIC1	529	543	-	13.3163	6.67e-06	0.0294	CCGTGGTGCCCCGCC
NBPF14	chr1:148678751-148680751	HIC1_2	HIC1_transfac_M01073	HIC1	380	397	-	13.3265	1.19e-05	0.041	CCAGGGTGCAGGGAGGTG
NBPF14	chr1:148678751-148680751	OVOL2_1	MOVO-B_transfac_M01104	OVOL2	717	723	+	11.596	2.96e-05	0.0804	GCGGGGG
NBPF14	chr1:148678751-148680751	PLAGL1_1	Plagl1_bulyk_sc09-primary	PLAGL1	542	557	+	15.5	2.19e-06	0.0302	GGGAGGGGCCCCCGGC
NBPF14	chr1:148678751-148680751	POU2F2_disc2	POU2F2_GM12891_encode-Myers_seq_hsa_r1:AlignACE#1#Intergenic	POU2F2	1283	1295	+	13.8163	5.82e-07	0.00465	GGGGGTGAGGGGG
NBPF14	chr1:148678751-148680751	SP8_1	SP8_jolma_DBD_M32	SP8	1274	1285	-	15.0816	3.6e-06	0.0391	CCCACGCCCCTT
NBPF14	chr1:148678751-148680751	TFAP2B_4	TFAP2B_jolma_DBD_M296	TFAP2B	1207	1219	-	14.3163	8.88e-06	0.0721	GGCCCCCGGGGCC
NBPF14	chr1:148678751-148680751	ZIC1_2	Zic1_bulyk_sc09-primary	ZIC1	1206	1219	-	11.5562	3.71e-05	0.0517	GGCCCCCGGGGCCG
NBPF9	chr1:149102561-149104561	AP1_disc10	FOS_GM12878_encode-Snyder_seq_hsa_r1:AlignACE#1#Intergenic	JUN	194	203	-	11.7755	1.78e-05	0.0118	GCGGGGCAGG
NBPF9	chr1:149102561-149104561	BHLHE40_disc2	BHLHE40_HepG2_encode-Myers_seq_hsa_v041610.1_r1:AlignACE#2#Intergenic	BHLHE40	791	807	-	13.9231	2.85e-07	0.000725	CGGCGGCGCGGCTGCCG
NBPF9	chr1:149102561-149104561	E2F_disc8	E2F1_MCF-7_encode-Snyder_seq_hsa_HA_r1:AlignACE#3#Intergenic	E2F1	543	553	+	12.8889	6.64e-06	0.00854	CGGGCGGCAGC
NBPF9	chr1:149102561-149104561	E2F_known19	E2F1_17	E2F1	717	732	-	10.6735	7.85e-05	0.0873	GCCGCGCCAGGCCGGG
NBPF9	chr1:149102561-149104561	EBF1_disc2	EBF1_GM12878_encode-Snyder_seq_hsa_r1:AlignACE#2#Intergenic	EBF1	1360	1372	-	13.7653	1.82e-06	0.0185	CTCGGGGGAGCTG
NBPF9	chr1:149102561-149104561	EBF1_known1	EBF1_1	EBF1	1358	1379	+	20.2653	1.11e-07	0.0847	CCCAGCTCCCCCGAGAGGTGGC
NBPF9	chr1:149102561-149104561	EGR3_2	EGR3_jolma_DBD_M7	EGR3	1290	1304	+	8.81633	3.78e-05	0.0919	CACCGCCCCCGAGTC
NBPF9	chr1:149102561-149104561	ESRRA_disc4	ESRRA_HepG2_encode-Snyder_seq_hsa_forskolin_r1:AlignACE#1#Intergenic	ESRRA	542	555	+	11.8469	8.07e-06	0.0148	GCGGGCGGCAGCGG
NBPF9	chr1:149102561-149104561	ETS_disc7	ETS1_GM12878_encode-Myers_seq_hsa_r1:AlignACE#2#Intergenic	ETS1	900	913	-	12.38	1.35e-05	0.0165	GGGAGGGGTAGGTG
NBPF9	chr1:149102561-149104561	ETS_disc9	GABPA_K562_encode-Myers_seq_hsa_v041610.1_r1:AlignACE#2#Intergenic	ETS1	708	719	-	13	4.44e-06	0.00516	GGGCGGGCGGTG
NBPF9	chr1:149102561-149104561	HEY1_disc2	HEY1_K562_encode-Myers_seq_hsa_r1:AlignACE#1#Intergenic	HEY1	796	811	-	14.7404	1.82e-08	0.000292	GGCGCGGCGGCGCGGC
NBPF9	chr1:149102561-149104561	HIC1_1	HIC1_transfac_M01072	HIC1	1315	1329	-	12.6939	1.35e-05	0.0355	ACCCCATGCCCGGGC
NBPF9	chr1:149102561-149104561	HIC1_2	HIC1_transfac_M01073	HIC1	535	552	+	12.5918	2.24e-05	0.0477	GAGGGCTGCGGGCGGCAG
NBPF9	chr1:149102561-149104561	NR2F2_1	ARP-1-(COUP-TF2)_transfac_M00155	NR2F2	1155	1170	+	18.4796	4.77e-07	0.0877	CCAGCCCTTGACCCTA
NBPF9	chr1:149102561-149104561	OVOL2_1	MOVO-B_transfac_M01104	OVOL2	620	626	-	11.2323	6.57e-05	0.0951	GTGGGGG
NBPF9	chr1:149102561-149104561	PLAGL1_1	Plagl1_bulyk_sc09-primary	PLAGL1	1237	1252	+	11.9455	3.59e-05	0.056	CCTCGGGGGCCCGGAG
NBPF9	chr1:149102561-149104561	POU2F2_disc2	POU2F2_GM12891_encode-Myers_seq_hsa_r1:AlignACE#1#Intergenic	POU2F2	620	632	-	13.1122	2.75e-06	0.00514	GGCGGGGTGGGGG
NBPF9	chr1:149102561-149104561	SP8_1	SP8_jolma_DBD_M32	SP8	1228	1239	+	14.6429	5.03e-06	0.0401	GACACACCCCCT
NBPF9	chr1:149102561-149104561	TFAP2B_2	TFAP2B_jolma_DBD_M294	TFAP2B	376	387	+	12.0408	3.86e-05	0.0928	TCCCCAGAGGCA
NBPF9	chr1:149102561-149104561	TFAP2B_4	TFAP2B_jolma_DBD_M296	TFAP2B	1234	1246	-	11.5	3.87e-05	0.0817	GCCCCCGAGGGGG
NBPF9	chr1:149102561-149104561	ZIC1_2	Zic1_bulyk_sc09-primary	ZIC1	1234	1247	-	15.6627	1.44e-06	0.0421	GGCCCCCGAGGGGG
HIST2H2BE	chr1:149885652-149887652	AP1_disc10	FOS_GM12878_encode-Snyder_seq_hsa_r1:AlignACE#1#Intergenic	JUN	1444	1453	+	11.6735	2.13e-05	0.0124	GCGGAGCGGG
HIST2H2BE	chr1:149885652-149887652	BHLHE40_disc2	BHLHE40_HepG2_encode-Myers_seq_hsa_v041610.1_r1:AlignACE#2#Intergenic	BHLHE40	681	697	-	12.9038	5.54e-06	0.0022	CCGTGCGCCTGCTGCTG
HIST2H2BE	chr1:149885652-149887652	E2F_disc8	E2F1_MCF-7_encode-Snyder_seq_hsa_HA_r1:AlignACE#3#Intergenic	E2F1	1459	1469	-	12.4343	1.78e-05	0.0116	GGCGCGCCGGC
HIST2H2BE	chr1:149885652-149887652	E2F_known19	E2F1_17	E2F1	1353	1368	+	10.3469	9.23e-05	0.0873	GGCCCGCGCCAAGGCC
HIST2H2BE	chr1:149885652-149887652	EBF1_disc2	EBF1_GM12878_encode-Snyder_seq_hsa_r1:AlignACE#2#Intergenic	EBF1	674	686	+	12.3061	1.9e-05	0.0252	CGCCGGGCAGCAG
HIST2H2BE	chr1:149885652-149887652	EGR3_2	EGR3_jolma_DBD_M7	EGR3	280	294	-	10.0816	2.34e-05	0.0898	ACCCGCCCCCACTCC
HIST2H2BE	chr1:149885652-149887652	ESRRA_disc4	ESRRA_HepG2_encode-Snyder_seq_hsa_forskolin_r1:AlignACE#1#Intergenic	ESRRA	277	290	+	11.6939	1.18e-05	0.0152	GCGGGAGTGGGGGC
HIST2H2BE	chr1:149885652-149887652	ETS_disc7	ETS1_GM12878_encode-Myers_seq_hsa_r1:AlignACE#2#Intergenic	ETS1	1390	1403	-	13.52	1.38e-06	0.0146	GGGAACTGGAGGCC
HIST2H2BE	chr1:149885652-149887652	ETS_disc9	GABPA_K562_encode-Myers_seq_hsa_v041610.1_r1:AlignACE#2#Intergenic	ETS1	1377	1388	-	12	2.22e-05	0.00834	GCGCGGGACGAG
HIST2H2BE	chr1:149885652-149887652	HEY1_disc2	HEY1_K562_encode-Myers_seq_hsa_r1:AlignACE#1#Intergenic	HEY1	1456	1471	+	13.0962	4.11e-06	0.00193	GGGGCCGGCGCGCCCG
HIST2H2BE	chr1:149885652-149887652	HIC1_1	HIC1_transfac_M01072	HIC1	32	46	+	14.3163	1.9e-06	0.0214	CCCGGCTGCGCGGCC
HIST2H2BE	chr1:149885652-149887652	HIC1_2	HIC1_transfac_M01073	HIC1	1517	1534	-	14.949	2.41e-06	0.0279	CCGCGTTGCCCGCCAGCT
HIST2H2BE	chr1:149885652-149887652	OVOL2_1	MOVO-B_transfac_M01104	OVOL2	1453	1459	+	11.2323	6.57e-05	0.0951	GTGGGGG
HIST2H2BE	chr1:149885652-149887652	POU2F2_disc2	POU2F2_GM12891_encode-Myers_seq_hsa_r1:AlignACE#1#Intergenic	POU2F2	277	289	+	13.4796	1.3e-06	0.00514	GCGGGAGTGGGGG
HIST2H2BE	chr1:149885652-149887652	SP8_1	SP8_jolma_DBD_M32	SP8	284	295	-	11.3061	5.17e-05	0.0707	TACCCGCCCCCA
HIST2H2BE	chr1:149885652-149887652	TFAP2B_2	TFAP2B_jolma_DBD_M294	TFAP2B	1631	1642	+	11.0204	7.64e-05	0.0979	TCGCCCAGGGCG
HIST2H2BE	chr1:149885652-149887652	TFAP2B_4	TFAP2B_jolma_DBD_M296	TFAP2B	256	268	-	9.64286	7.92e-05	0.0873	CGCCCTGGTGGCT
C1orf54	chr1:150267200-150269200	AP1_disc10	FOS_GM12878_encode-Snyder_seq_hsa_r1:AlignACE#1#Intergenic	JUN	1632	1641	+	11.1633	4.73e-05	0.0149	GGGTGGGGGC
C1orf54	chr1:150267200-150269200	BHLHE40_disc2	BHLHE40_HepG2_encode-Myers_seq_hsa_v041610.1_r1:AlignACE#2#Intergenic	BHLHE40	1666	1682	+	13.2788	2.19e-06	0.0016	GGGCGCGCCAGCTGGGG
C1orf54	chr1:150267200-150269200	E2F_disc8	E2F1_MCF-7_encode-Snyder_seq_hsa_HA_r1:AlignACE#3#Intergenic	E2F1	1667	1677	+	12.4141	1.91e-05	0.0117	GGCGCGCCAGC
C1orf54	chr1:150267200-150269200	E2F_known19	E2F1_17	E2F1	1667	1682	+	10.3878	9.03e-05	0.0873	GGCGCGCCAGCTGGGG
C1orf54	chr1:150267200-150269200	EBF1_disc2	EBF1_GM12878_encode-Snyder_seq_hsa_r1:AlignACE#2#Intergenic	EBF1	681	693	-	13.1837	5.08e-06	0.0207	CCCCTGGGTGCTG
C1orf54	chr1:150267200-150269200	EGR3_2	EGR3_jolma_DBD_M7	EGR3	1889	1903	-	9.46939	2.97e-05	0.09	CTCCGCCCGCGCTGA
C1orf54	chr1:150267200-150269200	ESRRA_disc4	ESRRA_HepG2_encode-Snyder_seq_hsa_forskolin_r1:AlignACE#1#Intergenic	ESRRA	1472	1485	-	11.9184	6.79e-06	0.0147	CCGGGAGACGCGGG
C1orf54	chr1:150267200-150269200	ETS_disc7	ETS1_GM12878_encode-Myers_seq_hsa_r1:AlignACE#2#Intergenic	ETS1	1629	1642	+	13.8	5.85e-07	0.0146	GGGGGGTGGGGGCC
C1orf54	chr1:150267200-150269200	ETS_disc9	GABPA_K562_encode-Myers_seq_hsa_v041610.1_r1:AlignACE#2#Intergenic	ETS1	1892	1903	+	13.3737	1.77e-06	0.00329	GCGCGGGCGGAG
C1orf54	chr1:150267200-150269200	HEY1_disc2	HEY1_K562_encode-Myers_seq_hsa_r1:AlignACE#1#Intergenic	HEY1	1665	1680	-	12.4423	1.47e-05	0.00292	CCAGCTGGCGCGCCCC
C1orf54	chr1:150267200-150269200	HIC1_2	HIC1_transfac_M01073	HIC1	1419	1436	+	11.7755	4.29e-05	0.0581	CAGGCTTGCCCCAGTTCC
C1orf54	chr1:150267200-150269200	NANOG_disc3	NANOG_H1-hESC_encode-Myers_seq_hsa_v041610.2-SC-33759_r1:MEME#1#Intergenic	NANOG	1912	1921	-	14.6837	2.84e-06	0.0979	TCCCAGCAGG
C1orf54	chr1:150267200-150269200	OVOL2_1	MOVO-B_transfac_M01104	OVOL2	1634	1640	+	11.2323	6.57e-05	0.0951	GTGGGGG
C1orf54	chr1:150267200-150269200	POU2F2_disc2	POU2F2_GM12891_encode-Myers_seq_hsa_r1:AlignACE#1#Intergenic	POU2F2	725	737	-	12.5714	7.71e-06	0.00577	GGAGGGGAGAGGG
C1orf54	chr1:150267200-150269200	SP8_1	SP8_jolma_DBD_M32	SP8	1627	1638	-	12.9184	1.82e-05	0.0522	CCCACCCCCCTT
C1orf54	chr1:150267200-150269200	TFAP2B_2	TFAP2B_jolma_DBD_M294	TFAP2B	1201	1212	+	14.6735	3.92e-06	0.0826	TCCCCTAAGGCA
C1orf54	chr1:150267200-150269200	TFAP2B_4	TFAP2B_jolma_DBD_M296	TFAP2B	1603	1615	+	10.551	5.67e-05	0.084	AGCCCCCATGGCT
C1orf54	chr1:150267200-150269200	ZIC1_2	Zic1_bulyk_sc09-primary	ZIC1	1740	1753	+	12.3254	2.14e-05	0.0495	GACCCCGGGGAAGG
ECM1	chr1:150507062-150509062	AP1_disc10	FOS_GM12878_encode-Snyder_seq_hsa_r1:AlignACE#1#Intergenic	JUN	696	705	-	11.0714	5.48e-05	0.0157	GGGGAGCAGG
ECM1	chr1:150507062-150509062	E2F_disc8	E2F1_MCF-7_encode-Snyder_seq_hsa_HA_r1:AlignACE#3#Intergenic	E2F1	1554	1564	+	11.3737	6.33e-05	0.0125	GGGCCCCCAGG
ECM1	chr1:150507062-150509062	EBF1_disc2	EBF1_GM12878_encode-Snyder_seq_hsa_r1:AlignACE#2#Intergenic	EBF1	1912	1924	-	12.9286	7.75e-06	0.0226	GCCTGGGGGACTG
ECM1	chr1:150507062-150509062	EGR3_2	EGR3_jolma_DBD_M7	EGR3	1464	1478	-	7.66327	5.7e-05	0.0982	CACCCCCCACTCAGT
ECM1	chr1:150507062-150509062	ESRRA_disc4	ESRRA_HepG2_encode-Snyder_seq_hsa_forskolin_r1:AlignACE#1#Intergenic	ESRRA	1243	1256	+	11.398	2.25e-05	0.0159	GAGGGGGTCTGGGC
ECM1	chr1:150507062-150509062	ETS_disc7	ETS1_GM12878_encode-Myers_seq_hsa_r1:AlignACE#2#Intergenic	ETS1	466	479	-	13.13	3.54e-06	0.0154	GGGGGGTGCAGTGG
ECM1	chr1:150507062-150509062	ETS_disc9	GABPA_K562_encode-Myers_seq_hsa_v041610.1_r1:AlignACE#2#Intergenic	ETS1	989	1000	+	11.2222	5.68e-05	0.0112	GAGGAGGGCGGG
ECM1	chr1:150507062-150509062	FOXC1_3	FOXC1_jolma_DBD_M402	FOXC1	519	531	+	17.4653	4.9e-07	0.0196	AAATAAATAAATA
ECM1	chr1:150507062-150509062	HIC1_1	HIC1_transfac_M01072	HIC1	1769	1783	-	11.3367	5.18e-05	0.0544	CAGGAGTGCCCTGGG
ECM1	chr1:150507062-150509062	HIC1_2	HIC1_transfac_M01073	HIC1	1766	1783	-	12.4898	2.44e-05	0.0485	CAGGAGTGCCCTGGGTGG
ECM1	chr1:150507062-150509062	IKZF1_2	Lyf-1_transfac_M00141	IKZF1	931	939	+	14.3232	3.31e-06	0.0446	TTTGGGAGG
ECM1	chr1:150507062-150509062	NHLH1_1	HEN1_transfac_M00058	NHLH1	952	973	-	14.7755	2.77e-06	0.0611	CTCAGTCCCAGCTGCTCCTCCT
ECM1	chr1:150507062-150509062	NHLH1_2	HEN1_transfac_M00068	NHLH1	952	973	-	17.9898	4.93e-07	0.051	CTCAGTCCCAGCTGCTCCTCCT
ECM1	chr1:150507062-150509062	OVOL2_1	MOVO-B_transfac_M01104	OVOL2	1469	1475	+	11.2323	6.57e-05	0.0951	GTGGGGG
ECM1	chr1:150507062-150509062	PLAGL1_1	Plagl1_bulyk_sc09-primary	PLAGL1	1550	1565	-	13.7909	9.81e-06	0.0424	GCCTGGGGGCCCCTTT
ECM1	chr1:150507062-150509062	POU2F2_disc2	POU2F2_GM12891_encode-Myers_seq_hsa_r1:AlignACE#1#Intergenic	POU2F2	1264	1276	+	11.7347	2.95e-05	0.0085	GCAGGGGTCTGGG
ECM1	chr1:150507062-150509062	SP8_1	SP8_jolma_DBD_M32	SP8	934	945	-	12.5	2.37e-05	0.0583	GCCACTCCTCCC
ECM1	chr1:150507062-150509062	TFAP2B_2	TFAP2B_jolma_DBD_M294	TFAP2B	1555	1566	+	11.6531	5.09e-05	0.0954	GGCCCCCAGGCT
ECM1	chr1:150507062-150509062	TFAP2B_4	TFAP2B_jolma_DBD_M296	TFAP2B	1205	1217	+	12.1633	2.91e-05	0.0813	TGCCTCTGAGGGA
CTSK	chr1:150807323-150809323	ETS_disc9	GABPA_K562_encode-Myers_seq_hsa_v041610.1_r1:AlignACE#2#Intergenic	ETS1	1024	1035	+	12.0202	2.15e-05	0.00825	GAGGAGGCGGGG
CTSK	chr1:150807323-150809323	POU2F2_disc2	POU2F2_GM12891_encode-Myers_seq_hsa_r1:AlignACE#1#Intergenic	POU2F2	1023	1035	+	13.4388	1.42e-06	0.00514	GGAGGAGGCGGGG
CTSK	chr1:150807323-150809323	SP8_1	SP8_jolma_DBD_M32	SP8	1025	1036	-	10.3061	9.24e-05	0.0832	TCCCCGCCTCCT
MINDY1	chr1:151007375-151009375	AP1_disc10	FOS_GM12878_encode-Snyder_seq_hsa_r1:AlignACE#1#Intergenic	JUN	1410	1419	+	12.0102	1.24e-05	0.0118	GGGGAGGGGG
MINDY1	chr1:151007375-151009375	BHLHE40_disc2	BHLHE40_HepG2_encode-Myers_seq_hsa_v041610.1_r1:AlignACE#2#Intergenic	BHLHE40	1041	1057	-	14.2692	6.79e-08	0.000397	CGCCCCGCCCCCAGCGG
MINDY1	chr1:151007375-151009375	E2F_disc8	E2F1_MCF-7_encode-Snyder_seq_hsa_HA_r1:AlignACE#3#Intergenic	E2F1	1631	1641	+	12.6263	1.2e-05	0.0106	CCGCCGCCAGC
MINDY1	chr1:151007375-151009375	E2F_known19	E2F1_17	E2F1	1047	1062	+	11.2143	5.93e-05	0.0873	GGGGCGGGGCGACGCC
MINDY1	chr1:151007375-151009375	EBF1_disc2	EBF1_GM12878_encode-Snyder_seq_hsa_r1:AlignACE#2#Intergenic	EBF1	1694	1706	-	12.5306	1.39e-05	0.0243	GCCTTGGGAGCGG
MINDY1	chr1:151007375-151009375	EGR3_2	EGR3_jolma_DBD_M7	EGR3	1030	1044	+	9.81633	2.6e-05	0.0898	CCCCGCCTCCGCCGC
MINDY1	chr1:151007375-151009375	ESRRA_disc4	ESRRA_HepG2_encode-Snyder_seq_hsa_forskolin_r1:AlignACE#1#Intergenic	ESRRA	1051	1064	+	11.2245	3.2e-05	0.0166	CGGGGCGACGCCGG
MINDY1	chr1:151007375-151009375	ETS_disc7	ETS1_GM12878_encode-Myers_seq_hsa_r1:AlignACE#2#Intergenic	ETS1	949	962	-	12.91	5.52e-06	0.0154	GGGAAACGTAGTCC
MINDY1	chr1:151007375-151009375	ETS_disc9	GABPA_K562_encode-Myers_seq_hsa_v041610.1_r1:AlignACE#2#Intergenic	ETS1	1044	1055	+	13.5657	1.02e-06	0.00271	CTGGGGGCGGGG
MINDY1	chr1:151007375-151009375	HEY1_disc2	HEY1_K562_encode-Myers_seq_hsa_r1:AlignACE#1#Intergenic	HEY1	1038	1053	-	13.1731	3.46e-06	0.00182	CCGCCCCCAGCGGCGG
MINDY1	chr1:151007375-151009375	HIC1_2	HIC1_transfac_M01073	HIC1	1623	1640	+	10.6224	9.83e-05	0.0754	GGACTGTGCCGCCGCCAG
MINDY1	chr1:151007375-151009375	PLAGL1_1	Plagl1_bulyk_sc09-primary	PLAGL1	1067	1082	-	11.9455	3.59e-05	0.056	AAGCGGGCGCTCCGGA
MINDY1	chr1:151007375-151009375	POU2F2_disc2	POU2F2_GM12891_encode-Myers_seq_hsa_r1:AlignACE#1#Intergenic	POU2F2	1043	1055	+	13.9184	4.25e-07	0.00465	GCTGGGGGCGGGG
MINDY1	chr1:151007375-151009375	SP8_1	SP8_jolma_DBD_M32	SP8	975	986	+	18.9898	2.56e-08	0.0184	GCCACGCCCCCT
MINDY1	chr1:151007375-151009375	TFAP2B_2	TFAP2B_jolma_DBD_M294	TFAP2B	967	978	+	10.8367	8.59e-05	0.0979	CGCCCCACGCCA
MINDY1	chr1:151007375-151009375	TFAP2B_4	TFAP2B_jolma_DBD_M296	TFAP2B	1168	1180	-	8.93878	9.96e-05	0.0892	AGCCCGCCCGGGA
MINDY1	chr1:151007375-151009375	ZIC1_2	Zic1_bulyk_sc09-primary	ZIC1	1733	1746	+	11.2367	4.65e-05	0.0529	GAACCTCGGGGGTG
MLLT11	chr1:151056758-151058758	AP1_disc10	FOS_GM12878_encode-Snyder_seq_hsa_r1:AlignACE#1#Intergenic	JUN	1909	1918	-	11.7449	1.89e-05	0.0118	GGGGCGGGGG
MLLT11	chr1:151056758-151058758	EGR3_2	EGR3_jolma_DBD_M7	EGR3	1910	1924	+	10.102	2.32e-05	0.0898	CCCCGCCCCCACCAA
MLLT11	chr1:151056758-151058758	ESRRA_disc4	ESRRA_HepG2_encode-Snyder_seq_hsa_forskolin_r1:AlignACE#1#Intergenic	ESRRA	1326	1339	+	11.7959	9.14e-06	0.015	GAGGGACAGAGGTG
MLLT11	chr1:151056758-151058758	ETS_disc7	ETS1_GM12878_encode-Myers_seq_hsa_r1:AlignACE#2#Intergenic	ETS1	1905	1918	-	12.13	1.93e-05	0.0171	GGGGCGGGGGGTGG
MLLT11	chr1:151056758-151058758	ETS_disc9	GABPA_K562_encode-Myers_seq_hsa_v041610.1_r1:AlignACE#2#Intergenic	ETS1	1910	1921	-	13.596	9.03e-07	0.00261	GTGGGGGCGGGG
MLLT11	chr1:151056758-151058758	HIC1_1	HIC1_transfac_M01072	HIC1	1607	1621	-	11.9898	2.79e-05	0.0443	CCCCACTGCCCTGCG
MLLT11	chr1:151056758-151058758	IKZF1_2	Lyf-1_transfac_M00141	IKZF1	520	528	+	14.3232	3.31e-06	0.0446	TTTGGGAGG
MLLT11	chr1:151056758-151058758	OVOL2_1	MOVO-B_transfac_M01104	OVOL2	1909	1915	-	11.596	2.96e-05	0.0804	GCGGGGG
MLLT11	chr1:151056758-151058758	POU2F2_disc2	POU2F2_GM12891_encode-Myers_seq_hsa_r1:AlignACE#1#Intergenic	POU2F2	1910	1922	-	13.7857	6.65e-07	0.00465	GGTGGGGGCGGGG
MLLT11	chr1:151056758-151058758	PRDM1_known1	PRDM1_1	PRDM1	1381	1394	+	20	1.35e-07	0.0537	AGAGAGGGAAAGGG
MLLT11	chr1:151056758-151058758	SP8_1	SP8_jolma_DBD_M32	SP8	620	631	-	14.7143	4.66e-06	0.0391	ACCACGCCCAGC
SEMA6C	chr1:151145664-151147664	AP1_disc10	FOS_GM12878_encode-Snyder_seq_hsa_r1:AlignACE#1#Intergenic	JUN	1005	1014	-	12.9286	1.7e-06	0.0085	GGCGGGCGGG
SEMA6C	chr1:151145664-151147664	BHLHE40_disc2	BHLHE40_HepG2_encode-Myers_seq_hsa_v041610.1_r1:AlignACE#2#Intergenic	BHLHE40	700	716	-	13.8269	4.05e-07	0.000806	GGCGCGGCCGGCGGGGG
SEMA6C	chr1:151145664-151147664	E2F_disc8	E2F1_MCF-7_encode-Snyder_seq_hsa_HA_r1:AlignACE#3#Intergenic	E2F1	1130	1140	+	13	4.79e-06	0.00746	GGGGCGCCAGG
SEMA6C	chr1:151145664-151147664	EBF1_disc2	EBF1_GM12878_encode-Snyder_seq_hsa_r1:AlignACE#2#Intergenic	EBF1	1116	1128	-	13.5102	2.88e-06	0.0197	CCCCGGGCAGCAC
SEMA6C	chr1:151145664-151147664	EGR3_2	EGR3_jolma_DBD_M7	EGR3	43	57	-	11.2959	1.41e-05	0.0893	ACCCGCCTCCGCTCC
SEMA6C	chr1:151145664-151147664	ESRRA_disc4	ESRRA_HepG2_encode-Snyder_seq_hsa_forskolin_r1:AlignACE#1#Intergenic	ESRRA	977	990	+	11.8878	7.32e-06	0.0147	CCGGGGCTCTGGGC
SEMA6C	chr1:151145664-151147664	ETS_disc7	ETS1_GM12878_encode-Myers_seq_hsa_r1:AlignACE#2#Intergenic	ETS1	1579	1592	+	13.89	4.28e-07	0.0146	GGGGGCTGGAGGCC
SEMA6C	chr1:151145664-151147664	ETS_disc9	GABPA_K562_encode-Myers_seq_hsa_v041610.1_r1:AlignACE#2#Intergenic	ETS1	701	712	-	12.8586	5.77e-06	0.00573	CGGCCGGCGGGG
SEMA6C	chr1:151145664-151147664	HEY1_disc2	HEY1_K562_encode-Myers_seq_hsa_r1:AlignACE#1#Intergenic	HEY1	698	713	-	14.3942	8.61e-08	0.000426	GCGGCCGGCGGGGGGC
SEMA6C	chr1:151145664-151147664	HIC1_1	HIC1_transfac_M01072	HIC1	1029	1043	+	12.0816	2.54e-05	0.0431	ACCTCCTGCCCGCCT
SEMA6C	chr1:151145664-151147664	HIC1_2	HIC1_transfac_M01073	HIC1	691	708	+	13.4388	1.07e-05	0.0398	GAAGCTTGCCCCCCGCCG
SEMA6C	chr1:151145664-151147664	OVOL2_1	MOVO-B_transfac_M01104	OVOL2	700	706	-	11.596	2.96e-05	0.0804	GCGGGGG
SEMA6C	chr1:151145664-151147664	PLAGL1_1	Plagl1_bulyk_sc09-primary	PLAGL1	1127	1142	+	11.2273	5.67e-05	0.0614	GGAGGGGCGCCAGGAG
SEMA6C	chr1:151145664-151147664	POU2F2_disc2	POU2F2_GM12891_encode-Myers_seq_hsa_r1:AlignACE#1#Intergenic	POU2F2	43	55	+	13.102	2.8e-06	0.00514	GGAGCGGAGGCGG
SEMA6C	chr1:151145664-151147664	SP8_1	SP8_jolma_DBD_M32	SP8	1003	1014	+	13.2653	1.46e-05	0.0498	GCCCCGCCCGCC
SEMA6C	chr1:151145664-151147664	TFAP2B_2	TFAP2B_jolma_DBD_M294	TFAP2B	194	205	+	11.9898	3.99e-05	0.0928	AGCCCCGGGCCG
SEMA6C	chr1:151145664-151147664	TFAP2B_4	TFAP2B_jolma_DBD_M296	TFAP2B	373	385	-	11.2653	4.29e-05	0.0835	GCCCCTGAAGGGA
SEMA6C	chr1:151145664-151147664	ZIC1_2	Zic1_bulyk_sc09-primary	ZIC1	1119	1132	+	10.6154	7.08e-05	0.0557	CTGCCCGGGGAGGG
SEMA6C	chr1:151145664-151147664	ZIC4_1	ZIC4_jolma_DBD_M42	ZIC4	798	812	-	16.9898	8.69e-07	0.0974	GGCCGCCCGCGGCGA
RIIAD1	chr1:151709433-151711433	AP1_disc10	FOS_GM12878_encode-Snyder_seq_hsa_r1:AlignACE#1#Intergenic	JUN	1099	1108	+	11.7347	1.94e-05	0.0118	GGGGAGGGGC
RIIAD1	chr1:151709433-151711433	BHLHE40_disc2	BHLHE40_HepG2_encode-Myers_seq_hsa_v041610.1_r1:AlignACE#2#Intergenic	BHLHE40	1297	1313	+	12.6154	1.02e-05	0.00269	CTCCCCGACCCCTGCAG
RIIAD1	chr1:151709433-151711433	E2F_disc8	E2F1_MCF-7_encode-Snyder_seq_hsa_HA_r1:AlignACE#3#Intergenic	E2F1	1082	1092	+	10.7879	9.76e-05	0.0138	GTGGGGGCTGG
RIIAD1	chr1:151709433-151711433	E2F_known19	E2F1_17	E2F1	1840	1855	+	10.3571	9.18e-05	0.0873	TTAGCGCCGAGAAGTG
RIIAD1	chr1:151709433-151711433	EBF1_disc2	EBF1_GM12878_encode-Snyder_seq_hsa_r1:AlignACE#2#Intergenic	EBF1	113	125	+	12.449	1.56e-05	0.0247	CCCTGGGCCTCAG
RIIAD1	chr1:151709433-151711433	EGR3_2	EGR3_jolma_DBD_M7	EGR3	943	957	+	11.7245	1.17e-05	0.0893	AACCGCCCACTCAGC
RIIAD1	chr1:151709433-151711433	ESRRA_disc4	ESRRA_HepG2_encode-Snyder_seq_hsa_forskolin_r1:AlignACE#1#Intergenic	ESRRA	947	960	-	11.5714	1.56e-05	0.0154	CAGGCTGAGTGGGC
RIIAD1	chr1:151709433-151711433	ETS_disc7	ETS1_GM12878_encode-Myers_seq_hsa_r1:AlignACE#2#Intergenic	ETS1	639	652	+	12.63	9.05e-06	0.0161	GGGAGAAGGGGGCC
RIIAD1	chr1:151709433-151711433	ETS_disc9	GABPA_K562_encode-Myers_seq_hsa_v041610.1_r1:AlignACE#2#Intergenic	ETS1	1096	1107	+	12.8182	6.29e-06	0.00582	GTGGGGGAGGGG
RIIAD1	chr1:151709433-151711433	HIC1_1	HIC1_transfac_M01072	HIC1	1863	1877	+	11.0816	6.51e-05	0.0584	CACAGTTGCCCCTGC
RIIAD1	chr1:151709433-151711433	HIC1_2	HIC1_transfac_M01073	HIC1	875	892	-	12.2347	3e-05	0.052	TTGTGCTGCCCGAGTGCC
RIIAD1	chr1:151709433-151711433	OVOL2_1	MOVO-B_transfac_M01104	OVOL2	1096	1102	+	11.2323	6.57e-05	0.0951	GTGGGGG
RIIAD1	chr1:151709433-151711433	PLAGL1_1	Plagl1_bulyk_sc09-primary	PLAGL1	1099	1114	+	11.8091	3.92e-05	0.0574	GGGGAGGGGCCCAGAA
RIIAD1	chr1:151709433-151711433	POU2F2_disc2	POU2F2_GM12891_encode-Myers_seq_hsa_r1:AlignACE#1#Intergenic	POU2F2	1299	1311	-	13.4286	1.47e-06	0.00514	GCAGGGGTCGGGG
RIIAD1	chr1:151709433-151711433	SP8_1	SP8_jolma_DBD_M32	SP8	1097	1108	-	13.5102	1.24e-05	0.0495	GCCCCTCCCCCA
RIIAD1	chr1:151709433-151711433	TFAP2B_2	TFAP2B_jolma_DBD_M294	TFAP2B	518	529	-	11.3061	6.35e-05	0.0959	TCCCCTCAGGCC
RIIAD1	chr1:151709433-151711433	TFAP2B_4	TFAP2B_jolma_DBD_M296	TFAP2B	1210	1222	-	15.3571	4.45e-06	0.0721	AGCCCTCCAGGCA
RIIAD1	chr1:151709433-151711433	ZIC1_2	Zic1_bulyk_sc09-primary	ZIC1	861	874	-	13.503	8.86e-06	0.0462	TTCCCCCTGGGGTC
CELF3	chr1:151715814-151717814	AP1_disc10	FOS_GM12878_encode-Snyder_seq_hsa_r1:AlignACE#1#Intergenic	JUN	829	838	-	13.1837	1.02e-06	0.0085	GGGGGGCGGC
CELF3	chr1:151715814-151717814	BHLHE40_disc2	BHLHE40_HepG2_encode-Myers_seq_hsa_v041610.1_r1:AlignACE#2#Intergenic	BHLHE40	910	926	-	13.6923	6.41e-07	0.000996	GGCAGCCCCAGCGGCGG
CELF3	chr1:151715814-151717814	E2F_disc8	E2F1_MCF-7_encode-Snyder_seq_hsa_HA_r1:AlignACE#3#Intergenic	E2F1	826	836	-	12.9899	4.88e-06	0.00755	GGGGCGGCAGG
CELF3	chr1:151715814-151717814	E2F_known19	E2F1_17	E2F1	1672	1687	+	11.3469	5.53e-05	0.0873	AGGCCGCGGAGGCGGC
CELF3	chr1:151715814-151717814	EBF1_disc2	EBF1_GM12878_encode-Snyder_seq_hsa_r1:AlignACE#2#Intergenic	EBF1	296	308	+	14.1633	7.81e-07	0.0177	CCCGGGGGCCCAG
CELF3	chr1:151715814-151717814	EGR3_2	EGR3_jolma_DBD_M7	EGR3	1657	1671	-	15.7755	1.71e-06	0.0484	CCCTGCCCACGCACT
CELF3	chr1:151715814-151717814	ESRRA_disc4	ESRRA_HepG2_encode-Snyder_seq_hsa_forskolin_r1:AlignACE#1#Intergenic	ESRRA	1667	1680	+	11.9694	5.96e-06	0.0147	CAGGGAGGCCGCGG
CELF3	chr1:151715814-151717814	ETS_disc7	ETS1_GM12878_encode-Myers_seq_hsa_r1:AlignACE#2#Intergenic	ETS1	824	837	-	13.6	1.12e-06	0.0146	GGGGGCGGCAGGGC
CELF3	chr1:151715814-151717814	ETS_disc9	GABPA_K562_encode-Myers_seq_hsa_v041610.1_r1:AlignACE#2#Intergenic	ETS1	1677	1688	+	12.4949	1.08e-05	0.00694	GCGGAGGCGGCG
CELF3	chr1:151715814-151717814	HEY1_disc2	HEY1_K562_encode-Myers_seq_hsa_r1:AlignACE#1#Intergenic	HEY1	1683	1698	-	14.2308	1.6e-07	0.000581	GCGCCCGCGGCGCCGC
CELF3	chr1:151715814-151717814	HIC1_1	HIC1_transfac_M01072	HIC1	899	913	+	12.398	1.84e-05	0.039	GCCGGCTGCTCCCGC
CELF3	chr1:151715814-151717814	HIC1_2	HIC1_transfac_M01073	HIC1	899	916	+	12.2041	3.07e-05	0.0524	GCCGGCTGCTCCCGCCGC
CELF3	chr1:151715814-151717814	IKZF1_2	Lyf-1_transfac_M00141	IKZF1	463	471	-	13.1919	1.01e-05	0.0972	TCTGGGAGG
CELF3	chr1:151715814-151717814	NHLH1_1	HEN1_transfac_M00058	NHLH1	298	319	-	17.4082	6.26e-07	0.0431	GCCAGCCCCAGCTGGGCCCCCG
CELF3	chr1:151715814-151717814	NHLH1_2	HEN1_transfac_M00068	NHLH1	298	319	+	19.7857	1.3e-07	0.0367	CGGGGGCCCAGCTGGGGCTGGC
CELF3	chr1:151715814-151717814	OVOL2_1	MOVO-B_transfac_M01104	OVOL2	868	874	-	11.2323	6.57e-05	0.0951	GTGGGGG
CELF3	chr1:151715814-151717814	PLAGL1_1	Plagl1_bulyk_sc09-primary	PLAGL1	669	684	-	14.9909	3.57e-06	0.0334	GAGTGGGCCCCCCTTA
CELF3	chr1:151715814-151717814	POU2F2_disc2	POU2F2_GM12891_encode-Myers_seq_hsa_r1:AlignACE#1#Intergenic	POU2F2	1322	1334	+	13.4694	1.33e-06	0.00514	GGGGGTGGCGGGG
CELF3	chr1:151715814-151717814	SP8_1	SP8_jolma_DBD_M32	SP8	864	875	+	14.8673	4.3e-06	0.0391	CCCACCCCCACC
CELF3	chr1:151715814-151717814	TFAP2B_2	TFAP2B_jolma_DBD_M294	TFAP2B	294	305	-	11.2959	6.41e-05	0.0959	GGCCCCCGGGCC
CELF3	chr1:151715814-151717814	TFAP2B_4	TFAP2B_jolma_DBD_M296	TFAP2B	1632	1644	+	10.7143	5.33e-05	0.0838	TCCCTCTGGGGGG
CELF3	chr1:151715814-151717814	ZIC1_2	Zic1_bulyk_sc09-primary	ZIC1	1631	1644	+	14.7041	3.35e-06	0.0428	CTCCCTCTGGGGGG
S100A11	chr1:152046907-152048907	AP1_disc10	FOS_GM12878_encode-Snyder_seq_hsa_r1:AlignACE#1#Intergenic	JUN	1713	1722	+	10.898	6.79e-05	0.0165	GGGAGGGAGG
S100A11	chr1:152046907-152048907	BHLHE40_disc2	BHLHE40_HepG2_encode-Myers_seq_hsa_v041610.1_r1:AlignACE#2#Intergenic	BHLHE40	1699	1715	-	12.8558	6.17e-06	0.00228	CCCCCTGCCACCAGCTG
S100A11	chr1:152046907-152048907	E2F_disc8	E2F1_MCF-7_encode-Snyder_seq_hsa_HA_r1:AlignACE#3#Intergenic	E2F1	1114	1124	+	11.8182	4.23e-05	0.0122	GGGGGCGCTGG
S100A11	chr1:152046907-152048907	EBF1_disc2	EBF1_GM12878_encode-Snyder_seq_hsa_r1:AlignACE#2#Intergenic	EBF1	1119	1131	+	12.449	1.56e-05	0.0247	CGCTGGGCAGCAG
S100A11	chr1:152046907-152048907	EGR3_2	EGR3_jolma_DBD_M7	EGR3	1169	1183	-	7.37755	6.3e-05	0.0995	CTACTCCCACACAGG
S100A11	chr1:152046907-152048907	ESRRA_disc4	ESRRA_HepG2_encode-Snyder_seq_hsa_forskolin_r1:AlignACE#1#Intergenic	ESRRA	1104	1117	+	11.7347	1.07e-05	0.0151	CTGGGCCTGTGGGG
S100A11	chr1:152046907-152048907	ETS_disc7	ETS1_GM12878_encode-Myers_seq_hsa_r1:AlignACE#2#Intergenic	ETS1	1760	1773	+	12.23	1.68e-05	0.0169	GGGCAGGGTGGGGC
S100A11	chr1:152046907-152048907	ETS_disc9	GABPA_K562_encode-Myers_seq_hsa_v041610.1_r1:AlignACE#2#Intergenic	ETS1	1404	1415	+	10.8081	8.67e-05	0.0127	CAGGAGGGCGTG
S100A11	chr1:152046907-152048907	HEY1_disc2	HEY1_K562_encode-Myers_seq_hsa_r1:AlignACE#1#Intergenic	HEY1	1114	1129	+	12.6731	9.75e-06	0.00254	GGGGGCGCTGGGCAGC
S100A11	chr1:152046907-152048907	IKZF1_2	Lyf-1_transfac_M00141	IKZF1	26	34	-	14.3232	3.31e-06	0.0446	TTTGGGAGG
S100A11	chr1:152046907-152048907	NHLH1_1	HEN1_transfac_M00058	NHLH1	777	798	-	11	1.7e-05	0.0996	CATGGGCTCAGCTGGGAAATGA
S100A11	chr1:152046907-152048907	NHLH1_2	HEN1_transfac_M00068	NHLH1	777	798	+	14.398	4.45e-06	0.099	TCATTTCCCAGCTGAGCCCATG
S100A11	chr1:152046907-152048907	OVOL2_1	MOVO-B_transfac_M01104	OVOL2	1112	1118	+	11.2323	6.57e-05	0.0951	GTGGGGG
S100A11	chr1:152046907-152048907	POU2F2_disc2	POU2F2_GM12891_encode-Myers_seq_hsa_r1:AlignACE#1#Intergenic	POU2F2	1701	1713	+	12.2245	1.44e-05	0.00697	GCTGGTGGCAGGG
S100A11	chr1:152046907-152048907	SP8_1	SP8_jolma_DBD_M32	SP8	992	1003	-	14.2143	7.23e-06	0.042	GACACACCCACC
S100A11	chr1:152046907-152048907	TFAP2B_2	TFAP2B_jolma_DBD_M294	TFAP2B	1668	1679	-	13.4184	1.33e-05	0.0851	CACCCTCGGGCA
S100A11	chr1:152046907-152048907	TFAP2B_4	TFAP2B_jolma_DBD_M296	TFAP2B	1752	1764	-	11.0408	4.7e-05	0.0837	TGCCCACCAGGCT
S100A9	chr1:153356854-153358854	AP1_disc10	FOS_GM12878_encode-Snyder_seq_hsa_r1:AlignACE#1#Intergenic	JUN	864	873	-	11.7755	1.78e-05	0.0118	GCGGGGCAGG
S100A9	chr1:153356854-153358854	BHLHE40_disc2	BHLHE40_HepG2_encode-Myers_seq_hsa_v041610.1_r1:AlignACE#2#Intergenic	BHLHE40	953	969	+	12.6442	9.67e-06	0.00265	GCCCCAGTCAGGAGCTG
S100A9	chr1:153356854-153358854	E2F_disc8	E2F1_MCF-7_encode-Snyder_seq_hsa_HA_r1:AlignACE#3#Intergenic	E2F1	864	874	-	11.9697	3.51e-05	0.0121	GGCGGGGCAGG
S100A9	chr1:153356854-153358854	EBF1_disc2	EBF1_GM12878_encode-Snyder_seq_hsa_r1:AlignACE#2#Intergenic	EBF1	638	650	+	13.0714	6.23e-06	0.0217	CCATGGGGGGCAG
S100A9	chr1:153356854-153358854	ESRRA_disc4	ESRRA_HepG2_encode-Snyder_seq_hsa_forskolin_r1:AlignACE#1#Intergenic	ESRRA	873	886	-	10.9898	4.92e-05	0.0178	GAAGGGGGCTGGGG
S100A9	chr1:153356854-153358854	ETS_disc7	ETS1_GM12878_encode-Myers_seq_hsa_r1:AlignACE#2#Intergenic	ETS1	870	883	-	12.82	6.54e-06	0.0159	GGGGGCTGGGGCGG
S100A9	chr1:153356854-153358854	ETS_disc9	GABPA_K562_encode-Myers_seq_hsa_v041610.1_r1:AlignACE#2#Intergenic	ETS1	1315	1326	-	11.2929	5.28e-05	0.0109	GTGGGGGAAGTG
S100A9	chr1:153356854-153358854	HEY1_disc2	HEY1_K562_encode-Myers_seq_hsa_r1:AlignACE#1#Intergenic	HEY1	867	882	-	14.3269	1.13e-07	0.000505	GGGGCTGGGGCGGGGC
S100A9	chr1:153356854-153358854	HIC1_1	HIC1_transfac_M01072	HIC1	641	655	-	10.7755	8.49e-05	0.064	CTCGGCTGCCCCCCA
S100A9	chr1:153356854-153358854	HIC1_2	HIC1_transfac_M01073	HIC1	482	499	+	12.1939	3.1e-05	0.0525	GAGGGTTGCCCACCTCTG
S100A9	chr1:153356854-153358854	IKZF1_2	Lyf-1_transfac_M00141	IKZF1	795	803	-	14.3232	3.31e-06	0.0446	TTTGGGAGG
S100A9	chr1:153356854-153358854	NHLH1_1	HEN1_transfac_M00058	NHLH1	1441	1462	+	11.8163	1.18e-05	0.09	AAATGTCGCAGCTGGAACGCAA
S100A9	chr1:153356854-153358854	OVOL2_1	MOVO-B_transfac_M01104	OVOL2	1320	1326	-	11.2323	6.57e-05	0.0951	GTGGGGG
S100A9	chr1:153356854-153358854	PLAGL1_1	Plagl1_bulyk_sc09-primary	PLAGL1	1185	1200	-	11.7909	3.96e-05	0.0575	GCAGGAGGCCCCAGGG
S100A9	chr1:153356854-153358854	POU2F2_disc2	POU2F2_GM12891_encode-Myers_seq_hsa_r1:AlignACE#1#Intergenic	POU2F2	870	882	-	13.0204	3.33e-06	0.00514	GGGGCTGGGGCGG
S100A9	chr1:153356854-153358854	SP8_1	SP8_jolma_DBD_M32	SP8	873	884	+	10.9388	6.38e-05	0.0735	CCCCAGCCCCCT
S100A9	chr1:153356854-153358854	TFAP2B_2	TFAP2B_jolma_DBD_M294	TFAP2B	318	329	+	13.4286	1.32e-05	0.0851	CGCCCTGAGGCT
S100A9	chr1:153356854-153358854	TFAP2B_4	TFAP2B_jolma_DBD_M296	TFAP2B	635	647	+	11.0816	4.63e-05	0.0837	TGCCCATGGGGGG
S100A9	chr1:153356854-153358854	ZIC1_2	Zic1_bulyk_sc09-primary	ZIC1	634	647	+	11.6746	3.41e-05	0.0517	CTGCCCATGGGGGG
S100A6	chr1:153535244-153537244	AP1_disc10	FOS_GM12878_encode-Snyder_seq_hsa_r1:AlignACE#1#Intergenic	JUN	817	826	-	12.9286	1.7e-06	0.0085	GGCGGGCGGG
S100A6	chr1:153535244-153537244	BHLHE40_disc2	BHLHE40_HepG2_encode-Myers_seq_hsa_v041610.1_r1:AlignACE#2#Intergenic	BHLHE40	833	849	-	12.7981	7e-06	0.00238	GGGTGGGGCGCGGGCGG
S100A6	chr1:153535244-153537244	E2F_disc8	E2F1_MCF-7_encode-Snyder_seq_hsa_HA_r1:AlignACE#3#Intergenic	E2F1	832	842	-	12.4141	1.91e-05	0.0117	GCGCGGGCGGG
S100A6	chr1:153535244-153537244	E2F_known19	E2F1_17	E2F1	830	845	-	13.2041	1.78e-05	0.0873	GGGGCGCGGGCGGGAC
S100A6	chr1:153535244-153537244	EBF1_disc2	EBF1_GM12878_encode-Snyder_seq_hsa_r1:AlignACE#2#Intergenic	EBF1	905	917	-	13.7245	1.99e-06	0.0191	CCCCGGGCAGGAG
S100A6	chr1:153535244-153537244	EGR3_2	EGR3_jolma_DBD_M7	EGR3	831	845	+	11.102	1.53e-05	0.0893	TCCCGCCCGCGCCCC
S100A6	chr1:153535244-153537244	ESRRA_disc4	ESRRA_HepG2_encode-Snyder_seq_hsa_forskolin_r1:AlignACE#1#Intergenic	ESRRA	1282	1295	-	11.2653	2.95e-05	0.0165	GGGGCACTGAGGGG
S100A6	chr1:153535244-153537244	ETS_disc7	ETS1_GM12878_encode-Myers_seq_hsa_r1:AlignACE#2#Intergenic	ETS1	1379	1392	+	12.88	5.84e-06	0.0155	GGGGAGTGAAGGCC
S100A6	chr1:153535244-153537244	ETS_disc9	GABPA_K562_encode-Myers_seq_hsa_v041610.1_r1:AlignACE#2#Intergenic	ETS1	816	827	-	13.3838	1.75e-06	0.00327	GGGCGGGCGGGG
S100A6	chr1:153535244-153537244	HEY1_disc2	HEY1_K562_encode-Myers_seq_hsa_r1:AlignACE#1#Intergenic	HEY1	650	665	+	12.4327	1.5e-05	0.00294	CCAGCGTGAGGGCAGC
S100A6	chr1:153535244-153537244	HIC1_1	HIC1_transfac_M01072	HIC1	903	917	+	13.8673	3.41e-06	0.0254	GCCTCCTGCCCGGGG
S100A6	chr1:153535244-153537244	HIC1_2	HIC1_transfac_M01073	HIC1	781	798	+	12.9082	1.72e-05	0.0446	GGTCGGTGCCCCGGAGGC
S100A6	chr1:153535244-153537244	IKZF1_2	Lyf-1_transfac_M00141	IKZF1	1952	1960	+	13.1919	1.01e-05	0.0972	TCTGGGAGG
S100A6	chr1:153535244-153537244	NHLH1_1	HEN1_transfac_M00058	NHLH1	345	366	-	12.4796	8.69e-06	0.0832	ACAGTTCTCAGCTGTGCCCAAA
S100A6	chr1:153535244-153537244	NHLH1_2	HEN1_transfac_M00068	NHLH1	345	366	-	15.9082	1.89e-06	0.0757	ACAGTTCTCAGCTGTGCCCAAA
S100A6	chr1:153535244-153537244	OVOL2_1	MOVO-B_transfac_M01104	OVOL2	581	587	+	11.596	2.96e-05	0.0804	GCGGGGG
S100A6	chr1:153535244-153537244	PLAGL1_1	Plagl1_bulyk_sc09-primary	PLAGL1	583	598	+	11.3273	5.32e-05	0.0609	GGGGGAGCGCCACAGA
S100A6	chr1:153535244-153537244	POU2F2_disc2	POU2F2_GM12891_encode-Myers_seq_hsa_r1:AlignACE#1#Intergenic	POU2F2	1965	1977	+	12.6531	6.64e-06	0.00554	GGAGGGCAGGGGG
S100A6	chr1:153535244-153537244	SP8_1	SP8_jolma_DBD_M32	SP8	806	817	+	13.7551	9.94e-06	0.0446	GCCAAGCCCACC
S100A6	chr1:153535244-153537244	TFAP2B_2	TFAP2B_jolma_DBD_M294	TFAP2B	96	107	-	11.9388	4.17e-05	0.0936	AGCCCTCAGCCA
S100A6	chr1:153535244-153537244	TFAP2B_4	TFAP2B_jolma_DBD_M296	TFAP2B	787	799	+	15.3776	4.37e-06	0.0721	TGCCCCGGAGGCC
S100A6	chr1:153535244-153537244	ZIC1_2	Zic1_bulyk_sc09-primary	ZIC1	574	587	-	12.0769	2.58e-05	0.0505	CCCCCGCTGGAGGG
S100A4	chr1:153549136-153551136	AP1_disc10	FOS_GM12878_encode-Snyder_seq_hsa_r1:AlignACE#1#Intergenic	JUN	8	17	+	11.4694	3.07e-05	0.0133	GGGGCGGGGC
S100A4	chr1:153549136-153551136	BHLHE40_disc2	BHLHE40_HepG2_encode-Myers_seq_hsa_v041610.1_r1:AlignACE#2#Intergenic	BHLHE40	1871	1887	+	12.1442	2.41e-05	0.00353	GGCACGGGGGGCCCCAG
S100A4	chr1:153549136-153551136	E2F_disc8	E2F1_MCF-7_encode-Snyder_seq_hsa_HA_r1:AlignACE#3#Intergenic	E2F1	387	397	+	12.0202	3.34e-05	0.0121	GGGCGGCCAGG
S100A4	chr1:153549136-153551136	EBF1_disc2	EBF1_GM12878_encode-Snyder_seq_hsa_r1:AlignACE#2#Intergenic	EBF1	898	910	+	12.6939	1.1e-05	0.0239	CCCAGGGCAGGAC
S100A4	chr1:153549136-153551136	ESRRA_disc4	ESRRA_HepG2_encode-Snyder_seq_hsa_forskolin_r1:AlignACE#1#Intergenic	ESRRA	487	500	+	11.4796	1.9e-05	0.0158	GAAGGGGAGTGGGG
S100A4	chr1:153549136-153551136	ETS_disc7	ETS1_GM12878_encode-Myers_seq_hsa_r1:AlignACE#2#Intergenic	ETS1	1870	1883	+	12.54	1.05e-05	0.0163	GGGCACGGGGGGCC
S100A4	chr1:153549136-153551136	ETS_disc9	GABPA_K562_encode-Myers_seq_hsa_v041610.1_r1:AlignACE#2#Intergenic	ETS1	1157	1168	-	11.3737	4.8e-05	0.0106	CTGGGGGAGGGC
S100A4	chr1:153549136-153551136	HIC1_1	HIC1_transfac_M01072	HIC1	1866	1880	-	12.5204	1.62e-05	0.0375	CCCCCGTGCCCTGAG
S100A4	chr1:153549136-153551136	HIC1_2	HIC1_transfac_M01073	HIC1	677	694	+	10.7449	9.05e-05	0.0732	GCCCAGTGCTCCCACCCC
S100A4	chr1:153549136-153551136	NANOG_disc3	NANOG_H1-hESC_encode-Myers_seq_hsa_v041610.2-SC-33759_r1:MEME#1#Intergenic	NANOG	437	446	-	14.6837	2.84e-06	0.0979	TCCCAGCAGG
S100A4	chr1:153549136-153551136	NHLH1_1	HEN1_transfac_M00058	NHLH1	1074	1095	+	11.3571	1.45e-05	0.0955	ACAGGCCCCACCTGCCCACCTA
S100A4	chr1:153549136-153551136	OVOL2_1	MOVO-B_transfac_M01104	OVOL2	358	364	-	11.2323	6.57e-05	0.0951	GTGGGGG
S100A4	chr1:153549136-153551136	PLAGL1_1	Plagl1_bulyk_sc09-primary	PLAGL1	1873	1888	+	15.1182	3.17e-06	0.0324	CACGGGGGGCCCCAGT
S100A4	chr1:153549136-153551136	POU2F2_disc2	POU2F2_GM12891_encode-Myers_seq_hsa_r1:AlignACE#1#Intergenic	POU2F2	636	648	+	13.1122	2.75e-06	0.00514	GCAGGTGAGGGGC
S100A4	chr1:153549136-153551136	SP8_1	SP8_jolma_DBD_M32	SP8	1132	1143	+	13.3776	1.33e-05	0.0497	ACCACTCCCCTT
S100A4	chr1:153549136-153551136	TFAP2B_2	TFAP2B_jolma_DBD_M294	TFAP2B	689	700	+	13.5204	1.2e-05	0.0851	CACCCCAAGGCA
S100A4	chr1:153549136-153551136	TFAP2B_4	TFAP2B_jolma_DBD_M296	TFAP2B	1862	1874	-	10.0714	6.75e-05	0.0854	TGCCCTGAGGTCA
S100A4	chr1:153549136-153551136	ZIC1_2	Zic1_bulyk_sc09-primary	ZIC1	1441	1454	+	12.355	2.09e-05	0.0495	CTTCCCAGGGGGGA
S100A4	chr1:153549136-153551136	ZIC4_1	ZIC4_jolma_DBD_M42	ZIC4	432	446	+	19.051	1.17e-07	0.0785	GGCCCCCTGCTGGGA
S100A16	chr1:153612145-153614145	AP1_disc10	FOS_GM12878_encode-Snyder_seq_hsa_r1:AlignACE#1#Intergenic	JUN	1768	1777	-	11.4388	3.19e-05	0.0133	GGGTGGGGGG
S100A16	chr1:153612145-153614145	BHLHE40_disc2	BHLHE40_HepG2_encode-Myers_seq_hsa_v041610.1_r1:AlignACE#2#Intergenic	BHLHE40	553	569	-	12.9327	5.18e-06	0.00216	CCCTGCCGCAGCAGCTG
S100A16	chr1:153612145-153614145	E2F_disc8	E2F1_MCF-7_encode-Snyder_seq_hsa_HA_r1:AlignACE#3#Intergenic	E2F1	125	135	+	13.0808	3.85e-06	0.00718	CCGGGGCCTGC
S100A16	chr1:153612145-153614145	EBF1_disc2	EBF1_GM12878_encode-Snyder_seq_hsa_r1:AlignACE#2#Intergenic	EBF1	392	404	-	13.1531	5.37e-06	0.021	CCTAGGGGAGGTG
S100A16	chr1:153612145-153614145	EGR3_2	EGR3_jolma_DBD_M7	EGR3	1772	1786	+	10.4286	2.04e-05	0.0893	CCACCCCCACCCACC
S100A16	chr1:153612145-153614145	ESRRA_disc4	ESRRA_HepG2_encode-Snyder_seq_hsa_forskolin_r1:AlignACE#1#Intergenic	ESRRA	1097	1110	-	11.6633	1.27e-05	0.0152	CTGGGAGGGTGGGG
S100A16	chr1:153612145-153614145	ETS_disc7	ETS1_GM12878_encode-Myers_seq_hsa_r1:AlignACE#2#Intergenic	ETS1	318	331	-	12.41	1.29e-05	0.0163	GGGGGCTGAGGTGG
S100A16	chr1:153612145-153614145	ETS_disc9	GABPA_K562_encode-Myers_seq_hsa_v041610.1_r1:AlignACE#2#Intergenic	ETS1	943	954	-	12.1212	1.87e-05	0.00818	CAGCGGGCAGGG
S100A16	chr1:153612145-153614145	HEY1_disc2	HEY1_K562_encode-Myers_seq_hsa_r1:AlignACE#1#Intergenic	HEY1	1767	1782	-	12.5577	1.2e-05	0.00273	GGTGGGGGTGGGGGGC
S100A16	chr1:153612145-153614145	HIC1_1	HIC1_transfac_M01072	HIC1	940	954	+	11.5	4.46e-05	0.0516	CAGCCCTGCCCGCTG
S100A16	chr1:153612145-153614145	HIC1_2	HIC1_transfac_M01073	HIC1	760	777	-	13.949	6.67e-06	0.0357	TTCGGCTGCCGGAGGGCC
S100A16	chr1:153612145-153614145	IKZF1_2	Lyf-1_transfac_M00141	IKZF1	236	244	-	13.1919	1.01e-05	0.0972	TCTGGGAGG
S100A16	chr1:153612145-153614145	NHLH1_1	HEN1_transfac_M00058	NHLH1	797	818	-	15.6531	1.73e-06	0.0549	TGAGGCAGCAGGTGAGCACCCT
S100A16	chr1:153612145-153614145	NHLH1_2	HEN1_transfac_M00068	NHLH1	797	818	+	16.1939	1.59e-06	0.0704	AGGGTGCTCACCTGCTGCCTCA
S100A16	chr1:153612145-153614145	OVOL2_1	MOVO-B_transfac_M01104	OVOL2	327	333	-	11.596	2.96e-05	0.0804	GCGGGGG
S100A16	chr1:153612145-153614145	PLAGL1_1	Plagl1_bulyk_sc09-primary	PLAGL1	755	770	+	13.4182	1.3e-05	0.0449	TGTGGGGCCCTCCGGC
S100A16	chr1:153612145-153614145	POU2F2_disc2	POU2F2_GM12891_encode-Myers_seq_hsa_r1:AlignACE#1#Intergenic	POU2F2	1767	1779	-	13.0306	3.23e-06	0.00514	GGGGGTGGGGGGC
S100A16	chr1:153612145-153614145	SP8_1	SP8_jolma_DBD_M32	SP8	1771	1782	+	14.8673	4.3e-06	0.0391	CCCACCCCCACC
S100A16	chr1:153612145-153614145	TFAP2B_2	TFAP2B_jolma_DBD_M294	TFAP2B	999	1010	-	10.8571	8.5e-05	0.0979	AACCCCAGGGCC
S100A16	chr1:153612145-153614145	TFAP2B_4	TFAP2B_jolma_DBD_M296	TFAP2B	1109	1121	+	11.5306	3.82e-05	0.0817	AGCCCCGCAGGGG
S100A14	chr1:153615986-153617986	AP1_disc10	FOS_GM12878_encode-Snyder_seq_hsa_r1:AlignACE#1#Intergenic	JUN	389	398	+	11.2347	4.27e-05	0.0146	GGCAGGGGGC
S100A14	chr1:153615986-153617986	BHLHE40_disc2	BHLHE40_HepG2_encode-Myers_seq_hsa_v041610.1_r1:AlignACE#2#Intergenic	BHLHE40	76	92	+	12.4423	1.43e-05	0.00301	GGCCCAGGCCCCGCCTG
S100A14	chr1:153615986-153617986	E2F_disc8	E2F1_MCF-7_encode-Snyder_seq_hsa_HA_r1:AlignACE#3#Intergenic	E2F1	79	89	-	13.1818	2.53e-06	0.0064	GCGGGGCCTGG
S100A14	chr1:153615986-153617986	EBF1_disc2	EBF1_GM12878_encode-Snyder_seq_hsa_r1:AlignACE#2#Intergenic	EBF1	1755	1767	+	13.5612	2.64e-06	0.0197	CCCTGGGAGGCTG
S100A14	chr1:153615986-153617986	EGR3_2	EGR3_jolma_DBD_M7	EGR3	783	797	+	11.4592	1.31e-05	0.0893	ACACGCACACGCACA
S100A14	chr1:153615986-153617986	ESRRA_disc4	ESRRA_HepG2_encode-Snyder_seq_hsa_forskolin_r1:AlignACE#1#Intergenic	ESRRA	1170	1183	-	12.3673	1.81e-06	0.0147	GAGGGCCACTGGGG
S100A14	chr1:153615986-153617986	ETS_disc7	ETS1_GM12878_encode-Myers_seq_hsa_r1:AlignACE#2#Intergenic	ETS1	1781	1794	-	12.21	1.73e-05	0.0169	GGGAGCAGGGGCGG
S100A14	chr1:153615986-153617986	ETS_disc9	GABPA_K562_encode-Myers_seq_hsa_v041610.1_r1:AlignACE#2#Intergenic	ETS1	371	382	+	11.6465	3.49e-05	0.00957	CTGGGGGAAGGG
S100A14	chr1:153615986-153617986	HIC1_1	HIC1_transfac_M01072	HIC1	1772	1786	+	12.449	1.74e-05	0.0385	CCGAGATGCCCGCCC
S100A14	chr1:153615986-153617986	HIC1_2	HIC1_transfac_M01073	HIC1	250	267	+	11.6327	4.78e-05	0.0601	TAAGTGTGCCCTCTGGAC
S100A14	chr1:153615986-153617986	PLAGL1_1	Plagl1_bulyk_sc09-primary	PLAGL1	449	464	-	10.7273	7.7e-05	0.0655	AGGGTGGGGCCCATAA
S100A14	chr1:153615986-153617986	POU2F2_disc2	POU2F2_GM12891_encode-Myers_seq_hsa_r1:AlignACE#1#Intergenic	POU2F2	1781	1793	-	12.9898	3.51e-06	0.00514	GGAGCAGGGGCGG
S100A14	chr1:153615986-153617986	SP8_1	SP8_jolma_DBD_M32	SP8	392	403	-	12.4694	2.43e-05	0.0583	GCCCAGCCCCCT
S100A14	chr1:153615986-153617986	TFAP2B_2	TFAP2B_jolma_DBD_M294	TFAP2B	115	126	+	12.8571	2.09e-05	0.0889	TCCCCCAGGCCA
S100A14	chr1:153615986-153617986	TFAP2B_4	TFAP2B_jolma_DBD_M296	TFAP2B	1457	1469	+	8.96939	9.87e-05	0.0889	TCCCTCTGAGGGT
NPR1	chr1:153677637-153679637	AP1_disc10	FOS_GM12878_encode-Snyder_seq_hsa_r1:AlignACE#1#Intergenic	JUN	1268	1277	-	11.8571	1.49e-05	0.0118	GGGGGGCGCG
NPR1	chr1:153677637-153679637	BHLHE40_disc2	BHLHE40_HepG2_encode-Myers_seq_hsa_v041610.1_r1:AlignACE#2#Intergenic	BHLHE40	1885	1901	-	13.9231	2.85e-07	0.000725	CGCCGGGGCGCCGGCGG
NPR1	chr1:153677637-153679637	E2F_disc8	E2F1_MCF-7_encode-Snyder_seq_hsa_HA_r1:AlignACE#3#Intergenic	E2F1	1529	1539	-	13.4848	7.12e-07	0.00307	GCGGCGGCAGC
NPR1	chr1:153677637-153679637	E2F_known19	E2F1_17	E2F1	1251	1266	-	10.6939	7.76e-05	0.0873	AGGGCGCCGCGGAGCA
NPR1	chr1:153677637-153679637	EBF1_disc2	EBF1_GM12878_encode-Snyder_seq_hsa_r1:AlignACE#2#Intergenic	EBF1	1759	1771	-	14.102	9.13e-07	0.0177	GCCAGGGGCGCTG
NPR1	chr1:153677637-153679637	EGR3_2	EGR3_jolma_DBD_M7	EGR3	407	421	+	9.29592	3.17e-05	0.09	AGACACCCACCCACT
NPR1	chr1:153677637-153679637	ESRRA_disc4	ESRRA_HepG2_encode-Snyder_seq_hsa_forskolin_r1:AlignACE#1#Intergenic	ESRRA	1492	1505	-	12.1122	3.97e-06	0.0147	GCGGGAGCCAGCGG
NPR1	chr1:153677637-153679637	ETS_disc7	ETS1_GM12878_encode-Myers_seq_hsa_r1:AlignACE#2#Intergenic	ETS1	1479	1492	-	13.09	3.87e-06	0.0154	GGGCGCCGGGGCCC
NPR1	chr1:153677637-153679637	ETS_disc9	GABPA_K562_encode-Myers_seq_hsa_v041610.1_r1:AlignACE#2#Intergenic	ETS1	1832	1843	-	13.5556	1.04e-06	0.00271	GGGGCGGCGGCG
NPR1	chr1:153677637-153679637	HEY1_disc2	HEY1_K562_encode-Myers_seq_hsa_r1:AlignACE#1#Intergenic	HEY1	1029	1044	-	13.4615	1.71e-06	0.00142	GGGGCGTCCGGCCGGC
NPR1	chr1:153677637-153679637	HIC1_1	HIC1_transfac_M01072	HIC1	1564	1578	-	13.0306	9.28e-06	0.0323	TCAGGTTGCCCGCGT
NPR1	chr1:153677637-153679637	HIC1_2	HIC1_transfac_M01073	HIC1	1561	1578	-	17.051	1.81e-07	0.0174	TCAGGTTGCCCGCGTGGC
NPR1	chr1:153677637-153679637	IKZF1_2	Lyf-1_transfac_M00141	IKZF1	401	409	-	13.1919	1.01e-05	0.0972	TCTGGGAGG
NPR1	chr1:153677637-153679637	NHLH1_1	HEN1_transfac_M00058	NHLH1	730	751	+	17.1531	7.3e-07	0.0459	GTGGGGCGCAAGTGGGCCCCGG
NPR1	chr1:153677637-153679637	NHLH1_2	HEN1_transfac_M00068	NHLH1	730	751	+	17.6122	6.39e-07	0.057	GTGGGGCGCAAGTGGGCCCCGG
NPR1	chr1:153677637-153679637	PLAGL1_1	Plagl1_bulyk_sc09-primary	PLAGL1	1885	1900	+	12.8455	1.96e-05	0.0494	CCGCCGGCGCCCCGGC
NPR1	chr1:153677637-153679637	POU2F2_disc2	POU2F2_GM12891_encode-Myers_seq_hsa_r1:AlignACE#1#Intergenic	POU2F2	1533	1545	-	12.7347	5.68e-06	0.00536	GCAGCAGCGGCGG
NPR1	chr1:153677637-153679637	SP8_1	SP8_jolma_DBD_M32	SP8	834	845	-	13.2857	1.43e-05	0.0498	CCCACGCCTACC
NPR1	chr1:153677637-153679637	TFAP2B_2	TFAP2B_jolma_DBD_M294	TFAP2B	1333	1344	-	12.0204	3.9e-05	0.0928	CACCCCGGGGCT
NPR1	chr1:153677637-153679637	TFAP2B_4	TFAP2B_jolma_DBD_M296	TFAP2B	1560	1572	+	10.1122	6.65e-05	0.0854	AGCCACGCGGGCA
NPR1	chr1:153677637-153679637	ZIC1_2	Zic1_bulyk_sc09-primary	ZIC1	1937	1950	+	13.1302	1.17e-05	0.047	CACCCGCGCGGGGC
IL6R	chr1:154404193-154406193	AP1_disc10	FOS_GM12878_encode-Snyder_seq_hsa_r1:AlignACE#1#Intergenic	JUN	1350	1359	-	12.9184	2.04e-06	0.0085	GCGGGGCGGG
IL6R	chr1:154404193-154406193	BHLHE40_disc2	BHLHE40_HepG2_encode-Myers_seq_hsa_v041610.1_r1:AlignACE#2#Intergenic	BHLHE40	1476	1492	+	14.3365	4.95e-08	0.000358	GGCCGCGCCGGGAGCGG
IL6R	chr1:154404193-154406193	CTCFL_disc1	CTCFL_K562_encode-Myers_seq_hsa_v041610.1-SC-98982_r1:MDscan#2#Intergenic	CTCFL	1701	1710	+	19.7041	4.13e-07	0.0434	GCGCCCCCTG
IL6R	chr1:154404193-154406193	E2F_disc8	E2F1_MCF-7_encode-Snyder_seq_hsa_HA_r1:AlignACE#3#Intergenic	E2F1	1311	1321	-	12.9495	5.59e-06	0.00814	CCGGGGGCAGC
IL6R	chr1:154404193-154406193	E2F_known19	E2F1_17	E2F1	1447	1462	-	10.6531	7.94e-05	0.0873	GCAGCGCGCAGCCGAC
IL6R	chr1:154404193-154406193	EBF1_disc2	EBF1_GM12878_encode-Snyder_seq_hsa_r1:AlignACE#2#Intergenic	EBF1	1829	1841	-	12.4796	1.49e-05	0.0246	CCTGGGGGCACTG
IL6R	chr1:154404193-154406193	ESRRA_disc4	ESRRA_HepG2_encode-Snyder_seq_hsa_forskolin_r1:AlignACE#1#Intergenic	ESRRA	1368	1381	-	12.0816	4.33e-06	0.0147	CCGGGCGGCAGGGG
IL6R	chr1:154404193-154406193	ETS_disc7	ETS1_GM12878_encode-Myers_seq_hsa_r1:AlignACE#2#Intergenic	ETS1	1348	1361	-	12.96	5.02e-06	0.0154	GGGCGGGGCGGGGC
IL6R	chr1:154404193-154406193	ETS_disc9	GABPA_K562_encode-Myers_seq_hsa_v041610.1_r1:AlignACE#2#Intergenic	ETS1	1350	1361	-	12.5859	9.3e-06	0.00654	GGGCGGGGCGGG
IL6R	chr1:154404193-154406193	HEY1_disc2	HEY1_K562_encode-Myers_seq_hsa_r1:AlignACE#1#Intergenic	HEY1	1480	1495	+	14.4135	7.95e-08	0.000406	GCGCCGGGAGCGGCGC
IL6R	chr1:154404193-154406193	HIC1_1	HIC1_transfac_M01072	HIC1	1330	1344	+	15.1633	5.65e-07	0.0161	CCCGCCTGCCCGCCC
IL6R	chr1:154404193-154406193	HIC1_2	HIC1_transfac_M01073	HIC1	1307	1324	+	18.0204	4.09e-08	0.0133	GGGGGCTGCCCCCGGGGC
IL6R	chr1:154404193-154406193	IKZF1_2	Lyf-1_transfac_M00141	IKZF1	339	347	-	14.303	7.34e-06	0.0878	TTTGGGAGA
IL6R	chr1:154404193-154406193	OVOL2_1	MOVO-B_transfac_M01104	OVOL2	1991	1997	-	11.2323	6.57e-05	0.0951	GTGGGGG
IL6R	chr1:154404193-154406193	PLAGL1_1	Plagl1_bulyk_sc09-primary	PLAGL1	1729	1744	-	12.4273	2.6e-05	0.052	CGGGGAGCGCTCCGGA
IL6R	chr1:154404193-154406193	POU2F2_disc2	POU2F2_GM12891_encode-Myers_seq_hsa_r1:AlignACE#1#Intergenic	POU2F2	1353	1365	-	13.0918	2.87e-06	0.00514	GCAGGGGCGGGGC
IL6R	chr1:154404193-154406193	SP8_1	SP8_jolma_DBD_M32	SP8	1348	1359	+	13.9184	8.68e-06	0.042	GCCCCGCCCCGC
IL6R	chr1:154404193-154406193	TFAP2B_2	TFAP2B_jolma_DBD_M294	TFAP2B	1497	1508	+	12.7959	2.18e-05	0.0889	GGCCCCAAGGCG
IL6R	chr1:154404193-154406193	TFAP2B_4	TFAP2B_jolma_DBD_M296	TFAP2B	1313	1325	+	16.9898	1.01e-06	0.064	TGCCCCCGGGGCC
IL6R	chr1:154404193-154406193	ZIC1_2	Zic1_bulyk_sc09-primary	ZIC1	1899	1912	-	12.4497	1.94e-05	0.049	CACCCCGCTGGGGC
IL6R	chr1:154404193-154406193	ZIC4_1	ZIC4_jolma_DBD_M42	ZIC4	1702	1716	+	18.1735	2.91e-07	0.0974	CGCCCCCTGCTGCGC
SHE	chr1:154501113-154503113	AP1_disc10	FOS_GM12878_encode-Snyder_seq_hsa_r1:AlignACE#1#Intergenic	JUN	696	705	-	12.6531	3.73e-06	0.0116	GGCGGGCGGC
SHE	chr1:154501113-154503113	BHLHE40_disc2	BHLHE40_HepG2_encode-Myers_seq_hsa_v041610.1_r1:AlignACE#2#Intergenic	BHLHE40	727	743	-	14.3269	5.19e-08	0.000366	CCCGGGGGCGGCGGCGG
SHE	chr1:154501113-154503113	E2F_disc8	E2F1_MCF-7_encode-Snyder_seq_hsa_HA_r1:AlignACE#3#Intergenic	E2F1	726	736	-	13.5051	4.32e-07	0.00221	GCGGCGGCGGC
SHE	chr1:154501113-154503113	E2F_known19	E2F1_17	E2F1	936	951	+	10.3469	9.23e-05	0.0873	AGGCCGCGGCGAGGCC
SHE	chr1:154501113-154503113	EBF1_disc2	EBF1_GM12878_encode-Snyder_seq_hsa_r1:AlignACE#2#Intergenic	EBF1	731	743	-	13.6837	2.12e-06	0.0192	CCCGGGGGCGGCG
SHE	chr1:154501113-154503113	EGR3_2	EGR3_jolma_DBD_M7	EGR3	1260	1274	-	10.602	1.9e-05	0.0893	CGCCGCCTCCGCTCG
SHE	chr1:154501113-154503113	ESRRA_disc4	ESRRA_HepG2_encode-Snyder_seq_hsa_forskolin_r1:AlignACE#1#Intergenic	ESRRA	1219	1232	-	11.9184	6.79e-06	0.0147	CTGGGCCGCAGGGG
SHE	chr1:154501113-154503113	ETS_disc7	ETS1_GM12878_encode-Myers_seq_hsa_r1:AlignACE#2#Intergenic	ETS1	634	647	-	13.85	4.95e-07	0.0146	GGGAGCGGCAGGGC
SHE	chr1:154501113-154503113	ETS_disc9	GABPA_K562_encode-Myers_seq_hsa_v041610.1_r1:AlignACE#2#Intergenic	ETS1	731	742	-	14.2828	3.45e-08	0.00137	CCGGGGGCGGCG
SHE	chr1:154501113-154503113	HEY1_disc2	HEY1_K562_encode-Myers_seq_hsa_r1:AlignACE#1#Intergenic	HEY1	1151	1166	+	14.2692	1.39e-07	0.000554	GCGGCGGGCGCCGGGG
SHE	chr1:154501113-154503113	HIC1_1	HIC1_transfac_M01072	HIC1	1817	1831	+	15.5102	3.23e-07	0.0149	GCCCCGTGCCCCCGG
SHE	chr1:154501113-154503113	HIC1_2	HIC1_transfac_M01073	HIC1	1817	1834	+	12.7653	1.94e-05	0.0458	GCCCCGTGCCCCCGGGCT
SHE	chr1:154501113-154503113	OVOL2_1	MOVO-B_transfac_M01104	OVOL2	1085	1091	+	11.596	2.96e-05	0.0804	GCGGGGG
SHE	chr1:154501113-154503113	PLAGL1_1	Plagl1_bulyk_sc09-primary	PLAGL1	1084	1099	-	16.3273	8.91e-07	0.0243	GGCGGGGCCCCCCGCG
SHE	chr1:154501113-154503113	POU2F2_disc2	POU2F2_GM12891_encode-Myers_seq_hsa_r1:AlignACE#1#Intergenic	POU2F2	1154	1166	+	13.0408	3.16e-06	0.00514	GCGGGCGCCGGGG
SHE	chr1:154501113-154503113	SP8_1	SP8_jolma_DBD_M32	SP8	1812	1823	+	14.2959	6.81e-06	0.042	GCCCCGCCCCGT
SHE	chr1:154501113-154503113	TFAP2B_2	TFAP2B_jolma_DBD_M294	TFAP2B	734	745	+	14.4082	5.18e-06	0.0826	CGCCCCCGGGCT
SHE	chr1:154501113-154503113	TFAP2B_4	TFAP2B_jolma_DBD_M296	TFAP2B	994	1006	-	9.31633	8.82e-05	0.0879	ACCCTGCCGGGCG
SHE	chr1:154501113-154503113	ZIC1_2	Zic1_bulyk_sc09-primary	ZIC1	514	527	+	14.6746	3.42e-06	0.0428	GCACCCCGGTGGGG
CHRNB2	chr1:154566781-154568781	AP1_disc10	FOS_GM12878_encode-Snyder_seq_hsa_r1:AlignACE#1#Intergenic	JUN	1956	1965	+	11.7347	1.94e-05	0.0118	GGGGAGGGGC
CHRNB2	chr1:154566781-154568781	BHLHE40_disc2	BHLHE40_HepG2_encode-Myers_seq_hsa_v041610.1_r1:AlignACE#2#Intergenic	BHLHE40	1207	1223	-	13.25	2.37e-06	0.00165	CGCGCCGCCGGGGGGAG
CHRNB2	chr1:154566781-154568781	CTCFL_disc1	CTCFL_K562_encode-Myers_seq_hsa_v041610.1-SC-98982_r1:MDscan#2#Intergenic	CTCFL	1388	1397	+	15.3673	4.35e-06	0.0951	CCGCCCTCTG
CHRNB2	chr1:154566781-154568781	E2F_disc8	E2F1_MCF-7_encode-Snyder_seq_hsa_HA_r1:AlignACE#3#Intergenic	E2F1	1130	1140	+	13.0101	4.7e-06	0.00736	GCGGCGGCCGG
CHRNB2	chr1:154566781-154568781	E2F_known19	E2F1_17	E2F1	1192	1207	-	10.4592	8.73e-05	0.0873	GGGCCGCGGGTGGGGC
CHRNB2	chr1:154566781-154568781	EBF1_disc2	EBF1_GM12878_encode-Snyder_seq_hsa_r1:AlignACE#2#Intergenic	EBF1	1721	1733	-	13.3163	4.05e-06	0.0202	GCCCGGGGAGGGG
CHRNB2	chr1:154566781-154568781	EGR3_2	EGR3_jolma_DBD_M7	EGR3	1001	1015	+	8.52041	4.2e-05	0.0937	CTCCTCCCCCTCACC
CHRNB2	chr1:154566781-154568781	ESRRA_disc4	ESRRA_HepG2_encode-Snyder_seq_hsa_forskolin_r1:AlignACE#1#Intergenic	ESRRA	1647	1660	+	11.6633	1.27e-05	0.0152	CCGGCTCTGAGGGC
CHRNB2	chr1:154566781-154568781	ETS_disc7	ETS1_GM12878_encode-Myers_seq_hsa_r1:AlignACE#2#Intergenic	ETS1	799	812	-	11.71	3.33e-05	0.0188	GGGGCAAGAGGCCC
CHRNB2	chr1:154566781-154568781	ETS_disc9	GABPA_K562_encode-Myers_seq_hsa_v041610.1_r1:AlignACE#2#Intergenic	ETS1	1205	1216	-	12.8182	6.29e-06	0.00582	CCGGGGGGAGGG
CHRNB2	chr1:154566781-154568781	HEY1_disc2	HEY1_K562_encode-Myers_seq_hsa_r1:AlignACE#1#Intergenic	HEY1	1270	1285	-	14.0288	3.24e-07	0.00075	GGGGCCGCAGCGCCGG
CHRNB2	chr1:154566781-154568781	HIC1_1	HIC1_transfac_M01072	HIC1	1134	1148	-	11.5918	4.09e-05	0.0504	AGGTGGTGCCGGCCG
CHRNB2	chr1:154566781-154568781	HIC1_2	HIC1_transfac_M01073	HIC1	1946	1963	+	11.9694	3.7e-05	0.0555	GCAGTGTGCCGGGGAGGG
CHRNB2	chr1:154566781-154568781	OVOL2_1	MOVO-B_transfac_M01104	OVOL2	1751	1757	-	11.2323	6.57e-05	0.0951	GTGGGGG
CHRNB2	chr1:154566781-154568781	PLAGL1_1	Plagl1_bulyk_sc09-primary	PLAGL1	1468	1483	+	13.7	1.05e-05	0.0433	GGGAGAGCCCCCCGGG
CHRNB2	chr1:154566781-154568781	POU2F2_disc2	POU2F2_GM12891_encode-Myers_seq_hsa_r1:AlignACE#1#Intergenic	POU2F2	151	163	+	12.5306	8.33e-06	0.00588	GGAGCTGGGGGTG
CHRNB2	chr1:154566781-154568781	SP8_1	SP8_jolma_DBD_M32	SP8	1576	1587	-	11.7857	3.81e-05	0.0668	ACCACCCCTACC
CHRNB2	chr1:154566781-154568781	TFAP2B_4	TFAP2B_jolma_DBD_M296	TFAP2B	984	996	-	14.1327	1e-05	0.0722	CGCCCCGGAGGCG
CHRNB2	chr1:154566781-154568781	ZIC1_2	Zic1_bulyk_sc09-primary	ZIC1	1207	1220	+	13.6391	7.94e-06	0.0462	CTCCCCCCGGCGGC
KCNN3	chr1:154869280-154871280	AP1_disc10	FOS_GM12878_encode-Snyder_seq_hsa_r1:AlignACE#1#Intergenic	JUN	718	727	-	11.1633	4.73e-05	0.0149	GGGTGGGGGC
KCNN3	chr1:154869280-154871280	BHLHE40_disc2	BHLHE40_HepG2_encode-Myers_seq_hsa_v041610.1_r1:AlignACE#2#Intergenic	BHLHE40	1205	1221	+	13.0577	3.86e-06	0.00194	CCCCCACCCCGGAGCTG
KCNN3	chr1:154869280-154871280	E2F_disc8	E2F1_MCF-7_encode-Snyder_seq_hsa_HA_r1:AlignACE#3#Intergenic	E2F1	1106	1116	+	11.2929	6.72e-05	0.0125	CCGCCCCCCGC
KCNN3	chr1:154869280-154871280	E2F_known19	E2F1_17	E2F1	1166	1181	+	11.5102	5.05e-05	0.0873	GTGGCGGCGCAGCGAG
KCNN3	chr1:154869280-154871280	EBF1_disc2	EBF1_GM12878_encode-Snyder_seq_hsa_r1:AlignACE#2#Intergenic	EBF1	1122	1134	-	13	6.89e-06	0.0221	CTCTGGGGAGGAG
KCNN3	chr1:154869280-154871280	ESRRA_disc4	ESRRA_HepG2_encode-Snyder_seq_hsa_forskolin_r1:AlignACE#1#Intergenic	ESRRA	513	526	+	12.5102	1.03e-06	0.0147	GAGGGTCCCAGGGG
KCNN3	chr1:154869280-154871280	ETS_disc1	ETS1_K562_encode-Myers_seq_hsa_v041610.1_r1:Trawler#1#Intergenic	ETS1	1185	1198	-	20.4796	8.9e-08	0.0478	AACTACAGTTCCCA
KCNN3	chr1:154869280-154871280	ETS_disc7	ETS1_GM12878_encode-Myers_seq_hsa_r1:AlignACE#2#Intergenic	ETS1	1137	1150	+	12.27	1.59e-05	0.0169	GGGGCCTGGCGTCC
KCNN3	chr1:154869280-154871280	ETS_disc9	GABPA_K562_encode-Myers_seq_hsa_v041610.1_r1:AlignACE#2#Intergenic	ETS1	1104	1115	-	13.6263	7.88e-07	0.0025	CGGGGGGCGGAG
KCNN3	chr1:154869280-154871280	HEY1_disc2	HEY1_K562_encode-Myers_seq_hsa_r1:AlignACE#1#Intergenic	HEY1	523	538	+	13.4135	1.94e-06	0.00147	GGGGCTGCTGGGGGGC
KCNN3	chr1:154869280-154871280	HIC1_1	HIC1_transfac_M01072	HIC1	193	207	-	12.6939	1.35e-05	0.0355	CCCTGGTGCACCGGC
KCNN3	chr1:154869280-154871280	HIC1_2	HIC1_transfac_M01073	HIC1	192	209	+	12.9082	1.72e-05	0.0446	CGCCGGTGCACCAGGGGG
KCNN3	chr1:154869280-154871280	OVOL2_1	MOVO-B_transfac_M01104	OVOL2	1110	1116	-	11.596	2.96e-05	0.0804	GCGGGGG
KCNN3	chr1:154869280-154871280	PLAGL1_1	Plagl1_bulyk_sc09-primary	PLAGL1	349	364	+	14.6455	4.87e-06	0.036	AAGGGGGGGCCCTGAA
KCNN3	chr1:154869280-154871280	POU2F2_disc2	POU2F2_GM12891_encode-Myers_seq_hsa_r1:AlignACE#1#Intergenic	POU2F2	526	538	+	13.2551	2.04e-06	0.00514	GCTGCTGGGGGGC
KCNN3	chr1:154869280-154871280	SP8_1	SP8_jolma_DBD_M32	SP8	1041	1052	+	14.1327	7.68e-06	0.042	GCCAAGCCCACT
KCNN3	chr1:154869280-154871280	ZIC1_2	Zic1_bulyk_sc09-primary	ZIC1	1125	1138	+	11.0828	5.16e-05	0.0535	CTCCCCAGAGGAGG
CKS1B	chr1:154973653-154975653	AP1_disc10	FOS_GM12878_encode-Snyder_seq_hsa_r1:AlignACE#1#Intergenic	JUN	145	154	+	11.5816	2.5e-05	0.0131	GGCGGGGAGG
CKS1B	chr1:154973653-154975653	BHLHE40_disc2	BHLHE40_HepG2_encode-Myers_seq_hsa_v041610.1_r1:AlignACE#2#Intergenic	BHLHE40	614	630	-	13.0096	4.33e-06	0.00203	CCCGCGGTGCGGTGCGG
CKS1B	chr1:154973653-154975653	E2F_disc8	E2F1_MCF-7_encode-Snyder_seq_hsa_HA_r1:AlignACE#3#Intergenic	E2F1	1159	1169	-	12.5859	1.32e-05	0.0109	CCCGCGCCAGC
CKS1B	chr1:154973653-154975653	E2F_known19	E2F1_17	E2F1	1058	1073	+	10.7449	7.58e-05	0.0873	GCGGCGCGGGGCTGAA
CKS1B	chr1:154973653-154975653	EGR3_2	EGR3_jolma_DBD_M7	EGR3	1378	1392	-	11.7755	1.15e-05	0.0893	CCACGCCCACCCCTC
CKS1B	chr1:154973653-154975653	ESRRA_disc4	ESRRA_HepG2_encode-Snyder_seq_hsa_forskolin_r1:AlignACE#1#Intergenic	ESRRA	692	705	-	12.0612	4.59e-06	0.0147	CAGGGAGGCAGGGC
CKS1B	chr1:154973653-154975653	ETS_disc7	ETS1_GM12878_encode-Myers_seq_hsa_r1:AlignACE#2#Intergenic	ETS1	1963	1976	+	11.86	2.76e-05	0.0181	GGGGGTTGAGGTGG
CKS1B	chr1:154973653-154975653	ETS_disc9	GABPA_K562_encode-Myers_seq_hsa_v041610.1_r1:AlignACE#2#Intergenic	ETS1	985	996	+	13.1717	3e-06	0.00419	GTGCGGGCGGCG
CKS1B	chr1:154973653-154975653	HEY1_disc2	HEY1_K562_encode-Myers_seq_hsa_r1:AlignACE#1#Intergenic	HEY1	1054	1069	+	12.5769	1.16e-05	0.00269	GTTGGCGGCGCGGGGC
CKS1B	chr1:154973653-154975653	IKZF1_2	Lyf-1_transfac_M00141	IKZF1	256	264	+	14.303	7.34e-06	0.0878	TTTGGGAGA
CKS1B	chr1:154973653-154975653	OVOL2_1	MOVO-B_transfac_M01104	OVOL2	1961	1967	+	11.596	2.96e-05	0.0804	GCGGGGG
CKS1B	chr1:154973653-154975653	PLAGL1_1	Plagl1_bulyk_sc09-primary	PLAGL1	446	461	+	13.2818	1.43e-05	0.0458	GGGGGAGCCCCCTGAA
CKS1B	chr1:154973653-154975653	POU2F2_disc2	POU2F2_GM12891_encode-Myers_seq_hsa_r1:AlignACE#1#Intergenic	POU2F2	1159	1171	+	12.2755	1.32e-05	0.00677	GCTGGCGCGGGAG
CKS1B	chr1:154973653-154975653	SP8_1	SP8_jolma_DBD_M32	SP8	184	195	-	18.9898	2.56e-08	0.0184	GCCACGCCCCCT
CKS1B	chr1:154973653-154975653	TFAP2B_2	TFAP2B_jolma_DBD_M294	TFAP2B	957	968	+	11.4796	5.7e-05	0.0954	CGCCTCGAGCCA
HCN3	chr1:155276583-155278583	AP1_disc10	FOS_GM12878_encode-Snyder_seq_hsa_r1:AlignACE#1#Intergenic	JUN	1834	1843	+	12.9184	2.04e-06	0.0085	GCGGGGCGGG
HCN3	chr1:155276583-155278583	BHLHE40_disc2	BHLHE40_HepG2_encode-Myers_seq_hsa_v041610.1_r1:AlignACE#2#Intergenic	BHLHE40	1021	1037	-	14.3365	4.95e-08	0.000358	CCCGCCGCCGGCCGCTG
HCN3	chr1:155276583-155278583	CTCFL_disc1	CTCFL_K562_encode-Myers_seq_hsa_v041610.1-SC-98982_r1:MDscan#2#Intergenic	CTCFL	811	820	-	19.7041	4.13e-07	0.0434	GCGCCCCCTG
HCN3	chr1:155276583-155278583	E2F_disc8	E2F1_MCF-7_encode-Snyder_seq_hsa_HA_r1:AlignACE#3#Intergenic	E2F1	1825	1835	+	13.1818	2.53e-06	0.0064	GCGGGGGCGGC
HCN3	chr1:155276583-155278583	E2F_known19	E2F1_17	E2F1	1836	1851	+	10.3469	9.23e-05	0.0873	GGGGCGGGGCCGAGAC
HCN3	chr1:155276583-155278583	EBF1_disc2	EBF1_GM12878_encode-Snyder_seq_hsa_r1:AlignACE#2#Intergenic	EBF1	810	822	+	12.398	1.68e-05	0.025	CCAGGGGGCGCCG
HCN3	chr1:155276583-155278583	EGR3_2	EGR3_jolma_DBD_M7	EGR3	1822	1836	-	15.949	1.55e-06	0.0466	CGCCGCCCCCGCCTT
HCN3	chr1:155276583-155278583	ESRRA_disc4	ESRRA_HepG2_encode-Snyder_seq_hsa_forskolin_r1:AlignACE#1#Intergenic	ESRRA	859	872	-	12.2449	2.64e-06	0.0147	GCGGGGCGGAGGGG
HCN3	chr1:155276583-155278583	ETS_disc7	ETS1_GM12878_encode-Myers_seq_hsa_r1:AlignACE#2#Intergenic	ETS1	646	659	-	13.48	1.52e-06	0.0146	GGGAGGAGGAGCCC
HCN3	chr1:155276583-155278583	ETS_disc9	GABPA_K562_encode-Myers_seq_hsa_v041610.1_r1:AlignACE#2#Intergenic	ETS1	1825	1836	+	14.3131	1.72e-08	0.00137	GCGGGGGCGGCG
HCN3	chr1:155276583-155278583	HEY1_disc2	HEY1_K562_encode-Myers_seq_hsa_r1:AlignACE#1#Intergenic	HEY1	1825	1840	+	14.5096	5.24e-08	0.000326	GCGGGGGCGGCGGGGC
HCN3	chr1:155276583-155278583	HIC1_1	HIC1_transfac_M01072	HIC1	818	832	-	13.6633	4.42e-06	0.0272	GCGGGCTGCGCGGCG
HCN3	chr1:155276583-155278583	HIC1_2	HIC1_transfac_M01073	HIC1	815	832	-	14.4388	4.11e-06	0.0313	GCGGGCTGCGCGGCGCCC
HCN3	chr1:155276583-155278583	OVOL2_1	MOVO-B_transfac_M01104	OVOL2	1825	1831	+	11.596	2.96e-05	0.0804	GCGGGGG
HCN3	chr1:155276583-155278583	PLAGL1_1	Plagl1_bulyk_sc09-primary	PLAGL1	811	826	+	13.6	1.13e-05	0.0439	CAGGGGGCGCCGCGCA
HCN3	chr1:155276583-155278583	POU2F2_disc2	POU2F2_GM12891_encode-Myers_seq_hsa_r1:AlignACE#1#Intergenic	POU2F2	858	870	-	13.8571	5.16e-07	0.00465	GGGGCGGAGGGGG
HCN3	chr1:155276583-155278583	SP8_1	SP8_jolma_DBD_M32	SP8	740	751	+	16.2347	1.2e-06	0.0345	GCCACGCCCCTC
HCN3	chr1:155276583-155278583	TFAP2B_2	TFAP2B_jolma_DBD_M294	TFAP2B	1490	1501	-	11.5	5.62e-05	0.0954	TGCCCCCAGCCT
HCN3	chr1:155276583-155278583	TFAP2B_4	TFAP2B_jolma_DBD_M296	TFAP2B	909	921	+	14.6939	7.06e-06	0.0721	AGCCCGCGGGGCT
HCN3	chr1:155276583-155278583	ZIC1_2	Zic1_bulyk_sc09-primary	ZIC1	806	819	+	11.3432	4.32e-05	0.0524	CTCGCCAGGGGGCG
PKLR	chr1:155300438-155302438	AP1_disc10	FOS_GM12878_encode-Snyder_seq_hsa_r1:AlignACE#1#Intergenic	JUN	1584	1593	-	10.898	6.79e-05	0.0165	GGGAGGGAGG
PKLR	chr1:155300438-155302438	E2F_disc8	E2F1_MCF-7_encode-Snyder_seq_hsa_HA_r1:AlignACE#3#Intergenic	E2F1	861	871	-	11.202	7.19e-05	0.0126	GGGGCTCCAGG
PKLR	chr1:155300438-155302438	EBF1_disc2	EBF1_GM12878_encode-Snyder_seq_hsa_r1:AlignACE#2#Intergenic	EBF1	1655	1667	-	11.8469	3.44e-05	0.0275	GCCTGGGCGACAG
PKLR	chr1:155300438-155302438	ETS_disc7	ETS1_GM12878_encode-Myers_seq_hsa_r1:AlignACE#2#Intergenic	ETS1	1276	1289	+	11.61	3.75e-05	0.0193	GGGAGCAGGGGCTG
PKLR	chr1:155300438-155302438	ETS_disc9	GABPA_K562_encode-Myers_seq_hsa_v041610.1_r1:AlignACE#2#Intergenic	ETS1	1343	1354	+	12.2525	1.55e-05	0.00771	GTGGGGGGAGGG
PKLR	chr1:155300438-155302438	HIC1_1	HIC1_transfac_M01072	HIC1	627	641	+	12.2041	2.25e-05	0.0412	CGGGAGTGCCCCGTG
PKLR	chr1:155300438-155302438	HIC1_2	HIC1_transfac_M01073	HIC1	627	644	+	15.449	1.38e-06	0.0246	CGGGAGTGCCCCGTGGCT
PKLR	chr1:155300438-155302438	OVOL2_1	MOVO-B_transfac_M01104	OVOL2	1343	1349	+	11.2323	6.57e-05	0.0951	GTGGGGG
PKLR	chr1:155300438-155302438	POU2F2_disc2	POU2F2_GM12891_encode-Myers_seq_hsa_r1:AlignACE#1#Intergenic	POU2F2	181	193	-	12.8878	4.3e-06	0.00517	GCAGGTCGGGGGG
PKLR	chr1:155300438-155302438	SP8_1	SP8_jolma_DBD_M32	SP8	1345	1356	-	12.3163	2.71e-05	0.0591	AACCCTCCCCCC
PKLR	chr1:155300438-155302438	TFAP2B_2	TFAP2B_jolma_DBD_M294	TFAP2B	1562	1573	+	11.1327	7.12e-05	0.0979	TACCCCCAGGGA
PKLR	chr1:155300438-155302438	TFAP2B_4	TFAP2B_jolma_DBD_M296	TFAP2B	665	677	+	10.3776	6.04e-05	0.0846	TGCCTATAGGGCC
AGMAT	chr1:15584110-15586110	AP1_disc10	FOS_GM12878_encode-Snyder_seq_hsa_r1:AlignACE#1#Intergenic	JUN	1005	1014	+	11.7347	1.94e-05	0.0118	GGGGAGGGGC
AGMAT	chr1:15584110-15586110	BHLHE40_disc2	BHLHE40_HepG2_encode-Myers_seq_hsa_v041610.1_r1:AlignACE#2#Intergenic	BHLHE40	814	830	-	13.1346	3.19e-06	0.00183	CCCGGGGCCCGGGGCCC
AGMAT	chr1:15584110-15586110	E2F_disc8	E2F1_MCF-7_encode-Snyder_seq_hsa_HA_r1:AlignACE#3#Intergenic	E2F1	489	499	+	12.9596	5.41e-06	0.00798	CCGGGGCCAGC
AGMAT	chr1:15584110-15586110	E2F_known19	E2F1_17	E2F1	172	187	-	10.4694	8.69e-05	0.0873	GTGGCGCGGGCCTGTA
AGMAT	chr1:15584110-15586110	EBF1_disc2	EBF1_GM12878_encode-Snyder_seq_hsa_r1:AlignACE#2#Intergenic	EBF1	1660	1672	+	13.4898	2.96e-06	0.0197	GCCAGGGGCGGTG
AGMAT	chr1:15584110-15586110	EGR3_2	EGR3_jolma_DBD_M7	EGR3	999	1013	-	11.2041	1.47e-05	0.0893	CCCCTCCCCCGCCTT
AGMAT	chr1:15584110-15586110	ESRRA_disc4	ESRRA_HepG2_encode-Snyder_seq_hsa_forskolin_r1:AlignACE#1#Intergenic	ESRRA	816	829	-	11.9796	5.79e-06	0.0147	CCGGGGCCCGGGGC
AGMAT	chr1:15584110-15586110	ETS_disc7	ETS1_GM12878_encode-Myers_seq_hsa_r1:AlignACE#2#Intergenic	ETS1	814	827	-	13.12	3.63e-06	0.0154	GGGGCCCGGGGCCC
AGMAT	chr1:15584110-15586110	ETS_disc9	GABPA_K562_encode-Myers_seq_hsa_v041610.1_r1:AlignACE#2#Intergenic	ETS1	1002	1013	+	13.4141	1.61e-06	0.00324	GCGGGGGAGGGG
AGMAT	chr1:15584110-15586110	FOXC1_3	FOXC1_jolma_DBD_M402	FOXC1	1970	1982	+	17.4653	4.9e-07	0.0196	AAATAAATAAATA
AGMAT	chr1:15584110-15586110	FOXD3_1	FOXD3_transfac_M00130	FOXD3	1171	1182	+	15.3564	7.41e-07	0.0574	AATTGTTTGTTT
AGMAT	chr1:15584110-15586110	FOXD3_2	Foxd3_jaspar_MA0041.1	FOXD3	1171	1182	+	15.5545	1.48e-06	0.0844	AATTGTTTGTTT
AGMAT	chr1:15584110-15586110	HEY1_disc2	HEY1_K562_encode-Myers_seq_hsa_r1:AlignACE#1#Intergenic	HEY1	811	826	-	13.7019	8.93e-07	0.00113	GGGCCCGGGGCCCGGC
AGMAT	chr1:15584110-15586110	HIC1_1	HIC1_transfac_M01072	HIC1	826	840	-	14.1735	2.3e-06	0.0228	TCCGGGTGCGCCCGG
AGMAT	chr1:15584110-15586110	HIC1_2	HIC1_transfac_M01073	HIC1	1081	1098	+	16.3265	4.79e-07	0.0199	TGGGGGTGCCCACTGGCC
AGMAT	chr1:15584110-15586110	IKZF1_2	Lyf-1_transfac_M00141	IKZF1	1256	1264	-	14.3232	3.31e-06	0.0446	TTTGGGAGG
AGMAT	chr1:15584110-15586110	OVOL2_1	MOVO-B_transfac_M01104	OVOL2	1002	1008	+	11.596	2.96e-05	0.0804	GCGGGGG
AGMAT	chr1:15584110-15586110	PLAGL1_1	Plagl1_bulyk_sc09-primary	PLAGL1	980	995	+	15.9455	1.37e-06	0.0275	TCAGGGGCGCCCTAGG
AGMAT	chr1:15584110-15586110	POU2F2_disc2	POU2F2_GM12891_encode-Myers_seq_hsa_r1:AlignACE#1#Intergenic	POU2F2	718	730	+	12.9388	3.9e-06	0.00514	GGGGCTGGGGGGC
AGMAT	chr1:15584110-15586110	SP8_1	SP8_jolma_DBD_M32	SP8	1663	1674	-	12.0816	3.16e-05	0.0635	GCCACCGCCCCT
AGMAT	chr1:15584110-15586110	TFAP2B_2	TFAP2B_jolma_DBD_M294	TFAP2B	785	796	+	12.7041	2.38e-05	0.0889	AGCCCTGCGGCA
AGMAT	chr1:15584110-15586110	TFAP2B_4	TFAP2B_jolma_DBD_M296	TFAP2B	648	660	-	13.4184	1.54e-05	0.0762	TCCCCCGAGGGGC
AGMAT	chr1:15584110-15586110	ZIC1_2	Zic1_bulyk_sc09-primary	ZIC1	648	661	-	15.2012	2.18e-06	0.0421	CTCCCCCGAGGGGC
SYT11	chr1:155858509-155860509	AP1_disc10	FOS_GM12878_encode-Snyder_seq_hsa_r1:AlignACE#1#Intergenic	JUN	1775	1784	+	11.9694	1.28e-05	0.0118	GGGAGGCGGC
SYT11	chr1:155858509-155860509	BHLHE40_disc2	BHLHE40_HepG2_encode-Myers_seq_hsa_v041610.1_r1:AlignACE#2#Intergenic	BHLHE40	471	487	+	12.1058	2.57e-05	0.00361	GCCACCGTGCCCGGCTG
SYT11	chr1:155858509-155860509	E2F_disc8	E2F1_MCF-7_encode-Snyder_seq_hsa_HA_r1:AlignACE#3#Intergenic	E2F1	1343	1353	+	11.8182	4.23e-05	0.0122	GGGGGCCCAGC
SYT11	chr1:155858509-155860509	EBF1_disc2	EBF1_GM12878_encode-Snyder_seq_hsa_r1:AlignACE#2#Intergenic	EBF1	1770	1782	+	12.8163	9.07e-06	0.0231	GCCAGGGGAGGCG
SYT11	chr1:155858509-155860509	EGR3_2	EGR3_jolma_DBD_M7	EGR3	1693	1707	-	11.9694	1.06e-05	0.0893	TCCCTCCCCCGCAGC
SYT11	chr1:155858509-155860509	ESRRA_disc4	ESRRA_HepG2_encode-Snyder_seq_hsa_forskolin_r1:AlignACE#1#Intergenic	ESRRA	1647	1660	+	11.2449	3.08e-05	0.0165	GGGGCACACAGGGC
SYT11	chr1:155858509-155860509	ETS_disc7	ETS1_GM12878_encode-Myers_seq_hsa_r1:AlignACE#2#Intergenic	ETS1	1480	1493	+	12.78	7e-06	0.0159	GGGACTGGCAGGGC
SYT11	chr1:155858509-155860509	ETS_disc9	GABPA_K562_encode-Myers_seq_hsa_v041610.1_r1:AlignACE#2#Intergenic	ETS1	1607	1618	+	12.5152	1.05e-05	0.00688	CTGGGGGAGGAG
SYT11	chr1:155858509-155860509	HIC1_1	HIC1_transfac_M01072	HIC1	472	486	+	13.5612	4.99e-06	0.0276	CCACCGTGCCCGGCT
SYT11	chr1:155858509-155860509	HIC1_2	HIC1_transfac_M01073	HIC1	1799	1816	+	14.2857	4.79e-06	0.0326	GAGGGGTGCGGGGTGGGG
SYT11	chr1:155858509-155860509	IKZF1_2	Lyf-1_transfac_M00141	IKZF1	441	449	-	14.3232	3.31e-06	0.0446	TTTGGGAGG
SYT11	chr1:155858509-155860509	OVOL2_1	MOVO-B_transfac_M01104	OVOL2	1696	1702	+	11.596	2.96e-05	0.0804	GCGGGGG
SYT11	chr1:155858509-155860509	PLAGL1_1	Plagl1_bulyk_sc09-primary	PLAGL1	1339	1354	+	13.1909	1.53e-05	0.0464	CCAAGGGGGCCCAGCG
SYT11	chr1:155858509-155860509	POU2F2_disc2	POU2F2_GM12891_encode-Myers_seq_hsa_r1:AlignACE#1#Intergenic	POU2F2	1803	1815	+	12.5816	7.55e-06	0.00574	GGTGCGGGGTGGG
SYT11	chr1:155858509-155860509	SP8_1	SP8_jolma_DBD_M32	SP8	833	844	-	12.4184	2.51e-05	0.0583	GCCGCGCCCACT
SYT11	chr1:155858509-155860509	TFAP2B_2	TFAP2B_jolma_DBD_M294	TFAP2B	1641	1652	+	13.0306	1.84e-05	0.0869	CCCCTTGGGGCA
SYT11	chr1:155858509-155860509	TFAP2B_4	TFAP2B_jolma_DBD_M296	TFAP2B	1640	1652	+	15.5	3.95e-06	0.0721	CCCCCTTGGGGCA
SYT11	chr1:155858509-155860509	ZIC1_2	Zic1_bulyk_sc09-primary	ZIC1	1638	1651	+	12.8107	1.5e-05	0.0481	CTCCCCCTTGGGGC
RAB25	chr1:156060160-156062160	BHLHE40_disc2	BHLHE40_HepG2_encode-Myers_seq_hsa_v041610.1_r1:AlignACE#2#Intergenic	BHLHE40	864	880	+	13.0385	4.04e-06	0.00198	CCCCCCCGCTGGAGCTG
RAB25	chr1:156060160-156062160	E2F_disc8	E2F1_MCF-7_encode-Snyder_seq_hsa_HA_r1:AlignACE#3#Intergenic	E2F1	865	875	+	10.9596	8.64e-05	0.0132	CCCCCCGCTGG
RAB25	chr1:156060160-156062160	E2F_known19	E2F1_17	E2F1	485	500	+	11.2551	5.81e-05	0.0873	AGGGCGCGATCTCGAC
RAB25	chr1:156060160-156062160	EBF1_disc2	EBF1_GM12878_encode-Snyder_seq_hsa_r1:AlignACE#2#Intergenic	EBF1	1660	1672	-	11.8469	3.44e-05	0.0275	GCCTGGGCGACAG
RAB25	chr1:156060160-156062160	ESRRA_disc4	ESRRA_HepG2_encode-Snyder_seq_hsa_forskolin_r1:AlignACE#1#Intergenic	ESRRA	341	354	-	11.4694	1.94e-05	0.0158	CCGGGAGGCAGAGG
RAB25	chr1:156060160-156062160	ETS_disc7	ETS1_GM12878_encode-Myers_seq_hsa_r1:AlignACE#2#Intergenic	ETS1	875	888	-	12.14	1.9e-05	0.0171	GGGAGAAGCAGCTC
RAB25	chr1:156060160-156062160	ETS_disc9	GABPA_K562_encode-Myers_seq_hsa_v041610.1_r1:AlignACE#2#Intergenic	ETS1	859	870	-	12.1313	1.84e-05	0.00814	GGGGGGGAAGCG
RAB25	chr1:156060160-156062160	HEY1_disc2	HEY1_K562_encode-Myers_seq_hsa_r1:AlignACE#1#Intergenic	HEY1	866	881	-	12.5769	1.16e-05	0.00269	GCAGCTCCAGCGGGGG
RAB25	chr1:156060160-156062160	HIC1_1	HIC1_transfac_M01072	HIC1	250	264	-	11.2245	5.73e-05	0.0558	GCCGGGTGCGGTGGC
RAB25	chr1:156060160-156062160	HIC1_2	HIC1_transfac_M01073	HIC1	475	492	+	11.4388	5.53e-05	0.0631	CTGGAGTGCAAGGGCGCG
RAB25	chr1:156060160-156062160	IKZF1_2	Lyf-1_transfac_M00141	IKZF1	1875	1883	-	14.3232	3.31e-06	0.0446	TTTGGGAGG
RAB25	chr1:156060160-156062160	OVOL2_1	MOVO-B_transfac_M01104	OVOL2	866	872	-	11.596	2.96e-05	0.0804	GCGGGGG
RAB25	chr1:156060160-156062160	PLAGL1_1	Plagl1_bulyk_sc09-primary	PLAGL1	1349	1364	+	13.5727	1.16e-05	0.044	GAGAGGGCCCCCTCCT
RAB25	chr1:156060160-156062160	POU2F2_disc2	POU2F2_GM12891_encode-Myers_seq_hsa_r1:AlignACE#1#Intergenic	POU2F2	1032	1044	-	12.7551	5.49e-06	0.00531	GCAGGTGGGGGTG
RAB25	chr1:156060160-156062160	SP8_1	SP8_jolma_DBD_M32	SP8	581	592	+	14.7143	4.66e-06	0.0391	ACCACGCCCAGC
RAB25	chr1:156060160-156062160	TFAP2B_2	TFAP2B_jolma_DBD_M294	TFAP2B	345	356	+	10.7755	8.92e-05	0.0979	TGCCTCCCGGCT
RAB25	chr1:156060160-156062160	ZIC1_2	Zic1_bulyk_sc09-primary	ZIC1	864	877	-	14.2189	4.96e-06	0.0435	CTCCAGCGGGGGGG
SEMA4A	chr1:156146366-156148366	AP1_disc10	FOS_GM12878_encode-Snyder_seq_hsa_r1:AlignACE#1#Intergenic	JUN	1215	1224	+	11.7347	1.94e-05	0.0118	GGGGAGGGGC
SEMA4A	chr1:156146366-156148366	BHLHE40_disc2	BHLHE40_HepG2_encode-Myers_seq_hsa_v041610.1_r1:AlignACE#2#Intergenic	BHLHE40	995	1011	+	12.8269	6.58e-06	0.00233	CCCCCTGTCCGGTGCAG
SEMA4A	chr1:156146366-156148366	CTCFL_disc1	CTCFL_K562_encode-Myers_seq_hsa_v041610.1-SC-98982_r1:MDscan#2#Intergenic	CTCFL	490	499	+	16.2347	2.84e-06	0.0813	ACGCCCCCTG
SEMA4A	chr1:156146366-156148366	E2F_disc8	E2F1_MCF-7_encode-Snyder_seq_hsa_HA_r1:AlignACE#3#Intergenic	E2F1	952	962	-	11.9394	3.63e-05	0.0121	GGGGGCCCTGC
SEMA4A	chr1:156146366-156148366	EBF1_disc2	EBF1_GM12878_encode-Snyder_seq_hsa_r1:AlignACE#2#Intergenic	EBF1	505	517	+	13.0306	6.63e-06	0.0221	CTCTGGGGTGCTG
SEMA4A	chr1:156146366-156148366	ESRRA_disc4	ESRRA_HepG2_encode-Snyder_seq_hsa_forskolin_r1:AlignACE#1#Intergenic	ESRRA	684	697	+	11.7449	1.04e-05	0.0151	CAGGGTCTGAGGAG
SEMA4A	chr1:156146366-156148366	ETS_disc7	ETS1_GM12878_encode-Myers_seq_hsa_r1:AlignACE#2#Intergenic	ETS1	1091	1104	+	13.57	1.21e-06	0.0146	GGGGACTGTGGTCC
SEMA4A	chr1:156146366-156148366	ETS_disc9	GABPA_K562_encode-Myers_seq_hsa_v041610.1_r1:AlignACE#2#Intergenic	ETS1	1212	1223	+	12.7879	6.62e-06	0.00587	CTGGGGGAGGGG
SEMA4A	chr1:156146366-156148366	HIC1_1	HIC1_transfac_M01072	HIC1	83	97	+	12.3163	2e-05	0.0399	CCAGGCTGCCTGGGG
SEMA4A	chr1:156146366-156148366	HIC1_2	HIC1_transfac_M01073	HIC1	507	524	+	12.9796	1.61e-05	0.0439	CTGGGGTGCTGGCCTCCC
SEMA4A	chr1:156146366-156148366	OVOL2_1	MOVO-B_transfac_M01104	OVOL2	958	964	-	11.2323	6.57e-05	0.0951	GTGGGGG
SEMA4A	chr1:156146366-156148366	PLAGL1_1	Plagl1_bulyk_sc09-primary	PLAGL1	951	966	-	14.2273	6.95e-06	0.0395	GGGTGGGGGCCCTGCC
SEMA4A	chr1:156146366-156148366	POU2F2_disc2	POU2F2_GM12891_encode-Myers_seq_hsa_r1:AlignACE#1#Intergenic	POU2F2	1483	1495	-	12.2551	1.38e-05	0.00685	GGTGGAGAGGGAG
SEMA4A	chr1:156146366-156148366	SP8_1	SP8_jolma_DBD_M32	SP8	1213	1224	-	13.5102	1.24e-05	0.0495	GCCCCTCCCCCA
SEMA4A	chr1:156146366-156148366	TFAP2B_2	TFAP2B_jolma_DBD_M294	TFAP2B	664	675	+	10.8673	8.46e-05	0.0979	AGCCCAAGGGGA
SEMA4A	chr1:156146366-156148366	TFAP2B_4	TFAP2B_jolma_DBD_M296	TFAP2B	430	442	-	11.551	3.78e-05	0.0816	GCCCCTCTGGGCA
SEMA4A	chr1:156146366-156148366	ZIC1_2	Zic1_bulyk_sc09-primary	ZIC1	1384	1397	-	13.0947	1.2e-05	0.0473	CCCCACCTGTGGGG
IQGAP3	chr1:156571604-156573604	AP1_disc10	FOS_GM12878_encode-Snyder_seq_hsa_r1:AlignACE#1#Intergenic	JUN	1055	1064	+	11.5306	2.65e-05	0.0131	GCCGGGCCGC
IQGAP3	chr1:156571604-156573604	BHLHE40_disc2	BHLHE40_HepG2_encode-Myers_seq_hsa_v041610.1_r1:AlignACE#2#Intergenic	BHLHE40	1058	1074	+	13.4519	1.35e-06	0.00135	GGGCCGCCCAGGTGCTG
IQGAP3	chr1:156571604-156573604	E2F_disc8	E2F1_MCF-7_encode-Snyder_seq_hsa_HA_r1:AlignACE#3#Intergenic	E2F1	901	911	-	12.0909	3.11e-05	0.0121	GCGGGCCCAGG
IQGAP3	chr1:156571604-156573604	E2F_known19	E2F1_17	E2F1	1272	1287	-	11.8673	4.13e-05	0.0873	ATAGCGCCAAGTAGGC
IQGAP3	chr1:156571604-156573604	EBF1_disc2	EBF1_GM12878_encode-Snyder_seq_hsa_r1:AlignACE#2#Intergenic	EBF1	1176	1188	-	11.8265	3.53e-05	0.0276	GCAGGGGCAGCAG
IQGAP3	chr1:156571604-156573604	EGR3_2	EGR3_jolma_DBD_M7	EGR3	1922	1936	-	10.6224	1.88e-05	0.0893	GCCCGCCTCCGCCTC
IQGAP3	chr1:156571604-156573604	ESRRA_disc4	ESRRA_HepG2_encode-Snyder_seq_hsa_forskolin_r1:AlignACE#1#Intergenic	ESRRA	724	737	+	11.1735	3.52e-05	0.0169	CGGGCCCACGGCGC
IQGAP3	chr1:156571604-156573604	ETS_disc1	ETS1_K562_encode-Myers_seq_hsa_v041610.1_r1:Trawler#1#Intergenic	ETS1	1029	1042	-	23.2755	1.8e-08	0.0128	AACTACAAATCCCA
IQGAP3	chr1:156571604-156573604	ETS_disc7	ETS1_GM12878_encode-Myers_seq_hsa_r1:AlignACE#2#Intergenic	ETS1	1920	1933	+	12.98	4.82e-06	0.0154	GGGAGGCGGAGGCG
IQGAP3	chr1:156571604-156573604	ETS_disc9	GABPA_K562_encode-Myers_seq_hsa_v041610.1_r1:AlignACE#2#Intergenic	ETS1	1922	1933	+	12.6869	7.77e-06	0.00625	GAGGCGGAGGCG
IQGAP3	chr1:156571604-156573604	FOXC1_3	FOXC1_jolma_DBD_M402	FOXC1	70	82	+	14.5842	5.65e-06	0.0862	AAAAAAATAAAAA
IQGAP3	chr1:156571604-156573604	HEY1_disc2	HEY1_K562_encode-Myers_seq_hsa_r1:AlignACE#1#Intergenic	HEY1	771	786	-	13.5385	1.4e-06	0.00132	GGGGCGAGGGCGGTGG
IQGAP3	chr1:156571604-156573604	HIC1_1	HIC1_transfac_M01072	HIC1	888	902	+	11.1327	6.22e-05	0.0577	ACAGGCTGCCCAGCC
IQGAP3	chr1:156571604-156573604	IKZF1_2	Lyf-1_transfac_M00141	IKZF1	1917	1925	+	14.3232	3.31e-06	0.0446	TTTGGGAGG
IQGAP3	chr1:156571604-156573604	NR2F2_1	ARP-1-(COUP-TF2)_transfac_M00155	NR2F2	1945	1960	-	17.8367	7.51e-07	0.0877	TGAACTCCTGACCTCA
IQGAP3	chr1:156571604-156573604	PLAGL1_1	Plagl1_bulyk_sc09-primary	PLAGL1	1078	1093	+	12.8727	1.92e-05	0.0494	GAAGAGGCGCCCCAGG
IQGAP3	chr1:156571604-156573604	POU2F2_disc2	POU2F2_GM12891_encode-Myers_seq_hsa_r1:AlignACE#1#Intergenic	POU2F2	835	847	-	11.8673	2.46e-05	0.00805	GCTGGTCGGGGGC
IQGAP3	chr1:156571604-156573604	RARG_7	Rarg_jolma_DBD_M721	RARG	1946	1961	+	16.3776	4.1e-07	0.0675	GAGGTCAGGAGTTCAA
IQGAP3	chr1:156571604-156573604	SP8_1	SP8_jolma_DBD_M32	SP8	965	976	+	12.0816	3.16e-05	0.0635	GCCACCGCCCCT
IQGAP3	chr1:156571604-156573604	TFAP2B_2	TFAP2B_jolma_DBD_M294	TFAP2B	1085	1096	+	12.6327	2.52e-05	0.0895	CGCCCCAGGCCG
IQGAP3	chr1:156571604-156573604	TFAP2B_4	TFAP2B_jolma_DBD_M296	TFAP2B	781	793	+	13.0102	1.9e-05	0.077	CGCCCCTCAGGCT
HAPLN2	chr1:156618294-156620294	AP1_disc10	FOS_GM12878_encode-Snyder_seq_hsa_r1:AlignACE#1#Intergenic	JUN	921	930	-	13.4592	3.39e-07	0.00747	GGGGGGCGGG
HAPLN2	chr1:156618294-156620294	E2F_disc8	E2F1_MCF-7_encode-Snyder_seq_hsa_HA_r1:AlignACE#3#Intergenic	E2F1	961	971	+	10.798	9.62e-05	0.0137	GCCGGTCCTGC
HAPLN2	chr1:156618294-156620294	EBF1_disc1	EBF1_GM12878_encode-Snyder_seq_hsa_r1:MDscan#1#Intergenic	EBF1	687	696	-	16.5918	1.12e-06	0.09	TCCCTGGGGA
HAPLN2	chr1:156618294-156620294	ESRRA_disc4	ESRRA_HepG2_encode-Snyder_seq_hsa_forskolin_r1:AlignACE#1#Intergenic	ESRRA	409	422	+	11.0408	4.49e-05	0.0176	CCGGGAGTCGGAGC
HAPLN2	chr1:156618294-156620294	ETS_disc7	ETS1_GM12878_encode-Myers_seq_hsa_r1:AlignACE#2#Intergenic	ETS1	1629	1642	+	12.6	9.53e-06	0.0163	GGGGGTGGGGGTCG
HAPLN2	chr1:156618294-156620294	ETS_disc9	GABPA_K562_encode-Myers_seq_hsa_v041610.1_r1:AlignACE#2#Intergenic	ETS1	921	932	-	12.798	6.43e-06	0.00585	GTGGGGGGCGGG
HAPLN2	chr1:156618294-156620294	HIC1_1	HIC1_transfac_M01072	HIC1	205	219	-	13.6122	4.7e-06	0.0274	CCACCGTGCCCGGCC
HAPLN2	chr1:156618294-156620294	HIC1_2	HIC1_transfac_M01073	HIC1	961	978	-	11.4082	5.65e-05	0.0636	GTGGGATGCAGGACCGGC
HAPLN2	chr1:156618294-156620294	IKZF1_2	Lyf-1_transfac_M00141	IKZF1	242	250	+	14.3232	3.31e-06	0.0446	TTTGGGAGG
HAPLN2	chr1:156618294-156620294	OVOL2_1	MOVO-B_transfac_M01104	OVOL2	926	932	-	11.2323	6.57e-05	0.0951	GTGGGGG
HAPLN2	chr1:156618294-156620294	POU2F2_disc2	POU2F2_GM12891_encode-Myers_seq_hsa_r1:AlignACE#1#Intergenic	POU2F2	921	933	-	13.0306	3.23e-06	0.00514	GGTGGGGGGCGGG
HAPLN2	chr1:156618294-156620294	SP8_1	SP8_jolma_DBD_M32	SP8	1626	1637	-	12.4898	2.38e-05	0.0583	CCCACCCCCATC
BCAN	chr1:156640390-156642390	AP1_disc10	FOS_GM12878_encode-Snyder_seq_hsa_r1:AlignACE#1#Intergenic	JUN	1907	1916	-	12.6531	3.73e-06	0.0116	GGCGGGCGGC
BCAN	chr1:156640390-156642390	BHLHE40_disc2	BHLHE40_HepG2_encode-Myers_seq_hsa_v041610.1_r1:AlignACE#2#Intergenic	BHLHE40	1570	1586	-	14.0385	1.83e-07	0.000618	GGCTCCGGCAGCAGCGG
BCAN	chr1:156640390-156642390	CTCFL_disc1	CTCFL_K562_encode-Myers_seq_hsa_v041610.1-SC-98982_r1:MDscan#2#Intergenic	CTCFL	1642	1651	-	17.5102	1.33e-06	0.0476	CCGCCCCCTG
BCAN	chr1:156640390-156642390	E2F_disc8	E2F1_MCF-7_encode-Snyder_seq_hsa_HA_r1:AlignACE#3#Intergenic	E2F1	1648	1658	+	13.1818	2.53e-06	0.0064	GCGGGGGCGGC
BCAN	chr1:156640390-156642390	E2F_known19	E2F1_17	E2F1	1666	1681	+	14.1429	9.04e-06	0.0873	AGGGCGGGGCAGGGGC
BCAN	chr1:156640390-156642390	EBF1_disc2	EBF1_GM12878_encode-Snyder_seq_hsa_r1:AlignACE#2#Intergenic	EBF1	1658	1670	+	13.2857	4.28e-06	0.0203	CCCCGGGGAGGGC
BCAN	chr1:156640390-156642390	EGR3_2	EGR3_jolma_DBD_M7	EGR3	1645	1659	-	14.449	3.57e-06	0.0627	GGCCGCCCCCGCCCC
BCAN	chr1:156640390-156642390	ESRRA_disc4	ESRRA_HepG2_encode-Snyder_seq_hsa_forskolin_r1:AlignACE#1#Intergenic	ESRRA	1642	1655	+	11.7959	9.14e-06	0.015	CAGGGGGCGGGGGC
BCAN	chr1:156640390-156642390	ETS_disc7	ETS1_GM12878_encode-Myers_seq_hsa_r1:AlignACE#2#Intergenic	ETS1	1662	1675	+	12.89	5.74e-06	0.0155	GGGGAGGGCGGGGC
BCAN	chr1:156640390-156642390	ETS_disc9	GABPA_K562_encode-Myers_seq_hsa_v041610.1_r1:AlignACE#2#Intergenic	ETS1	1642	1653	+	13.8081	4.06e-07	0.00172	CAGGGGGCGGGG
BCAN	chr1:156640390-156642390	HEY1_disc2	HEY1_K562_encode-Myers_seq_hsa_r1:AlignACE#1#Intergenic	HEY1	1660	1675	+	14.0096	3.46e-07	0.000773	CCGGGGAGGGCGGGGC
BCAN	chr1:156640390-156642390	HIC1_1	HIC1_transfac_M01072	HIC1	1810	1824	-	13.5816	4.88e-06	0.0275	TCCGGGTGCACGGCT
BCAN	chr1:156640390-156642390	HIC1_2	HIC1_transfac_M01073	HIC1	1807	1824	-	11.7449	4.4e-05	0.0583	TCCGGGTGCACGGCTCAG
BCAN	chr1:156640390-156642390	OVOL2_1	MOVO-B_transfac_M01104	OVOL2	1962	1968	-	11.596	2.96e-05	0.0804	GCGGGGG
BCAN	chr1:156640390-156642390	PLAGL1_1	Plagl1_bulyk_sc09-primary	PLAGL1	1648	1663	+	12.7545	2.08e-05	0.0502	GCGGGGGCGGCCCCGG
BCAN	chr1:156640390-156642390	POU2F2_disc2	POU2F2_GM12891_encode-Myers_seq_hsa_r1:AlignACE#1#Intergenic	POU2F2	1674	1686	+	14.1122	1.79e-07	0.00456	GCAGGGGCGGGGG
BCAN	chr1:156640390-156642390	SP8_1	SP8_jolma_DBD_M32	SP8	1643	1654	-	15.7449	1.97e-06	0.0366	CCCCCGCCCCCT
BCAN	chr1:156640390-156642390	TFAP2B_2	TFAP2B_jolma_DBD_M294	TFAP2B	1980	1991	-	14.0204	7.55e-06	0.0851	AGCCTCGAGGCA
BCAN	chr1:156640390-156642390	TFAP2B_4	TFAP2B_jolma_DBD_M296	TFAP2B	992	1004	-	10.3776	6.04e-05	0.0846	AGCCCAGAAGGCC
BCAN	chr1:156640390-156642390	ZIC1_2	Zic1_bulyk_sc09-primary	ZIC1	1656	1669	+	14.3432	4.48e-06	0.0429	GGCCCCGGGGAGGG
CRABP2	chr1:156704816-156706816	AP1_disc10	FOS_GM12878_encode-Snyder_seq_hsa_r1:AlignACE#1#Intergenic	JUN	853	862	-	12.9796	1.36e-06	0.0085	GGGGGGGGGC
CRABP2	chr1:156704816-156706816	BHLHE40_disc2	BHLHE40_HepG2_encode-Myers_seq_hsa_v041610.1_r1:AlignACE#2#Intergenic	BHLHE40	846	862	-	13.1827	2.82e-06	0.00175	GGGGGGGGGCGGAGCGG
CRABP2	chr1:156704816-156706816	CTCFL_disc1	CTCFL_K562_encode-Myers_seq_hsa_v041610.1-SC-98982_r1:MDscan#2#Intergenic	CTCFL	1309	1318	+	19.7041	4.13e-07	0.0434	GCGCCCCCTG
CRABP2	chr1:156704816-156706816	E2F_disc8	E2F1_MCF-7_encode-Snyder_seq_hsa_HA_r1:AlignACE#3#Intergenic	E2F1	1342	1352	+	13.1818	2.53e-06	0.0064	GCGGGGGCGGC
CRABP2	chr1:156704816-156706816	E2F_known19	E2F1_17	E2F1	1478	1493	+	11.3265	5.59e-05	0.0873	AGGGCGCGAGGCTGGG
CRABP2	chr1:156704816-156706816	EBF1_disc2	EBF1_GM12878_encode-Snyder_seq_hsa_r1:AlignACE#2#Intergenic	EBF1	1469	1481	-	12.8878	8.28e-06	0.0231	CCCTGGGCTCCTG
CRABP2	chr1:156704816-156706816	EGR3_2	EGR3_jolma_DBD_M7	EGR3	1339	1353	-	14.8469	2.89e-06	0.0598	TGCCGCCCCCGCCCA
CRABP2	chr1:156704816-156706816	ESRRA_disc4	ESRRA_HepG2_encode-Snyder_seq_hsa_forskolin_r1:AlignACE#1#Intergenic	ESRRA	403	416	-	11.8878	7.32e-06	0.0147	CCGGGGCTCTGGGC
CRABP2	chr1:156704816-156706816	ETS_disc7	ETS1_GM12878_encode-Myers_seq_hsa_r1:AlignACE#2#Intergenic	ETS1	1735	1748	-	13.01	4.56e-06	0.0154	GGGAGGGGAGGTCG
CRABP2	chr1:156704816-156706816	ETS_disc9	GABPA_K562_encode-Myers_seq_hsa_v041610.1_r1:AlignACE#2#Intergenic	ETS1	849	860	-	13.6566	7.29e-07	0.00242	GGGGGGGCGGAG
CRABP2	chr1:156704816-156706816	HEY1_disc2	HEY1_K562_encode-Myers_seq_hsa_r1:AlignACE#1#Intergenic	HEY1	636	651	-	13.4423	1.8e-06	0.00144	CCGCCTCCCGCGCCGC
CRABP2	chr1:156704816-156706816	HIC1_1	HIC1_transfac_M01072	HIC1	119	133	-	14.1735	2.3e-06	0.0228	TCCCGGTGCCCCCCT
CRABP2	chr1:156704816-156706816	HIC1_2	HIC1_transfac_M01073	HIC1	116	133	-	12.6531	2.13e-05	0.0472	TCCCGGTGCCCCCCTCGG
CRABP2	chr1:156704816-156706816	NHLH1_1	HEN1_transfac_M00058	NHLH1	527	548	+	13.7347	4.73e-06	0.073	CCTTGCCCCACCTGGGCCCTCG
CRABP2	chr1:156704816-156706816	NHLH1_2	HEN1_transfac_M00068	NHLH1	527	548	-	16.2245	1.56e-06	0.0704	CGAGGGCCCAGGTGGGGCAAGG
CRABP2	chr1:156704816-156706816	OVOL2_1	MOVO-B_transfac_M01104	OVOL2	1992	1998	+	11.596	2.96e-05	0.0804	GCGGGGG
CRABP2	chr1:156704816-156706816	PLAGL1_1	Plagl1_bulyk_sc09-primary	PLAGL1	864	879	+	14.7545	4.43e-06	0.0353	CCTGGGGGGCCCTGCG
CRABP2	chr1:156704816-156706816	POU2F2_disc2	POU2F2_GM12891_encode-Myers_seq_hsa_r1:AlignACE#1#Intergenic	POU2F2	1359	1371	-	13.8776	4.94e-07	0.00465	GGAGGGGTGGGGG
CRABP2	chr1:156704816-156706816	SP8_1	SP8_jolma_DBD_M32	SP8	1818	1829	-	15.0408	3.88e-06	0.0391	CCCACTCCCACT
CRABP2	chr1:156704816-156706816	TFAP2B_2	TFAP2B_jolma_DBD_M294	TFAP2B	97	108	-	11.1939	6.83e-05	0.0973	ATCCCCAGGGCA
CRABP2	chr1:156704816-156706816	TFAP2B_4	TFAP2B_jolma_DBD_M296	TFAP2B	290	302	+	12.0102	3.1e-05	0.0815	TCCCCCAGAGGCC
CRABP2	chr1:156704816-156706816	ZIC1_2	Zic1_bulyk_sc09-primary	ZIC1	859	872	+	16.355	7.8e-07	0.0398	CCCCACCTGGGGGG
NTRK1	chr1:156814640-156816640	AP1_disc10	FOS_GM12878_encode-Snyder_seq_hsa_r1:AlignACE#1#Intergenic	JUN	851	860	+	11.5102	2.84e-05	0.0133	GAGGGGCGGG
NTRK1	chr1:156814640-156816640	BHLHE40_disc2	BHLHE40_HepG2_encode-Myers_seq_hsa_v041610.1_r1:AlignACE#2#Intergenic	BHLHE40	428	444	+	13.1442	3.11e-06	0.00181	GGGGCTGCCCCGTGCTG
NTRK1	chr1:156814640-156816640	E2F_disc8	E2F1_MCF-7_encode-Snyder_seq_hsa_HA_r1:AlignACE#3#Intergenic	E2F1	1342	1352	-	13.101	3.68e-06	0.00718	GGGGCGGCAGC
NTRK1	chr1:156814640-156816640	E2F_known19	E2F1_17	E2F1	853	868	+	10.7143	7.68e-05	0.0873	GGGGCGGGAAAGGCAG
NTRK1	chr1:156814640-156816640	EBF1_disc2	EBF1_GM12878_encode-Snyder_seq_hsa_r1:AlignACE#2#Intergenic	EBF1	1343	1355	-	12.5918	1.28e-05	0.024	CCTGGGGCGGCAG
NTRK1	chr1:156814640-156816640	EGR3_2	EGR3_jolma_DBD_M7	EGR3	1858	1872	-	8.45918	4.29e-05	0.0937	CCATGCCCACTCATC
NTRK1	chr1:156814640-156816640	ESRRA_disc4	ESRRA_HepG2_encode-Snyder_seq_hsa_forskolin_r1:AlignACE#1#Intergenic	ESRRA	95	108	+	11.7653	9.85e-06	0.0151	GAGGGAGAGAGAGG
NTRK1	chr1:156814640-156816640	ETS_disc7	ETS1_GM12878_encode-Myers_seq_hsa_r1:AlignACE#2#Intergenic	ETS1	1539	1552	+	12.24	1.66e-05	0.0169	GGGATCTGGAGGGC
NTRK1	chr1:156814640-156816640	ETS_disc9	GABPA_K562_encode-Myers_seq_hsa_v041610.1_r1:AlignACE#2#Intergenic	ETS1	1341	1352	-	12.4141	1.22e-05	0.00738	GGGGCGGCAGCG
NTRK1	chr1:156814640-156816640	HIC1_1	HIC1_transfac_M01072	HIC1	427	441	+	12.5918	1.5e-05	0.0366	AGGGGCTGCCCCGTG
NTRK1	chr1:156814640-156816640	HIC1_2	HIC1_transfac_M01073	HIC1	1469	1486	+	12.3163	2.81e-05	0.0507	GAGGGCTGCCGGGGTTTC
NTRK1	chr1:156814640-156816640	PLAGL1_1	Plagl1_bulyk_sc09-primary	PLAGL1	1928	1943	+	13.3	1.41e-05	0.0457	GGGTGGGGCCCCTCAT
NTRK1	chr1:156814640-156816640	POU2F2_disc2	POU2F2_GM12891_encode-Myers_seq_hsa_r1:AlignACE#1#Intergenic	POU2F2	1972	1984	+	12.6531	6.64e-06	0.00554	GGAGGGCAGGGGG
NTRK1	chr1:156814640-156816640	SP8_1	SP8_jolma_DBD_M32	SP8	1516	1527	+	11.551	4.4e-05	0.0672	CCCACCCCTCCT
NTRK1	chr1:156814640-156816640	TFAP2B_2	TFAP2B_jolma_DBD_M294	TFAP2B	89	100	-	11.398	6e-05	0.0956	TCCCTCCAGGCT
NTRK1	chr1:156814640-156816640	TFAP2B_4	TFAP2B_jolma_DBD_M296	TFAP2B	559	571	-	13.5102	1.47e-05	0.0762	GGCCCCGGAGGCT
NTRK1	chr1:156814640-156816640	ZIC1_2	Zic1_bulyk_sc09-primary	ZIC1	1301	1314	+	11.8757	2.96e-05	0.0512	TTCCCCATGGGAGG
SH2D2A	chr1:156815862-156817862	AP1_disc10	FOS_GM12878_encode-Snyder_seq_hsa_r1:AlignACE#1#Intergenic	JUN	1361	1370	+	11.7653	1.83e-05	0.0118	GGGAGGGGGC
SH2D2A	chr1:156815862-156817862	E2F_disc8	E2F1_MCF-7_encode-Snyder_seq_hsa_HA_r1:AlignACE#3#Intergenic	E2F1	120	130	-	13.101	3.68e-06	0.00718	GGGGCGGCAGC
SH2D2A	chr1:156815862-156817862	EBF1_disc2	EBF1_GM12878_encode-Snyder_seq_hsa_r1:AlignACE#2#Intergenic	EBF1	121	133	-	12.5918	1.28e-05	0.024	CCTGGGGCGGCAG
SH2D2A	chr1:156815862-156817862	EGR3_2	EGR3_jolma_DBD_M7	EGR3	779	793	+	9.56122	2.87e-05	0.0898	CCCCTCCCACCCATA
SH2D2A	chr1:156815862-156817862	ESRRA_disc4	ESRRA_HepG2_encode-Snyder_seq_hsa_forskolin_r1:AlignACE#1#Intergenic	ESRRA	930	943	-	11.8469	8.07e-06	0.0148	CAGGGTGAGAGGAG
SH2D2A	chr1:156815862-156817862	ETS_disc7	ETS1_GM12878_encode-Myers_seq_hsa_r1:AlignACE#2#Intergenic	ETS1	317	330	+	12.24	1.66e-05	0.0169	GGGATCTGGAGGGC
SH2D2A	chr1:156815862-156817862	ETS_disc9	GABPA_K562_encode-Myers_seq_hsa_v041610.1_r1:AlignACE#2#Intergenic	ETS1	1363	1374	+	12.697	7.65e-06	0.00621	GAGGGGGCAGGG
SH2D2A	chr1:156815862-156817862	HEY1_disc2	HEY1_K562_encode-Myers_seq_hsa_r1:AlignACE#1#Intergenic	HEY1	1363	1378	+	12.1635	2.31e-05	0.00343	GAGGGGGCAGGGCTGC
SH2D2A	chr1:156815862-156817862	HIC1_1	HIC1_transfac_M01072	HIC1	247	261	+	11.7857	3.4e-05	0.0474	GAGGGCTGCCGGGGT
SH2D2A	chr1:156815862-156817862	HIC1_2	HIC1_transfac_M01073	HIC1	247	264	+	12.3163	2.81e-05	0.0507	GAGGGCTGCCGGGGTTTC
SH2D2A	chr1:156815862-156817862	IKZF1_2	Lyf-1_transfac_M00141	IKZF1	1477	1485	+	14.3232	3.31e-06	0.0446	TTTGGGAGG
SH2D2A	chr1:156815862-156817862	OVOL2_1	MOVO-B_transfac_M01104	OVOL2	1072	1078	+	11.2323	6.57e-05	0.0951	GTGGGGG
SH2D2A	chr1:156815862-156817862	PLAGL1_1	Plagl1_bulyk_sc09-primary	PLAGL1	706	721	+	13.3	1.41e-05	0.0457	GGGTGGGGCCCCTCAT
SH2D2A	chr1:156815862-156817862	POU2F2_disc2	POU2F2_GM12891_encode-Myers_seq_hsa_r1:AlignACE#1#Intergenic	POU2F2	750	762	+	12.6531	6.64e-06	0.00554	GGAGGGCAGGGGG
SH2D2A	chr1:156815862-156817862	SP8_1	SP8_jolma_DBD_M32	SP8	778	789	+	12.949	1.79e-05	0.0518	CCCCCTCCCACC
SH2D2A	chr1:156815862-156817862	TFAP2B_2	TFAP2B_jolma_DBD_M294	TFAP2B	944	955	+	11.9286	4.2e-05	0.0937	GCCCCGGGGGCA
SH2D2A	chr1:156815862-156817862	TFAP2B_4	TFAP2B_jolma_DBD_M296	TFAP2B	943	955	-	16.9898	1.01e-06	0.064	TGCCCCCGGGGCC
SH2D2A	chr1:156815862-156817862	ZIC1_2	Zic1_bulyk_sc09-primary	ZIC1	79	92	+	11.8757	2.96e-05	0.0512	TTCCCCATGGGAGG
PEAR1	chr1:156892698-156894698	AP1_disc10	FOS_GM12878_encode-Snyder_seq_hsa_r1:AlignACE#1#Intergenic	JUN	957	966	-	11.7449	1.89e-05	0.0118	GGGGCGGGGG
PEAR1	chr1:156892698-156894698	BHLHE40_disc2	BHLHE40_HepG2_encode-Myers_seq_hsa_v041610.1_r1:AlignACE#2#Intergenic	BHLHE40	973	989	-	13.0962	3.51e-06	0.00189	CGCAGGGCCGGGAGGGG
PEAR1	chr1:156892698-156894698	CTCFL_disc1	CTCFL_K562_encode-Myers_seq_hsa_v041610.1-SC-98982_r1:MDscan#2#Intergenic	CTCFL	1153	1162	+	19.7041	4.13e-07	0.0434	GCGCCCCCTG
PEAR1	chr1:156892698-156894698	E2F_disc8	E2F1_MCF-7_encode-Snyder_seq_hsa_HA_r1:AlignACE#3#Intergenic	E2F1	514	524	+	12.9899	4.88e-06	0.00755	GGGGCGGCAGG
PEAR1	chr1:156892698-156894698	E2F_known19	E2F1_17	E2F1	1001	1016	-	10.7245	7.65e-05	0.0873	GCGGCGGGGAGGCGGG
PEAR1	chr1:156892698-156894698	EBF1_disc2	EBF1_GM12878_encode-Snyder_seq_hsa_r1:AlignACE#2#Intergenic	EBF1	882	894	-	13.5	2.94e-06	0.0197	GCCGGGGGAGGGG
PEAR1	chr1:156892698-156894698	EGR3_2	EGR3_jolma_DBD_M7	EGR3	1011	1025	+	10.6531	1.86e-05	0.0893	CGCCGCTCCCGCAGT
PEAR1	chr1:156892698-156894698	ESRRA_disc4	ESRRA_HepG2_encode-Snyder_seq_hsa_forskolin_r1:AlignACE#1#Intergenic	ESRRA	750	763	-	12.1633	3.4e-06	0.0147	CAGGGGCCCAGGGC
PEAR1	chr1:156892698-156894698	ETS_disc7	ETS1_GM12878_encode-Myers_seq_hsa_r1:AlignACE#2#Intergenic	ETS1	1119	1132	+	13.31	2.32e-06	0.0153	GGGAGACGGGGCCC
PEAR1	chr1:156892698-156894698	ETS_disc9	GABPA_K562_encode-Myers_seq_hsa_v041610.1_r1:AlignACE#2#Intergenic	ETS1	882	893	-	13.3838	1.75e-06	0.00327	CCGGGGGAGGGG
PEAR1	chr1:156892698-156894698	HEY1_disc2	HEY1_K562_encode-Myers_seq_hsa_r1:AlignACE#1#Intergenic	HEY1	970	985	-	13.6731	9.68e-07	0.00115	GGGCCGGGAGGGGCGC
PEAR1	chr1:156892698-156894698	HIC1_1	HIC1_transfac_M01072	HIC1	1195	1209	+	13.1633	7.96e-06	0.0311	CCACCCTGCCCCGGG
PEAR1	chr1:156892698-156894698	HIC1_2	HIC1_transfac_M01073	HIC1	570	587	+	12.449	2.52e-05	0.0489	ATGCGGTGCCCGGGAGGG
PEAR1	chr1:156892698-156894698	IKZF1_2	Lyf-1_transfac_M00141	IKZF1	316	324	-	14.3232	3.31e-06	0.0446	TTTGGGAGG
PEAR1	chr1:156892698-156894698	NHLH1_1	HEN1_transfac_M00058	NHLH1	22	43	-	12.3776	9.11e-06	0.085	GTGGCGCGCACCTGTGGTCTCG
PEAR1	chr1:156892698-156894698	OVOL2_1	MOVO-B_transfac_M01104	OVOL2	957	963	-	11.596	2.96e-05	0.0804	GCGGGGG
PEAR1	chr1:156892698-156894698	PLAGL1_1	Plagl1_bulyk_sc09-primary	PLAGL1	1121	1136	+	12.0273	3.4e-05	0.0553	GAGACGGGGCCCCAAG
PEAR1	chr1:156892698-156894698	POU2F2_disc2	POU2F2_GM12891_encode-Myers_seq_hsa_r1:AlignACE#1#Intergenic	POU2F2	523	535	+	13.7857	6.65e-07	0.00465	GGAGGAGAGGGGG
PEAR1	chr1:156892698-156894698	SP8_1	SP8_jolma_DBD_M32	SP8	957	968	+	12.9898	1.71e-05	0.0509	CCCCCGCCCCTC
PEAR1	chr1:156892698-156894698	TFAP2B_2	TFAP2B_jolma_DBD_M294	TFAP2B	1128	1139	+	13.9694	8.03e-06	0.0851	GGCCCCAAGGCA
PEAR1	chr1:156892698-156894698	TFAP2B_4	TFAP2B_jolma_DBD_M296	TFAP2B	860	872	+	12.4184	2.58e-05	0.0805	TCCCTCCCGGGCG
PEAR1	chr1:156892698-156894698	ZIC1_2	Zic1_bulyk_sc09-primary	ZIC1	861	874	-	11.8047	3.12e-05	0.0515	GGCGCCCGGGAGGG
LRRC71	chr1:156919650-156921650	AP1_disc10	FOS_GM12878_encode-Snyder_seq_hsa_r1:AlignACE#1#Intergenic	JUN	966	975	-	12.9286	1.7e-06	0.0085	GGCGGGCGGG
LRRC71	chr1:156919650-156921650	BHLHE40_disc2	BHLHE40_HepG2_encode-Myers_seq_hsa_v041610.1_r1:AlignACE#2#Intergenic	BHLHE40	967	983	+	12.6058	1.04e-05	0.00271	CCGCCCGCCTCGCGCGG
LRRC71	chr1:156919650-156921650	CTCFL_disc1	CTCFL_K562_encode-Myers_seq_hsa_v041610.1-SC-98982_r1:MDscan#2#Intergenic	CTCFL	915	924	+	19.7041	4.13e-07	0.0434	GCGCCCCCTG
LRRC71	chr1:156919650-156921650	E2F_disc8	E2F1_MCF-7_encode-Snyder_seq_hsa_HA_r1:AlignACE#3#Intergenic	E2F1	1319	1329	-	13.2828	1.86e-06	0.00554	CCGGCGCCAGC
LRRC71	chr1:156919650-156921650	E2F_known19	E2F1_17	E2F1	668	683	-	10.8571	7.16e-05	0.0873	GGAGCGGGGACAGGGA
LRRC71	chr1:156919650-156921650	EBF1_disc2	EBF1_GM12878_encode-Snyder_seq_hsa_r1:AlignACE#2#Intergenic	EBF1	1692	1704	-	13.0816	6.06e-06	0.0215	CCCATGGGGGCAG
LRRC71	chr1:156919650-156921650	EGR3_2	EGR3_jolma_DBD_M7	EGR3	652	666	+	9.9898	2.43e-05	0.0898	GCCCGCCCTCGCCCT
LRRC71	chr1:156919650-156921650	ESRRA_disc4	ESRRA_HepG2_encode-Snyder_seq_hsa_forskolin_r1:AlignACE#1#Intergenic	ESRRA	592	605	-	11.949	6.28e-06	0.0147	CTGGGGGAGTGGGG
LRRC71	chr1:156919650-156921650	ETS_disc7	ETS1_GM12878_encode-Myers_seq_hsa_r1:AlignACE#2#Intergenic	ETS1	1291	1304	+	13.48	1.52e-06	0.0146	GGGAGGAGGAGCCC
LRRC71	chr1:156919650-156921650	ETS_disc9	GABPA_K562_encode-Myers_seq_hsa_v041610.1_r1:AlignACE#2#Intergenic	ETS1	966	977	-	12.5455	9.99e-06	0.00675	GAGGCGGGCGGG
LRRC71	chr1:156919650-156921650	HEY1_disc2	HEY1_K562_encode-Myers_seq_hsa_r1:AlignACE#1#Intergenic	HEY1	1171	1186	-	12.6442	1.03e-05	0.00259	GAGGCCCCCGGCGCGC
LRRC71	chr1:156919650-156921650	HIC1_2	HIC1_transfac_M01073	HIC1	645	662	+	14.6122	3.44e-06	0.0302	TTGGATTGCCCGCCCTCG
LRRC71	chr1:156919650-156921650	OVOL2_1	MOVO-B_transfac_M01104	OVOL2	550	556	-	11.2323	6.57e-05	0.0951	GTGGGGG
LRRC71	chr1:156919650-156921650	PLAGL1_1	Plagl1_bulyk_sc09-primary	PLAGL1	909	924	-	14.1273	7.53e-06	0.0407	CAGGGGGCGCCGCAGG
LRRC71	chr1:156919650-156921650	POU2F2_disc2	POU2F2_GM12891_encode-Myers_seq_hsa_r1:AlignACE#1#Intergenic	POU2F2	1319	1331	+	13.2245	2.16e-06	0.00514	GCTGGCGCCGGGG
LRRC71	chr1:156919650-156921650	SP8_1	SP8_jolma_DBD_M32	SP8	593	604	+	13.6939	1.06e-05	0.0466	CCCACTCCCCCA
LRRC71	chr1:156919650-156921650	TFAP2B_2	TFAP2B_jolma_DBD_M294	TFAP2B	906	917	-	13	1.89e-05	0.0878	CGCCGCAGGGCA
LRRC71	chr1:156919650-156921650	TFAP2B_4	TFAP2B_jolma_DBD_M296	TFAP2B	1693	1705	+	9.33673	8.76e-05	0.0879	TGCCCCCATGGGG
LRRC71	chr1:156919650-156921650	ZIC1_2	Zic1_bulyk_sc09-primary	ZIC1	1694	1707	-	14.2899	4.68e-06	0.0429	AACCCCATGGGGGC
SLC25A34	chr1:15735405-15737405	AP1_disc10	FOS_GM12878_encode-Snyder_seq_hsa_r1:AlignACE#1#Intergenic	JUN	1689	1698	+	11.7653	1.83e-05	0.0118	GGGAGGGGGC
SLC25A34	chr1:15735405-15737405	BHLHE40_disc2	BHLHE40_HepG2_encode-Myers_seq_hsa_v041610.1_r1:AlignACE#2#Intergenic	BHLHE40	532	548	+	13.0673	3.77e-06	0.00193	GGGTGGGGCAGGGGCGG
SLC25A34	chr1:15735405-15737405	CTCFL_disc1	CTCFL_K562_encode-Myers_seq_hsa_v041610.1-SC-98982_r1:MDscan#2#Intergenic	CTCFL	1190	1199	-	15.6939	3.34e-06	0.0858	GCTCCCCCTG
SLC25A34	chr1:15735405-15737405	E2F_disc8	E2F1_MCF-7_encode-Snyder_seq_hsa_HA_r1:AlignACE#3#Intergenic	E2F1	1201	1211	-	12.3838	1.97e-05	0.0117	CCCGGGCCTGC
SLC25A34	chr1:15735405-15737405	EBF1_disc2	EBF1_GM12878_encode-Snyder_seq_hsa_r1:AlignACE#2#Intergenic	EBF1	400	412	-	15.5612	1.28e-08	0.0152	CCCTGGGGAGCTG
SLC25A34	chr1:15735405-15737405	EGR3_2	EGR3_jolma_DBD_M7	EGR3	536	550	-	7.90816	5.23e-05	0.0966	CTCCGCCCCTGCCCC
SLC25A34	chr1:15735405-15737405	ESRRA_disc4	ESRRA_HepG2_encode-Snyder_seq_hsa_forskolin_r1:AlignACE#1#Intergenic	ESRRA	1685	1698	+	11.4592	1.98e-05	0.0158	CCAGGGGAGGGGGC
SLC25A34	chr1:15735405-15737405	ETS_disc7	ETS1_GM12878_encode-Myers_seq_hsa_r1:AlignACE#2#Intergenic	ETS1	1194	1207	+	14.44	3.88e-08	0.014	GGGAGCTGCAGGCC
SLC25A34	chr1:15735405-15737405	ETS_disc9	GABPA_K562_encode-Myers_seq_hsa_v041610.1_r1:AlignACE#2#Intergenic	ETS1	1691	1702	+	12.4242	1.21e-05	0.00732	GAGGGGGCAGAG
SLC25A34	chr1:15735405-15737405	HEY1_disc2	HEY1_K562_encode-Myers_seq_hsa_r1:AlignACE#1#Intergenic	HEY1	1564	1579	+	12.5769	1.16e-05	0.00269	GGGGCAGCCGGGGTGG
SLC25A34	chr1:15735405-15737405	HIC1_1	HIC1_transfac_M01072	HIC1	1206	1220	-	12.8673	1.11e-05	0.0335	GGTAGGTGCCCCGGG
SLC25A34	chr1:15735405-15737405	HIC1_2	HIC1_transfac_M01073	HIC1	1086	1103	+	12.1122	3.31e-05	0.0534	AGACGGTGCCCCCAGCAG
SLC25A34	chr1:15735405-15737405	IKZF1_2	Lyf-1_transfac_M00141	IKZF1	1920	1928	+	14.3232	3.31e-06	0.0446	TTTGGGAGG
SLC25A34	chr1:15735405-15737405	OVOL2_1	MOVO-B_transfac_M01104	OVOL2	1418	1424	+	11.596	2.96e-05	0.0804	GCGGGGG
SLC25A34	chr1:15735405-15737405	PLAGL1_1	Plagl1_bulyk_sc09-primary	PLAGL1	1815	1830	+	12.4636	2.54e-05	0.0518	GCAGGGGGGCCTCAGG
SLC25A34	chr1:15735405-15737405	POU2F2_disc2	POU2F2_GM12891_encode-Myers_seq_hsa_r1:AlignACE#1#Intergenic	POU2F2	198	210	+	13.2245	2.16e-06	0.00514	GGGGGTGGGGGCG
SLC25A34	chr1:15735405-15737405	SP8_1	SP8_jolma_DBD_M32	SP8	195	206	-	15.2449	3.08e-06	0.0387	CCCACCCCCACT
SLC25A34	chr1:15735405-15737405	TFAP2B_2	TFAP2B_jolma_DBD_M294	TFAP2B	1203	1214	+	12.5	2.76e-05	0.0906	AGGCCCGGGGCA
SLC25A34	chr1:15735405-15737405	TFAP2B_4	TFAP2B_jolma_DBD_M296	TFAP2B	1783	1795	+	11.8061	3.38e-05	0.0815	ACCCTTGAGGGCC
SLC25A34	chr1:15735405-15737405	ZIC1_2	Zic1_bulyk_sc09-primary	ZIC1	1154	1167	+	11.4911	3.9e-05	0.0518	AACCCCCTGGAGGT
FBLIM1	chr1:15755607-15757607	AP1_disc10	FOS_GM12878_encode-Snyder_seq_hsa_r1:AlignACE#1#Intergenic	JUN	770	779	-	11.7449	1.89e-05	0.0118	GGGGCGGGGG
FBLIM1	chr1:15755607-15757607	BHLHE40_disc2	BHLHE40_HepG2_encode-Myers_seq_hsa_v041610.1_r1:AlignACE#2#Intergenic	BHLHE40	1045	1061	-	12.3846	1.59e-05	0.00309	CTGGCCCGCAGCAGCTC
FBLIM1	chr1:15755607-15757607	E2F_disc8	E2F1_MCF-7_encode-Snyder_seq_hsa_HA_r1:AlignACE#3#Intergenic	E2F1	772	782	-	12.3737	1.99e-05	0.0117	GCCGGGGCGGG
FBLIM1	chr1:15755607-15757607	E2F_known19	E2F1_17	E2F1	227	242	-	11.0306	6.54e-05	0.0873	AGGGCGGGGAGAGGAG
FBLIM1	chr1:15755607-15757607	EBF1_disc2	EBF1_GM12878_encode-Snyder_seq_hsa_r1:AlignACE#2#Intergenic	EBF1	1107	1119	+	14.0714	9.85e-07	0.0177	GCCTGGGGTGCTG
FBLIM1	chr1:15755607-15757607	EGR3_2	EGR3_jolma_DBD_M7	EGR3	771	785	+	12.0918	1e-05	0.0893	CCCCGCCCCGGCAAG
FBLIM1	chr1:15755607-15757607	ESRRA_disc4	ESRRA_HepG2_encode-Snyder_seq_hsa_forskolin_r1:AlignACE#1#Intergenic	ESRRA	1946	1959	+	12.1224	3.85e-06	0.0147	GTGGGTGAGGGCGG
FBLIM1	chr1:15755607-15757607	ETS_disc7	ETS1_GM12878_encode-Myers_seq_hsa_r1:AlignACE#2#Intergenic	ETS1	1079	1092	+	12.36	1.39e-05	0.0166	GGGAGCAGTGGTGG
FBLIM1	chr1:15755607-15757607	ETS_disc9	GABPA_K562_encode-Myers_seq_hsa_v041610.1_r1:AlignACE#2#Intergenic	ETS1	768	779	-	12.8485	5.9e-06	0.00573	GGGGCGGGGGTG
FBLIM1	chr1:15755607-15757607	HEY1_disc2	HEY1_K562_encode-Myers_seq_hsa_r1:AlignACE#1#Intergenic	HEY1	770	785	-	12.5385	1.25e-05	0.00276	CTTGCCGGGGCGGGGG
FBLIM1	chr1:15755607-15757607	HIC1_1	HIC1_transfac_M01072	HIC1	1660	1674	+	11.102	6.39e-05	0.0582	GCTGTGTGCCCAGGG
FBLIM1	chr1:15755607-15757607	HIC1_2	HIC1_transfac_M01073	HIC1	1953	1970	-	11.6327	4.78e-05	0.0601	GGAGGCTGCCTCCGCCCT
FBLIM1	chr1:15755607-15757607	NHLH1_1	HEN1_transfac_M00058	NHLH1	829	850	-	17.4898	5.96e-07	0.042	GATGGTGGCAGCTGAGACCCTG
FBLIM1	chr1:15755607-15757607	NHLH1_2	HEN1_transfac_M00068	NHLH1	829	850	+	18.4796	3.49e-07	0.0485	CAGGGTCTCAGCTGCCACCATC
FBLIM1	chr1:15755607-15757607	OVOL2_1	MOVO-B_transfac_M01104	OVOL2	770	776	-	11.596	2.96e-05	0.0804	GCGGGGG
FBLIM1	chr1:15755607-15757607	POU2F2_disc2	POU2F2_GM12891_encode-Myers_seq_hsa_r1:AlignACE#1#Intergenic	POU2F2	770	782	-	13.3469	1.7e-06	0.00514	GCCGGGGCGGGGG
FBLIM1	chr1:15755607-15757607	SCRT1_1	SCRT1_jolma_DBD_M26	SCRT1	1268	1282	+	22.7041	1.57e-09	0.0211	GTGCAACAGGTGGTT
FBLIM1	chr1:15755607-15757607	SP8_1	SP8_jolma_DBD_M32	SP8	523	534	+	14.0306	8.09e-06	0.042	CCCACACCCACC
FBLIM1	chr1:15755607-15757607	TFAP2B_2	TFAP2B_jolma_DBD_M294	TFAP2B	1105	1116	-	11.2959	6.41e-05	0.0959	CACCCCAGGCCA
FBLIM1	chr1:15755607-15757607	TFAP2B_4	TFAP2B_jolma_DBD_M296	TFAP2B	350	362	-	12.1837	2.87e-05	0.0811	AGCCCCTTGGGCC
FBLIM1	chr1:15755607-15757607	ZIC1_2	Zic1_bulyk_sc09-primary	ZIC1	1257	1270	-	14.6154	3.57e-06	0.0428	CACCCCCAGGTGGG
CD1D	chr1:158178947-158180947	AP1_disc10	FOS_GM12878_encode-Snyder_seq_hsa_r1:AlignACE#1#Intergenic	JUN	1463	1472	+	11.0408	5.73e-05	0.0158	GCCGGGGAGG
CD1D	chr1:158178947-158180947	BHLHE40_disc2	BHLHE40_HepG2_encode-Myers_seq_hsa_v041610.1_r1:AlignACE#2#Intergenic	BHLHE40	1908	1924	+	11.9808	3.12e-05	0.00384	GTGAGCGGCGGCGCCAG
CD1D	chr1:158178947-158180947	E2F_disc8	E2F1_MCF-7_encode-Snyder_seq_hsa_HA_r1:AlignACE#3#Intergenic	E2F1	1915	1925	+	13.3838	1.14e-06	0.00405	GCGGCGCCAGG
CD1D	chr1:158178947-158180947	EBF1_disc2	EBF1_GM12878_encode-Snyder_seq_hsa_r1:AlignACE#2#Intergenic	EBF1	690	702	-	11.8571	3.4e-05	0.0275	CCCTAGGCAGGAG
CD1D	chr1:158178947-158180947	ESRRA_disc4	ESRRA_HepG2_encode-Snyder_seq_hsa_forskolin_r1:AlignACE#1#Intergenic	ESRRA	1150	1163	+	11.6633	1.27e-05	0.0152	GAGGGAGAGGGAGG
CD1D	chr1:158178947-158180947	ETS_disc7	ETS1_GM12878_encode-Myers_seq_hsa_r1:AlignACE#2#Intergenic	ETS1	1152	1165	+	11.63	3.66e-05	0.0192	GGGAGAGGGAGGTG
CD1D	chr1:158178947-158180947	ETS_disc9	GABPA_K562_encode-Myers_seq_hsa_v041610.1_r1:AlignACE#2#Intergenic	ETS1	1463	1474	+	11.7374	3.12e-05	0.00927	GCCGGGGAGGGG
CD1D	chr1:158178947-158180947	PLAGL1_1	Plagl1_bulyk_sc09-primary	PLAGL1	1968	1983	+	15.8455	1.53e-06	0.0279	GCGAGGGCGCCCTTCG
CD1D	chr1:158178947-158180947	POU2F2_disc2	POU2F2_GM12891_encode-Myers_seq_hsa_r1:AlignACE#1#Intergenic	POU2F2	1463	1475	+	11.2551	5.56e-05	0.0105	GCCGGGGAGGGGA
CADM3	chr1:159170609-159172609	AP1_disc10	FOS_GM12878_encode-Snyder_seq_hsa_r1:AlignACE#1#Intergenic	JUN	1254	1263	+	11.7653	1.83e-05	0.0118	GGGAGGGGGC
CADM3	chr1:159170609-159172609	BHLHE40_disc2	BHLHE40_HepG2_encode-Myers_seq_hsa_v041610.1_r1:AlignACE#2#Intergenic	BHLHE40	1213	1229	-	13.5481	1.01e-06	0.0012	GGCCCCGCCGGGCGCCC
CADM3	chr1:159170609-159172609	E2F_disc8	E2F1_MCF-7_encode-Snyder_seq_hsa_HA_r1:AlignACE#3#Intergenic	E2F1	1262	1272	+	13.5051	4.32e-07	0.00221	GCGGCGCCTGG
CADM3	chr1:159170609-159172609	E2F_known19	E2F1_17	E2F1	1117	1132	-	11.2347	5.87e-05	0.0873	TGGGCGCTGGCGAGCC
CADM3	chr1:159170609-159172609	EBF1_disc2	EBF1_GM12878_encode-Snyder_seq_hsa_r1:AlignACE#2#Intergenic	EBF1	1267	1279	+	14.1531	8e-07	0.0177	GCCTGGGGAGGTG
CADM3	chr1:159170609-159172609	EGR3_2	EGR3_jolma_DBD_M7	EGR3	1253	1267	-	9.86735	2.55e-05	0.0898	CGCCGCCCCCTCCCT
CADM3	chr1:159170609-159172609	ESRRA_disc4	ESRRA_HepG2_encode-Snyder_seq_hsa_forskolin_r1:AlignACE#1#Intergenic	ESRRA	1252	1265	+	12.1429	3.63e-06	0.0147	GAGGGAGGGGGCGG
CADM3	chr1:159170609-159172609	ETS_disc7	ETS1_GM12878_encode-Myers_seq_hsa_r1:AlignACE#2#Intergenic	ETS1	1751	1764	-	12.5	1.12e-05	0.0163	GGGACGGGCGGGGG
CADM3	chr1:159170609-159172609	ETS_disc9	GABPA_K562_encode-Myers_seq_hsa_v041610.1_r1:AlignACE#2#Intergenic	ETS1	1256	1267	+	13.9596	1.93e-07	0.0016	GAGGGGGCGGCG
CADM3	chr1:159170609-159172609	HEY1_disc2	HEY1_K562_encode-Myers_seq_hsa_r1:AlignACE#1#Intergenic	HEY1	1210	1225	-	13.7115	8.68e-07	0.00112	CCGCCGGGCGCCCAGC
CADM3	chr1:159170609-159172609	HIC1_1	HIC1_transfac_M01072	HIC1	1471	1485	-	12.6837	1.36e-05	0.0355	CCCCGGTGCACACGC
CADM3	chr1:159170609-159172609	HIC1_2	HIC1_transfac_M01073	HIC1	1543	1560	+	12.2857	2.88e-05	0.0512	TCCGTGTGCGCGCGCGTC
CADM3	chr1:159170609-159172609	OVOL2_1	MOVO-B_transfac_M01104	OVOL2	1751	1757	-	11.596	2.96e-05	0.0804	GCGGGGG
CADM3	chr1:159170609-159172609	PLAGL1_1	Plagl1_bulyk_sc09-primary	PLAGL1	1051	1066	+	16.7909	5.05e-07	0.0207	TCGGGGGCGCCCTTTC
CADM3	chr1:159170609-159172609	POU2F2_disc2	POU2F2_GM12891_encode-Myers_seq_hsa_r1:AlignACE#1#Intergenic	POU2F2	1255	1267	+	12.9592	3.73e-06	0.00514	GGAGGGGGCGGCG
CADM3	chr1:159170609-159172609	SP8_1	SP8_jolma_DBD_M32	SP8	1824	1835	-	17.4592	3.8e-07	0.0223	CCCACGCCCCCT
CADM3	chr1:159170609-159172609	TFAP2B_2	TFAP2B_jolma_DBD_M294	TFAP2B	1101	1112	+	13.2551	1.52e-05	0.0856	AGCCCCCGGGGA
CADM3	chr1:159170609-159172609	TFAP2B_4	TFAP2B_jolma_DBD_M296	TFAP2B	1216	1228	-	10.7041	5.35e-05	0.0838	GCCCCGCCGGGCG
CADM3	chr1:159170609-159172609	ZIC1_2	Zic1_bulyk_sc09-primary	ZIC1	1214	1227	+	11.2189	4.7e-05	0.053	GGCGCCCGGCGGGG
CADM3	chr1:159170609-159172609	ZIC4_1	ZIC4_jolma_DBD_M42	ZIC4	1766	1780	+	17.1429	7.58e-07	0.0974	CACCACCCGCGGCGC
ACKR1	chr1:159202307-159204307	AP1_disc10	FOS_GM12878_encode-Snyder_seq_hsa_r1:AlignACE#1#Intergenic	JUN	1080	1089	-	11.4388	3.19e-05	0.0133	GGGTGGGGGG
ACKR1	chr1:159202307-159204307	E2F_disc8	E2F1_MCF-7_encode-Snyder_seq_hsa_HA_r1:AlignACE#3#Intergenic	E2F1	557	567	-	12.0303	3.31e-05	0.0121	GGGGCCCCAGG
ACKR1	chr1:159202307-159204307	EBF1_disc2	EBF1_GM12878_encode-Snyder_seq_hsa_r1:AlignACE#2#Intergenic	EBF1	558	570	-	11.7449	3.91e-05	0.0281	CCTGGGGCCCCAG
ACKR1	chr1:159202307-159204307	EGR3_2	EGR3_jolma_DBD_M7	EGR3	722	736	-	9.80612	2.61e-05	0.0898	CCCCACCCCCCCACC
ACKR1	chr1:159202307-159204307	ESRRA_disc4	ESRRA_HepG2_encode-Snyder_seq_hsa_forskolin_r1:AlignACE#1#Intergenic	ESRRA	1630	1643	-	11.6633	1.27e-05	0.0152	GAGGGGCAGAGCTG
ACKR1	chr1:159202307-159204307	ETS_disc7	ETS1_GM12878_encode-Myers_seq_hsa_r1:AlignACE#2#Intergenic	ETS1	429	442	-	12.64	8.89e-06	0.016	GGGGTGGGCAGGCC
ACKR1	chr1:159202307-159204307	ETS_disc9	GABPA_K562_encode-Myers_seq_hsa_v041610.1_r1:AlignACE#2#Intergenic	ETS1	731	742	+	11.6768	3.38e-05	0.0095	GTGGGGGAAGGG
ACKR1	chr1:159202307-159204307	HIC1_2	HIC1_transfac_M01073	HIC1	488	505	-	11.3265	6e-05	0.065	CTGTGGTGCCCAAGGCCC
ACKR1	chr1:159202307-159204307	NHLH1_1	HEN1_transfac_M00058	NHLH1	261	282	+	14.2449	3.65e-06	0.0671	CGTGGCCCCAGCTGGTTGCTGT
ACKR1	chr1:159202307-159204307	OVOL2_1	MOVO-B_transfac_M01104	OVOL2	1081	1087	-	11.2323	6.57e-05	0.0951	GTGGGGG
ACKR1	chr1:159202307-159204307	PLAGL1_1	Plagl1_bulyk_sc09-primary	PLAGL1	556	571	-	12.8545	1.94e-05	0.0494	GCCTGGGGCCCCAGGG
ACKR1	chr1:159202307-159204307	POU2F2_disc2	POU2F2_GM12891_encode-Myers_seq_hsa_r1:AlignACE#1#Intergenic	POU2F2	725	737	+	13.6939	8.22e-07	0.00491	GGGGGGGTGGGGG
ACKR1	chr1:159202307-159204307	SP8_1	SP8_jolma_DBD_M32	SP8	724	735	-	13.898	8.84e-06	0.042	CCCACCCCCCCA
ACKR1	chr1:159202307-159204307	TFAP2B_2	TFAP2B_jolma_DBD_M294	TFAP2B	554	565	+	12.6939	2.39e-05	0.0889	AGCCCTGGGGCC
CFAP45	chr1:159899163-159901163	AP1_disc10	FOS_GM12878_encode-Snyder_seq_hsa_r1:AlignACE#1#Intergenic	JUN	1050	1059	-	11.8469	1.56e-05	0.0118	CGGGGGCGGG
CFAP45	chr1:159899163-159901163	BHLHE40_disc2	BHLHE40_HepG2_encode-Myers_seq_hsa_v041610.1_r1:AlignACE#2#Intergenic	BHLHE40	1051	1067	-	14.2788	6.51e-08	0.000389	GGCGGGGCCGGGGGCGG
CFAP45	chr1:159899163-159901163	E2F_disc8	E2F1_MCF-7_encode-Snyder_seq_hsa_HA_r1:AlignACE#3#Intergenic	E2F1	1056	1066	-	13.0808	3.85e-06	0.00718	GCGGGGCCGGG
CFAP45	chr1:159899163-159901163	E2F_known19	E2F1_17	E2F1	1054	1069	-	10.4184	8.89e-05	0.0873	GGGGCGGGGCCGGGGG
CFAP45	chr1:159899163-159901163	EBF1_disc2	EBF1_GM12878_encode-Snyder_seq_hsa_r1:AlignACE#2#Intergenic	EBF1	1049	1061	-	13.1837	5.08e-06	0.0207	GCCGGGGGCGGGG
CFAP45	chr1:159899163-159901163	EGR3_2	EGR3_jolma_DBD_M7	EGR3	1055	1069	+	8.16327	4.77e-05	0.0947	CCCCGGCCCCGCCCC
CFAP45	chr1:159899163-159901163	ESRRA_disc4	ESRRA_HepG2_encode-Snyder_seq_hsa_forskolin_r1:AlignACE#1#Intergenic	ESRRA	1053	1066	-	11.7347	1.07e-05	0.0151	GCGGGGCCGGGGGC
CFAP45	chr1:159899163-159901163	ETS_disc7	ETS1_GM12878_encode-Myers_seq_hsa_r1:AlignACE#2#Intergenic	ETS1	1060	1073	-	13.76	6.72e-07	0.0146	GGGAGGGGCGGGGC
CFAP45	chr1:159899163-159901163	ETS_disc9	GABPA_K562_encode-Myers_seq_hsa_v041610.1_r1:AlignACE#2#Intergenic	ETS1	1049	1060	-	14.1616	6.9e-08	0.00137	CCGGGGGCGGGG
CFAP45	chr1:159899163-159901163	HEY1_disc2	HEY1_K562_encode-Myers_seq_hsa_r1:AlignACE#1#Intergenic	HEY1	1048	1063	-	14.5192	5.03e-08	0.000323	GGGCCGGGGGCGGGGC
CFAP45	chr1:159899163-159901163	HIC1_1	HIC1_transfac_M01072	HIC1	1079	1093	-	11.1735	6e-05	0.0571	GGCAACTGCCCGCTG
CFAP45	chr1:159899163-159901163	HIC1_2	HIC1_transfac_M01073	HIC1	352	369	+	10.7551	8.98e-05	0.073	CTGGAGTGCAGTGGCGCG
CFAP45	chr1:159899163-159901163	IKZF1_2	Lyf-1_transfac_M00141	IKZF1	559	567	-	14.3232	3.31e-06	0.0446	TTTGGGAGG
CFAP45	chr1:159899163-159901163	NANOG_disc3	NANOG_H1-hESC_encode-Myers_seq_hsa_v041610.2-SC-33759_r1:MEME#1#Intergenic	NANOG	1438	1447	+	14.8878	2.23e-06	0.0937	CCACAGCAGG
CFAP45	chr1:159899163-159901163	NHLH1_2	HEN1_transfac_M00068	NHLH1	906	927	+	16.051	1.73e-06	0.0723	AAGGGGCCCATCTGAGGTTCTC
CFAP45	chr1:159899163-159901163	OVOL2_1	MOVO-B_transfac_M01104	OVOL2	885	891	-	11.2323	6.57e-05	0.0951	GTGGGGG
CFAP45	chr1:159899163-159901163	PLAGL1_1	Plagl1_bulyk_sc09-primary	PLAGL1	878	893	-	12.1909	3.05e-05	0.054	GGGTGGGGGCTCTGAG
CFAP45	chr1:159899163-159901163	POU2F2_disc2	POU2F2_GM12891_encode-Myers_seq_hsa_r1:AlignACE#1#Intergenic	POU2F2	1060	1072	-	12.9592	3.73e-06	0.00514	GGAGGGGCGGGGC
CFAP45	chr1:159899163-159901163	RFX2_1	RFX2_jolma_DBD_M234	RFX2	1008	1023	-	19.1939	2.28e-07	0.0381	GGTTGCCAAGGTAACG
CFAP45	chr1:159899163-159901163	RFX2_3	Rfx2_jolma_DBD_M242	RFX2	1008	1023	+	19.8889	1.33e-07	0.0301	CGTTACCTTGGCAACC
CFAP45	chr1:159899163-159901163	RFX3_2	RFX3_jolma_DBD_M236	RFX3	1008	1023	+	19.8081	1.12e-07	0.0251	CGTTACCTTGGCAACC
CFAP45	chr1:159899163-159901163	RFX3_4	Rfx3_jolma_DBD_M244	RFX3	1008	1023	-	19.8673	1.18e-07	0.0355	GGTTGCCAAGGTAACG
CFAP45	chr1:159899163-159901163	RFX5_known6	RFX4_2	RFX4	1008	1023	+	18.8182	2.09e-07	0.0446	CGTTACCTTGGCAACC
CFAP45	chr1:159899163-159901163	SP8_1	SP8_jolma_DBD_M32	SP8	1060	1071	+	14.5204	5.67e-06	0.0406	GCCCCGCCCCTC
CFAP45	chr1:159899163-159901163	TFAP2B_2	TFAP2B_jolma_DBD_M294	TFAP2B	1958	1969	+	13.3776	1.37e-05	0.0851	AGCCCCGGGGGA
CFAP45	chr1:159899163-159901163	TFAP2B_4	TFAP2B_jolma_DBD_M296	TFAP2B	1363	1375	+	12.0408	3.06e-05	0.0815	TGCCCAGGAGGCG
CFAP45	chr1:159899163-159901163	ZIC1_2	Zic1_bulyk_sc09-primary	ZIC1	1180	1193	-	11.5148	3.83e-05	0.0517	CACGCCAGGGCGGG
IGSF9	chr1:159944604-159946604	AP1_disc10	FOS_GM12878_encode-Snyder_seq_hsa_r1:AlignACE#1#Intergenic	JUN	1122	1131	+	12.9286	1.7e-06	0.0085	GGCGGGCGGG
IGSF9	chr1:159944604-159946604	BHLHE40_disc2	BHLHE40_HepG2_encode-Myers_seq_hsa_v041610.1_r1:AlignACE#2#Intergenic	BHLHE40	1079	1095	-	12.9615	4.85e-06	0.00211	GGCCGCCGCGGGAGGGG
IGSF9	chr1:159944604-159946604	E2F_disc8	E2F1_MCF-7_encode-Snyder_seq_hsa_HA_r1:AlignACE#3#Intergenic	E2F1	1252	1262	+	12.6263	1.2e-05	0.0106	CCGCCGCCAGC
IGSF9	chr1:159944604-159946604	E2F_known19	E2F1_17	E2F1	1278	1293	-	12.6327	2.6e-05	0.0873	GGAGCGCGAGCCGGAC
IGSF9	chr1:159944604-159946604	EBF1_disc2	EBF1_GM12878_encode-Snyder_seq_hsa_r1:AlignACE#2#Intergenic	EBF1	1657	1669	-	13.2245	4.74e-06	0.0207	GCCTTGGGAGCTG
IGSF9	chr1:159944604-159946604	EGR3_2	EGR3_jolma_DBD_M7	EGR3	952	966	+	10.1327	2.29e-05	0.0898	GTACGCCCCCTCCCT
IGSF9	chr1:159944604-159946604	ESRRA_disc4	ESRRA_HepG2_encode-Snyder_seq_hsa_forskolin_r1:AlignACE#1#Intergenic	ESRRA	1697	1710	+	12.1837	3.21e-06	0.0147	CAGGCCCAGAGGGG
IGSF9	chr1:159944604-159946604	ETS_disc1	ETS1_K562_encode-Myers_seq_hsa_v041610.1_r1:Trawler#1#Intergenic	ETS1	1146	1159	-	25.5408	4.24e-09	0.00949	AACTACAACTCCCA
IGSF9	chr1:159944604-159946604	ETS_disc7	ETS1_GM12878_encode-Myers_seq_hsa_r1:AlignACE#2#Intergenic	ETS1	826	839	-	11.84	2.83e-05	0.0183	GGGGAGTGAAGTGG
IGSF9	chr1:159944604-159946604	ETS_disc9	GABPA_K562_encode-Myers_seq_hsa_v041610.1_r1:AlignACE#2#Intergenic	ETS1	1079	1090	-	12.8384	5.98e-06	0.00576	CCGCGGGAGGGG
IGSF9	chr1:159944604-159946604	HEY1_disc2	HEY1_K562_encode-Myers_seq_hsa_r1:AlignACE#1#Intergenic	HEY1	1078	1093	+	12.5577	1.2e-05	0.00273	CCCCCTCCCGCGGCGG
IGSF9	chr1:159944604-159946604	HIC1_1	HIC1_transfac_M01072	HIC1	1264	1278	-	11.4694	4.59e-05	0.0521	CCCTGCTGCCCCTCT
IGSF9	chr1:159944604-159946604	HIC1_2	HIC1_transfac_M01073	HIC1	1034	1051	+	13.3469	1.17e-05	0.0408	CTCGGATGCCCCGAGCGC
IGSF9	chr1:159944604-159946604	OVOL2_1	MOVO-B_transfac_M01104	OVOL2	763	769	-	11.2323	6.57e-05	0.0951	GTGGGGG
IGSF9	chr1:159944604-159946604	PLAGL1_1	Plagl1_bulyk_sc09-primary	PLAGL1	1190	1205	-	12.5636	2.38e-05	0.0512	GAGGGGGCGACCTGAG
IGSF9	chr1:159944604-159946604	POU2F2_disc2	POU2F2_GM12891_encode-Myers_seq_hsa_r1:AlignACE#1#Intergenic	POU2F2	590	602	-	12.8061	4.99e-06	0.00531	GCTGGGGGGTGGG
IGSF9	chr1:159944604-159946604	SP8_1	SP8_jolma_DBD_M32	SP8	242	253	+	13.3163	1.41e-05	0.0498	ACCAAGCCCCCT
IGSF9	chr1:159944604-159946604	TFAP2B_2	TFAP2B_jolma_DBD_M294	TFAP2B	263	274	+	14.9796	2.79e-06	0.0826	TGCCTCCAGGCA
IGSF9	chr1:159944604-159946604	TFAP2B_4	TFAP2B_jolma_DBD_M296	TFAP2B	1979	1991	+	11.7245	3.51e-05	0.0815	TCCCTTGGAGGCT
IGSF9	chr1:159944604-159946604	ZIC1_2	Zic1_bulyk_sc09-primary	ZIC1	1465	1478	-	12.2722	2.22e-05	0.0495	GATCCCCTGGGAGG
SLAMF9	chr1:159953254-159955254	AP1_disc10	FOS_GM12878_encode-Snyder_seq_hsa_r1:AlignACE#1#Intergenic	JUN	892	901	-	10.6327	9.25e-05	0.0175	GGCTGGGGGC
SLAMF9	chr1:159953254-159955254	BHLHE40_disc2	BHLHE40_HepG2_encode-Myers_seq_hsa_v041610.1_r1:AlignACE#2#Intergenic	BHLHE40	887	903	-	13.2019	2.69e-06	0.00172	GGGGCTGGGGGCTGCTG
SLAMF9	chr1:159953254-159955254	E2F_disc8	E2F1_MCF-7_encode-Snyder_seq_hsa_HA_r1:AlignACE#3#Intergenic	E2F1	1194	1204	+	11.5051	5.62e-05	0.0122	CCCGCCCCAGG
SLAMF9	chr1:159953254-159955254	EBF1_disc2	EBF1_GM12878_encode-Snyder_seq_hsa_r1:AlignACE#2#Intergenic	EBF1	442	454	+	12.0612	2.64e-05	0.0266	CTCTGGGCTGCTG
SLAMF9	chr1:159953254-159955254	ESRRA_disc4	ESRRA_HepG2_encode-Snyder_seq_hsa_forskolin_r1:AlignACE#1#Intergenic	ESRRA	892	905	-	11.6327	1.36e-05	0.0152	CTGGGGCTGGGGGC
SLAMF9	chr1:159953254-159955254	ETS_disc7	ETS1_GM12878_encode-Myers_seq_hsa_r1:AlignACE#2#Intergenic	ETS1	1195	1208	-	12.55	1.03e-05	0.0163	GGGACCTGGGGCGG
SLAMF9	chr1:159953254-159955254	ETS_disc9	GABPA_K562_encode-Myers_seq_hsa_v041610.1_r1:AlignACE#2#Intergenic	ETS1	777	788	+	11.4848	4.23e-05	0.0102	GTGGGGCAGGGG
SLAMF9	chr1:159953254-159955254	IKZF1_2	Lyf-1_transfac_M00141	IKZF1	1581	1589	+	14.3232	3.31e-06	0.0446	TTTGGGAGG
ATP1A2	chr1:160114759-160116759	AP1_disc10	FOS_GM12878_encode-Snyder_seq_hsa_r1:AlignACE#1#Intergenic	JUN	1784	1793	-	13.2551	6.78e-07	0.0085	GGGGGGGGGG
ATP1A2	chr1:160114759-160116759	BHLHE40_disc2	BHLHE40_HepG2_encode-Myers_seq_hsa_v041610.1_r1:AlignACE#2#Intergenic	BHLHE40	1322	1338	+	12.7308	8.09e-06	0.0025	GCCCCAGCCCCCTGCCC
ATP1A2	chr1:160114759-160116759	E2F_disc8	E2F1_MCF-7_encode-Snyder_seq_hsa_HA_r1:AlignACE#3#Intergenic	E2F1	1856	1866	+	12.0101	3.36e-05	0.0121	GGGCGGGCAGG
ATP1A2	chr1:160114759-160116759	E2F_known19	E2F1_17	E2F1	1651	1666	+	10.3673	9.14e-05	0.0873	TGGGCGGGGTGTGGGG
ATP1A2	chr1:160114759-160116759	EBF1_disc2	EBF1_GM12878_encode-Snyder_seq_hsa_r1:AlignACE#2#Intergenic	EBF1	1274	1286	-	11.551	4.91e-05	0.0296	GCCGTGGGATCTG
ATP1A2	chr1:160114759-160116759	ESRRA_disc4	ESRRA_HepG2_encode-Snyder_seq_hsa_forskolin_r1:AlignACE#1#Intergenic	ESRRA	947	960	+	12.4082	1.57e-06	0.0147	GCGGGGGAGAGGGG
ATP1A2	chr1:160114759-160116759	ETS_disc7	ETS1_GM12878_encode-Myers_seq_hsa_r1:AlignACE#2#Intergenic	ETS1	302	315	-	14.31	7.68e-08	0.014	GGGAGGGGCAGGCC
ATP1A2	chr1:160114759-160116759	ETS_disc9	GABPA_K562_encode-Myers_seq_hsa_v041610.1_r1:AlignACE#2#Intergenic	ETS1	1784	1795	-	13.3636	1.85e-06	0.00329	CTGGGGGGGGGG
ATP1A2	chr1:160114759-160116759	HEY1_disc2	HEY1_K562_encode-Myers_seq_hsa_r1:AlignACE#1#Intergenic	HEY1	881	896	+	13.2885	2.63e-06	0.00165	GGGGCGGGAGGGGAGG
ATP1A2	chr1:160114759-160116759	HIC1_1	HIC1_transfac_M01072	HIC1	832	846	-	10.9694	7.19e-05	0.06	ACGGCATGCCCCCCC
ATP1A2	chr1:160114759-160116759	HIC1_2	HIC1_transfac_M01073	HIC1	1688	1705	-	13.2959	1.22e-05	0.0414	GAGGGGTGCTGGGGTGGG
ATP1A2	chr1:160114759-160116759	OVOL2_1	MOVO-B_transfac_M01104	OVOL2	947	953	+	11.596	2.96e-05	0.0804	GCGGGGG
ATP1A2	chr1:160114759-160116759	PLAGL1_1	Plagl1_bulyk_sc09-primary	PLAGL1	434	449	-	14.4909	5.58e-06	0.0372	GAAGGGGGGCCCAGGA
ATP1A2	chr1:160114759-160116759	POU2F2_disc2	POU2F2_GM12891_encode-Myers_seq_hsa_r1:AlignACE#1#Intergenic	POU2F2	1686	1698	-	14.0102	2.9e-07	0.00465	GCTGGGGTGGGGG
ATP1A2	chr1:160114759-160116759	SP8_1	SP8_jolma_DBD_M32	SP8	1390	1401	+	13.6429	1.13e-05	0.0475	CCCACTCCCACA
ATP1A2	chr1:160114759-160116759	TFAP2B_4	TFAP2B_jolma_DBD_M296	TFAP2B	1533	1545	-	10.949	4.87e-05	0.0838	AGCCTCTCAGGCT
HSPB7	chr1:16018594-16020594	AP1_disc10	FOS_GM12878_encode-Snyder_seq_hsa_r1:AlignACE#1#Intergenic	JUN	1185	1194	+	11.4388	3.19e-05	0.0133	GGGTGGGGGG
HSPB7	chr1:16018594-16020594	BHLHE40_disc2	BHLHE40_HepG2_encode-Myers_seq_hsa_v041610.1_r1:AlignACE#2#Intergenic	BHLHE40	1937	1953	-	12.8942	5.66e-06	0.00222	GTCTGGGGCAGCTGCTG
HSPB7	chr1:16018594-16020594	E2F_disc8	E2F1_MCF-7_encode-Snyder_seq_hsa_HA_r1:AlignACE#3#Intergenic	E2F1	1030	1040	+	11.9798	3.49e-05	0.0121	GGCGGGCCAGG
HSPB7	chr1:16018594-16020594	EBF1_disc2	EBF1_GM12878_encode-Snyder_seq_hsa_r1:AlignACE#2#Intergenic	EBF1	669	681	-	13.4286	3.33e-06	0.0198	CCTGGGGGAGGAG
HSPB7	chr1:16018594-16020594	EGR3_2	EGR3_jolma_DBD_M7	EGR3	1302	1316	+	10.4388	2.03e-05	0.0893	ACCCACCCCCGCCCA
HSPB7	chr1:16018594-16020594	ESRRA_disc4	ESRRA_HepG2_encode-Snyder_seq_hsa_forskolin_r1:AlignACE#1#Intergenic	ESRRA	1011	1024	+	11.551	1.63e-05	0.0155	GCAGGGCACAGGGC
HSPB7	chr1:16018594-16020594	ETS_disc7	ETS1_GM12878_encode-Myers_seq_hsa_r1:AlignACE#2#Intergenic	ETS1	1184	1197	+	12.49	1.14e-05	0.0163	GGGGTGGGGGGCCC
HSPB7	chr1:16018594-16020594	ETS_disc9	GABPA_K562_encode-Myers_seq_hsa_v041610.1_r1:AlignACE#2#Intergenic	ETS1	669	680	-	12.5152	1.05e-05	0.00688	CTGGGGGAGGAG
HSPB7	chr1:16018594-16020594	HEY1_disc2	HEY1_K562_encode-Myers_seq_hsa_r1:AlignACE#1#Intergenic	HEY1	1180	1195	+	12.8173	7.38e-06	0.00232	GGGCGGGGTGGGGGGC
HSPB7	chr1:16018594-16020594	HIC1_1	HIC1_transfac_M01072	HIC1	1010	1024	-	11.551	4.25e-05	0.0509	GCCCTGTGCCCTGCT
HSPB7	chr1:16018594-16020594	HIC1_2	HIC1_transfac_M01073	HIC1	1014	1031	-	10.9388	7.91e-05	0.0702	CCGCTGTGCCCTGTGCCC
HSPB7	chr1:16018594-16020594	NHLH1_1	HEN1_transfac_M00058	NHLH1	1932	1953	-	10.9184	1.76e-05	0.0996	GTCTGGGGCAGCTGCTGGCTAC
HSPB7	chr1:16018594-16020594	OVOL2_1	MOVO-B_transfac_M01104	OVOL2	1307	1313	-	11.596	2.96e-05	0.0804	GCGGGGG
HSPB7	chr1:16018594-16020594	PLAGL1_1	Plagl1_bulyk_sc09-primary	PLAGL1	1186	1201	+	15.1909	2.96e-06	0.0322	GGTGGGGGGCCCAGAG
HSPB7	chr1:16018594-16020594	POU2F2_disc2	POU2F2_GM12891_encode-Myers_seq_hsa_r1:AlignACE#1#Intergenic	POU2F2	1181	1193	+	13.1122	2.75e-06	0.00514	GGCGGGGTGGGGG
HSPB7	chr1:16018594-16020594	SP8_1	SP8_jolma_DBD_M32	SP8	1307	1318	+	15.3163	2.91e-06	0.0382	CCCCCGCCCACC
HSPB7	chr1:16018594-16020594	TFAP2B_2	TFAP2B_jolma_DBD_M294	TFAP2B	543	554	+	13.8367	9.05e-06	0.0851	TGCCCTGGGCCA
HSPB7	chr1:16018594-16020594	TFAP2B_4	TFAP2B_jolma_DBD_M296	TFAP2B	239	251	-	13.9796	1.11e-05	0.0733	TGCCCAGAAGGCA
HSPB7	chr1:16018594-16020594	ZIC1_2	Zic1_bulyk_sc09-primary	ZIC1	2	15	-	14.497	3.92e-06	0.0429	GTCCCCATGGGGGC
NHLH1	chr1:160366067-160368067	AP1_disc10	FOS_GM12878_encode-Snyder_seq_hsa_r1:AlignACE#1#Intergenic	JUN	839	848	-	11.7449	1.89e-05	0.0118	GGGGCGGGGG
NHLH1	chr1:160366067-160368067	BHLHE40_disc2	BHLHE40_HepG2_encode-Myers_seq_hsa_v041610.1_r1:AlignACE#2#Intergenic	BHLHE40	838	854	+	13.0865	3.6e-06	0.0019	GCCCCCGCCCCCAGCTC
NHLH1	chr1:160366067-160368067	E2F_disc8	E2F1_MCF-7_encode-Snyder_seq_hsa_HA_r1:AlignACE#3#Intergenic	E2F1	835	845	-	13.1717	2.81e-06	0.00685	GCGGGGGCTGG
NHLH1	chr1:160366067-160368067	E2F_known19	E2F1_17	E2F1	833	848	-	11.0408	6.51e-05	0.0873	GGGGCGGGGGCTGGCC
NHLH1	chr1:160366067-160368067	EBF1_disc2	EBF1_GM12878_encode-Snyder_seq_hsa_r1:AlignACE#2#Intergenic	EBF1	328	340	-	12.5918	1.28e-05	0.024	CCAAGGGGAGGAG
NHLH1	chr1:160366067-160368067	EGR3_2	EGR3_jolma_DBD_M7	EGR3	817	831	+	10.949	1.64e-05	0.0893	CCCCGCCCCCACCCA
NHLH1	chr1:160366067-160368067	ESRRA_disc4	ESRRA_HepG2_encode-Snyder_seq_hsa_forskolin_r1:AlignACE#1#Intergenic	ESRRA	819	832	-	11.9388	6.46e-06	0.0147	CTGGGTGGGGGCGG
NHLH1	chr1:160366067-160368067	ETS_disc7	ETS1_GM12878_encode-Myers_seq_hsa_r1:AlignACE#2#Intergenic	ETS1	916	929	+	13.88	4.4e-07	0.0146	GGGGGGGGTGGGCC
NHLH1	chr1:160366067-160368067	ETS_disc9	GABPA_K562_encode-Myers_seq_hsa_v041610.1_r1:AlignACE#2#Intergenic	ETS1	817	828	-	13.596	9.03e-07	0.00261	GTGGGGGCGGGG
NHLH1	chr1:160366067-160368067	HEY1_disc2	HEY1_K562_encode-Myers_seq_hsa_r1:AlignACE#1#Intergenic	HEY1	809	824	-	13.0481	4.57e-06	0.00199	GGGCGGGGAGCGGGGG
NHLH1	chr1:160366067-160368067	HIC1_2	HIC1_transfac_M01073	HIC1	138	155	+	10.6224	9.83e-05	0.0754	CTAGGCTGCCCTGCCCTC
NHLH1	chr1:160366067-160368067	OVOL2_1	MOVO-B_transfac_M01104	OVOL2	839	845	-	11.596	2.96e-05	0.0804	GCGGGGG
NHLH1	chr1:160366067-160368067	PLAGL1_1	Plagl1_bulyk_sc09-primary	PLAGL1	1843	1858	-	12.7273	2.12e-05	0.0503	GTGGGAGGCCCCAAAG
NHLH1	chr1:160366067-160368067	POU2F2_disc2	POU2F2_GM12891_encode-Myers_seq_hsa_r1:AlignACE#1#Intergenic	POU2F2	817	829	-	13.7857	6.65e-07	0.00465	GGTGGGGGCGGGG
NHLH1	chr1:160366067-160368067	SP8_1	SP8_jolma_DBD_M32	SP8	1299	1310	-	14.8367	4.43e-06	0.0391	GACACGCCCATC
NHLH1	chr1:160366067-160368067	ZIC1_2	Zic1_bulyk_sc09-primary	ZIC1	823	836	-	11.0296	5.35e-05	0.0536	GGCCCTGGGTGGGG
FAM131C	chr1:16072632-16074632	AP1_disc10	FOS_GM12878_encode-Snyder_seq_hsa_r1:AlignACE#1#Intergenic	JUN	915	924	+	12.9184	2.04e-06	0.0085	GCGGGGCGGG
FAM131C	chr1:16072632-16074632	BHLHE40_disc2	BHLHE40_HepG2_encode-Myers_seq_hsa_v041610.1_r1:AlignACE#2#Intergenic	BHLHE40	766	782	-	14.375	4.08e-08	0.000312	GGCCCGGCCGGGGGCGG
FAM131C	chr1:16072632-16074632	E2F_disc8	E2F1_MCF-7_encode-Snyder_seq_hsa_HA_r1:AlignACE#3#Intergenic	E2F1	974	984	-	13.4848	7.12e-07	0.00307	GCGGCGGCAGC
FAM131C	chr1:16072632-16074632	E2F_known19	E2F1_17	E2F1	1003	1018	-	11.8163	4.25e-05	0.0873	TGCGCGGGAGGCGGCG
FAM131C	chr1:16072632-16074632	EBF1_disc2	EBF1_GM12878_encode-Snyder_seq_hsa_r1:AlignACE#2#Intergenic	EBF1	1070	1082	+	14.0816	9.61e-07	0.0177	CCCGGGGGAGCGC
FAM131C	chr1:16072632-16074632	EGR3_2	EGR3_jolma_DBD_M7	EGR3	1815	1829	+	10.4388	2.03e-05	0.0893	TCACACCCACACAAT
FAM131C	chr1:16072632-16074632	ESRRA_disc4	ESRRA_HepG2_encode-Snyder_seq_hsa_forskolin_r1:AlignACE#1#Intergenic	ESRRA	1002	1015	-	12.0306	5.02e-06	0.0147	GCGGGAGGCGGCGG
FAM131C	chr1:16072632-16074632	ETS_disc7	ETS1_GM12878_encode-Myers_seq_hsa_r1:AlignACE#2#Intergenic	ETS1	829	842	-	12.93	5.33e-06	0.0154	GGGCGCAGCGGCCC
FAM131C	chr1:16072632-16074632	ETS_disc9	GABPA_K562_encode-Myers_seq_hsa_v041610.1_r1:AlignACE#2#Intergenic	ETS1	764	775	-	14.1616	6.9e-08	0.00137	CCGGGGGCGGGG
FAM131C	chr1:16072632-16074632	HEY1_disc2	HEY1_K562_encode-Myers_seq_hsa_r1:AlignACE#1#Intergenic	HEY1	763	778	-	13.875	5.32e-07	0.000946	CGGCCGGGGGCGGGGG
FAM131C	chr1:16072632-16074632	HIC1_1	HIC1_transfac_M01072	HIC1	431	445	+	14.2653	2.04e-06	0.0217	TCCCGGTGCCCGCAG
FAM131C	chr1:16072632-16074632	HIC1_2	HIC1_transfac_M01073	HIC1	668	685	+	15.4796	1.34e-06	0.0245	CAGGGGTGCGGCGGGGCC
FAM131C	chr1:16072632-16074632	NHLH1_1	HEN1_transfac_M00058	NHLH1	1093	1114	-	13.6122	5.03e-06	0.073	TGCGGCCACAGGTGTGCCCGAG
FAM131C	chr1:16072632-16074632	NHLH1_2	HEN1_transfac_M00068	NHLH1	1093	1114	+	15.8367	1.97e-06	0.0759	CTCGGGCACACCTGTGGCCGCA
FAM131C	chr1:16072632-16074632	OVOL2_1	MOVO-B_transfac_M01104	OVOL2	920	926	+	11.596	2.96e-05	0.0804	GCGGGGG
FAM131C	chr1:16072632-16074632	PLAGL1_1	Plagl1_bulyk_sc09-primary	PLAGL1	927	942	+	14.3818	6.11e-06	0.0381	GCTCGGGCGCCCTCAG
FAM131C	chr1:16072632-16074632	POU2F2_disc2	POU2F2_GM12891_encode-Myers_seq_hsa_r1:AlignACE#1#Intergenic	POU2F2	764	776	-	13.1531	2.55e-06	0.00514	GCCGGGGGCGGGG
FAM131C	chr1:16072632-16074632	SP8_1	SP8_jolma_DBD_M32	SP8	617	628	+	15.7449	1.97e-06	0.0366	CCCCCGCCCCCT
FAM131C	chr1:16072632-16074632	TFAP2B_2	TFAP2B_jolma_DBD_M294	TFAP2B	88	99	+	13.5816	1.14e-05	0.0851	GGCCCCCAGGCA
FAM131C	chr1:16072632-16074632	TFAP2B_4	TFAP2B_jolma_DBD_M296	TFAP2B	1137	1149	-	14.3367	8.73e-06	0.0721	AGCCCCGAAGGGA
FAM131C	chr1:16072632-16074632	ZIC1_2	Zic1_bulyk_sc09-primary	ZIC1	663	676	+	13.2604	1.06e-05	0.0466	GTCCCCAGGGGTGC
ITLN2	chr1:160953799-160955799	EBF1_disc2	EBF1_GM12878_encode-Snyder_seq_hsa_r1:AlignACE#2#Intergenic	EBF1	1700	1712	+	12.3265	1.84e-05	0.0251	GCCTGGGCAACAG
ITLN2	chr1:160953799-160955799	ESRRA_disc4	ESRRA_HepG2_encode-Snyder_seq_hsa_forskolin_r1:AlignACE#1#Intergenic	ESRRA	322	335	-	11.0204	4.66e-05	0.0177	GTGGCTGTGAGGGG
ITLN2	chr1:160953799-160955799	ETS_disc7	ETS1_GM12878_encode-Myers_seq_hsa_r1:AlignACE#2#Intergenic	ETS1	1072	1085	-	11.61	3.75e-05	0.0193	GGGCTGGGCAGGGC
ITLN2	chr1:160953799-160955799	ETS_disc9	GABPA_K562_encode-Myers_seq_hsa_v041610.1_r1:AlignACE#2#Intergenic	ETS1	1340	1351	-	12.404	1.24e-05	0.00739	CTGGGGGAGGTG
ITLN2	chr1:160953799-160955799	HIC1_1	HIC1_transfac_M01072	HIC1	1347	1361	+	11.6633	3.82e-05	0.0494	CCCAGATGCCCTGGC
ITLN2	chr1:160953799-160955799	HIC1_2	HIC1_transfac_M01073	HIC1	1591	1608	-	11.6531	4.71e-05	0.0599	TACGGGTGCACGCCACTG
ITLN2	chr1:160953799-160955799	IKZF1_2	Lyf-1_transfac_M00141	IKZF1	1488	1496	+	14.3232	3.31e-06	0.0446	TTTGGGAGG
ITLN2	chr1:160953799-160955799	NR2F2_1	ARP-1-(COUP-TF2)_transfac_M00155	NR2F2	1516	1531	-	17.8367	7.51e-07	0.0877	TGAACTCCTGACCTCA
ITLN2	chr1:160953799-160955799	POU2F2_disc2	POU2F2_GM12891_encode-Myers_seq_hsa_r1:AlignACE#1#Intergenic	POU2F2	1818	1830	-	11.4184	4.52e-05	0.00979	GGGGGTGTCAGGG
ITLN2	chr1:160953799-160955799	RARG_7	Rarg_jolma_DBD_M721	RARG	1517	1532	+	16.3776	4.1e-07	0.0675	GAGGTCAGGAGTTCAA
ITLN2	chr1:160953799-160955799	SP8_1	SP8_jolma_DBD_M32	SP8	1822	1833	+	12.6735	2.18e-05	0.0568	GACACCCCCATC
ITLN2	chr1:160953799-160955799	TFAP2B_2	TFAP2B_jolma_DBD_M294	TFAP2B	794	805	+	12.5306	2.72e-05	0.0903	TGCCCCACGGCT
ITLN2	chr1:160953799-160955799	TFAP2B_4	TFAP2B_jolma_DBD_M296	TFAP2B	1130	1142	+	8.96939	9.87e-05	0.0889	TCCCTCTGAGGGT
ITLN2	chr1:160953799-160955799	ZIC1_2	Zic1_bulyk_sc09-primary	ZIC1	597	610	+	10.4793	7.77e-05	0.0564	CACCCACTGGTGGC
F11R	chr1:161020348-161022348	AP1_disc10	FOS_GM12878_encode-Snyder_seq_hsa_r1:AlignACE#1#Intergenic	JUN	834	843	-	12.3367	6.44e-06	0.0118	GCGGGGCCGG
F11R	chr1:161020348-161022348	BHLHE40_disc2	BHLHE40_HepG2_encode-Myers_seq_hsa_v041610.1_r1:AlignACE#2#Intergenic	BHLHE40	1044	1060	-	13.2981	2.08e-06	0.00157	GGGGCCGTCACCTGCTG
F11R	chr1:161020348-161022348	E2F_disc8	E2F1_MCF-7_encode-Snyder_seq_hsa_HA_r1:AlignACE#3#Intergenic	E2F1	833	843	-	13.0808	3.85e-06	0.00718	GCGGGGCCGGG
F11R	chr1:161020348-161022348	E2F_known19	E2F1_17	E2F1	574	589	-	11.551	4.95e-05	0.0873	AGCCCGCGGGAGGGGA
F11R	chr1:161020348-161022348	EBF1_disc2	EBF1_GM12878_encode-Snyder_seq_hsa_r1:AlignACE#2#Intergenic	EBF1	1575	1587	+	11.8469	3.44e-05	0.0275	GCCTGGGCGACAG
F11R	chr1:161020348-161022348	EGR3_2	EGR3_jolma_DBD_M7	EGR3	461	475	-	9.86735	2.55e-05	0.0898	CCCCTCCCCCACACT
F11R	chr1:161020348-161022348	ESRRA_disc4	ESRRA_HepG2_encode-Snyder_seq_hsa_forskolin_r1:AlignACE#1#Intergenic	ESRRA	830	843	-	12.1633	3.4e-06	0.0147	GCGGGGCCGGGCGG
F11R	chr1:161020348-161022348	ETS_disc7	ETS1_GM12878_encode-Myers_seq_hsa_r1:AlignACE#2#Intergenic	ETS1	942	955	-	12.71	7.88e-06	0.0159	GGGAGTGGCGGCGG
F11R	chr1:161020348-161022348	ETS_disc9	GABPA_K562_encode-Myers_seq_hsa_v041610.1_r1:AlignACE#2#Intergenic	ETS1	940	951	-	13.101	3.56e-06	0.00461	GTGGCGGCGGGG
F11R	chr1:161020348-161022348	FOXC1_3	FOXC1_jolma_DBD_M402	FOXC1	1821	1833	-	15.5149	2.82e-06	0.0544	GAGAAAACAAACA
F11R	chr1:161020348-161022348	FOXD3_1	FOXD3_transfac_M00130	FOXD3	1818	1829	+	15.3564	7.41e-07	0.0574	AATTGTTTGTTT
F11R	chr1:161020348-161022348	FOXD3_2	Foxd3_jaspar_MA0041.1	FOXD3	1818	1829	+	15.5545	1.48e-06	0.0844	AATTGTTTGTTT
F11R	chr1:161020348-161022348	HEY1_disc2	HEY1_K562_encode-Myers_seq_hsa_r1:AlignACE#1#Intergenic	HEY1	837	852	-	13.4423	1.8e-06	0.00144	GCGCGGAGGGCGGGGC
F11R	chr1:161020348-161022348	HIC1_1	HIC1_transfac_M01072	HIC1	246	260	+	12.8367	1.15e-05	0.0338	CCCGGCTGCGCAGCG
F11R	chr1:161020348-161022348	HIC1_2	HIC1_transfac_M01073	HIC1	956	973	-	11.7959	4.23e-05	0.0579	CGCCAGTGCGCCGAGGCG
F11R	chr1:161020348-161022348	OVOL2_1	MOVO-B_transfac_M01104	OVOL2	464	470	+	11.2323	6.57e-05	0.0951	GTGGGGG
F11R	chr1:161020348-161022348	PLAGL1_1	Plagl1_bulyk_sc09-primary	PLAGL1	1050	1065	+	10.4273	9.21e-05	0.0675	GTGACGGCCCCCTGAT
F11R	chr1:161020348-161022348	POU2F2_disc2	POU2F2_GM12891_encode-Myers_seq_hsa_r1:AlignACE#1#Intergenic	POU2F2	841	853	-	12.449	9.69e-06	0.00611	GGCGCGGAGGGCG
F11R	chr1:161020348-161022348	PRDM1_known1	PRDM1_1	PRDM1	1435	1448	+	19.2041	3.14e-07	0.0791	AAAAAGGGAAAGGG
F11R	chr1:161020348-161022348	SP8_1	SP8_jolma_DBD_M32	SP8	589	600	-	13.6837	1.07e-05	0.0466	CCCACGCCCCTA
F11R	chr1:161020348-161022348	TFAP2B_2	TFAP2B_jolma_DBD_M294	TFAP2B	1525	1536	+	13.398	1.36e-05	0.0851	AGCCCGGAGGCG
F11R	chr1:161020348-161022348	TFAP2B_4	TFAP2B_jolma_DBD_M296	TFAP2B	432	444	-	10.449	5.89e-05	0.0845	ACCCCTCACGGCC
F11R	chr1:161020348-161022348	ZIC1_2	Zic1_bulyk_sc09-primary	ZIC1	576	589	-	11.3491	4.3e-05	0.0523	AGCCCGCGGGAGGG
NECTIN4	chr1:161088599-161090599	AP1_disc10	FOS_GM12878_encode-Snyder_seq_hsa_r1:AlignACE#1#Intergenic	JUN	1102	1111	+	11.1633	4.73e-05	0.0149	GGGTGGGGGC
NECTIN4	chr1:161088599-161090599	BHLHE40_disc2	BHLHE40_HepG2_encode-Myers_seq_hsa_v041610.1_r1:AlignACE#2#Intergenic	BHLHE40	844	860	-	13.3269	1.92e-06	0.00153	GGCCGGGGCTGGGGCTG
NECTIN4	chr1:161088599-161090599	E2F_disc8	E2F1_MCF-7_encode-Snyder_seq_hsa_HA_r1:AlignACE#3#Intergenic	E2F1	849	859	-	12.4747	1.66e-05	0.0114	GCCGGGGCTGG
NECTIN4	chr1:161088599-161090599	EBF1_disc2	EBF1_GM12878_encode-Snyder_seq_hsa_r1:AlignACE#2#Intergenic	EBF1	1201	1213	+	13.1224	5.63e-06	0.0211	CCCAGGGCACCAG
NECTIN4	chr1:161088599-161090599	EGR3_2	EGR3_jolma_DBD_M7	EGR3	1101	1115	-	10.5408	1.95e-05	0.0893	CACCGCCCCCACCCA
NECTIN4	chr1:161088599-161090599	ESRRA_disc4	ESRRA_HepG2_encode-Snyder_seq_hsa_forskolin_r1:AlignACE#1#Intergenic	ESRRA	1100	1113	+	11.9388	6.46e-06	0.0147	CTGGGTGGGGGCGG
NECTIN4	chr1:161088599-161090599	ETS_disc7	ETS1_GM12878_encode-Myers_seq_hsa_r1:AlignACE#2#Intergenic	ETS1	1108	1121	+	13.43	1.73e-06	0.0146	GGGCGGTGGGGTCC
NECTIN4	chr1:161088599-161090599	ETS_disc9	GABPA_K562_encode-Myers_seq_hsa_v041610.1_r1:AlignACE#2#Intergenic	ETS1	1104	1115	+	13.2121	2.74e-06	0.00399	GTGGGGGCGGTG
NECTIN4	chr1:161088599-161090599	HEY1_disc2	HEY1_K562_encode-Myers_seq_hsa_r1:AlignACE#1#Intergenic	HEY1	843	858	+	12.4615	1.43e-05	0.00289	CCAGCCCCAGCCCCGG
NECTIN4	chr1:161088599-161090599	HIC1_1	HIC1_transfac_M01072	HIC1	1201	1215	-	13.5714	4.94e-06	0.0275	GCCTGGTGCCCTGGG
NECTIN4	chr1:161088599-161090599	HIC1_2	HIC1_transfac_M01073	HIC1	157	174	-	11.9184	3.85e-05	0.0561	TCAGGGTGCAGGAAGCCT
NECTIN4	chr1:161088599-161090599	OVOL2_1	MOVO-B_transfac_M01104	OVOL2	666	672	-	11.2323	6.57e-05	0.0951	GTGGGGG
NECTIN4	chr1:161088599-161090599	PLAGL1_1	Plagl1_bulyk_sc09-primary	PLAGL1	1634	1649	-	11.4545	4.91e-05	0.0598	GAGAGAGGGCCCTGAT
NECTIN4	chr1:161088599-161090599	POU2F2_disc2	POU2F2_GM12891_encode-Myers_seq_hsa_r1:AlignACE#1#Intergenic	POU2F2	1269	1281	-	12.3163	1.23e-05	0.00663	GCTGGGGTGTGGG
NECTIN4	chr1:161088599-161090599	SP8_1	SP8_jolma_DBD_M32	SP8	1036	1047	+	11.7041	3.96e-05	0.0668	GCCACCGCCCCC
NECTIN4	chr1:161088599-161090599	TFAP2B_2	TFAP2B_jolma_DBD_M294	TFAP2B	1198	1209	+	12.7653	2.23e-05	0.0889	AGGCCCAGGGCA
NECTIN4	chr1:161088599-161090599	TFAP2B_4	TFAP2B_jolma_DBD_M296	TFAP2B	1041	1053	+	9.03061	9.67e-05	0.0884	CGCCCCCATGGCC
NECTIN4	chr1:161088599-161090599	ZIC1_2	Zic1_bulyk_sc09-primary	ZIC1	1291	1304	+	11.4379	4.05e-05	0.0522	TACCTCCTGGGGGC
FCER1G	chr1:161214234-161216234	BHLHE40_disc2	BHLHE40_HepG2_encode-Myers_seq_hsa_v041610.1_r1:AlignACE#2#Intergenic	BHLHE40	497	513	-	12.2885	1.89e-05	0.00327	GGCACTGCGCCCGGCTG
FCER1G	chr1:161214234-161216234	E2F_disc8	E2F1_MCF-7_encode-Snyder_seq_hsa_HA_r1:AlignACE#3#Intergenic	E2F1	496	506	-	11.5455	5.43e-05	0.0122	CGCCCGGCTGG
FCER1G	chr1:161214234-161216234	E2F_known19	E2F1_17	E2F1	720	735	-	11.449	5.23e-05	0.0873	ATGGCGCCATCTCGGC
FCER1G	chr1:161214234-161216234	ESRRA_disc4	ESRRA_HepG2_encode-Snyder_seq_hsa_forskolin_r1:AlignACE#1#Intergenic	ESRRA	1391	1404	-	11.1429	3.73e-05	0.017	CTGGGTGACAGAGC
FCER1G	chr1:161214234-161216234	ETS_disc7	ETS1_GM12878_encode-Myers_seq_hsa_r1:AlignACE#2#Intergenic	ETS1	636	649	+	12.5	1.12e-05	0.0163	GGGCGTGGTGGTGC
FCER1G	chr1:161214234-161216234	ETS_disc9	GABPA_K562_encode-Myers_seq_hsa_v041610.1_r1:AlignACE#2#Intergenic	ETS1	540	551	+	10.899	7.91e-05	0.0124	GAGGCCGAGGCG
FCER1G	chr1:161214234-161216234	HIC1_1	HIC1_transfac_M01072	HIC1	1498	1512	+	11.0204	6.87e-05	0.0591	TACAGGTGCCCGCCA
FCER1G	chr1:161214234-161216234	HIC1_2	HIC1_transfac_M01073	HIC1	706	723	+	10.8571	8.37e-05	0.0716	GGAGGTTGCGGTGAGCCG
FCER1G	chr1:161214234-161216234	IKZF1_2	Lyf-1_transfac_M00141	IKZF1	1746	1754	-	14.3232	3.31e-06	0.0446	TTTGGGAGG
FCER1G	chr1:161214234-161216234	POU2F2_disc2	POU2F2_GM12891_encode-Myers_seq_hsa_r1:AlignACE#1#Intergenic	POU2F2	1505	1517	-	11.1327	6.45e-05	0.0111	CGTGGTGGCGGGC
FCER1G	chr1:161214234-161216234	PRDM1_known1	PRDM1_1	PRDM1	425	438	+	18.0306	7.99e-07	0.0916	TGGGAGGGAAAGGG
FCER1G	chr1:161214234-161216234	SP8_1	SP8_jolma_DBD_M32	SP8	1512	1523	+	11.1327	5.7e-05	0.0708	ACCACGCCCGGC
FCER1G	chr1:161214234-161216234	TFAP2B_4	TFAP2B_jolma_DBD_M296	TFAP2B	933	945	+	9.2449	9.02e-05	0.0881	GGCCCTTCCGGGA
NUF2	chr1:163265576-163267576	EBF1_disc2	EBF1_GM12878_encode-Snyder_seq_hsa_r1:AlignACE#2#Intergenic	EBF1	311	323	-	11.4796	5.32e-05	0.0301	GCCAGGGATGGAG
NUF2	chr1:163265576-163267576	PLAGL1_1	Plagl1_bulyk_sc09-primary	PLAGL1	1582	1597	+	10.3727	9.51e-05	0.0681	GATAGGGCCCTCACAG
NUF2	chr1:163265576-163267576	POU2F2_disc2	POU2F2_GM12891_encode-Myers_seq_hsa_r1:AlignACE#1#Intergenic	POU2F2	596	608	-	10.9694	7.79e-05	0.0118	GCCGGGGTCTGGG
LMX1A	chr1:165355715-165357715	AP1_disc10	FOS_GM12878_encode-Snyder_seq_hsa_r1:AlignACE#1#Intergenic	JUN	1055	1064	+	12.1224	9.38e-06	0.0118	GGGCGGGGGG
LMX1A	chr1:165355715-165357715	BHLHE40_disc2	BHLHE40_HepG2_encode-Myers_seq_hsa_v041610.1_r1:AlignACE#2#Intergenic	BHLHE40	1027	1043	-	12.6058	1.04e-05	0.00271	CCCCCTCTCCGCCGCCG
LMX1A	chr1:165355715-165357715	E2F_disc8	E2F1_MCF-7_encode-Snyder_seq_hsa_HA_r1:AlignACE#3#Intergenic	E2F1	331	341	-	13.1111	3.59e-06	0.00718	GGGGCGGCTGG
LMX1A	chr1:165355715-165357715	E2F_known19	E2F1_17	E2F1	1026	1041	+	10.6224	8.06e-05	0.0873	GCGGCGGCGGAGAGGG
LMX1A	chr1:165355715-165357715	EBF1_disc2	EBF1_GM12878_encode-Snyder_seq_hsa_r1:AlignACE#2#Intergenic	EBF1	531	543	+	13.2449	4.62e-06	0.0207	CCTCGGGGAGGAG
LMX1A	chr1:165355715-165357715	EGR3_2	EGR3_jolma_DBD_M7	EGR3	1023	1037	-	10.7551	1.78e-05	0.0893	CTCCGCCGCCGCGCA
LMX1A	chr1:165355715-165357715	ESRRA_disc4	ESRRA_HepG2_encode-Snyder_seq_hsa_forskolin_r1:AlignACE#1#Intergenic	ESRRA	128	141	-	12.0918	4.21e-06	0.0147	GGGGGTGAGGGGGG
LMX1A	chr1:165355715-165357715	ETS_disc7	ETS1_GM12878_encode-Myers_seq_hsa_r1:AlignACE#2#Intergenic	ETS1	92	105	-	13.47	1.55e-06	0.0146	GGGGGGCGGAGGCC
LMX1A	chr1:165355715-165357715	ETS_disc9	GABPA_K562_encode-Myers_seq_hsa_v041610.1_r1:AlignACE#2#Intergenic	ETS1	1026	1037	+	13.4242	1.55e-06	0.00324	GCGGCGGCGGAG
LMX1A	chr1:165355715-165357715	HEY1_disc2	HEY1_K562_encode-Myers_seq_hsa_r1:AlignACE#1#Intergenic	HEY1	1006	1021	+	14.25	1.49e-07	0.000577	GGGGCCGCGGCGCTGC
LMX1A	chr1:165355715-165357715	HIC1_1	HIC1_transfac_M01072	HIC1	1017	1031	+	12.1122	2.47e-05	0.0425	GCTGCGTGCGCGGCG
LMX1A	chr1:165355715-165357715	HIC1_2	HIC1_transfac_M01073	HIC1	436	453	+	15.7245	1.01e-06	0.0236	TTGGGGTGCGCGCAGGAG
LMX1A	chr1:165355715-165357715	OVOL2_1	MOVO-B_transfac_M01104	OVOL2	1314	1320	-	11.596	2.96e-05	0.0804	GCGGGGG
LMX1A	chr1:165355715-165357715	PLAGL1_1	Plagl1_bulyk_sc09-primary	PLAGL1	1212	1227	-	13.7909	9.81e-06	0.0424	GCCAGAGCGCCCCGAG
LMX1A	chr1:165355715-165357715	POU2F2_disc2	POU2F2_GM12891_encode-Myers_seq_hsa_r1:AlignACE#1#Intergenic	POU2F2	129	141	-	13.8163	5.82e-07	0.00465	GGGGGTGAGGGGG
LMX1A	chr1:165355715-165357715	SP8_1	SP8_jolma_DBD_M32	SP8	1038	1049	-	13.4082	1.29e-05	0.0497	ACCCCACCCCCT
LMX1A	chr1:165355715-165357715	TFAP2B_2	TFAP2B_jolma_DBD_M294	TFAP2B	1209	1220	+	12.1122	3.66e-05	0.0923	TACCTCGGGGCG
RXRG	chr1:165444355-165446355	AP1_disc10	FOS_GM12878_encode-Snyder_seq_hsa_r1:AlignACE#1#Intergenic	JUN	1288	1297	+	11.0612	5.55e-05	0.0157	GGGTGGCCGG
RXRG	chr1:165444355-165446355	BHLHE40_disc2	BHLHE40_HepG2_encode-Myers_seq_hsa_v041610.1_r1:AlignACE#2#Intergenic	BHLHE40	803	819	-	14.7212	5.19e-09	8.1e-05	GGCGGCGGCGGCGGCGG
RXRG	chr1:165444355-165446355	E2F_disc8	E2F1_MCF-7_encode-Snyder_seq_hsa_HA_r1:AlignACE#3#Intergenic	E2F1	808	818	-	13.5051	4.32e-07	0.00221	GCGGCGGCGGC
RXRG	chr1:165444355-165446355	EBF1_disc2	EBF1_GM12878_encode-Snyder_seq_hsa_r1:AlignACE#2#Intergenic	EBF1	1724	1736	-	13.7653	1.82e-06	0.0185	CCCCTGGGAGCAG
RXRG	chr1:165444355-165446355	ESRRA_disc4	ESRRA_HepG2_encode-Snyder_seq_hsa_forskolin_r1:AlignACE#1#Intergenic	ESRRA	1012	1025	+	11.3367	2.55e-05	0.0162	GCGGGAGACGGCAG
RXRG	chr1:165444355-165446355	ETS_disc7	ETS1_GM12878_encode-Myers_seq_hsa_r1:AlignACE#2#Intergenic	ETS1	1381	1394	+	11.55	4.02e-05	0.0196	GGGAGGAGGGGTTG
RXRG	chr1:165444355-165446355	ETS_disc9	GABPA_K562_encode-Myers_seq_hsa_v041610.1_r1:AlignACE#2#Intergenic	ETS1	807	818	-	13.8182	3.64e-07	0.0016	GCGGCGGCGGCG
RXRG	chr1:165444355-165446355	HEY1_disc2	HEY1_K562_encode-Myers_seq_hsa_r1:AlignACE#1#Intergenic	HEY1	803	818	-	14.5865	3.72e-08	0.000292	GCGGCGGCGGCGGCGG
RXRG	chr1:165444355-165446355	HIC1_2	HIC1_transfac_M01073	HIC1	1719	1736	+	10.6531	9.63e-05	0.0749	CTAGACTGCTCCCAGGGG
RXRG	chr1:165444355-165446355	NHLH1_1	HEN1_transfac_M00058	NHLH1	757	778	-	18.1327	3.99e-07	0.0369	ACAGGCACCAGCTGCTGCCGCC
RXRG	chr1:165444355-165446355	NHLH1_2	HEN1_transfac_M00068	NHLH1	757	778	-	18.8776	2.61e-07	0.0428	ACAGGCACCAGCTGCTGCCGCC
RXRG	chr1:165444355-165446355	POU2F2_disc2	POU2F2_GM12891_encode-Myers_seq_hsa_r1:AlignACE#1#Intergenic	POU2F2	806	818	-	12.898	4.18e-06	0.00514	GCGGCGGCGGCGG
RXRG	chr1:165444355-165446355	SP8_1	SP8_jolma_DBD_M32	SP8	1159	1170	-	13.4082	1.29e-05	0.0497	ACCCCACCCCCT
RXRG	chr1:165444355-165446355	ZIC1_2	Zic1_bulyk_sc09-primary	ZIC1	938	951	-	10.8876	5.9e-05	0.0543	GCCACCCGGTAGGG
FAM78B	chr1:166165969-166167969	AP1_disc10	FOS_GM12878_encode-Snyder_seq_hsa_r1:AlignACE#1#Intergenic	JUN	1145	1154	+	12.9184	2.04e-06	0.0085	GCGGGGCGGG
FAM78B	chr1:166165969-166167969	BHLHE40_disc2	BHLHE40_HepG2_encode-Myers_seq_hsa_v041610.1_r1:AlignACE#2#Intergenic	BHLHE40	745	761	-	14.7212	5.19e-09	8.1e-05	GGCGGCGGCGGCGGCGG
FAM78B	chr1:166165969-166167969	E2F_disc8	E2F1_MCF-7_encode-Snyder_seq_hsa_HA_r1:AlignACE#3#Intergenic	E2F1	857	867	+	13.5051	4.32e-07	0.00221	GCGGCGGCGGC
FAM78B	chr1:166165969-166167969	E2F_known19	E2F1_17	E2F1	294	309	-	10.4082	8.94e-05	0.0873	GCCGCGCCGTGCCGGC
FAM78B	chr1:166165969-166167969	EBF1_disc2	EBF1_GM12878_encode-Snyder_seq_hsa_r1:AlignACE#2#Intergenic	EBF1	1171	1183	+	13.5612	2.64e-06	0.0197	CCCTGGGGTGGGG
FAM78B	chr1:166165969-166167969	EGR3_2	EGR3_jolma_DBD_M7	EGR3	483	497	+	16.1327	1.39e-06	0.0466	GTCCGCCCACGCCCG
FAM78B	chr1:166165969-166167969	ESRRA_disc4	ESRRA_HepG2_encode-Snyder_seq_hsa_forskolin_r1:AlignACE#1#Intergenic	ESRRA	1060	1073	+	12.3571	1.86e-06	0.0147	CCGGGTGGGGGGGG
FAM78B	chr1:166165969-166167969	ETS_disc7	ETS1_GM12878_encode-Myers_seq_hsa_r1:AlignACE#2#Intergenic	ETS1	97	110	+	12.76	7.23e-06	0.0159	GGGGGATGGGGGGC
FAM78B	chr1:166165969-166167969	ETS_disc9	GABPA_K562_encode-Myers_seq_hsa_v041610.1_r1:AlignACE#2#Intergenic	ETS1	857	868	+	13.8182	3.64e-07	0.0016	GCGGCGGCGGCG
FAM78B	chr1:166165969-166167969	HEY1_disc2	HEY1_K562_encode-Myers_seq_hsa_r1:AlignACE#1#Intergenic	HEY1	748	763	-	14.5865	3.72e-08	0.000292	GCGGCGGCGGCGGCGG
FAM78B	chr1:166165969-166167969	HIC1_1	HIC1_transfac_M01072	HIC1	330	344	-	16.7041	3.8e-08	0.00851	CCCGGCTGCCCGCGC
FAM78B	chr1:166165969-166167969	HIC1_2	HIC1_transfac_M01073	HIC1	327	344	-	16.4184	4.26e-07	0.0195	CCCGGCTGCCCGCGCGGG
FAM78B	chr1:166165969-166167969	OVOL2_1	MOVO-B_transfac_M01104	OVOL2	790	796	-	11.596	2.96e-05	0.0804	GCGGGGG
FAM78B	chr1:166165969-166167969	PLAGL1_1	Plagl1_bulyk_sc09-primary	PLAGL1	340	355	-	15.4273	2.35e-06	0.0311	TGACGGGCGCCCCCGG
FAM78B	chr1:166165969-166167969	POU2F2_disc2	POU2F2_GM12891_encode-Myers_seq_hsa_r1:AlignACE#1#Intergenic	POU2F2	1063	1075	+	14.3673	3.99e-08	0.00456	GGTGGGGGGGGGG
FAM78B	chr1:166165969-166167969	SP8_1	SP8_jolma_DBD_M32	SP8	1177	1188	-	14.8673	4.3e-06	0.0391	CCCACCCCCACC
FAM78B	chr1:166165969-166167969	TFAP2B_2	TFAP2B_jolma_DBD_M294	TFAP2B	1169	1180	-	14.2143	6.32e-06	0.0851	CACCCCAGGGCA
FAM78B	chr1:166165969-166167969	TFAP2B_4	TFAP2B_jolma_DBD_M296	TFAP2B	935	947	-	14.1224	1.01e-05	0.0722	CGCCCCCCGGGCC
FAM78B	chr1:166165969-166167969	ZIC1_2	Zic1_bulyk_sc09-primary	ZIC1	1208	1221	+	13.9467	6.16e-06	0.0456	CGCCACCGGGTGGG
ILDR2	chr1:166974482-166976482	AP1_disc10	FOS_GM12878_encode-Snyder_seq_hsa_r1:AlignACE#1#Intergenic	JUN	662	671	+	13.4592	3.39e-07	0.00747	GGGGGGCGGG
ILDR2	chr1:166974482-166976482	BHLHE40_disc2	BHLHE40_HepG2_encode-Myers_seq_hsa_v041610.1_r1:AlignACE#2#Intergenic	BHLHE40	1121	1137	+	14.7019	5.93e-09	8.99e-05	CCCGCCGCCCGCTGCCG
ILDR2	chr1:166974482-166976482	E2F_disc8	E2F1_MCF-7_encode-Snyder_seq_hsa_HA_r1:AlignACE#3#Intergenic	E2F1	938	948	+	13.0808	3.85e-06	0.00718	GCGGGGCCGGG
ILDR2	chr1:166974482-166976482	E2F_known19	E2F1_17	E2F1	1259	1274	-	10.3265	9.31e-05	0.0873	GGCCCGCGGGGCGGCC
ILDR2	chr1:166974482-166976482	EBF1_disc2	EBF1_GM12878_encode-Snyder_seq_hsa_r1:AlignACE#2#Intergenic	EBF1	1079	1091	+	12.7449	1.02e-05	0.0235	CGCGGGGGAGCTC
ILDR2	chr1:166974482-166976482	EGR3_2	EGR3_jolma_DBD_M7	EGR3	658	672	-	15.3469	2.18e-06	0.0522	CCCCGCCCCCCCATT
ILDR2	chr1:166974482-166976482	ESRRA_disc4	ESRRA_HepG2_encode-Snyder_seq_hsa_forskolin_r1:AlignACE#1#Intergenic	ESRRA	1428	1441	+	11.8571	7.89e-06	0.0148	GTGGGGGACGGCGG
ILDR2	chr1:166974482-166976482	ETS_disc7	ETS1_GM12878_encode-Myers_seq_hsa_r1:AlignACE#2#Intergenic	ETS1	664	677	+	12.91	5.52e-06	0.0154	GGGGCGGGGGGCGC
ILDR2	chr1:166974482-166976482	ETS_disc9	GABPA_K562_encode-Myers_seq_hsa_v041610.1_r1:AlignACE#2#Intergenic	ETS1	661	672	+	13.9293	2.32e-07	0.0016	GGGGGGGCGGGG
ILDR2	chr1:166974482-166976482	HEY1_disc2	HEY1_K562_encode-Myers_seq_hsa_r1:AlignACE#1#Intergenic	HEY1	871	886	+	14.6923	2.28e-08	0.000292	CGGGCGGCGGCGGAGC
ILDR2	chr1:166974482-166976482	HIC1_1	HIC1_transfac_M01072	HIC1	886	900	-	16.8776	2.62e-08	0.00786	GCCCGGTGCCCGCCG
ILDR2	chr1:166974482-166976482	HIC1_2	HIC1_transfac_M01073	HIC1	883	900	-	14.7551	2.96e-06	0.029	GCCCGGTGCCCGCCGCTC
ILDR2	chr1:166974482-166976482	OVOL2_1	MOVO-B_transfac_M01104	OVOL2	1512	1518	-	11.596	2.96e-05	0.0804	GCGGGGG
ILDR2	chr1:166974482-166976482	POU2F2_disc2	POU2F2_GM12891_encode-Myers_seq_hsa_r1:AlignACE#1#Intergenic	POU2F2	661	673	+	13.7959	6e-07	0.00465	GGGGGGGCGGGGG
ILDR2	chr1:166974482-166976482	SP8_1	SP8_jolma_DBD_M32	SP8	662	673	-	15.3673	2.71e-06	0.0366	CCCCCGCCCCCC
ILDR2	chr1:166974482-166976482	TFAP2B_2	TFAP2B_jolma_DBD_M294	TFAP2B	858	869	+	10.9796	7.87e-05	0.0979	CACCCCGCGGCA
ILDR2	chr1:166974482-166976482	TFAP2B_4	TFAP2B_jolma_DBD_M296	TFAP2B	1262	1274	+	14.3061	8.94e-06	0.0721	CGCCCCGCGGGCC
ILDR2	chr1:166974482-166976482	ZIC1_2	Zic1_bulyk_sc09-primary	ZIC1	1075	1088	-	11.9704	2.77e-05	0.0507	CTCCCCCGCGCGGC
F5	chr1:169585588-169587588	AP1_disc10	FOS_GM12878_encode-Snyder_seq_hsa_r1:AlignACE#1#Intergenic	JUN	923	932	-	10.8673	7.03e-05	0.0165	GGGGAGGAGG
F5	chr1:169585588-169587588	BHLHE40_disc2	BHLHE40_HepG2_encode-Myers_seq_hsa_v041610.1_r1:AlignACE#2#Intergenic	BHLHE40	951	967	-	12.9615	4.85e-06	0.00211	GCCAGAGGCTGCTGCTG
F5	chr1:169585588-169587588	EGR3_2	EGR3_jolma_DBD_M7	EGR3	776	790	-	7.91837	5.21e-05	0.0966	GGCTGCCCACGCCTC
F5	chr1:169585588-169587588	ESRRA_disc4	ESRRA_HepG2_encode-Snyder_seq_hsa_forskolin_r1:AlignACE#1#Intergenic	ESRRA	874	887	-	11.4082	2.2e-05	0.0159	CTGGGACAGCCCGG
F5	chr1:169585588-169587588	ETS_disc7	ETS1_GM12878_encode-Myers_seq_hsa_r1:AlignACE#2#Intergenic	ETS1	1833	1846	+	11.87	2.73e-05	0.0181	GGGCGTTGTGGTGG
F5	chr1:169585588-169587588	HIC1_1	HIC1_transfac_M01072	HIC1	779	793	-	12.4184	1.8e-05	0.0388	CCAGGCTGCCCACGC
F5	chr1:169585588-169587588	HIC1_2	HIC1_transfac_M01073	HIC1	776	793	-	11.7857	4.26e-05	0.058	CCAGGCTGCCCACGCCTC
F5	chr1:169585588-169587588	IKZF1_2	Lyf-1_transfac_M00141	IKZF1	1731	1739	+	14.3232	3.31e-06	0.0446	TTTGGGAGG
F5	chr1:169585588-169587588	NHLH1_1	HEN1_transfac_M00058	NHLH1	739	760	-	12.6429	8.05e-06	0.0822	TTGGGCACCAGCTGGGTAGGCT
F5	chr1:169585588-169587588	NR2F2_1	ARP-1-(COUP-TF2)_transfac_M00155	NR2F2	1759	1774	-	17.8367	7.51e-07	0.0877	TGAACTCCTGACCTCA
F5	chr1:169585588-169587588	POU2F2_disc2	POU2F2_GM12891_encode-Myers_seq_hsa_r1:AlignACE#1#Intergenic	POU2F2	1456	1468	-	10.7959	9.52e-05	0.0128	GCTGGCGACAGGC
F5	chr1:169585588-169587588	RARG_7	Rarg_jolma_DBD_M721	RARG	1760	1775	+	16.3776	4.1e-07	0.0675	GAGGTCAGGAGTTCAA
KIFAP3	chr1:170084208-170086208	ETS_disc7	ETS1_GM12878_encode-Myers_seq_hsa_r1:AlignACE#2#Intergenic	ETS1	858	871	+	11.04	7.07e-05	0.0215	GGCCAGTGGGGCCC
KIFAP3	chr1:170084208-170086208	FOXC1_3	FOXC1_jolma_DBD_M402	FOXC1	257	269	+	15.6436	2.43e-06	0.0496	ATATAAACAAATA
KIFAP3	chr1:170084208-170086208	PLAGL1_1	Plagl1_bulyk_sc09-primary	PLAGL1	860	875	-	11.3	5.42e-05	0.0611	CCTTGGGCCCCACTGG
KIFAP3	chr1:170084208-170086208	SP8_1	SP8_jolma_DBD_M32	SP8	1081	1092	-	15.051	3.84e-06	0.0391	GCCACGCCCCAT
PRRX1	chr1:170661728-170663728	AP1_disc10	FOS_GM12878_encode-Snyder_seq_hsa_r1:AlignACE#1#Intergenic	JUN	1016	1025	+	12.9796	1.36e-06	0.0085	GGGGGGGGGC
PRRX1	chr1:170661728-170663728	E2F_known19	E2F1_17	E2F1	693	708	+	13.3673	1.59e-05	0.0873	TTGGCGGGGGTAGGGA
PRRX1	chr1:170661728-170663728	EBF1_disc2	EBF1_GM12878_encode-Snyder_seq_hsa_r1:AlignACE#2#Intergenic	EBF1	1563	1575	-	11.7449	3.91e-05	0.0281	CCCCTGGGAGGGC
PRRX1	chr1:170661728-170663728	EGR3_2	EGR3_jolma_DBD_M7	EGR3	1015	1029	-	9.14286	3.35e-05	0.0904	AACCGCCCCCCCCCA
PRRX1	chr1:170661728-170663728	ESRRA_disc4	ESRRA_HepG2_encode-Snyder_seq_hsa_forskolin_r1:AlignACE#1#Intergenic	ESRRA	516	529	-	10.7959	6.87e-05	0.0188	GGAGGACAGAGAGG
PRRX1	chr1:170661728-170663728	ETS_disc7	ETS1_GM12878_encode-Myers_seq_hsa_r1:AlignACE#2#Intergenic	ETS1	1017	1030	+	11.53	4.12e-05	0.0197	GGGGGGGGCGGTTT
PRRX1	chr1:170661728-170663728	HEY1_disc2	HEY1_K562_encode-Myers_seq_hsa_r1:AlignACE#1#Intergenic	HEY1	459	474	-	12.2788	1.93e-05	0.00321	CGTCCGTCTGCGGAGC
PRRX1	chr1:170661728-170663728	HIC1_1	HIC1_transfac_M01072	HIC1	817	831	+	10.6224	9.66e-05	0.0665	ACTCGGTGCCCTCTG
PRRX1	chr1:170661728-170663728	OVOL2_1	MOVO-B_transfac_M01104	OVOL2	696	702	+	11.596	2.96e-05	0.0804	GCGGGGG
PRRX1	chr1:170661728-170663728	POU2F2_disc2	POU2F2_GM12891_encode-Myers_seq_hsa_r1:AlignACE#1#Intergenic	POU2F2	1840	1852	-	12.1735	1.58e-05	0.00712	GGAGGAGAGGGTG
PRRX1	chr1:170661728-170663728	SP8_1	SP8_jolma_DBD_M32	SP8	1019	1030	-	11.6735	4.03e-05	0.0668	AAACCGCCCCCC
PRRX1	chr1:170661728-170663728	ZIC1_2	Zic1_bulyk_sc09-primary	ZIC1	1564	1577	-	12.716	1.61e-05	0.0483	GACCCCTGGGAGGG
DNM3	chr1:171840498-171842498	AP1_disc10	FOS_GM12878_encode-Snyder_seq_hsa_r1:AlignACE#1#Intergenic	JUN	921	930	+	12.9184	2.04e-06	0.0085	GCGGGGCGGG
DNM3	chr1:171840498-171842498	BHLHE40_disc2	BHLHE40_HepG2_encode-Myers_seq_hsa_v041610.1_r1:AlignACE#2#Intergenic	BHLHE40	908	924	+	13.7981	4.49e-07	0.000849	GGGCGGGGCAGCCGCGG
DNM3	chr1:171840498-171842498	E2F_disc8	E2F1_MCF-7_encode-Snyder_seq_hsa_HA_r1:AlignACE#3#Intergenic	E2F1	926	936	+	13.0707	4.02e-06	0.00718	GCGGGGGCGGG
DNM3	chr1:171840498-171842498	E2F_known19	E2F1_17	E2F1	907	922	+	10.7143	7.68e-05	0.0873	GGGGCGGGGCAGCCGC
DNM3	chr1:171840498-171842498	EBF1_disc2	EBF1_GM12878_encode-Snyder_seq_hsa_r1:AlignACE#2#Intergenic	EBF1	903	915	+	13	6.89e-06	0.0221	GCCCGGGGCGGGG
DNM3	chr1:171840498-171842498	EGR3_2	EGR3_jolma_DBD_M7	EGR3	923	937	-	16.9898	8.81e-07	0.0442	CCCCGCCCCCGCCCC
DNM3	chr1:171840498-171842498	ESRRA_disc4	ESRRA_HepG2_encode-Snyder_seq_hsa_forskolin_r1:AlignACE#1#Intergenic	ESRRA	1599	1612	+	11.8776	7.49e-06	0.0147	CGGGGAGTCGGGGG
DNM3	chr1:171840498-171842498	ETS_disc7	ETS1_GM12878_encode-Myers_seq_hsa_r1:AlignACE#2#Intergenic	ETS1	1879	1892	+	13.35	2.09e-06	0.0149	GGGAGGCGGGGTGC
DNM3	chr1:171840498-171842498	ETS_disc9	GABPA_K562_encode-Myers_seq_hsa_v041610.1_r1:AlignACE#2#Intergenic	ETS1	926	937	+	14.1919	5.17e-08	0.00137	GCGGGGGCGGGG
DNM3	chr1:171840498-171842498	HEY1_disc2	HEY1_K562_encode-Myers_seq_hsa_r1:AlignACE#1#Intergenic	HEY1	923	938	+	15.125	2.01e-09	0.000112	GGGGCGGGGGCGGGGC
DNM3	chr1:171840498-171842498	HIC1_1	HIC1_transfac_M01072	HIC1	909	923	-	14.7755	1e-06	0.018	CGCGGCTGCCCCGCC
DNM3	chr1:171840498-171842498	HIC1_2	HIC1_transfac_M01073	HIC1	1656	1673	-	14.8163	2.78e-06	0.0288	GGAGGCTGCCCGGGGCTG
DNM3	chr1:171840498-171842498	NHLH1_1	HEN1_transfac_M00058	NHLH1	847	868	+	16.3673	1.16e-06	0.05	TCTGGCCGCAGCTGGGCTGCAG
DNM3	chr1:171840498-171842498	NHLH1_2	HEN1_transfac_M00068	NHLH1	847	868	+	15.602	2.26e-06	0.0815	TCTGGCCGCAGCTGGGCTGCAG
DNM3	chr1:171840498-171842498	NHLH1_3	NHLH1_jaspar_MA0048.1	NHLH1	852	863	+	16.8571	1.2e-06	0.0987	CCGCAGCTGGGC
DNM3	chr1:171840498-171842498	OVOL2_1	MOVO-B_transfac_M01104	OVOL2	1528	1534	-	11.596	2.96e-05	0.0804	GCGGGGG
DNM3	chr1:171840498-171842498	PLAGL1_1	Plagl1_bulyk_sc09-primary	PLAGL1	1354	1369	-	12.7636	2.07e-05	0.0501	GCGGGGTCGCCCCACT
DNM3	chr1:171840498-171842498	POU2F2_disc2	POU2F2_GM12891_encode-Myers_seq_hsa_r1:AlignACE#1#Intergenic	POU2F2	926	938	+	12.9082	4.09e-06	0.00514	GCGGGGGCGGGGC
DNM3	chr1:171840498-171842498	SP8_1	SP8_jolma_DBD_M32	SP8	1523	1534	+	13.4694	1.27e-05	0.0497	GCCACCCCCCGC
DNM3	chr1:171840498-171842498	TFAP2B_2	TFAP2B_jolma_DBD_M294	TFAP2B	1146	1157	+	12.2143	3.43e-05	0.0912	GCCCCTCGGGCA
DNM3	chr1:171840498-171842498	TFAP2B_4	TFAP2B_jolma_DBD_M296	TFAP2B	1145	1157	+	15.6429	3.5e-06	0.0721	GGCCCCTCGGGCA
DNM3	chr1:171840498-171842498	ZIC1_2	Zic1_bulyk_sc09-primary	ZIC1	559	572	+	12.7219	1.6e-05	0.0483	GCCACCCTGGGAGG
PADI3	chr1:17248098-17250098	BHLHE40_disc2	BHLHE40_HepG2_encode-Myers_seq_hsa_v041610.1_r1:AlignACE#2#Intergenic	BHLHE40	253	269	+	12.7404	7.92e-06	0.00248	CAGAGGGCCGGGTGCTG
PADI3	chr1:17248098-17250098	EBF1_disc2	EBF1_GM12878_encode-Snyder_seq_hsa_r1:AlignACE#2#Intergenic	EBF1	940	952	+	13.1735	5.18e-06	0.0209	CCCTGGGCTGGAG
PADI3	chr1:17248098-17250098	ESRRA_disc4	ESRRA_HepG2_encode-Snyder_seq_hsa_forskolin_r1:AlignACE#1#Intergenic	ESRRA	1714	1727	+	11.5102	1.78e-05	0.0156	GAGGCAGAGAGGGC
PADI3	chr1:17248098-17250098	ETS_disc7	ETS1_GM12878_encode-Myers_seq_hsa_r1:AlignACE#2#Intergenic	ETS1	1379	1392	+	11.6	3.8e-05	0.0194	GGGGCTTGGAGGGG
PADI3	chr1:17248098-17250098	ETS_disc9	GABPA_K562_encode-Myers_seq_hsa_v041610.1_r1:AlignACE#2#Intergenic	ETS1	955	966	+	11.1212	6.34e-05	0.0116	GTGGGGCCAGGG
PADI3	chr1:17248098-17250098	HIC1_1	HIC1_transfac_M01072	HIC1	819	833	+	13.551	5.06e-06	0.0276	CCTGGGTGCCGGGGT
PADI3	chr1:17248098-17250098	HIC1_2	HIC1_transfac_M01073	HIC1	563	580	-	15.1837	1.87e-06	0.027	TAGGGGTGCAGCCTGGCC
PADI3	chr1:17248098-17250098	IKZF1_2	Lyf-1_transfac_M00141	IKZF1	1327	1335	+	14.3232	3.31e-06	0.0446	TTTGGGAGG
PADI3	chr1:17248098-17250098	NHLH1_1	HEN1_transfac_M00058	NHLH1	135	156	-	15.2551	2.15e-06	0.059	CCCTGCCTCAGCTGCTTCCTGG
PADI3	chr1:17248098-17250098	NHLH1_2	HEN1_transfac_M00068	NHLH1	135	156	-	16.1837	1.6e-06	0.0704	CCCTGCCTCAGCTGCTTCCTGG
PADI3	chr1:17248098-17250098	NR2F2_1	ARP-1-(COUP-TF2)_transfac_M00155	NR2F2	1508	1523	+	18.7551	3.95e-07	0.0877	TGAGCCTATGAGCCTA
PADI3	chr1:17248098-17250098	POU2F2_disc2	POU2F2_GM12891_encode-Myers_seq_hsa_r1:AlignACE#1#Intergenic	POU2F2	949	961	+	12.8571	4.52e-06	0.00526	GGAGGGGTGGGGC
PADI3	chr1:17248098-17250098	SP8_1	SP8_jolma_DBD_M32	SP8	950	961	-	11.5204	4.47e-05	0.0677	GCCCCACCCCTC
PADI3	chr1:17248098-17250098	TFAP2B_4	TFAP2B_jolma_DBD_M296	TFAP2B	989	1001	-	15.0714	5.58e-06	0.0721	TGCCCCTGAGGCC
RCC2	chr1:17438724-17440724	AP1_disc10	FOS_GM12878_encode-Snyder_seq_hsa_r1:AlignACE#1#Intergenic	JUN	1094	1103	-	12.9184	2.04e-06	0.0085	GCGGGGCGGG
RCC2	chr1:17438724-17440724	BHLHE40_disc2	BHLHE40_HepG2_encode-Myers_seq_hsa_v041610.1_r1:AlignACE#2#Intergenic	BHLHE40	1053	1069	+	13.5	1.17e-06	0.00128	GCGCGCGCCCCCTGCCG
RCC2	chr1:17438724-17440724	CTCFL_disc1	CTCFL_K562_encode-Myers_seq_hsa_v041610.1-SC-98982_r1:MDscan#2#Intergenic	CTCFL	1057	1066	+	19.7041	4.13e-07	0.0434	GCGCCCCCTG
RCC2	chr1:17438724-17440724	E2F_disc8	E2F1_MCF-7_encode-Snyder_seq_hsa_HA_r1:AlignACE#3#Intergenic	E2F1	1085	1095	-	13.1313	3.15e-06	0.00714	GGGGCGCCGGC
RCC2	chr1:17438724-17440724	E2F_known19	E2F1_17	E2F1	1036	1051	+	10.4082	8.94e-05	0.0873	GGCGCGGGGCGCGGGG
RCC2	chr1:17438724-17440724	EBF1_disc2	EBF1_GM12878_encode-Snyder_seq_hsa_r1:AlignACE#2#Intergenic	EBF1	1641	1653	+	13.8265	1.58e-06	0.0185	CCCGGGGCTGCAG
RCC2	chr1:17438724-17440724	EGR3_2	EGR3_jolma_DBD_M7	EGR3	1087	1101	+	9.78571	2.63e-05	0.0898	CGGCGCCCCCGCCCC
RCC2	chr1:17438724-17440724	ESRRA_disc4	ESRRA_HepG2_encode-Snyder_seq_hsa_forskolin_r1:AlignACE#1#Intergenic	ESRRA	1104	1117	-	12.0816	4.33e-06	0.0147	CAGGGCCAGGCCGG
RCC2	chr1:17438724-17440724	ETS_disc7	ETS1_GM12878_encode-Myers_seq_hsa_r1:AlignACE#2#Intergenic	ETS1	1032	1045	+	13.47	1.55e-06	0.0146	GGGAGGCGCGGGGC
RCC2	chr1:17438724-17440724	ETS_disc9	GABPA_K562_encode-Myers_seq_hsa_v041610.1_r1:AlignACE#2#Intergenic	ETS1	1090	1101	-	13.3535	1.89e-06	0.00329	GGGGCGGGGGCG
RCC2	chr1:17438724-17440724	HEY1_disc2	HEY1_K562_encode-Myers_seq_hsa_r1:AlignACE#1#Intergenic	HEY1	1086	1101	-	14.3846	8.97e-08	0.000436	GGGGCGGGGGCGCCGG
RCC2	chr1:17438724-17440724	HIC1_1	HIC1_transfac_M01072	HIC1	2	16	-	14.8061	9.6e-07	0.0179	CCCGGCTGCCCTGCG
RCC2	chr1:17438724-17440724	HIC1_2	HIC1_transfac_M01073	HIC1	1633	1650	+	12.449	2.52e-05	0.0489	CCACAGTGCCCGGGGCTG
RCC2	chr1:17438724-17440724	OVOL2_1	MOVO-B_transfac_M01104	OVOL2	1092	1098	-	11.596	2.96e-05	0.0804	GCGGGGG
RCC2	chr1:17438724-17440724	PLAGL1_1	Plagl1_bulyk_sc09-primary	PLAGL1	1083	1098	+	12.7	2.16e-05	0.0503	TTGCCGGCGCCCCCGC
RCC2	chr1:17438724-17440724	POU2F2_disc2	POU2F2_GM12891_encode-Myers_seq_hsa_r1:AlignACE#1#Intergenic	POU2F2	1092	1104	-	13.2143	2.22e-06	0.00514	GGCGGGGCGGGGG
RCC2	chr1:17438724-17440724	SP8_1	SP8_jolma_DBD_M32	SP8	1092	1103	+	12.3878	2.55e-05	0.0583	CCCCCGCCCCGC
RCC2	chr1:17438724-17440724	TFAP2B_2	TFAP2B_jolma_DBD_M294	TFAP2B	397	408	+	11.4184	5.92e-05	0.0954	TGCCCCCGGCGA
RCC2	chr1:17438724-17440724	TFAP2B_4	TFAP2B_jolma_DBD_M296	TFAP2B	17	29	+	14.7245	6.87e-06	0.0721	AGCCCCAGAGGCA
RCC2	chr1:17438724-17440724	ZIC1_2	Zic1_bulyk_sc09-primary	ZIC1	1936	1949	+	10.8698	5.96e-05	0.0544	CACCTCCTGGGAGG
KIAA0040	chr1:175191999-175193999	AP1_disc10	FOS_GM12878_encode-Snyder_seq_hsa_r1:AlignACE#1#Intergenic	JUN	1130	1139	-	13.4592	3.39e-07	0.00747	GGGGGGCGGG
KIAA0040	chr1:175191999-175193999	BHLHE40_disc2	BHLHE40_HepG2_encode-Myers_seq_hsa_v041610.1_r1:AlignACE#2#Intergenic	BHLHE40	826	842	-	13.3365	1.87e-06	0.00151	GGGGCGGGGCGGGGCGG
KIAA0040	chr1:175191999-175193999	CTCFL_disc1	CTCFL_K562_encode-Myers_seq_hsa_v041610.1-SC-98982_r1:MDscan#2#Intergenic	CTCFL	883	892	+	17.5612	9.16e-07	0.0476	GCGCCCTCTG
KIAA0040	chr1:175191999-175193999	E2F_disc8	E2F1_MCF-7_encode-Snyder_seq_hsa_HA_r1:AlignACE#3#Intergenic	E2F1	792	802	+	13.303	1.31e-06	0.00446	CCGGCGCCGGC
KIAA0040	chr1:175191999-175193999	E2F_known19	E2F1_17	E2F1	1122	1137	-	11.4286	5.28e-05	0.0873	GGGGCGGGGAGTGGGG
KIAA0040	chr1:175191999-175193999	EBF1_disc2	EBF1_GM12878_encode-Snyder_seq_hsa_r1:AlignACE#2#Intergenic	EBF1	705	717	-	14.3061	5.71e-07	0.0173	GCCCGGGGCGCTG
KIAA0040	chr1:175191999-175193999	EGR3_2	EGR3_jolma_DBD_M7	EGR3	844	858	+	12.6327	8e-06	0.0876	CTCCACCCCCGCGCG
KIAA0040	chr1:175191999-175193999	ESRRA_disc4	ESRRA_HepG2_encode-Snyder_seq_hsa_forskolin_r1:AlignACE#1#Intergenic	ESRRA	831	844	-	12.1837	3.21e-06	0.0147	GCGGGGCGGGGCGG
KIAA0040	chr1:175191999-175193999	ETS_disc7	ETS1_GM12878_encode-Myers_seq_hsa_r1:AlignACE#2#Intergenic	ETS1	828	841	-	12.96	5.02e-06	0.0154	GGGCGGGGCGGGGC
KIAA0040	chr1:175191999-175193999	ETS_disc9	GABPA_K562_encode-Myers_seq_hsa_v041610.1_r1:AlignACE#2#Intergenic	ETS1	1129	1140	-	13.899	2.7e-07	0.0016	CGGGGGGCGGGG
KIAA0040	chr1:175191999-175193999	HEY1_disc2	HEY1_K562_encode-Myers_seq_hsa_r1:AlignACE#1#Intergenic	HEY1	828	843	-	14.0673	2.84e-07	0.000712	CGGGGCGGGGCGGGGC
KIAA0040	chr1:175191999-175193999	HIC1_1	HIC1_transfac_M01072	HIC1	874	888	-	12.4388	1.76e-05	0.0386	GGGCGCTGCCCTCGG
KIAA0040	chr1:175191999-175193999	HIC1_2	HIC1_transfac_M01073	HIC1	1257	1274	-	13.7551	8.02e-06	0.0372	CGGGTTTGCCCGGAGTTC
KIAA0040	chr1:175191999-175193999	OVOL2_1	MOVO-B_transfac_M01104	OVOL2	1135	1141	-	11.596	2.96e-05	0.0804	GCGGGGG
KIAA0040	chr1:175191999-175193999	PLAGL1_1	Plagl1_bulyk_sc09-primary	PLAGL1	1781	1796	-	10.7727	7.49e-05	0.0651	TGAGGAGGCCCCTGAA
KIAA0040	chr1:175191999-175193999	POU2F2_disc2	POU2F2_GM12891_encode-Myers_seq_hsa_r1:AlignACE#1#Intergenic	POU2F2	1129	1141	-	13.7347	7.41e-07	0.00475	GCGGGGGGCGGGG
KIAA0040	chr1:175191999-175193999	SP8_1	SP8_jolma_DBD_M32	SP8	833	844	+	13.9184	8.68e-06	0.042	GCCCCGCCCCGC
KIAA0040	chr1:175191999-175193999	TFAP2B_2	TFAP2B_jolma_DBD_M294	TFAP2B	1470	1481	-	14.2755	5.93e-06	0.0831	CGCCTCCAGGCA
KIAA0040	chr1:175191999-175193999	TFAP2B_4	TFAP2B_jolma_DBD_M296	TFAP2B	715	727	-	12.9082	2.01e-05	0.0787	TCCCTCCAGGGCC
KIAA0040	chr1:175191999-175193999	ZIC1_2	Zic1_bulyk_sc09-primary	ZIC1	1045	1058	-	11.0237	5.37e-05	0.0536	CACCCGAGGTGGGC
PAPPA2	chr1:176462171-176464171	E2F_known19	E2F1_17	E2F1	1137	1152	+	10.7551	7.54e-05	0.0873	TGGACGCCAGCCAGGA
PAPPA2	chr1:176462171-176464171	EBF1_disc2	EBF1_GM12878_encode-Snyder_seq_hsa_r1:AlignACE#2#Intergenic	EBF1	1176	1188	-	11.8776	3.32e-05	0.0275	GCTTGGGGAGGTC
PAPPA2	chr1:176462171-176464171	ETS_disc7	ETS1_GM12878_encode-Myers_seq_hsa_r1:AlignACE#2#Intergenic	ETS1	1699	1712	+	11.34	5.09e-05	0.0206	GGCAGAGGGAGTGC
PAPPA2	chr1:176462171-176464171	HIC1_2	HIC1_transfac_M01073	HIC1	1728	1745	+	10.8673	8.32e-05	0.0715	GTGGGGTGCAGGAAGGAA
PAPPA2	chr1:176462171-176464171	PLAGL1_1	Plagl1_bulyk_sc09-primary	PLAGL1	422	437	-	10.7818	7.44e-05	0.065	TAAGGAGGGCCCATCT
PAPPA2	chr1:176462171-176464171	PRDM1_known1	PRDM1_1	PRDM1	192	205	-	22.3469	3.48e-09	0.0207	AGGAAGGGAAAGGA
PAPPA2	chr1:176462171-176464171	SP8_1	SP8_jolma_DBD_M32	SP8	839	850	+	12.6837	2.17e-05	0.0568	CACACACCCACC
ASTN1	chr1:177163973-177165973	AP1_disc10	FOS_GM12878_encode-Snyder_seq_hsa_r1:AlignACE#1#Intergenic	JUN	941	950	+	12.0102	1.24e-05	0.0118	GGGGAGGGGG
ASTN1	chr1:177163973-177165973	BHLHE40_disc2	BHLHE40_HepG2_encode-Myers_seq_hsa_v041610.1_r1:AlignACE#2#Intergenic	BHLHE40	650	666	-	13.5481	1.01e-06	0.0012	CTGGGGGCCGGCGGCGG
ASTN1	chr1:177163973-177165973	E2F_disc8	E2F1_MCF-7_encode-Snyder_seq_hsa_HA_r1:AlignACE#3#Intergenic	E2F1	650	660	+	12.6465	1.13e-05	0.0104	CCGCCGCCGGC
ASTN1	chr1:177163973-177165973	E2F_known19	E2F1_17	E2F1	780	795	+	10.4286	8.86e-05	0.0873	AGCGCGGGAGGCGGGG
ASTN1	chr1:177163973-177165973	EBF1_disc2	EBF1_GM12878_encode-Snyder_seq_hsa_r1:AlignACE#2#Intergenic	EBF1	403	415	-	14.1633	7.81e-07	0.0177	CCCGGGGGAGGTC
ASTN1	chr1:177163973-177165973	EGR3_2	EGR3_jolma_DBD_M7	EGR3	935	949	-	11.4694	1.31e-05	0.0893	CCCCTCCCCCGCTTT
ASTN1	chr1:177163973-177165973	ESRRA_disc4	ESRRA_HepG2_encode-Snyder_seq_hsa_forskolin_r1:AlignACE#1#Intergenic	ESRRA	1305	1318	-	11.9082	6.97e-06	0.0147	GGGGGACGGGGCGG
ASTN1	chr1:177163973-177165973	ETS_disc7	ETS1_GM12878_encode-Myers_seq_hsa_r1:AlignACE#2#Intergenic	ETS1	365	378	+	12.9	5.63e-06	0.0154	GGGGGTGGGGGCGC
ASTN1	chr1:177163973-177165973	ETS_disc9	GABPA_K562_encode-Myers_seq_hsa_v041610.1_r1:AlignACE#2#Intergenic	ETS1	938	949	+	13.4141	1.61e-06	0.00324	GCGGGGGAGGGG
ASTN1	chr1:177163973-177165973	HEY1_disc2	HEY1_K562_encode-Myers_seq_hsa_r1:AlignACE#1#Intergenic	HEY1	647	662	-	14	3.57e-07	0.000782	GGGCCGGCGGCGGTGC
ASTN1	chr1:177163973-177165973	OVOL2_1	MOVO-B_transfac_M01104	OVOL2	938	944	+	11.596	2.96e-05	0.0804	GCGGGGG
ASTN1	chr1:177163973-177165973	PLAGL1_1	Plagl1_bulyk_sc09-primary	PLAGL1	369	384	+	11.5	4.78e-05	0.0594	GTGGGGGCGCCGGTCC
ASTN1	chr1:177163973-177165973	POU2F2_disc2	POU2F2_GM12891_encode-Myers_seq_hsa_r1:AlignACE#1#Intergenic	POU2F2	938	950	+	14.0816	2.02e-07	0.00456	GCGGGGGAGGGGG
ASTN1	chr1:177163973-177165973	SP8_1	SP8_jolma_DBD_M32	SP8	1302	1313	+	13.4286	1.28e-05	0.0497	ACCCCGCCCCGT
ASTN1	chr1:177163973-177165973	TFAP2B_2	TFAP2B_jolma_DBD_M294	TFAP2B	387	398	+	10.8776	8.38e-05	0.0979	CGCCTCCGGCCG
ASTN1	chr1:177163973-177165973	ZIC1_2	Zic1_bulyk_sc09-primary	ZIC1	405	418	-	10.6864	6.76e-05	0.0554	AGTCCCGGGGGAGG
ANGPTL1	chr1:178870052-178872052	FOXD3_1	FOXD3_transfac_M00130	FOXD3	1265	1276	-	15.2673	8.65e-07	0.0574	AAATGTTTGTTT
ANGPTL1	chr1:178870052-178872052	FOXD3_2	Foxd3_jaspar_MA0041.1	FOXD3	1265	1276	-	15.6832	1.36e-06	0.0783	AAATGTTTGTTT
ANGPTL1	chr1:178870052-178872052	POU2F2_disc2	POU2F2_GM12891_encode-Myers_seq_hsa_r1:AlignACE#1#Intergenic	POU2F2	1097	1109	+	11.6429	3.33e-05	0.00887	GCTGGAGACTGGG
ANGPTL1	chr1:178870052-178872052	SP8_1	SP8_jolma_DBD_M32	SP8	1150	1161	-	11.5204	4.47e-05	0.0677	CCCACCCCCCTA
TDRD5	chr1:179590613-179592613	AP1_disc10	FOS_GM12878_encode-Snyder_seq_hsa_r1:AlignACE#1#Intergenic	JUN	1226	1235	+	12.0612	1.08e-05	0.0118	GCGGGGCCGC
TDRD5	chr1:179590613-179592613	BHLHE40_disc2	BHLHE40_HepG2_encode-Myers_seq_hsa_v041610.1_r1:AlignACE#2#Intergenic	BHLHE40	1221	1237	+	13.2596	2.31e-06	0.00163	GGCGCGCGGGGCCGCCG
TDRD5	chr1:179590613-179592613	CTCFL_disc1	CTCFL_K562_encode-Myers_seq_hsa_v041610.1-SC-98982_r1:MDscan#2#Intergenic	CTCFL	1202	1211	-	19.7041	4.13e-07	0.0434	GCGCCCCCTG
[truncated: 56,971 more rows]

## Sheet: significant_TFBS_lncRNA
geneName	promoter region	motif_id	motif_alt_id	specific_tf	start	stop	strand	score	p.value	q.value	matched_sequence
AL139424.3	chr1:10386150-10388150	AP1_disc10	FOS_GM12878_encode-Snyder_seq_hsa_r1:AlignACE#1#Intergenic	JUN	541	550	-	11.051	5.62e-05	0.0302	GGCGGGCGCC
AL139424.3	chr1:10386150-10388150	BHLHE40_disc2	BHLHE40_HepG2_encode-Myers_seq_hsa_v041610.1_r1:AlignACE#2#Intergenic	BHLHE40	687	703	-	13.0288	4.14e-06	0.00442	GCCCGGGCCAGGCGCAG
AL139424.3	chr1:10386150-10388150	E2F_disc8	E2F1_MCF-7_encode-Snyder_seq_hsa_HA_r1:AlignACE#3#Intergenic	E2F1	692	702	-	12.1515	2.8e-05	0.0249	CCCGGGCCAGG
AL139424.3	chr1:10386150-10388150	EBF1_disc2	EBF1_GM12878_encode-Snyder_seq_hsa_r1:AlignACE#2#Intergenic	EBF1	1003	1015	+	13	6.89e-06	0.045	GCGGGGGGAGCAG
AL139424.3	chr1:10386150-10388150	ESRRA_disc4	ESRRA_HepG2_encode-Snyder_seq_hsa_forskolin_r1:AlignACE#1#Intergenic	ESRRA	40	53	+	11.4694	1.94e-05	0.0314	CCGGGAGGCAGAGG
AL139424.3	chr1:10386150-10388150	ETS_disc7	ETS1_GM12878_encode-Myers_seq_hsa_r1:AlignACE#2#Intergenic	ETS1	533	546	-	11.93	2.52e-05	0.0342	GGCGCCTGTAGTCC
AL139424.3	chr1:10386150-10388150	ETS_disc9	GABPA_K562_encode-Myers_seq_hsa_v041610.1_r1:AlignACE#2#Intergenic	ETS1	481	492	-	11.7172	3.2e-05	0.0188	CAGGAGGCGGAG
AL139424.3	chr1:10386150-10388150	HEY1_disc2	HEY1_K562_encode-Myers_seq_hsa_r1:AlignACE#1#Intergenic	HEY1	699	714	+	12.9808	5.28e-06	0.00439	CGGGCTCGTGCGCTGC
AL139424.3	chr1:10386150-10388150	HIC1_1	HIC1_transfac_M01072	HIC1	1392	1406	-	11.2041	5.84e-05	0.0905	CCCTGTTGCCTGGGC
AL139424.3	chr1:10386150-10388150	IKZF1_2	Lyf-1_transfac_M00141	IKZF1	653	661	-	14.3232	3.31e-06	0.0438	TTTGGGAGG
AL139424.3	chr1:10386150-10388150	POU2F2_disc2	POU2F2_GM12891_encode-Myers_seq_hsa_r1:AlignACE#1#Intergenic	POU2F2	544	556	-	11.1327	6.45e-05	0.0205	CGTGGTGGCGGGC
AL139424.3	chr1:10386150-10388150	RARG_6	RARG_jolma_full_M704	RARG	1459	1475	+	18.1414	3.74e-07	0.0976	CAGGTCATTTGAGTTCA
AL139424.3	chr1:10386150-10388150	ZIC1_2	Zic1_bulyk_sc09-primary	ZIC1	1812	1825	+	13.4675	9.11e-06	0.0901	ATCCCCAGGGGGAG
AL139424.2	chr1:10394416-10396416	EBF1_disc2	EBF1_GM12878_encode-Snyder_seq_hsa_r1:AlignACE#2#Intergenic	EBF1	1828	1840	+	11.8469	3.44e-05	0.0503	GCCTGGGCGACAG
AL139424.2	chr1:10394416-10396416	ESRRA_disc4	ESRRA_HepG2_encode-Snyder_seq_hsa_forskolin_r1:AlignACE#1#Intergenic	ESRRA	1830	1843	+	11.6939	1.18e-05	0.0311	CTGGGCGACAGGGC
AL139424.2	chr1:10394416-10396416	ETS_disc7	ETS1_GM12878_encode-Myers_seq_hsa_r1:AlignACE#2#Intergenic	ETS1	1940	1953	-	13.64	1e-06	0.0244	GGGAGGTGGAGGGC
AL139424.2	chr1:10394416-10396416	HEY1_disc2	HEY1_K562_encode-Myers_seq_hsa_r1:AlignACE#1#Intergenic	HEY1	1714	1729	+	10.9904	9.73e-05	0.0123	GGGCGTGGTGGCGTGC
AL139424.2	chr1:10394416-10396416	HIC1_1	HIC1_transfac_M01072	HIC1	1039	1053	+	12.449	1.74e-05	0.0646	CCACTGTGCCCGGCC
AL139424.2	chr1:10394416-10396416	IKZF1_2	Lyf-1_transfac_M00141	IKZF1	1479	1487	-	14.3232	3.31e-06	0.0438	TTTGGGAGG
AL139424.2	chr1:10394416-10396416	POU2F2_disc2	POU2F2_GM12891_encode-Myers_seq_hsa_r1:AlignACE#1#Intergenic	POU2F2	1618	1630	+	11.7653	2.82e-05	0.0152	GAAGCTGAGGGGG
AL139424.2	chr1:10394416-10396416	SP8_1	SP8_jolma_DBD_M32	SP8	1711	1722	-	14.7143	4.66e-06	0.0551	ACCACGCCCAGC
AL645608.8	chr1:1062288-1064288	AP1_disc10	FOS_GM12878_encode-Snyder_seq_hsa_r1:AlignACE#1#Intergenic	JUN	1692	1701	-	12.6531	3.73e-06	0.0225	GGCGGGCGGC
AL645608.8	chr1:1062288-1064288	BHLHE40_disc2	BHLHE40_HepG2_encode-Myers_seq_hsa_v041610.1_r1:AlignACE#2#Intergenic	BHLHE40	1692	1708	+	13.4615	1.31e-06	0.00289	GCCGCCCGCCCCTGCAG
AL645608.8	chr1:1062288-1064288	E2F_disc8	E2F1_MCF-7_encode-Snyder_seq_hsa_HA_r1:AlignACE#3#Intergenic	E2F1	253	263	-	12.5354	1.43e-05	0.0223	GCGGCCCCTGG
AL645608.8	chr1:1062288-1064288	EBF1_disc2	EBF1_GM12878_encode-Snyder_seq_hsa_r1:AlignACE#2#Intergenic	EBF1	1018	1030	+	13.4286	3.33e-06	0.0418	CCCTGGGAAGGTG
AL645608.8	chr1:1062288-1064288	ESRRA_disc4	ESRRA_HepG2_encode-Snyder_seq_hsa_forskolin_r1:AlignACE#1#Intergenic	ESRRA	96	109	+	12.1327	3.74e-06	0.0298	CTGGGACGGGGGGG
AL645608.8	chr1:1062288-1064288	ETS_disc7	ETS1_GM12878_encode-Myers_seq_hsa_r1:AlignACE#2#Intergenic	ETS1	1154	1167	+	12.75	7.37e-06	0.0303	GGGACAGGCAGGGC
AL645608.8	chr1:1062288-1064288	ETS_disc9	GABPA_K562_encode-Myers_seq_hsa_v041610.1_r1:AlignACE#2#Intergenic	ETS1	308	319	-	12.8485	5.9e-06	0.0116	CGGGGGGAGGAG
AL645608.8	chr1:1062288-1064288	HEY1_disc2	HEY1_K562_encode-Myers_seq_hsa_r1:AlignACE#1#Intergenic	HEY1	1973	1988	+	12.5865	1.14e-05	0.00574	GGGGCATCCGGGCAGC
AL645608.8	chr1:1062288-1064288	HIC1_1	HIC1_transfac_M01072	HIC1	458	472	-	13.5918	4.82e-06	0.0453	AGCGCCTGCCCGCCC
AL645608.8	chr1:1062288-1064288	HIC1_2	HIC1_transfac_M01073	HIC1	47	64	-	15.6327	1.12e-06	0.0403	CAGGGCTGCCCCGGAGCC
AL645608.8	chr1:1062288-1064288	PLAGL1_1	Plagl1_bulyk_sc09-primary	PLAGL1	1642	1657	+	12.4364	2.59e-05	0.0917	TGGGGAGGCCCCTGGC
AL645608.8	chr1:1062288-1064288	POU2F2_disc2	POU2F2_GM12891_encode-Myers_seq_hsa_r1:AlignACE#1#Intergenic	POU2F2	1697	1709	-	13.1224	2.69e-06	0.00911	GCTGCAGGGGCGG
AL645608.8	chr1:1062288-1064288	ZIC1_2	Zic1_bulyk_sc09-primary	ZIC1	884	897	+	12.426	1.98e-05	0.097	GCAGCCCGGGGGGC
AL109811.3	chr1:11028659-11030659	AP1_disc10	FOS_GM12878_encode-Snyder_seq_hsa_r1:AlignACE#1#Intergenic	JUN	1355	1364	+	10.7959	7.87e-05	0.0333	GGGAAGGGGG
AL109811.3	chr1:11028659-11030659	EBF1_disc2	EBF1_GM12878_encode-Snyder_seq_hsa_r1:AlignACE#2#Intergenic	EBF1	1018	1030	-	12.3265	1.84e-05	0.0475	GCCTGGGCAACAG
AL109811.3	chr1:11028659-11030659	ESRRA_disc4	ESRRA_HepG2_encode-Snyder_seq_hsa_forskolin_r1:AlignACE#1#Intergenic	ESRRA	87	100	-	11.1429	3.73e-05	0.0325	CTGGGTGACAGAGC
AL109811.3	chr1:11028659-11030659	ETS_disc7	ETS1_GM12878_encode-Myers_seq_hsa_r1:AlignACE#2#Intergenic	ETS1	469	482	-	11.93	2.52e-05	0.0342	GGCGCCTGTAGTCC
AL109811.3	chr1:11028659-11030659	HEY1_disc2	HEY1_K562_encode-Myers_seq_hsa_r1:AlignACE#1#Intergenic	HEY1	298	313	-	11.4327	6.11e-05	0.0102	GGAGGCTGAGGCGGGC
AL109811.3	chr1:11028659-11030659	HIC1_1	HIC1_transfac_M01072	HIC1	291	305	+	10.8776	7.78e-05	0.0989	ACGATCTGCCCGCCT
AL109811.3	chr1:11028659-11030659	IKZF1_2	Lyf-1_transfac_M00141	IKZF1	1220	1228	-	14.3232	3.31e-06	0.0438	TTTGGGAGG
AL109811.3	chr1:11028659-11030659	POU2F2_disc2	POU2F2_GM12891_encode-Myers_seq_hsa_r1:AlignACE#1#Intergenic	POU2F2	1091	1103	-	11.3878	4.71e-05	0.0183	GCGGCTGAGGCAG
AL365361.1	chr1:110656040-110658040	BHLHE40_disc2	BHLHE40_HepG2_encode-Myers_seq_hsa_v041610.1_r1:AlignACE#2#Intergenic	BHLHE40	557	573	+	11.5288	5.87e-05	0.0103	GGCAGAGCCAGCACCAC
AL365361.1	chr1:110656040-110658040	ESRRA_disc4	ESRRA_HepG2_encode-Snyder_seq_hsa_forskolin_r1:AlignACE#1#Intergenic	ESRRA	1231	1244	-	10.6837	8.21e-05	0.036	CAAGGTGTCAGGAG
AL365361.1	chr1:110656040-110658040	HEY1_disc2	HEY1_K562_encode-Myers_seq_hsa_r1:AlignACE#1#Intergenic	HEY1	1293	1308	-	13.0481	4.57e-06	0.00427	GGGCCGGGTGCGGTGG
AL365361.1	chr1:110656040-110658040	HIC1_1	HIC1_transfac_M01072	HIC1	1292	1306	-	11.2245	5.73e-05	0.0903	GCCGGGTGCGGTGGC
LINC01356	chr1:112849643-112851643	AP1_disc10	FOS_GM12878_encode-Snyder_seq_hsa_r1:AlignACE#1#Intergenic	JUN	77	86	+	12.9184	2.04e-06	0.0172	GCGGGGCGGG
LINC01356	chr1:112849643-112851643	BHLHE40_disc2	BHLHE40_HepG2_encode-Myers_seq_hsa_v041610.1_r1:AlignACE#2#Intergenic	BHLHE40	175	191	-	13.1635	2.97e-06	0.00399	GGCTCGGCCGGGGGCGC
LINC01356	chr1:112849643-112851643	E2F_disc8	E2F1_MCF-7_encode-Snyder_seq_hsa_HA_r1:AlignACE#3#Intergenic	E2F1	907	917	-	12.9596	5.41e-06	0.015	GCGCCGCCTGC
LINC01356	chr1:112849643-112851643	EBF1_disc2	EBF1_GM12878_encode-Snyder_seq_hsa_r1:AlignACE#2#Intergenic	EBF1	531	543	+	12.5408	1.38e-05	0.0475	CGCTGGGGAGCCG
LINC01356	chr1:112849643-112851643	ESRRA_disc4	ESRRA_HepG2_encode-Snyder_seq_hsa_forskolin_r1:AlignACE#1#Intergenic	ESRRA	299	312	-	11.9184	6.79e-06	0.0298	CCGGGAGACGCGGG
LINC01356	chr1:112849643-112851643	ETS_disc7	ETS1_GM12878_encode-Myers_seq_hsa_r1:AlignACE#2#Intergenic	ETS1	424	437	+	13.05	4.21e-06	0.0293	GGGAGATGCGGGCG
LINC01356	chr1:112849643-112851643	ETS_disc9	GABPA_K562_encode-Myers_seq_hsa_v041610.1_r1:AlignACE#2#Intergenic	ETS1	176	187	-	12.7778	6.77e-06	0.0118	CGGCCGGGGGCG
LINC01356	chr1:112849643-112851643	HEY1_disc2	HEY1_K562_encode-Myers_seq_hsa_r1:AlignACE#1#Intergenic	HEY1	175	190	+	13.0962	4.11e-06	0.00415	GCGCCCCCGGCCGAGC
LINC01356	chr1:112849643-112851643	HIC1_1	HIC1_transfac_M01072	HIC1	498	512	-	14.5204	1.44e-06	0.0302	CCCGGGTGCCAGCGG
LINC01356	chr1:112849643-112851643	HIC1_2	HIC1_transfac_M01073	HIC1	495	512	-	13.5	1.02e-05	0.068	CCCGGGTGCCAGCGGCAC
LINC01356	chr1:112849643-112851643	IKZF1_2	Lyf-1_transfac_M00141	IKZF1	1449	1457	+	14.3232	3.31e-06	0.0438	TTTGGGAGG
LINC01356	chr1:112849643-112851643	POU2F2_disc2	POU2F2_GM12891_encode-Myers_seq_hsa_r1:AlignACE#1#Intergenic	POU2F2	319	331	-	12.9592	3.73e-06	0.00911	GCAGGTGGCGGCG
LINC01356	chr1:112849643-112851643	SP8_1	SP8_jolma_DBD_M32	SP8	77	88	-	12.5714	2.3e-05	0.0848	GACCCGCCCCGC
AL031291.1	chr1:11318093-11320093	BHLHE40_disc2	BHLHE40_HepG2_encode-Myers_seq_hsa_v041610.1_r1:AlignACE#2#Intergenic	BHLHE40	511	527	+	11.9904	3.08e-05	0.00833	GCCACTGCGCCCGGCTG
AL031291.1	chr1:11318093-11320093	E2F_disc8	E2F1_MCF-7_encode-Snyder_seq_hsa_HA_r1:AlignACE#3#Intergenic	E2F1	518	528	+	11.5455	5.43e-05	0.025	CGCCCGGCTGG
AL031291.1	chr1:11318093-11320093	EBF1_disc2	EBF1_GM12878_encode-Snyder_seq_hsa_r1:AlignACE#2#Intergenic	EBF1	777	789	+	11.4898	5.26e-05	0.0534	GCCTGGGGGAGTC
AL031291.1	chr1:11318093-11320093	ESRRA_disc4	ESRRA_HepG2_encode-Snyder_seq_hsa_forskolin_r1:AlignACE#1#Intergenic	ESRRA	1638	1651	+	11.2653	2.95e-05	0.0317	CAGGGACTGAGTGG
AL031291.1	chr1:11318093-11320093	ETS_disc7	ETS1_GM12878_encode-Myers_seq_hsa_r1:AlignACE#2#Intergenic	ETS1	307	320	-	12.38	1.35e-05	0.0323	GGGAGGCGGAGCCT
AL031291.1	chr1:11318093-11320093	ETS_disc9	GABPA_K562_encode-Myers_seq_hsa_v041610.1_r1:AlignACE#2#Intergenic	ETS1	310	321	-	11.8081	2.86e-05	0.0181	CGGGAGGCGGAG
AL031291.1	chr1:11318093-11320093	HEY1_disc2	HEY1_K562_encode-Myers_seq_hsa_r1:AlignACE#1#Intergenic	HEY1	1075	1090	-	11.0962	8.76e-05	0.0119	GTTGCAGGAGGGCGGG
AL031291.1	chr1:11318093-11320093	HIC1_1	HIC1_transfac_M01072	HIC1	1887	1901	+	11.5918	4.09e-05	0.0824	CCACGGTGCCCTGAG
AL031291.1	chr1:11318093-11320093	IKZF1_2	Lyf-1_transfac_M00141	IKZF1	481	489	-	14.3232	3.31e-06	0.0438	TTTGGGAGG
AL031291.1	chr1:11318093-11320093	POU2F2_disc2	POU2F2_GM12891_encode-Myers_seq_hsa_r1:AlignACE#1#Intergenic	POU2F2	1762	1774	-	12.8571	4.52e-06	0.00925	GCAGGTGTGGGGC
AL031291.1	chr1:11318093-11320093	SP8_1	SP8_jolma_DBD_M32	SP8	1262	1273	-	13.5306	1.23e-05	0.0698	ACCACCCCCATT
AL591742.2	chr1:114031393-114033393	AP1_disc10	FOS_GM12878_encode-Snyder_seq_hsa_r1:AlignACE#1#Intergenic	JUN	1949	1958	+	11.0714	5.48e-05	0.0302	GGGGAGCAGG
AL591742.2	chr1:114031393-114033393	BHLHE40_disc2	BHLHE40_HepG2_encode-Myers_seq_hsa_v041610.1_r1:AlignACE#2#Intergenic	BHLHE40	888	904	+	11.4904	6.16e-05	0.0105	GACCCCCACCCCTGCCC
AL591742.2	chr1:114031393-114033393	E2F_disc8	E2F1_MCF-7_encode-Snyder_seq_hsa_HA_r1:AlignACE#3#Intergenic	E2F1	1755	1765	+	11.2828	6.8e-05	0.0258	GCCCCCGCTGC
AL591742.2	chr1:114031393-114033393	EBF1_disc2	EBF1_GM12878_encode-Snyder_seq_hsa_r1:AlignACE#2#Intergenic	EBF1	1014	1026	-	13.0714	6.23e-06	0.0446	CCCCTGGGTGCAG
AL591742.2	chr1:114031393-114033393	ESRRA_disc4	ESRRA_HepG2_encode-Snyder_seq_hsa_forskolin_r1:AlignACE#1#Intergenic	ESRRA	727	740	-	12.1735	3.31e-06	0.0298	GCAGGTCACAGGGG
AL591742.2	chr1:114031393-114033393	ETS_disc7	ETS1_GM12878_encode-Myers_seq_hsa_r1:AlignACE#2#Intergenic	ETS1	890	903	-	11.1	6.63e-05	0.0399	GGCAGGGGTGGGGG
AL591742.2	chr1:114031393-114033393	HEY1_disc2	HEY1_K562_encode-Myers_seq_hsa_r1:AlignACE#1#Intergenic	HEY1	1756	1771	-	11.9808	3.03e-05	0.00798	GTTGCTGCAGCGGGGG
AL591742.2	chr1:114031393-114033393	PLAGL1_1	Plagl1_bulyk_sc09-primary	PLAGL1	337	352	-	13.2182	1.5e-05	0.0833	TTGGGAGGGCCCAGGA
AL591742.2	chr1:114031393-114033393	POU2F2_disc2	POU2F2_GM12891_encode-Myers_seq_hsa_r1:AlignACE#1#Intergenic	POU2F2	1756	1768	-	13.6735	8.69e-07	0.00771	GCTGCAGCGGGGG
AL591742.2	chr1:114031393-114033393	SP8_1	SP8_jolma_DBD_M32	SP8	1114	1125	-	12.0306	3.28e-05	0.0965	CACCCTCCCCCT
LINC00622	chr1:119598271-119600271	BHLHE40_disc2	BHLHE40_HepG2_encode-Myers_seq_hsa_v041610.1_r1:AlignACE#2#Intergenic	BHLHE40	1145	1161	-	11.3365	7.41e-05	0.0112	CACTGTGTCAGCTGCAG
LINC00622	chr1:119598271-119600271	EBF1_disc2	EBF1_GM12878_encode-Snyder_seq_hsa_r1:AlignACE#2#Intergenic	EBF1	1745	1757	-	11.0204	8.78e-05	0.0608	GCCTGGGCGACAC
LINC00622	chr1:119598271-119600271	ETS_disc7	ETS1_GM12878_encode-Myers_seq_hsa_r1:AlignACE#2#Intergenic	ETS1	1845	1858	-	11.93	2.52e-05	0.0342	GGCGCCTGTAGTCC
LINC00622	chr1:119598271-119600271	ETS_disc9	GABPA_K562_encode-Myers_seq_hsa_v041610.1_r1:AlignACE#2#Intergenic	ETS1	1793	1804	-	11.4747	4.28e-05	0.0207	CTGGAGGCGGAG
LINC00622	chr1:119598271-119600271	IKZF1_2	Lyf-1_transfac_M00141	IKZF1	1964	1972	-	14.3232	3.31e-06	0.0438	TTTGGGAGG
LINC00622	chr1:119598271-119600271	POU2F2_disc2	POU2F2_GM12891_encode-Myers_seq_hsa_r1:AlignACE#1#Intergenic	POU2F2	192	204	+	11.9898	2.07e-05	0.0141	GCTGGGGACTGGG
AC244021.1	chr1:121395754-121397754	AP1_disc10	FOS_GM12878_encode-Snyder_seq_hsa_r1:AlignACE#1#Intergenic	JUN	400	409	-	12.7245	2.71e-06	0.0206	GGCGGGGGGG
AC244021.1	chr1:121395754-121397754	BHLHE40_disc2	BHLHE40_HepG2_encode-Myers_seq_hsa_v041610.1_r1:AlignACE#2#Intergenic	BHLHE40	400	416	+	13.9712	2.38e-07	0.00153	CCCCCCCGCCGCCGCGG
AC244021.1	chr1:121395754-121397754	E2F_disc8	E2F1_MCF-7_encode-Snyder_seq_hsa_HA_r1:AlignACE#3#Intergenic	E2F1	1058	1068	-	13.3939	1.05e-06	0.00714	GCGGCGGCGGG
AC244021.1	chr1:121395754-121397754	EBF1_disc2	EBF1_GM12878_encode-Snyder_seq_hsa_r1:AlignACE#2#Intergenic	EBF1	265	277	-	13.3878	3.6e-06	0.0423	GCCGGGGGGGCAC
AC244021.1	chr1:121395754-121397754	ESRRA_disc4	ESRRA_HepG2_encode-Snyder_seq_hsa_forskolin_r1:AlignACE#1#Intergenic	ESRRA	1311	1324	-	11.8265	8.49e-06	0.0299	GCAGGCCACAGGGG
AC244021.1	chr1:121395754-121397754	ETS_disc7	ETS1_GM12878_encode-Myers_seq_hsa_r1:AlignACE#2#Intergenic	ETS1	1665	1678	-	12.3	1.52e-05	0.0334	GGGAGGGGAAGCCT
AC244021.1	chr1:121395754-121397754	ETS_disc9	GABPA_K562_encode-Myers_seq_hsa_v041610.1_r1:AlignACE#2#Intergenic	ETS1	1057	1068	-	13.697	6.31e-07	0.0044	GCGGCGGCGGGG
AC244021.1	chr1:121395754-121397754	HEY1_disc2	HEY1_K562_encode-Myers_seq_hsa_r1:AlignACE#1#Intergenic	HEY1	202	217	-	14.5865	3.72e-08	0.000545	GCGGCGGCGGGGGGGC
AC244021.1	chr1:121395754-121397754	HIC1_1	HIC1_transfac_M01072	HIC1	1977	1991	-	12.7347	1.29e-05	0.0599	CGCGGGTGCGGGCCT
AC244021.1	chr1:121395754-121397754	HIC1_2	HIC1_transfac_M01073	HIC1	1233	1250	+	12.3265	2.79e-05	0.0863	GAGGGGTGCTCCTGGTCC
AC244021.1	chr1:121395754-121397754	PLAGL1_1	Plagl1_bulyk_sc09-primary	PLAGL1	1282	1297	+	13.3818	1.33e-05	0.0832	GCGCCGGCGCCCCGGG
AC244021.1	chr1:121395754-121397754	POU2F2_disc2	POU2F2_GM12891_encode-Myers_seq_hsa_r1:AlignACE#1#Intergenic	POU2F2	1056	1068	-	13.8367	5.36e-07	0.00771	GCGGCGGCGGGGG
AC244021.1	chr1:121395754-121397754	SP8_1	SP8_jolma_DBD_M32	SP8	1794	1805	-	14.8673	4.3e-06	0.0551	CCCACCCCCACC
AC244021.1	chr1:121395754-121397754	ZIC1_2	Zic1_bulyk_sc09-primary	ZIC1	267	280	-	12.9172	1.39e-05	0.0956	GGCGCCGGGGGGGC
AL391244.3	chr1:1408096-1410096	BHLHE40_disc2	BHLHE40_HepG2_encode-Myers_seq_hsa_v041610.1_r1:AlignACE#2#Intergenic	BHLHE40	156	172	-	11.5769	5.52e-05	0.0101	CTCTGGCTCCGCTGCCC
AL391244.3	chr1:1408096-1410096	DMRTA2_1	DMRT5_transfac_M01150	DMRTA2	1736	1750	+	19.1429	3.35e-08	0.021	GATTGTTACTGTGTC
AL391244.3	chr1:1408096-1410096	EBF1_disc2	EBF1_GM12878_encode-Snyder_seq_hsa_r1:AlignACE#2#Intergenic	EBF1	152	164	+	13.102	5.88e-06	0.0439	GCCTGGGCAGCGG
AL391244.3	chr1:1408096-1410096	ESRRA_disc4	ESRRA_HepG2_encode-Snyder_seq_hsa_forskolin_r1:AlignACE#1#Intergenic	ESRRA	76	89	+	11.1531	3.66e-05	0.0325	GAGGCTGAGACGGG
AL391244.3	chr1:1408096-1410096	ETS_disc7	ETS1_GM12878_encode-Myers_seq_hsa_r1:AlignACE#2#Intergenic	ETS1	35	48	+	13.11	3.71e-06	0.0293	GGGAGCGGTGGTGG
AL391244.3	chr1:1408096-1410096	ETS_disc9	GABPA_K562_encode-Myers_seq_hsa_v041610.1_r1:AlignACE#2#Intergenic	ETS1	1067	1078	+	11.4242	4.54e-05	0.0208	GAGGAGGCCGGG
AL391244.3	chr1:1408096-1410096	HEY1_disc2	HEY1_K562_encode-Myers_seq_hsa_r1:AlignACE#1#Intergenic	HEY1	41	56	+	11.6346	4.8e-05	0.00941	GGTGGTGGCGCGCGCC
AL391244.3	chr1:1408096-1410096	HIC1_1	HIC1_transfac_M01072	HIC1	1073	1087	+	11.1224	6.28e-05	0.0922	GCCGGGTGCAGTGGC
AL391244.3	chr1:1408096-1410096	IKZF1_2	Lyf-1_transfac_M00141	IKZF1	1568	1576	-	14.3232	3.31e-06	0.0438	TTTGGGAGG
AL391244.3	chr1:1408096-1410096	POU2F2_disc2	POU2F2_GM12891_encode-Myers_seq_hsa_r1:AlignACE#1#Intergenic	POU2F2	41	53	+	11.6939	3.11e-05	0.0158	GGTGGTGGCGCGC
AL391244.3	chr1:1408096-1410096	SP8_1	SP8_jolma_DBD_M32	SP8	832	843	+	13.2143	1.49e-05	0.0727	GCCACTCCCAGC
AC239809.3	chr1:148254012-148256012	BHLHE40_disc2	BHLHE40_HepG2_encode-Myers_seq_hsa_v041610.1_r1:AlignACE#2#Intergenic	BHLHE40	1668	1684	-	11.0962	9.69e-05	0.0125	GGGCCAGAGCCCTGGGG
AC239809.3	chr1:148254012-148256012	EBF1_disc2	EBF1_GM12878_encode-Snyder_seq_hsa_r1:AlignACE#2#Intergenic	EBF1	1668	1680	+	11.3776	5.98e-05	0.0553	CCCCAGGGCTCTG
AC239809.3	chr1:148254012-148256012	ESRRA_disc4	ESRRA_HepG2_encode-Snyder_seq_hsa_forskolin_r1:AlignACE#1#Intergenic	ESRRA	882	895	+	11.3571	2.44e-05	0.0315	CAGGGACGCTGCAG
AC239809.3	chr1:148254012-148256012	ETS_disc9	GABPA_K562_encode-Myers_seq_hsa_v041610.1_r1:AlignACE#2#Intergenic	ETS1	1579	1590	-	11.4242	4.54e-05	0.0208	CAGGGGCAGGAG
AC239809.3	chr1:148254012-148256012	FOXC1_3	FOXC1_jolma_DBD_M402	FOXC1	1952	1964	-	17.4653	4.9e-07	0.0185	AAATAAATAAATA
AC239809.3	chr1:148254012-148256012	HEY1_disc2	HEY1_K562_encode-Myers_seq_hsa_r1:AlignACE#1#Intergenic	HEY1	1670	1685	-	12.5962	1.12e-05	0.00573	GGGGCCAGAGCCCTGG
AC239809.3	chr1:148254012-148256012	HIC1_1	HIC1_transfac_M01072	HIC1	766	780	+	11.8061	3.33e-05	0.0782	CCAATGTGCCCGGCC
AC239809.3	chr1:148254012-148256012	IKZF1_2	Lyf-1_transfac_M00141	IKZF1	735	743	-	14.3232	3.31e-06	0.0438	TTTGGGAGG
AC239809.3	chr1:148254012-148256012	POU2F2_disc2	POU2F2_GM12891_encode-Myers_seq_hsa_r1:AlignACE#1#Intergenic	POU2F2	1582	1594	-	11.4592	4.28e-05	0.0179	GGTGCAGGGGCAG
AC239809.3	chr1:148254012-148256012	SP8_1	SP8_jolma_DBD_M32	SP8	634	645	+	13.7551	9.94e-06	0.0654	ACCACGCCCAAC
AL356356.1	chr1:150556724-150558724	AP1_disc10	FOS_GM12878_encode-Snyder_seq_hsa_r1:AlignACE#1#Intergenic	JUN	519	528	-	12.9184	2.04e-06	0.0172	GCGGGGCGGG
AL356356.1	chr1:150556724-150558724	BHLHE40_disc2	BHLHE40_HepG2_encode-Myers_seq_hsa_v041610.1_r1:AlignACE#2#Intergenic	BHLHE40	1758	1774	-	13.1827	2.82e-06	0.00391	GGCCCCGGCCGCACCGC
AL356356.1	chr1:150556724-150558724	E2F_disc8	E2F1_MCF-7_encode-Snyder_seq_hsa_HA_r1:AlignACE#3#Intergenic	E2F1	519	529	-	11.9899	3.45e-05	0.0249	GGCGGGGCGGG
AL356356.1	chr1:150556724-150558724	EBF1_disc2	EBF1_GM12878_encode-Snyder_seq_hsa_r1:AlignACE#2#Intergenic	EBF1	83	95	+	12.7347	1.04e-05	0.0473	CCAGGGGCAGCTG
AL356356.1	chr1:150556724-150558724	ESRRA_disc4	ESRRA_HepG2_encode-Snyder_seq_hsa_forskolin_r1:AlignACE#1#Intergenic	ESRRA	478	491	-	11.9388	6.46e-06	0.0298	GAGGGTGCCTGGGG
AL356356.1	chr1:150556724-150558724	ETS_disc7	ETS1_GM12878_encode-Myers_seq_hsa_r1:AlignACE#2#Intergenic	ETS1	1307	1320	+	13.02	4.46e-06	0.0293	GGGGGGGGTGGCTC
AL356356.1	chr1:150556724-150558724	ETS_disc9	GABPA_K562_encode-Myers_seq_hsa_v041610.1_r1:AlignACE#2#Intergenic	ETS1	519	530	-	12.5859	9.3e-06	0.0132	GGGCGGGGCGGG
AL356356.1	chr1:150556724-150558724	HEY1_disc2	HEY1_K562_encode-Myers_seq_hsa_r1:AlignACE#1#Intergenic	HEY1	1844	1859	-	12.9327	5.84e-06	0.00458	GGGGGCTGCGGGGGGC
AL356356.1	chr1:150556724-150558724	HIC1_1	HIC1_transfac_M01072	HIC1	1320	1334	+	14.6633	1.18e-06	0.0284	CCTCGGTGCCCCCGG
AL356356.1	chr1:150556724-150558724	HIC1_2	HIC1_transfac_M01073	HIC1	475	492	-	14.2143	5.15e-06	0.0578	GGAGGGTGCCTGGGGTCC
AL356356.1	chr1:150556724-150558724	NHLH1_1	HEN1_transfac_M00058	NHLH1	824	845	+	15.1224	2.31e-06	0.0912	GATGAACGCAGCTGTGCCGCGG
AL356356.1	chr1:150556724-150558724	PLAGL1_1	Plagl1_bulyk_sc09-primary	PLAGL1	1584	1599	+	13.2636	1.45e-05	0.0832	GACTGGGGGCCCAGGG
AL356356.1	chr1:150556724-150558724	POU2F2_disc2	POU2F2_GM12891_encode-Myers_seq_hsa_r1:AlignACE#1#Intergenic	POU2F2	1846	1858	-	13.5714	1.08e-06	0.00823	GGGGCTGCGGGGG
AL356356.1	chr1:150556724-150558724	SP8_1	SP8_jolma_DBD_M32	SP8	1307	1318	-	16.449	9.69e-07	0.0523	GCCACCCCCCCC
AL356356.1	chr1:150556724-150558724	ZIC1_2	Zic1_bulyk_sc09-primary	ZIC1	540	553	-	12.9467	1.35e-05	0.0952	GACCCCAGGGGTGT
AL450992.2	chr1:151840877-151842877	E2F_disc8	E2F1_MCF-7_encode-Snyder_seq_hsa_HA_r1:AlignACE#3#Intergenic	E2F1	1898	1908	-	12.6768	1.1e-05	0.0202	GGGGGGCCAGG
AL450992.2	chr1:151840877-151842877	ESRRA_disc4	ESRRA_HepG2_encode-Snyder_seq_hsa_forskolin_r1:AlignACE#1#Intergenic	ESRRA	1634	1647	-	10.7959	6.87e-05	0.0349	CTGGGCGACAGAGC
AL450992.2	chr1:151840877-151842877	IKZF1_2	Lyf-1_transfac_M00141	IKZF1	1859	1867	-	14.3232	3.31e-06	0.0438	TTTGGGAGG
AL450992.2	chr1:151840877-151842877	SP8_1	SP8_jolma_DBD_M32	SP8	1755	1766	+	11.7143	3.94e-05	0.0975	ACCACACCCAGC
AC234582.1	chr1:155194004-155196004	AP1_disc10	FOS_GM12878_encode-Snyder_seq_hsa_r1:AlignACE#1#Intergenic	JUN	1183	1192	+	12.9286	1.7e-06	0.0172	GGCGGGCGGG
AC234582.1	chr1:155194004-155196004	BHLHE40_disc2	BHLHE40_HepG2_encode-Myers_seq_hsa_v041610.1_r1:AlignACE#2#Intergenic	BHLHE40	1175	1191	-	13.0865	3.6e-06	0.00426	CCGCCCGCCCGGGGCCC
AC234582.1	chr1:155194004-155196004	E2F_disc8	E2F1_MCF-7_encode-Snyder_seq_hsa_HA_r1:AlignACE#3#Intergenic	E2F1	1297	1307	-	13.2828	1.86e-06	0.0105	GCGGGGGCTGC
AC234582.1	chr1:155194004-155196004	EBF1_disc2	EBF1_GM12878_encode-Snyder_seq_hsa_r1:AlignACE#2#Intergenic	EBF1	1255	1267	-	13.3367	3.9e-06	0.0432	GCCGGGGGGGCCG
AC234582.1	chr1:155194004-155196004	ESRRA_disc4	ESRRA_HepG2_encode-Snyder_seq_hsa_forskolin_r1:AlignACE#1#Intergenic	ESRRA	1135	1148	+	11.8878	7.32e-06	0.0298	CCGGGTCGGGCCGG
AC234582.1	chr1:155194004-155196004	ETS_disc7	ETS1_GM12878_encode-Myers_seq_hsa_r1:AlignACE#2#Intergenic	ETS1	1249	1262	-	13.49	1.49e-06	0.0273	GGGGGCCGGAGGCC
AC234582.1	chr1:155194004-155196004	ETS_disc9	GABPA_K562_encode-Myers_seq_hsa_v041610.1_r1:AlignACE#2#Intergenic	ETS1	1262	1273	-	13.303	2.18e-06	0.0073	CGGGGGGCCGGG
AC234582.1	chr1:155194004-155196004	HEY1_disc2	HEY1_K562_encode-Myers_seq_hsa_r1:AlignACE#1#Intergenic	HEY1	695	710	+	13.6442	1.05e-06	0.00257	CCGCGCGCCGCGCGGC
AC234582.1	chr1:155194004-155196004	HIC1_1	HIC1_transfac_M01072	HIC1	1291	1305	-	13.2449	7.25e-06	0.0495	GGGGGCTGCCCCGCT
AC234582.1	chr1:155194004-155196004	HIC1_2	HIC1_transfac_M01073	HIC1	1386	1403	-	14.3469	4.51e-06	0.0555	GGAGGATGCCCGAAGTCC
AC234582.1	chr1:155194004-155196004	IKZF1_2	Lyf-1_transfac_M00141	IKZF1	1379	1387	+	13.1919	1.01e-05	0.0964	TCTGGGAGG
AC234582.1	chr1:155194004-155196004	PLAGL1_1	Plagl1_bulyk_sc09-primary	PLAGL1	811	826	+	14.5545	5.27e-06	0.0719	CGGGGAGCCCCCCAAC
AC234582.1	chr1:155194004-155196004	POU2F2_disc2	POU2F2_GM12891_encode-Myers_seq_hsa_r1:AlignACE#1#Intergenic	POU2F2	1258	1270	-	13.7857	6.65e-07	0.00771	GGGGCCGGGGGGG
AC234582.1	chr1:155194004-155196004	SP8_1	SP8_jolma_DBD_M32	SP8	1044	1055	+	13.3776	1.33e-05	0.0699	CCCCCTCCCCCT
AC234582.1	chr1:155194004-155196004	ZIC1_2	Zic1_bulyk_sc09-primary	ZIC1	1176	1189	+	12.1598	2.43e-05	0.0973	GGCCCCGGGCGGGC
AL365181.3	chr1:156643887-156645887	AP1_disc10	FOS_GM12878_encode-Snyder_seq_hsa_r1:AlignACE#1#Intergenic	JUN	462	471	+	10.898	6.79e-05	0.0316	GGGAGGGAGG
AL365181.3	chr1:156643887-156645887	BHLHE40_disc2	BHLHE40_HepG2_encode-Myers_seq_hsa_v041610.1_r1:AlignACE#2#Intergenic	BHLHE40	546	562	+	12.4135	1.51e-05	0.00673	GGCACTGGCTGCTCCTG
AL365181.3	chr1:156643887-156645887	E2F_disc8	E2F1_MCF-7_encode-Snyder_seq_hsa_HA_r1:AlignACE#3#Intergenic	E2F1	533	543	-	11.1616	7.46e-05	0.0262	CCGGGTGCTGG
AL365181.3	chr1:156643887-156645887	EBF1_disc2	EBF1_GM12878_encode-Snyder_seq_hsa_r1:AlignACE#2#Intergenic	EBF1	81	93	-	13.398	3.52e-06	0.0423	CCCAGGGGTCCAG
AL365181.3	chr1:156643887-156645887	ESRRA_disc4	ESRRA_HepG2_encode-Snyder_seq_hsa_forskolin_r1:AlignACE#1#Intergenic	ESRRA	316	329	-	10.949	5.29e-05	0.0335	GTGGGAGAGTGAGG
AL365181.3	chr1:156643887-156645887	ETS_disc7	ETS1_GM12878_encode-Myers_seq_hsa_r1:AlignACE#2#Intergenic	ETS1	1339	1352	+	12.47	1.18e-05	0.0317	GGGAAGGGAGGGGC
AL365181.3	chr1:156643887-156645887	ETS_disc9	GABPA_K562_encode-Myers_seq_hsa_v041610.1_r1:AlignACE#2#Intergenic	ETS1	1335	1346	+	11.6768	3.38e-05	0.0192	GTGGGGGAAGGG
AL365181.3	chr1:156643887-156645887	HEY1_disc2	HEY1_K562_encode-Myers_seq_hsa_r1:AlignACE#1#Intergenic	HEY1	542	557	-	11.3077	7.02e-05	0.0108	GCAGCCAGTGCCCACC
AL365181.3	chr1:156643887-156645887	HIC1_1	HIC1_transfac_M01072	HIC1	541	555	-	11.3061	5.33e-05	0.0885	AGCCAGTGCCCACCG
AL365181.3	chr1:156643887-156645887	HIC1_2	HIC1_transfac_M01073	HIC1	1082	1099	+	11.8469	4.07e-05	0.0982	GCACATTGCCCTCGTGCC
AL365181.3	chr1:156643887-156645887	POU2F2_disc2	POU2F2_GM12891_encode-Myers_seq_hsa_r1:AlignACE#1#Intergenic	POU2F2	571	583	-	11.4184	4.52e-05	0.0181	GCTGGAGTGGGGA
AL365181.3	chr1:156643887-156645887	SP8_1	SP8_jolma_DBD_M32	SP8	1269	1280	+	12.4796	2.39e-05	0.0852	GCCCCTCCCATT
CADM3-AS1	chr1:159206973-159208973	AP1_disc10	FOS_GM12878_encode-Snyder_seq_hsa_r1:AlignACE#1#Intergenic	JUN	1597	1606	-	11.7449	1.89e-05	0.0229	GGGGCGGGGG
CADM3-AS1	chr1:159206973-159208973	BHLHE40_disc2	BHLHE40_HepG2_encode-Myers_seq_hsa_v041610.1_r1:AlignACE#2#Intergenic	BHLHE40	1577	1593	-	11.4519	6.46e-05	0.0107	GGCACTGTCTCCAGCCC
CADM3-AS1	chr1:159206973-159208973	CTCFL_disc1	CTCFL_K562_encode-Myers_seq_hsa_v041610.1-SC-98982_r1:MDscan#2#Intergenic	CTCFL	1600	1609	+	17.5102	1.33e-06	0.087	CCGCCCCCTG
CADM3-AS1	chr1:159206973-159208973	E2F_disc8	E2F1_MCF-7_encode-Snyder_seq_hsa_HA_r1:AlignACE#3#Intergenic	E2F1	1600	1610	+	11.7778	4.37e-05	0.025	CCGCCCCCTGC
CADM3-AS1	chr1:159206973-159208973	EBF1_disc2	EBF1_GM12878_encode-Snyder_seq_hsa_r1:AlignACE#2#Intergenic	EBF1	1598	1610	-	11.2857	6.6e-05	0.0563	GCAGGGGGCGGGG
CADM3-AS1	chr1:159206973-159208973	ESRRA_disc4	ESRRA_HepG2_encode-Snyder_seq_hsa_forskolin_r1:AlignACE#1#Intergenic	ESRRA	1485	1498	-	11.4184	2.15e-05	0.0314	CCAGGAGTCTGGGG
CADM3-AS1	chr1:159206973-159208973	ETS_disc7	ETS1_GM12878_encode-Myers_seq_hsa_r1:AlignACE#2#Intergenic	ETS1	1334	1347	+	12.08	2.06e-05	0.034	GGGAGGAGAGGGCG
CADM3-AS1	chr1:159206973-159208973	ETS_disc9	GABPA_K562_encode-Myers_seq_hsa_v041610.1_r1:AlignACE#2#Intergenic	ETS1	1598	1609	-	13.8081	4.06e-07	0.00348	CAGGGGGCGGGG
CADM3-AS1	chr1:159206973-159208973	POU2F2_disc2	POU2F2_GM12891_encode-Myers_seq_hsa_r1:AlignACE#1#Intergenic	POU2F2	1598	1610	-	13.9184	4.25e-07	0.00771	GCAGGGGGCGGGG
CADM3-AS1	chr1:159206973-159208973	SP8_1	SP8_jolma_DBD_M32	SP8	1597	1608	+	15.7449	1.97e-06	0.0535	CCCCCGCCCCCT
AL121985.1	chr1:160669778-160671778	AP1_disc10	FOS_GM12878_encode-Snyder_seq_hsa_r1:AlignACE#1#Intergenic	JUN	344	353	-	13.4592	3.39e-07	0.0149	GGGGGGCGGG
AL121985.1	chr1:160669778-160671778	BHLHE40_disc2	BHLHE40_HepG2_encode-Myers_seq_hsa_v041610.1_r1:AlignACE#2#Intergenic	BHLHE40	338	354	-	13.1538	3.04e-06	0.00402	CGGGGGGCGGGGGGCGG
AL121985.1	chr1:160669778-160671778	E2F_disc8	E2F1_MCF-7_encode-Snyder_seq_hsa_HA_r1:AlignACE#3#Intergenic	E2F1	344	354	-	12.4747	1.66e-05	0.023	CGGGGGGCGGG
AL121985.1	chr1:160669778-160671778	EBF1_disc2	EBF1_GM12878_encode-Snyder_seq_hsa_r1:AlignACE#2#Intergenic	EBF1	336	348	-	11.4898	5.26e-05	0.0534	GCGGGGGGCGGGG
AL121985.1	chr1:160669778-160671778	ESRRA_disc4	ESRRA_HepG2_encode-Snyder_seq_hsa_forskolin_r1:AlignACE#1#Intergenic	ESRRA	341	354	-	11.6531	1.3e-05	0.0313	CGGGGGGCGGGGGG
AL121985.1	chr1:160669778-160671778	ETS_disc7	ETS1_GM12878_encode-Myers_seq_hsa_r1:AlignACE#2#Intergenic	ETS1	339	352	-	12.97	4.94e-06	0.0293	GGGGGCGGGGGGCG
AL121985.1	chr1:160669778-160671778	ETS_disc9	GABPA_K562_encode-Myers_seq_hsa_v041610.1_r1:AlignACE#2#Intergenic	ETS1	343	354	-	13.899	2.7e-07	0.00329	CGGGGGGCGGGG
AL121985.1	chr1:160669778-160671778	HEY1_disc2	HEY1_K562_encode-Myers_seq_hsa_r1:AlignACE#1#Intergenic	HEY1	336	351	-	13.3942	2.03e-06	0.00318	GGGGCGGGGGGCGGGG
AL121985.1	chr1:160669778-160671778	HIC1_1	HIC1_transfac_M01072	HIC1	181	195	-	11	6.99e-05	0.0958	AGCGCTTGCTCGCGC
AL121985.1	chr1:160669778-160671778	POU2F2_disc2	POU2F2_GM12891_encode-Myers_seq_hsa_r1:AlignACE#1#Intergenic	POU2F2	336	348	-	13.7347	7.41e-07	0.00771	GCGGGGGGCGGGG
AL121985.1	chr1:160669778-160671778	SP8_1	SP8_jolma_DBD_M32	SP8	335	346	+	16.0306	1.42e-06	0.0535	ACCCCGCCCCCC
LINC01783	chr1:16535172-16537172	AP1_disc10	FOS_GM12878_encode-Snyder_seq_hsa_r1:AlignACE#1#Intergenic	JUN	915	924	+	11.7347	1.94e-05	0.0229	GGGGAGGGGC
LINC01783	chr1:16535172-16537172	BHLHE40_disc2	BHLHE40_HepG2_encode-Myers_seq_hsa_v041610.1_r1:AlignACE#2#Intergenic	BHLHE40	1415	1431	+	13.2885	2.14e-06	0.00353	CCCGGGGGCAGGTGCGC
LINC01783	chr1:16535172-16537172	E2F_disc8	E2F1_MCF-7_encode-Snyder_seq_hsa_HA_r1:AlignACE#3#Intergenic	E2F1	1416	1426	+	12.8384	7.42e-06	0.0174	CCGGGGGCAGG
LINC01783	chr1:16535172-16537172	EBF1_disc2	EBF1_GM12878_encode-Snyder_seq_hsa_r1:AlignACE#2#Intergenic	EBF1	1416	1428	+	12.3265	1.84e-05	0.0475	CCGGGGGCAGGTG
LINC01783	chr1:16535172-16537172	EGR3_2	EGR3_jolma_DBD_M7	EGR3	852	866	-	15.6429	1.85e-06	0.0861	CAATGCCCACGCACT
LINC01783	chr1:16535172-16537172	ESRRA_disc4	ESRRA_HepG2_encode-Snyder_seq_hsa_forskolin_r1:AlignACE#1#Intergenic	ESRRA	129	142	+	12.3163	2.1e-06	0.0298	CCGGGCCGCGGCGG
LINC01783	chr1:16535172-16537172	ETS_disc7	ETS1_GM12878_encode-Myers_seq_hsa_r1:AlignACE#2#Intergenic	ETS1	1169	1182	-	11.19	6.02e-05	0.0393	GGGGAGCGAGGGGG
LINC01783	chr1:16535172-16537172	ETS_disc9	GABPA_K562_encode-Myers_seq_hsa_v041610.1_r1:AlignACE#2#Intergenic	ETS1	514	525	+	12.1212	1.87e-05	0.0164	GAGGCGGGAGCG
LINC01783	chr1:16535172-16537172	HEY1_disc2	HEY1_K562_encode-Myers_seq_hsa_r1:AlignACE#1#Intergenic	HEY1	79	94	+	13.4327	1.84e-06	0.00308	CCTGCGGGAGGGCGGC
LINC01783	chr1:16535172-16537172	HIC1_1	HIC1_transfac_M01072	HIC1	1428	1442	+	16.4796	5.8e-08	0.0161	GCGCGGTGCCCGGGG
LINC01783	chr1:16535172-16537172	HIC1_2	HIC1_transfac_M01073	HIC1	1428	1445	+	13.4388	1.07e-05	0.0682	GCGCGGTGCCCGGGGAAG
LINC01783	chr1:16535172-16537172	IKZF1_2	Lyf-1_transfac_M00141	IKZF1	237	245	+	13.1919	1.01e-05	0.0964	TCTGGGAGG
LINC01783	chr1:16535172-16537172	PLAGL1_1	Plagl1_bulyk_sc09-primary	PLAGL1	917	932	-	13.5909	1.14e-05	0.0832	ACGGGAGGGCCCCTCC
LINC01783	chr1:16535172-16537172	POU2F2_disc2	POU2F2_GM12891_encode-Myers_seq_hsa_r1:AlignACE#1#Intergenic	POU2F2	1171	1183	-	11.8878	2.38e-05	0.0143	GGGGGAGCGAGGG
LINC01783	chr1:16535172-16537172	TCF7L2_known7	LEF1_5	LEF1	1692	1706	+	21.4646	2.19e-08	0.0549	AGAGATCAAAGGGAA
LINC01783	chr1:16535172-16537172	ZIC1_2	Zic1_bulyk_sc09-primary	ZIC1	1488	1501	-	14.6746	3.42e-06	0.0879	GCCCACCGGGGTGG
DNM3OS	chr1:172143840-172145840	AP1_disc10	FOS_GM12878_encode-Snyder_seq_hsa_r1:AlignACE#1#Intergenic	JUN	1538	1547	-	10.898	6.79e-05	0.0316	GGGAGGGAGG
DNM3OS	chr1:172143840-172145840	ESRRA_disc4	ESRRA_HepG2_encode-Snyder_seq_hsa_forskolin_r1:AlignACE#1#Intergenic	ESRRA	1528	1541	-	11.7653	9.85e-06	0.0311	GAGGGAGAGAGAGG
DNM3OS	chr1:172143840-172145840	POU2F2_disc2	POU2F2_GM12891_encode-Myers_seq_hsa_r1:AlignACE#1#Intergenic	POU2F2	953	965	+	11.551	3.78e-05	0.017	GCTGCAGACTGGG
DNM3OS	chr1:172143840-172145840	ZIC1_2	Zic1_bulyk_sc09-primary	ZIC1	1035	1048	+	11.5503	3.73e-05	0.0998	GTCACCCTGGGGAG
CRYZL2P-SEC16B	chr1:178037007-178039007	AP1_disc10	FOS_GM12878_encode-Snyder_seq_hsa_r1:AlignACE#1#Intergenic	JUN	703	712	+	11.7449	1.89e-05	0.0229	GGGGCGGGGG
CRYZL2P-SEC16B	chr1:178037007-178039007	BHLHE40_disc2	BHLHE40_HepG2_encode-Myers_seq_hsa_v041610.1_r1:AlignACE#2#Intergenic	BHLHE40	1080	1096	+	13.1923	2.75e-06	0.00388	CGGCGGGGCAGCTCCGG
CRYZL2P-SEC16B	chr1:178037007-178039007	E2F_disc8	E2F1_MCF-7_encode-Snyder_seq_hsa_HA_r1:AlignACE#3#Intergenic	E2F1	771	781	+	12.4242	1.85e-05	0.0235	CCGGCCGCTGC
CRYZL2P-SEC16B	chr1:178037007-178039007	EBF1_disc2	EBF1_GM12878_encode-Snyder_seq_hsa_r1:AlignACE#2#Intergenic	EBF1	1005	1017	-	11.8061	3.61e-05	0.0503	CCCGGGGCTGGGC
CRYZL2P-SEC16B	chr1:178037007-178039007	ESRRA_disc4	ESRRA_HepG2_encode-Snyder_seq_hsa_forskolin_r1:AlignACE#1#Intergenic	ESRRA	1003	1016	-	12.5204	9.93e-07	0.0298	CCGGGGCTGGGCGG
CRYZL2P-SEC16B	chr1:178037007-178039007	ETS_disc7	ETS1_GM12878_encode-Myers_seq_hsa_r1:AlignACE#2#Intergenic	ETS1	528	541	-	13.74	7.29e-07	0.0221	GGGGGCTGAAGCCC
CRYZL2P-SEC16B	chr1:178037007-178039007	ETS_disc9	GABPA_K562_encode-Myers_seq_hsa_v041610.1_r1:AlignACE#2#Intergenic	ETS1	700	711	+	12.1616	1.76e-05	0.0161	GACGGGGCGGGG
CRYZL2P-SEC16B	chr1:178037007-178039007	HEY1_disc2	HEY1_K562_encode-Myers_seq_hsa_r1:AlignACE#1#Intergenic	HEY1	969	984	+	13.4327	1.84e-06	0.00308	GTGGCCAGAGCGCGGC
CRYZL2P-SEC16B	chr1:178037007-178039007	HIC1_1	HIC1_transfac_M01072	HIC1	837	851	-	12.7245	1.3e-05	0.0599	CCAGGGTGCTCCCGG
CRYZL2P-SEC16B	chr1:178037007-178039007	HIC1_2	HIC1_transfac_M01073	HIC1	819	836	-	14.4082	4.24e-06	0.0545	CGGGGCTGCCCGACTGAC
CRYZL2P-SEC16B	chr1:178037007-178039007	IKZF1_2	Lyf-1_transfac_M00141	IKZF1	1265	1273	+	14.303	7.34e-06	0.0865	TTTGGGAGA
CRYZL2P-SEC16B	chr1:178037007-178039007	POU2F2_disc2	POU2F2_GM12891_encode-Myers_seq_hsa_r1:AlignACE#1#Intergenic	POU2F2	872	884	+	12.949	3.8e-06	0.00911	GGAGGAGTCGGGG
CRYZL2P-SEC16B	chr1:178037007-178039007	SP8_1	SP8_jolma_DBD_M32	SP8	962	973	-	16.6224	8.41e-07	0.0515	GCCACTCCCCCT
CRYZL2P-SEC16B	chr1:178037007-178039007	ZIC1_2	Zic1_bulyk_sc09-primary	ZIC1	1075	1088	+	13.858	6.64e-06	0.09	AACCCCGGCGGGGC
AC104461.1	chr1:200332193-200334193	AP1_disc10	FOS_GM12878_encode-Snyder_seq_hsa_r1:AlignACE#1#Intergenic	JUN	1011	1020	-	10.5918	9.78e-05	0.0337	GGGGAGGAGC
AC104461.1	chr1:200332193-200334193	BHLHE40_disc2	BHLHE40_HepG2_encode-Myers_seq_hsa_v041610.1_r1:AlignACE#2#Intergenic	BHLHE40	816	832	-	11.3846	7e-05	0.011	CCCCCTCCCTGGAGGTG
AC104461.1	chr1:200332193-200334193	E2F_disc8	E2F1_MCF-7_encode-Snyder_seq_hsa_HA_r1:AlignACE#3#Intergenic	E2F1	83	93	-	10.8384	9.33e-05	0.0279	CCGCCTCCTGG
AC104461.1	chr1:200332193-200334193	ESRRA_disc4	ESRRA_HepG2_encode-Snyder_seq_hsa_forskolin_r1:AlignACE#1#Intergenic	ESRRA	828	841	+	11.2347	3.14e-05	0.0318	GGGGGAGAGAGAGG
AC104461.1	chr1:200332193-200334193	ETS_disc7	ETS1_GM12878_encode-Myers_seq_hsa_r1:AlignACE#2#Intergenic	ETS1	323	336	+	12.67	8.45e-06	0.0308	GGGAGTTGTGGTGG
AC104461.1	chr1:200332193-200334193	ETS_disc9	GABPA_K562_encode-Myers_seq_hsa_v041610.1_r1:AlignACE#2#Intergenic	ETS1	84	95	+	11.7172	3.2e-05	0.0188	CAGGAGGCGGAG
AC104461.1	chr1:200332193-200334193	FOXC1_3	FOXC1_jolma_DBD_M402	FOXC1	172	184	+	17.4653	4.9e-07	0.0185	AAATAAATAAATA
AC104461.1	chr1:200332193-200334193	FOXD3_1	FOXD3_transfac_M00130	FOXD3	1480	1491	-	15.0495	9.66e-07	0.0655	GTTTGTTTGTTT
AC104461.1	chr1:200332193-200334193	FOXD3_2	Foxd3_jaspar_MA0041.1	FOXD3	1480	1491	-	16.0693	7.77e-07	0.0501	GTTTGTTTGTTT
AC104461.1	chr1:200332193-200334193	IKZF1_2	Lyf-1_transfac_M00141	IKZF1	739	747	-	14.3232	3.31e-06	0.0438	TTTGGGAGG
AC104461.1	chr1:200332193-200334193	POU2F2_disc2	POU2F2_GM12891_encode-Myers_seq_hsa_r1:AlignACE#1#Intergenic	POU2F2	343	355	+	13.8776	4.94e-07	0.00771	GGTGGGGTGGGGG
BLACAT1	chr1:205436879-205438879	BHLHE40_disc2	BHLHE40_HepG2_encode-Myers_seq_hsa_v041610.1_r1:AlignACE#2#Intergenic	BHLHE40	1438	1454	+	11.1154	9.5e-05	0.0124	CTCAGGGCCCCCACCTC
BLACAT1	chr1:205436879-205438879	E2F_disc8	E2F1_MCF-7_encode-Snyder_seq_hsa_HA_r1:AlignACE#3#Intergenic	E2F1	1814	1824	+	10.8283	9.39e-05	0.028	GGGGCTGCCGG
BLACAT1	chr1:205436879-205438879	EBF1_disc2	EBF1_GM12878_encode-Snyder_seq_hsa_r1:AlignACE#2#Intergenic	EBF1	1178	1190	+	12.3163	1.87e-05	0.0475	CCCTTGGGTCCTG
BLACAT1	chr1:205436879-205438879	ESRRA_disc4	ESRRA_HepG2_encode-Snyder_seq_hsa_forskolin_r1:AlignACE#1#Intergenic	ESRRA	1550	1563	+	11.4592	1.98e-05	0.0314	GAGGCCCAGGGCGC
BLACAT1	chr1:205436879-205438879	ETS_disc7	ETS1_GM12878_encode-Myers_seq_hsa_r1:AlignACE#2#Intergenic	ETS1	148	161	+	13.15	3.38e-06	0.0293	GGGGGCTGTGGCTC
BLACAT1	chr1:205436879-205438879	ETS_disc9	GABPA_K562_encode-Myers_seq_hsa_v041610.1_r1:AlignACE#2#Intergenic	ETS1	1556	1567	+	10.8788	8.07e-05	0.0248	CAGGGCGCAGGG
BLACAT1	chr1:205436879-205438879	HEY1_disc2	HEY1_K562_encode-Myers_seq_hsa_r1:AlignACE#1#Intergenic	HEY1	605	620	-	11.2308	7.63e-05	0.0112	CTAGCCAGGGCCCAGG
BLACAT1	chr1:205436879-205438879	HIC1_1	HIC1_transfac_M01072	HIC1	1498	1512	-	11.5612	4.21e-05	0.0828	CCTGGCTGCCCTGCC
BLACAT1	chr1:205436879-205438879	PLAGL1_1	Plagl1_bulyk_sc09-primary	PLAGL1	1438	1453	-	13.5455	1.18e-05	0.0832	AGGTGGGGGCCCTGAG
BLACAT1	chr1:205436879-205438879	POU2F2_disc2	POU2F2_GM12891_encode-Myers_seq_hsa_r1:AlignACE#1#Intergenic	POU2F2	85	97	+	11.7449	2.9e-05	0.0154	GGAGGAGGCTGGG
BLACAT1	chr1:205436879-205438879	ZIC1_2	Zic1_bulyk_sc09-primary	ZIC1	1940	1953	+	12.2604	2.25e-05	0.0973	TCTCCCGGGGGAGG
MIR205HG	chr1:209427820-209429820	AP1_disc10	FOS_GM12878_encode-Snyder_seq_hsa_r1:AlignACE#1#Intergenic	JUN	218	227	+	11.7347	1.94e-05	0.0229	GGGGAGGGGC
MIR205HG	chr1:209427820-209429820	BHLHE40_disc2	BHLHE40_HepG2_encode-Myers_seq_hsa_v041610.1_r1:AlignACE#2#Intergenic	BHLHE40	224	240	-	12.4519	1.41e-05	0.0066	GGCTCCGCCTCCTGCCC
MIR205HG	chr1:209427820-209429820	E2F_disc8	E2F1_MCF-7_encode-Snyder_seq_hsa_HA_r1:AlignACE#3#Intergenic	E2F1	1213	1223	+	11.697	4.77e-05	0.025	GCCCGGGCAGG
MIR205HG	chr1:209427820-209429820	EBF1_disc2	EBF1_GM12878_encode-Snyder_seq_hsa_r1:AlignACE#2#Intergenic	EBF1	1213	1225	+	12.9286	7.75e-06	0.0457	GCCCGGGCAGGAG
MIR205HG	chr1:209427820-209429820	ESRRA_disc4	ESRRA_HepG2_encode-Snyder_seq_hsa_forskolin_r1:AlignACE#1#Intergenic	ESRRA	1554	1567	-	11.2245	3.2e-05	0.0319	GCAGGCCTGTGCGG
MIR205HG	chr1:209427820-209429820	ETS_disc7	ETS1_GM12878_encode-Myers_seq_hsa_r1:AlignACE#2#Intergenic	ETS1	792	805	-	11.68	3.46e-05	0.0362	GGGAAGTGAGGTCT
MIR205HG	chr1:209427820-209429820	ETS_disc9	GABPA_K562_encode-Myers_seq_hsa_v041610.1_r1:AlignACE#2#Intergenic	ETS1	227	238	+	11.7172	3.2e-05	0.0188	CAGGAGGCGGAG
MIR205HG	chr1:209427820-209429820	HIC1_1	HIC1_transfac_M01072	HIC1	1213	1227	-	11.8163	3.3e-05	0.0781	CACTCCTGCCCGGGC
MIR205HG	chr1:209427820-209429820	IKZF1_2	Lyf-1_transfac_M00141	IKZF1	1431	1439	-	14.3232	3.31e-06	0.0438	TTTGGGAGG
MIR205HG	chr1:209427820-209429820	POU2F2_disc2	POU2F2_GM12891_encode-Myers_seq_hsa_r1:AlignACE#1#Intergenic	POU2F2	226	238	+	12.0408	1.93e-05	0.0139	GCAGGAGGCGGAG
MIR205HG	chr1:209427820-209429820	SP8_1	SP8_jolma_DBD_M32	SP8	256	267	-	11.6633	4.05e-05	0.0975	CCCACCCCCGCT
MIR205HG	chr1:209427820-209429820	ZIC1_2	Zic1_bulyk_sc09-primary	ZIC1	871	884	+	14.0118	5.84e-06	0.09	GTCCCCCAGGGGTG
FLVCR1-DT	chr1:212857088-212859088	AP1_disc10	FOS_GM12878_encode-Snyder_seq_hsa_r1:AlignACE#1#Intergenic	JUN	1033	1042	-	12.2449	7.61e-06	0.0225	GGGAGGCGGG
FLVCR1-DT	chr1:212857088-212859088	BHLHE40_disc2	BHLHE40_HepG2_encode-Myers_seq_hsa_v041610.1_r1:AlignACE#2#Intergenic	BHLHE40	1603	1619	-	13.6923	6.41e-07	0.00214	CCCGCAGGCAGCAGCCG
FLVCR1-DT	chr1:212857088-212859088	E2F_disc8	E2F1_MCF-7_encode-Snyder_seq_hsa_HA_r1:AlignACE#3#Intergenic	E2F1	1596	1606	-	12.4848	1.6e-05	0.0229	GCCGGGCCTGG
FLVCR1-DT	chr1:212857088-212859088	EBF1_disc2	EBF1_GM12878_encode-Snyder_seq_hsa_r1:AlignACE#2#Intergenic	EBF1	1635	1647	+	13.551	2.71e-06	0.0418	CCCGGGGGCCGAG
FLVCR1-DT	chr1:212857088-212859088	ESRRA_disc4	ESRRA_HepG2_encode-Snyder_seq_hsa_forskolin_r1:AlignACE#1#Intergenic	ESRRA	1404	1417	-	11.3061	2.71e-05	0.0315	GCGGGTGTCCGGGC
FLVCR1-DT	chr1:212857088-212859088	ETS_disc7	ETS1_GM12878_encode-Myers_seq_hsa_r1:AlignACE#2#Intergenic	ETS1	1389	1402	+	12.97	4.94e-06	0.0293	GGGGGCGGCGGTGG
FLVCR1-DT	chr1:212857088-212859088	ETS_disc9	GABPA_K562_encode-Myers_seq_hsa_v041610.1_r1:AlignACE#2#Intergenic	ETS1	1387	1398	+	13.9596	1.93e-07	0.00329	GAGGGGGCGGCG
FLVCR1-DT	chr1:212857088-212859088	HEY1_disc2	HEY1_K562_encode-Myers_seq_hsa_r1:AlignACE#1#Intergenic	HEY1	1393	1408	-	13.3846	2.08e-06	0.00322	CGGGCGCCACCGCCGC
FLVCR1-DT	chr1:212857088-212859088	HIC1_1	HIC1_transfac_M01072	HIC1	1493	1507	-	11.4898	4.5e-05	0.0838	GGAAGGTGCCCGCTT
FLVCR1-DT	chr1:212857088-212859088	HIC1_2	HIC1_transfac_M01073	HIC1	1640	1657	-	12.3673	2.7e-05	0.0851	GCGGGCTGCTCTCGGCCC
FLVCR1-DT	chr1:212857088-212859088	NANOG_disc3	NANOG_H1-hESC_encode-Myers_seq_hsa_v041610.2-SC-33759_r1:MEME#1#Intergenic	NANOG	1896	1905	-	15.0612	1.01e-06	0.0686	GCCCAGCAGG
FLVCR1-DT	chr1:212857088-212859088	PLAGL1_1	Plagl1_bulyk_sc09-primary	PLAGL1	1513	1528	+	15.1182	3.17e-06	0.0611	AATGGGGCCCCCCGGG
FLVCR1-DT	chr1:212857088-212859088	POU2F2_disc2	POU2F2_GM12891_encode-Myers_seq_hsa_r1:AlignACE#1#Intergenic	POU2F2	1386	1398	+	12.9592	3.73e-06	0.00911	GGAGGGGGCGGCG
FLVCR1-DT	chr1:212857088-212859088	SP8_1	SP8_jolma_DBD_M32	SP8	1031	1042	+	11.6224	4.19e-05	0.0983	CCCCCGCCTCCC
FLVCR1-DT	chr1:212857088-212859088	ZIC1_2	Zic1_bulyk_sc09-primary	ZIC1	1632	1645	+	11.5799	3.65e-05	0.0998	GACCCCGGGGGCCG
PROX1-AS1	chr1:213987508-213989508	AP1_disc10	FOS_GM12878_encode-Snyder_seq_hsa_r1:AlignACE#1#Intergenic	JUN	1652	1661	+	12.398	5.43e-06	0.0225	GGGGGGGCGC
PROX1-AS1	chr1:213987508-213989508	BHLHE40_disc2	BHLHE40_HepG2_encode-Myers_seq_hsa_v041610.1_r1:AlignACE#2#Intergenic	BHLHE40	1252	1268	-	12.7212	8.25e-06	0.00554	CCCCCAGCCACCAGCAG
PROX1-AS1	chr1:213987508-213989508	E2F_disc8	E2F1_MCF-7_encode-Snyder_seq_hsa_HA_r1:AlignACE#3#Intergenic	E2F1	99	109	-	13.0202	4.45e-06	0.014	GCGGCGCCCGG
PROX1-AS1	chr1:213987508-213989508	EBF1_disc2	EBF1_GM12878_encode-Snyder_seq_hsa_r1:AlignACE#2#Intergenic	EBF1	152	164	-	12.7551	1.01e-05	0.0473	GCCTGGGCCGGAG
PROX1-AS1	chr1:213987508-213989508	ESRRA_disc4	ESRRA_HepG2_encode-Snyder_seq_hsa_forskolin_r1:AlignACE#1#Intergenic	ESRRA	112	125	-	12.102	4.09e-06	0.0298	GCGGGAGACGGCGC
PROX1-AS1	chr1:213987508-213989508	ETS_disc7	ETS1_GM12878_encode-Myers_seq_hsa_r1:AlignACE#2#Intergenic	ETS1	233	246	+	13.75	7.05e-07	0.0221	GGGAGGGGGAGCGC
PROX1-AS1	chr1:213987508-213989508	ETS_disc9	GABPA_K562_encode-Myers_seq_hsa_v041610.1_r1:AlignACE#2#Intergenic	ETS1	210	221	+	13	4.44e-06	0.0104	GTGGGGGCCGGG
PROX1-AS1	chr1:213987508-213989508	HEY1_disc2	HEY1_K562_encode-Myers_seq_hsa_r1:AlignACE#1#Intergenic	HEY1	154	169	-	12.8269	7.25e-06	0.00499	GCCGCGCCTGGGCCGG
PROX1-AS1	chr1:213987508-213989508	HIC1_1	HIC1_transfac_M01072	HIC1	1805	1819	-	11.2755	5.47e-05	0.0894	TCCCGGTGCCGCCTT
PROX1-AS1	chr1:213987508-213989508	PLAGL1_1	Plagl1_bulyk_sc09-primary	PLAGL1	1652	1667	+	12.9636	1.8e-05	0.0851	GGGGGGGCGCTCTGTT
PROX1-AS1	chr1:213987508-213989508	POU2F2_disc2	POU2F2_GM12891_encode-Myers_seq_hsa_r1:AlignACE#1#Intergenic	POU2F2	1646	1658	+	14.2347	8.79e-08	0.00771	GGAGGTGGGGGGG
PROX1-AS1	chr1:213987508-213989508	SP8_1	SP8_jolma_DBD_M32	SP8	203	214	-	14.8673	4.3e-06	0.0551	CCCACCCCCACC
TGFB2-AS1	chr1:218344678-218346678	AP1_disc10	FOS_GM12878_encode-Snyder_seq_hsa_r1:AlignACE#1#Intergenic	JUN	1532	1541	-	12.602	4.41e-06	0.0225	GGGGGGCCGC
TGFB2-AS1	chr1:218344678-218346678	BHLHE40_disc2	BHLHE40_HepG2_encode-Myers_seq_hsa_v041610.1_r1:AlignACE#2#Intergenic	BHLHE40	1281	1297	+	12.9135	5.42e-06	0.00482	CTCTGCGGCCCCTGCGG
TGFB2-AS1	chr1:218344678-218346678	E2F_disc8	E2F1_MCF-7_encode-Snyder_seq_hsa_HA_r1:AlignACE#3#Intergenic	E2F1	1174	1184	+	13.5051	4.32e-07	0.00391	GCGGCGGCGGC
TGFB2-AS1	chr1:218344678-218346678	EBF1_disc2	EBF1_GM12878_encode-Snyder_seq_hsa_r1:AlignACE#2#Intergenic	EBF1	1335	1347	-	13	6.89e-06	0.045	CCGCGGGGAGGAG
TGFB2-AS1	chr1:218344678-218346678	ESRRA_disc4	ESRRA_HepG2_encode-Snyder_seq_hsa_forskolin_r1:AlignACE#1#Intergenic	ESRRA	1204	1217	+	12.0714	4.46e-06	0.0298	GCGGGTCAGCGCGC
TGFB2-AS1	chr1:218344678-218346678	ETS_disc7	ETS1_GM12878_encode-Myers_seq_hsa_r1:AlignACE#2#Intergenic	ETS1	1146	1159	+	12.58	9.85e-06	0.0317	GGGAGCTGGAGGCT
TGFB2-AS1	chr1:218344678-218346678	ETS_disc9	GABPA_K562_encode-Myers_seq_hsa_v041610.1_r1:AlignACE#2#Intergenic	ETS1	1215	1226	-	12.3939	1.27e-05	0.0149	CTGGCGGGCGCG
TGFB2-AS1	chr1:218344678-218346678	HEY1_disc2	HEY1_K562_encode-Myers_seq_hsa_r1:AlignACE#1#Intergenic	HEY1	1535	1550	-	12.4231	1.52e-05	0.00628	GCGCGGTGAGGGGGGC
TGFB2-AS1	chr1:218344678-218346678	HIC1_1	HIC1_transfac_M01072	HIC1	857	871	+	13.7041	4.2e-06	0.0452	AGGGGCTGCCCGGCT
TGFB2-AS1	chr1:218344678-218346678	HIC1_2	HIC1_transfac_M01073	HIC1	1288	1305	-	14.7857	2.87e-06	0.0489	GTCGGGTGCCGCAGGGGC
TGFB2-AS1	chr1:218344678-218346678	PLAGL1_1	Plagl1_bulyk_sc09-primary	PLAGL1	1529	1544	+	13.3	1.41e-05	0.0832	TCGGCGGCCCCCCTCA
TGFB2-AS1	chr1:218344678-218346678	POU2F2_disc2	POU2F2_GM12891_encode-Myers_seq_hsa_r1:AlignACE#1#Intergenic	POU2F2	795	807	+	14.2653	7.63e-08	0.00771	GCAGGGGAGGGGG
LINC02474	chr1:221965341-221967341	AP1_disc10	FOS_GM12878_encode-Snyder_seq_hsa_r1:AlignACE#1#Intergenic	JUN	1612	1621	+	11.7347	1.94e-05	0.0229	GGGGAGGGGC
LINC02474	chr1:221965341-221967341	BHLHE40_disc2	BHLHE40_HepG2_encode-Myers_seq_hsa_v041610.1_r1:AlignACE#2#Intergenic	BHLHE40	811	827	+	12.4327	1.46e-05	0.00667	CTCCCCCGCCCCTGCCC
LINC02474	chr1:221965341-221967341	E2F_disc8	E2F1_MCF-7_encode-Snyder_seq_hsa_HA_r1:AlignACE#3#Intergenic	E2F1	815	825	+	11.7374	4.53e-05	0.025	CCCGCCCCTGC
LINC02474	chr1:221965341-221967341	ESRRA_disc4	ESRRA_HepG2_encode-Snyder_seq_hsa_forskolin_r1:AlignACE#1#Intergenic	ESRRA	806	819	-	12.1327	3.74e-06	0.0298	GCGGGGGAGTGGGG
LINC02474	chr1:221965341-221967341	ETS_disc7	ETS1_GM12878_encode-Myers_seq_hsa_r1:AlignACE#2#Intergenic	ETS1	808	821	-	12.17	1.82e-05	0.0339	GGGCGGGGGAGTGG
LINC02474	chr1:221965341-221967341	ETS_disc9	GABPA_K562_encode-Myers_seq_hsa_v041610.1_r1:AlignACE#2#Intergenic	ETS1	811	822	-	12.9596	4.82e-06	0.0107	GGGGCGGGGGAG
LINC02474	chr1:221965341-221967341	HEY1_disc2	HEY1_K562_encode-Myers_seq_hsa_r1:AlignACE#1#Intergenic	HEY1	815	830	+	11.7885	3.94e-05	0.00877	CCCGCCCCTGCCCACC
LINC02474	chr1:221965341-221967341	POU2F2_disc2	POU2F2_GM12891_encode-Myers_seq_hsa_r1:AlignACE#1#Intergenic	POU2F2	813	825	-	14.1122	1.79e-07	0.00771	GCAGGGGCGGGGG
LINC02474	chr1:221965341-221967341	SP8_1	SP8_jolma_DBD_M32	SP8	1610	1621	-	13.5102	1.24e-05	0.0698	GCCCCTCCCCCA
LINC02257	chr1:221977523-221979523	EBF1_disc2	EBF1_GM12878_encode-Snyder_seq_hsa_r1:AlignACE#2#Intergenic	EBF1	947	959	+	11.7653	3.8e-05	0.0503	CCCAAGGGAGGTC
LINC02257	chr1:221977523-221979523	ETS_disc7	ETS1_GM12878_encode-Myers_seq_hsa_r1:AlignACE#2#Intergenic	ETS1	315	328	+	11.28	5.45e-05	0.0392	GGGATTGGTGGTTC
LINC02257	chr1:221977523-221979523	ETS_disc9	GABPA_K562_encode-Myers_seq_hsa_v041610.1_r1:AlignACE#2#Intergenic	ETS1	1319	1330	+	12.4545	1.15e-05	0.0144	GTGGGGGCAGGG
LINC02257	chr1:221977523-221979523	HEY1_disc2	HEY1_K562_encode-Myers_seq_hsa_r1:AlignACE#1#Intergenic	HEY1	1054	1069	+	11.5481	5.34e-05	0.00975	CTGGGTGCAGGCGGGC
LINC02257	chr1:221977523-221979523	HIC1_1	HIC1_transfac_M01072	HIC1	1053	1067	+	12.2857	2.07e-05	0.0673	CCTGGGTGCAGGCGG
LINC02257	chr1:221977523-221979523	HIC1_2	HIC1_transfac_M01073	HIC1	1053	1070	+	13.5918	9.33e-06	0.068	CCTGGGTGCAGGCGGGCT
LINC02257	chr1:221977523-221979523	POU2F2_disc2	POU2F2_GM12891_encode-Myers_seq_hsa_r1:AlignACE#1#Intergenic	POU2F2	1176	1188	+	13.6633	8.87e-07	0.00771	GCAGGAGTGGGGG
LINC01705	chr1:222063763-222065763	AP1_disc10	FOS_GM12878_encode-Snyder_seq_hsa_r1:AlignACE#1#Intergenic	JUN	534	543	+	10.602	9.69e-05	0.0335	GGGCAGGGGC
LINC01705	chr1:222063763-222065763	BHLHE40_disc2	BHLHE40_HepG2_encode-Myers_seq_hsa_v041610.1_r1:AlignACE#2#Intergenic	BHLHE40	811	827	-	11.4135	6.77e-05	0.0108	CTGGGAGTGGGGTGCTG
LINC01705	chr1:222063763-222065763	E2F_disc8	E2F1_MCF-7_encode-Snyder_seq_hsa_HA_r1:AlignACE#3#Intergenic	E2F1	225	235	+	11.4242	6.11e-05	0.0253	GGGGCTGCTGC
LINC01705	chr1:222063763-222065763	ESRRA_disc4	ESRRA_HepG2_encode-Snyder_seq_hsa_forskolin_r1:AlignACE#1#Intergenic	ESRRA	160	173	+	11.051	4.41e-05	0.0329	GAAGGACCCTGGGC
LINC01705	chr1:222063763-222065763	HEY1_disc2	HEY1_K562_encode-Myers_seq_hsa_r1:AlignACE#1#Intergenic	HEY1	163	178	+	11.8365	3.7e-05	0.00854	GGACCCTGGGCCCAGC
LINC01705	chr1:222063763-222065763	POU2F2_disc2	POU2F2_GM12891_encode-Myers_seq_hsa_r1:AlignACE#1#Intergenic	POU2F2	1953	1965	-	11.0612	7.01e-05	0.021	GGAGGAGTGGCAG
LINC01705	chr1:222063763-222065763	SP8_1	SP8_jolma_DBD_M32	SP8	817	828	+	12.0612	3.2e-05	0.0965	CCCACTCCCAGT
AL353052.1	chr1:232159091-232161091	AP1_disc10	FOS_GM12878_encode-Snyder_seq_hsa_r1:AlignACE#1#Intergenic	JUN	827	836	+	10.8265	7.57e-05	0.0328	GGGGGGGTGG
AL353052.1	chr1:232159091-232161091	EBF1_disc2	EBF1_GM12878_encode-Snyder_seq_hsa_r1:AlignACE#2#Intergenic	EBF1	1830	1842	+	13.449	3.22e-06	0.0418	CCCTGGGAGGCAG
AL353052.1	chr1:232159091-232161091	ESRRA_disc4	ESRRA_HepG2_encode-Snyder_seq_hsa_forskolin_r1:AlignACE#1#Intergenic	ESRRA	945	958	+	11.3367	2.55e-05	0.0315	GAGGGACCCAGCAG
AL353052.1	chr1:232159091-232161091	ETS_disc7	ETS1_GM12878_encode-Myers_seq_hsa_r1:AlignACE#2#Intergenic	ETS1	1490	1503	-	10.7	9.92e-05	0.0443	GGCAGTAGCAGCCG
AL353052.1	chr1:232159091-232161091	HEY1_disc2	HEY1_K562_encode-Myers_seq_hsa_r1:AlignACE#1#Intergenic	HEY1	1691	1706	-	11.3942	6.38e-05	0.0104	CCACGGACTGCCCAGC
AL353052.1	chr1:232159091-232161091	SP8_1	SP8_jolma_DBD_M32	SP8	826	837	-	15.2959	2.94e-06	0.0551	CCCACCCCCCCT
LINC01355	chr1:23285752-23287752	BHLHE40_disc2	BHLHE40_HepG2_encode-Myers_seq_hsa_v041610.1_r1:AlignACE#2#Intergenic	BHLHE40	1350	1366	-	11.1923	8.74e-05	0.012	CTGGCAGTCTGCTGGTG
LINC01355	chr1:23285752-23287752	EBF1_disc2	EBF1_GM12878_encode-Snyder_seq_hsa_r1:AlignACE#2#Intergenic	EBF1	1661	1673	+	11.7041	4.1e-05	0.0509	GCCCGGGCGACAG
LINC01355	chr1:23285752-23287752	ESRRA_disc4	ESRRA_HepG2_encode-Snyder_seq_hsa_forskolin_r1:AlignACE#1#Intergenic	ESRRA	1450	1463	+	11.1531	3.66e-05	0.0325	GAGGCTGAGACGGG
LINC01355	chr1:23285752-23287752	ETS_disc7	ETS1_GM12878_encode-Myers_seq_hsa_r1:AlignACE#2#Intergenic	ETS1	1560	1573	+	12.18	1.8e-05	0.0339	GGCACCTGTAGTCC
LINC01355	chr1:23285752-23287752	IKZF1_2	Lyf-1_transfac_M00141	IKZF1	1445	1453	+	14.3232	3.31e-06	0.0438	TTTGGGAGG
LINC01355	chr1:23285752-23287752	RARG_7	Rarg_jolma_DBD_M721	RARG	1474	1489	+	19.4796	9.89e-08	0.0677	GAGGTCAAAAGTTCGA
ZNF436-AS1	chr1:23367997-23369997	AP1_disc10	FOS_GM12878_encode-Snyder_seq_hsa_r1:AlignACE#1#Intergenic	JUN	1185	1194	+	13.4592	3.39e-07	0.0149	GGGGGGCGGG
ZNF436-AS1	chr1:23367997-23369997	BHLHE40_disc2	BHLHE40_HepG2_encode-Myers_seq_hsa_v041610.1_r1:AlignACE#2#Intergenic	BHLHE40	952	968	+	13.75	5.29e-07	0.00199	CGCGCCGCCCCGCGCCG
ZNF436-AS1	chr1:23367997-23369997	E2F_disc8	E2F1_MCF-7_encode-Snyder_seq_hsa_HA_r1:AlignACE#3#Intergenic	E2F1	1184	1194	+	12.6869	1.08e-05	0.0201	GGGGGGGCGGG
ZNF436-AS1	chr1:23367997-23369997	EBF1_disc2	EBF1_GM12878_encode-Snyder_seq_hsa_r1:AlignACE#2#Intergenic	EBF1	1118	1130	+	12.898	8.15e-06	0.0461	CCCTGGGGGACTC
ZNF436-AS1	chr1:23367997-23369997	EGR3_1	Egr-3_transfac_M00245	EGR3	877	888	-	20.3571	1.51e-07	0.0888	GTGCGTGGGCGG
ZNF436-AS1	chr1:23367997-23369997	EGR3_2	EGR3_jolma_DBD_M7	EGR3	875	889	+	22.9592	1.32e-09	0.00302	CCCCGCCCACGCACT
ZNF436-AS1	chr1:23367997-23369997	ESRRA_disc4	ESRRA_HepG2_encode-Snyder_seq_hsa_forskolin_r1:AlignACE#1#Intergenic	ESRRA	189	202	-	12.0204	5.17e-06	0.0298	GAGGGTCAGGGAGG
ZNF436-AS1	chr1:23367997-23369997	ETS_disc7	ETS1_GM12878_encode-Myers_seq_hsa_r1:AlignACE#2#Intergenic	ETS1	1183	1196	+	13.99	2.8e-07	0.0186	GGGGGGGGCGGGCC
ZNF436-AS1	chr1:23367997-23369997	ETS_disc9	GABPA_K562_encode-Myers_seq_hsa_v041610.1_r1:AlignACE#2#Intergenic	ETS1	1181	1192	+	14.1111	8.62e-08	0.00329	GCGGGGGGGGCG
ZNF436-AS1	chr1:23367997-23369997	HEY1_disc2	HEY1_K562_encode-Myers_seq_hsa_r1:AlignACE#1#Intergenic	HEY1	906	921	+	14.2692	1.39e-07	0.00111	CCTGCGGCGGCGCGGC
ZNF436-AS1	chr1:23367997-23369997	HIC1_1	HIC1_transfac_M01072	HIC1	148	162	-	12.0918	2.52e-05	0.0722	CCTCCCTGCCCGCCT
ZNF436-AS1	chr1:23367997-23369997	PLAGL1_1	Plagl1_bulyk_sc09-primary	PLAGL1	1061	1076	-	15.7182	1.75e-06	0.0524	CGAGGGGCGCCCCCTT
ZNF436-AS1	chr1:23367997-23369997	POU2F2_disc2	POU2F2_GM12891_encode-Myers_seq_hsa_r1:AlignACE#1#Intergenic	POU2F2	1178	1190	+	12.9082	4.09e-06	0.00911	CCTGCGGGGGGGG
ZNF436-AS1	chr1:23367997-23369997	SP8_1	SP8_jolma_DBD_M32	SP8	111	122	+	11.949	3.5e-05	0.0969	GCCCTGCCCACT
ZNF436-AS1	chr1:23367997-23369997	ZIC1_2	Zic1_bulyk_sc09-primary	ZIC1	1175	1188	+	13.9704	6.05e-06	0.09	GCCCCTGCGGGGGG
AL355472.1	chr1:234372593-234374593	AP1_disc10	FOS_GM12878_encode-Snyder_seq_hsa_r1:AlignACE#1#Intergenic	JUN	853	862	-	11.5102	2.84e-05	0.0255	GAGGGGCGGG
AL355472.1	chr1:234372593-234374593	BHLHE40_disc2	BHLHE40_HepG2_encode-Myers_seq_hsa_v041610.1_r1:AlignACE#2#Intergenic	BHLHE40	1686	1702	-	12.9423	5.07e-06	0.00467	CCCGGGCCCCCCAGCAG
AL355472.1	chr1:234372593-234374593	DMRTA2_1	DMRT5_transfac_M01150	DMRTA2	615	629	-	18.4082	9.52e-08	0.0478	TTTTGATACAGTGTC
AL355472.1	chr1:234372593-234374593	E2F_disc8	E2F1_MCF-7_encode-Snyder_seq_hsa_HA_r1:AlignACE#3#Intergenic	E2F1	1385	1395	-	13.101	3.68e-06	0.0139	GGGGCGGCAGC
AL355472.1	chr1:234372593-234374593	EBF1_disc2	EBF1_GM12878_encode-Snyder_seq_hsa_r1:AlignACE#2#Intergenic	EBF1	1386	1398	-	11.7959	3.66e-05	0.0503	GCTGGGGCGGCAG
AL355472.1	chr1:234372593-234374593	ESRRA_disc4	ESRRA_HepG2_encode-Snyder_seq_hsa_forskolin_r1:AlignACE#1#Intergenic	ESRRA	968	981	-	11.1327	3.8e-05	0.0326	CAGGGTCGCCCCGC
AL355472.1	chr1:234372593-234374593	ETS_disc7	ETS1_GM12878_encode-Myers_seq_hsa_r1:AlignACE#2#Intergenic	ETS1	1275	1288	-	12.41	1.29e-05	0.032	GGGGACAGCAGTGC
AL355472.1	chr1:234372593-234374593	ETS_disc9	GABPA_K562_encode-Myers_seq_hsa_v041610.1_r1:AlignACE#2#Intergenic	ETS1	1384	1395	-	12.4141	1.22e-05	0.0148	GGGGCGGCAGCG
AL355472.1	chr1:234372593-234374593	HEY1_disc2	HEY1_K562_encode-Myers_seq_hsa_r1:AlignACE#1#Intergenic	HEY1	1102	1117	+	12.6346	1.05e-05	0.00559	GGTCCGGGTGGGGCGC
AL355472.1	chr1:234372593-234374593	HIC1_1	HIC1_transfac_M01072	HIC1	1381	1395	+	11.1122	6.34e-05	0.0926	CCACGCTGCCGCCCC
AL355472.1	chr1:234372593-234374593	NANOG_disc3	NANOG_H1-hESC_encode-Myers_seq_hsa_v041610.2-SC-33759_r1:MEME#1#Intergenic	NANOG	1392	1401	+	15.0612	1.01e-06	0.0686	CCCCAGCAGG
AL355472.1	chr1:234372593-234374593	PLAGL1_1	Plagl1_bulyk_sc09-primary	PLAGL1	1688	1703	-	14.2273	6.95e-06	0.0775	TCCCGGGCCCCCCAGC
AL355472.1	chr1:234372593-234374593	POU2F2_disc2	POU2F2_GM12891_encode-Myers_seq_hsa_r1:AlignACE#1#Intergenic	POU2F2	1001	1013	-	11.8571	2.49e-05	0.0145	GGTGGAGGGCGCG
AL591686.1	chr1:242202555-242204555	AP1_disc10	FOS_GM12878_encode-Snyder_seq_hsa_r1:AlignACE#1#Intergenic	JUN	594	603	-	12.1327	9.04e-06	0.0225	GCGGGGGCGG
AL591686.1	chr1:242202555-242204555	E2F_disc8	E2F1_MCF-7_encode-Snyder_seq_hsa_HA_r1:AlignACE#3#Intergenic	E2F1	593	603	-	13.0707	4.02e-06	0.0139	GCGGGGGCGGG
AL591686.1	chr1:242202555-242204555	EBF1_disc2	EBF1_GM12878_encode-Snyder_seq_hsa_r1:AlignACE#2#Intergenic	EBF1	936	948	+	11.6122	4.56e-05	0.0519	CTCGTGGGAGGTG
AL591686.1	chr1:242202555-242204555	EGR3_2	EGR3_jolma_DBD_M7	EGR3	592	606	+	14.9286	2.76e-06	0.0986	ACCCGCCCCCGCCAC
AL591686.1	chr1:242202555-242204555	ESRRA_disc4	ESRRA_HepG2_encode-Snyder_seq_hsa_forskolin_r1:AlignACE#1#Intergenic	ESRRA	359	372	+	10.8878	5.87e-05	0.0341	CCAGGTGTGAGAGG
AL591686.1	chr1:242202555-242204555	ETS_disc7	ETS1_GM12878_encode-Myers_seq_hsa_r1:AlignACE#2#Intergenic	ETS1	1559	1572	+	11.93	2.52e-05	0.0342	GGCGCCTGTAGTCC
AL591686.1	chr1:242202555-242204555	ETS_disc9	GABPA_K562_encode-Myers_seq_hsa_v041610.1_r1:AlignACE#2#Intergenic	ETS1	595	606	-	13.0202	4.26e-06	0.0101	GTGGCGGGGGCG
AL591686.1	chr1:242202555-242204555	IKZF1_2	Lyf-1_transfac_M00141	IKZF1	1438	1446	+	14.3232	3.31e-06	0.0438	TTTGGGAGG
AL591686.1	chr1:242202555-242204555	POU2F2_disc2	POU2F2_GM12891_encode-Myers_seq_hsa_r1:AlignACE#1#Intergenic	POU2F2	595	607	-	13.2347	2.14e-06	0.00911	GGTGGCGGGGGCG
AL591848.4	chr1:246771301-246773301	EBF1_disc2	EBF1_GM12878_encode-Snyder_seq_hsa_r1:AlignACE#2#Intergenic	EBF1	1064	1076	+	13.1633	5.27e-06	0.0432	CCCTGGGGCAGAG
AL591848.4	chr1:246771301-246773301	ESRRA_disc4	ESRRA_HepG2_encode-Snyder_seq_hsa_forskolin_r1:AlignACE#1#Intergenic	ESRRA	289	302	-	11.1122	3.94e-05	0.0327	GAGGGTGGGAGGAG
AL591848.4	chr1:246771301-246773301	ETS_disc7	ETS1_GM12878_encode-Myers_seq_hsa_r1:AlignACE#2#Intergenic	ETS1	971	984	+	10.81	8.9e-05	0.043	GGGGCCAGTGGGTG
AL591848.4	chr1:246771301-246773301	ETS_disc9	GABPA_K562_encode-Myers_seq_hsa_v041610.1_r1:AlignACE#2#Intergenic	ETS1	969	980	+	10.9798	7.3e-05	0.0243	GAGGGGCCAGTG
AL591848.4	chr1:246771301-246773301	POU2F2_disc2	POU2F2_GM12891_encode-Myers_seq_hsa_r1:AlignACE#1#Intergenic	POU2F2	283	295	-	10.9286	8.18e-05	0.022	GGAGGAGGGAGAG
AL591848.4	chr1:246771301-246773301	TFAP2B_2	TFAP2B_jolma_DBD_M294	TFAP2B	1062	1073	-	17.4286	3.11e-08	0.0339	TGCCCCAGGGCA
SNHG3	chr1:28504980-28506980	AP1_disc10	FOS_GM12878_encode-Snyder_seq_hsa_r1:AlignACE#1#Intergenic	JUN	80	89	+	11.6633	2.18e-05	0.0244	GGGAGGCCGG
SNHG3	chr1:28504980-28506980	BHLHE40_disc2	BHLHE40_HepG2_encode-Myers_seq_hsa_v041610.1_r1:AlignACE#2#Intergenic	BHLHE40	1624	1640	-	13.1442	3.11e-06	0.00405	GGGTCGGGCGGCAGCCC
SNHG3	chr1:28504980-28506980	E2F_disc8	E2F1_MCF-7_encode-Snyder_seq_hsa_HA_r1:AlignACE#3#Intergenic	E2F1	1626	1636	-	12.8889	6.64e-06	0.0166	CGGGCGGCAGC
SNHG3	chr1:28504980-28506980	EBF1_disc2	EBF1_GM12878_encode-Snyder_seq_hsa_r1:AlignACE#2#Intergenic	EBF1	1448	1460	-	11.4898	5.26e-05	0.0534	GCCGAGGGTGGTG
SNHG3	chr1:28504980-28506980	ESRRA_disc4	ESRRA_HepG2_encode-Snyder_seq_hsa_forskolin_r1:AlignACE#1#Intergenic	ESRRA	78	91	+	11.8469	8.07e-06	0.0299	CCGGGAGGCCGGGG
SNHG3	chr1:28504980-28506980	ETS_disc7	ETS1_GM12878_encode-Myers_seq_hsa_r1:AlignACE#2#Intergenic	ETS1	1614	1627	+	13.04	4.3e-06	0.0293	GGGACCCGCAGGGC
SNHG3	chr1:28504980-28506980	ETS_disc9	GABPA_K562_encode-Myers_seq_hsa_v041610.1_r1:AlignACE#2#Intergenic	ETS1	79	90	+	11.4848	4.23e-05	0.0206	CGGGAGGCCGGG
SNHG3	chr1:28504980-28506980	FOXC1_3	FOXC1_jolma_DBD_M402	FOXC1	1212	1224	-	18.0198	2.4e-07	0.0185	AAGTAAATAAATA
SNHG3	chr1:28504980-28506980	HES7_1	HES7_jolma_DBD_M319	HES7	1347	1358	-	19.4592	2.64e-07	0.0438	TGGCACGTGCCT
SNHG3	chr1:28504980-28506980	HEY1_disc2	HEY1_K562_encode-Myers_seq_hsa_r1:AlignACE#1#Intergenic	HEY1	1621	1636	-	13.9038	4.87e-07	0.00197	CGGGCGGCAGCCCTGC
SNHG3	chr1:28504980-28506980	HEY1_known1	HEY1_1	HEY1	1348	1357	-	16.6327	5.03e-07	0.0805	GGCACGTGCC
SNHG3	chr1:28504980-28506980	HEY2_1	HEY2_jolma_DBD_M321	HEY2	1348	1357	-	16.4694	5.03e-07	0.0777	GGCACGTGCC
SNHG3	chr1:28504980-28506980	HEY2_2	HEY2_jolma_full_M322	HEY2	1348	1357	-	16.6327	5.03e-07	0.0817	GGCACGTGCC
SNHG3	chr1:28504980-28506980	HIC1_1	HIC1_transfac_M01072	HIC1	1622	1636	+	11.8163	3.3e-05	0.0781	CAGGGCTGCCGCCCG
SNHG3	chr1:28504980-28506980	HIC1_2	HIC1_transfac_M01073	HIC1	1622	1639	+	12.7245	2.01e-05	0.0786	CAGGGCTGCCGCCCGACC
SNHG3	chr1:28504980-28506980	NANOG_disc3	NANOG_H1-hESC_encode-Myers_seq_hsa_v041610.2-SC-33759_r1:MEME#1#Intergenic	NANOG	1810	1819	-	15.0612	1.01e-06	0.0686	GCCCAGCAGG
SNHG3	chr1:28504980-28506980	POU2F2_disc2	POU2F2_GM12891_encode-Myers_seq_hsa_r1:AlignACE#1#Intergenic	POU2F2	1659	1671	-	11.8571	2.49e-05	0.0145	GGGGGTGGCGGTG
SNHG3	chr1:28504980-28506980	SP8_1	SP8_jolma_DBD_M32	SP8	1663	1674	+	16.7755	6.94e-07	0.0436	GCCACCCCCACT
LINC00982	chr1:3067437-3069437	AP1_disc10	FOS_GM12878_encode-Snyder_seq_hsa_r1:AlignACE#1#Intergenic	JUN	1544	1553	+	13.2551	6.78e-07	0.0172	GGGGGGGGGG
LINC00982	chr1:3067437-3069437	BHLHE40_disc2	BHLHE40_HepG2_encode-Myers_seq_hsa_v041610.1_r1:AlignACE#2#Intergenic	BHLHE40	1627	1643	+	14.7212	5.19e-09	0.000151	GGCGGCGGCGGCGGCGG
LINC00982	chr1:3067437-3069437	E2F_disc8	E2F1_MCF-7_encode-Snyder_seq_hsa_HA_r1:AlignACE#3#Intergenic	E2F1	1634	1644	+	13.5051	4.32e-07	0.00391	GCGGCGGCGGC
LINC00982	chr1:3067437-3069437	EBF1_disc2	EBF1_GM12878_encode-Snyder_seq_hsa_r1:AlignACE#2#Intergenic	EBF1	1478	1490	+	13.2449	4.62e-06	0.0432	CCCCGGGCGGGAG
LINC00982	chr1:3067437-3069437	ESRRA_disc4	ESRRA_HepG2_encode-Snyder_seq_hsa_forskolin_r1:AlignACE#1#Intergenic	ESRRA	878	891	-	11.949	6.28e-06	0.0298	GGGGGACAGCGCGG
LINC00982	chr1:3067437-3069437	ETS_disc7	ETS1_GM12878_encode-Myers_seq_hsa_r1:AlignACE#2#Intergenic	ETS1	1087	1100	+	13.47	1.55e-06	0.0273	GGGCGGTGGGGCCC
LINC00982	chr1:3067437-3069437	ETS_disc9	GABPA_K562_encode-Myers_seq_hsa_v041610.1_r1:AlignACE#2#Intergenic	ETS1	1634	1645	+	13.8182	3.64e-07	0.00329	GCGGCGGCGGCG
LINC00982	chr1:3067437-3069437	HEY1_disc2	HEY1_K562_encode-Myers_seq_hsa_r1:AlignACE#1#Intergenic	HEY1	1631	1646	+	15.1923	1.25e-09	0.000197	GCGGCGGCGGCGGCGC
LINC00982	chr1:3067437-3069437	HIC1_1	HIC1_transfac_M01072	HIC1	867	881	+	13.6327	4.59e-06	0.0453	GACGGCTGCCCCCGC
LINC00982	chr1:3067437-3069437	HIC1_2	HIC1_transfac_M01073	HIC1	867	884	+	15.7755	9.46e-07	0.0397	GACGGCTGCCCCCGCGCT
LINC00982	chr1:3067437-3069437	PLAGL1_1	Plagl1_bulyk_sc09-primary	PLAGL1	823	838	+	15.7545	1.69e-06	0.0524	GTGCGGGCGCCCTGGG
LINC00982	chr1:3067437-3069437	POU2F2_disc2	POU2F2_GM12891_encode-Myers_seq_hsa_r1:AlignACE#1#Intergenic	POU2F2	1549	1561	+	13.602	1e-06	0.00807	GGGGGAGAGGGGG
LINC00982	chr1:3067437-3069437	SP8_1	SP8_jolma_DBD_M32	SP8	1542	1553	-	13.5816	1.19e-05	0.0698	CCCCCCCCCCCT
LINC00982	chr1:3067437-3069437	ZIC1_2	Zic1_bulyk_sc09-primary	ZIC1	1361	1374	+	11.7101	3.33e-05	0.0998	GGCCCCGGCTGGGG
MATN1-AS1	chr1:30717504-30719504	AP1_disc10	FOS_GM12878_encode-Snyder_seq_hsa_r1:AlignACE#1#Intergenic	JUN	703	712	-	13.4592	3.39e-07	0.0149	GGGGGGCGGG
MATN1-AS1	chr1:30717504-30719504	BHLHE40_disc2	BHLHE40_HepG2_encode-Myers_seq_hsa_v041610.1_r1:AlignACE#2#Intergenic	BHLHE40	1210	1226	-	13.8173	4.19e-07	0.00177	CGGGCAGGCGGGGGCGG
MATN1-AS1	chr1:30717504-30719504	CTCFL_disc1	CTCFL_K562_encode-Myers_seq_hsa_v041610.1-SC-98982_r1:MDscan#2#Intergenic	CTCFL	913	922	+	17.5102	1.33e-06	0.087	CCGCCCCCTG
MATN1-AS1	chr1:30717504-30719504	E2F_disc8	E2F1_MCF-7_encode-Snyder_seq_hsa_HA_r1:AlignACE#3#Intergenic	E2F1	679	689	-	13.1818	2.53e-06	0.0121	GCGGGGCCTGG
MATN1-AS1	chr1:30717504-30719504	EBF1_disc2	EBF1_GM12878_encode-Snyder_seq_hsa_r1:AlignACE#2#Intergenic	EBF1	1017	1029	-	13.7653	1.82e-06	0.0399	GCCGGGGGCGGAG
MATN1-AS1	chr1:30717504-30719504	EGR3_2	EGR3_jolma_DBD_M7	EGR3	1208	1222	+	15.8776	1.61e-06	0.0839	CTCCGCCCCCGCCTG
MATN1-AS1	chr1:30717504-30719504	ESRRA_disc4	ESRRA_HepG2_encode-Snyder_seq_hsa_forskolin_r1:AlignACE#1#Intergenic	ESRRA	814	827	-	11.8878	7.32e-06	0.0298	CCAGGGCTGAGCGG
MATN1-AS1	chr1:30717504-30719504	ETS_disc7	ETS1_GM12878_encode-Myers_seq_hsa_r1:AlignACE#2#Intergenic	ETS1	432	445	-	12.49	1.14e-05	0.0317	GGGCGCGGTGGCTC
MATN1-AS1	chr1:30717504-30719504	ETS_disc9	GABPA_K562_encode-Myers_seq_hsa_v041610.1_r1:AlignACE#2#Intergenic	ETS1	1017	1028	-	13.8889	2.91e-07	0.00329	CCGGGGGCGGAG
MATN1-AS1	chr1:30717504-30719504	HEY1_disc2	HEY1_K562_encode-Myers_seq_hsa_r1:AlignACE#1#Intergenic	HEY1	1086	1101	-	13.8558	5.64e-07	0.00212	GGGCCGGGGGGGGGGC
MATN1-AS1	chr1:30717504-30719504	HIC1_1	HIC1_transfac_M01072	HIC1	1215	1229	+	15.6531	2.57e-07	0.0196	CCCGCCTGCCCGCGC
MATN1-AS1	chr1:30717504-30719504	HIC1_2	HIC1_transfac_M01073	HIC1	1559	1576	-	15.0816	2.09e-06	0.0446	CCCGGGTGCCGCCTGGCT
MATN1-AS1	chr1:30717504-30719504	PLAGL1_1	Plagl1_bulyk_sc09-primary	PLAGL1	69	84	-	12.1364	3.16e-05	0.0953	CAAGGAGGGCCCAGAG
MATN1-AS1	chr1:30717504-30719504	POU2F2_disc2	POU2F2_GM12891_encode-Myers_seq_hsa_r1:AlignACE#1#Intergenic	POU2F2	1087	1099	-	13.7347	7.41e-07	0.00771	GCCGGGGGGGGGG
MATN1-AS1	chr1:30717504-30719504	SP8_1	SP8_jolma_DBD_M32	SP8	701	712	+	16.898	5.79e-07	0.0387	GCCCCGCCCCCC
MATN1-AS1	chr1:30717504-30719504	ZIC1_2	Zic1_bulyk_sc09-primary	ZIC1	1817	1830	+	13.3136	1.02e-05	0.092	TGCCCCCGGGAGGC
AL513327.1	chr1:33306348-33308348	AP1_disc10	FOS_GM12878_encode-Snyder_seq_hsa_r1:AlignACE#1#Intergenic	JUN	1385	1394	-	12.1122	1.01e-05	0.0226	GGGGGGGAGG
AL513327.1	chr1:33306348-33308348	BHLHE40_disc2	BHLHE40_HepG2_encode-Myers_seq_hsa_v041610.1_r1:AlignACE#2#Intergenic	BHLHE40	878	894	-	13.1538	3.04e-06	0.00402	CGCTGGGCGGGCTGCCG
AL513327.1	chr1:33306348-33308348	E2F_disc8	E2F1_MCF-7_encode-Snyder_seq_hsa_HA_r1:AlignACE#3#Intergenic	E2F1	407	417	+	13.2929	1.58e-06	0.00934	CCGGCGGCGGC
AL513327.1	chr1:33306348-33308348	EBF1_disc2	EBF1_GM12878_encode-Snyder_seq_hsa_r1:AlignACE#2#Intergenic	EBF1	326	338	-	13.2857	4.28e-06	0.0432	CCCCGGGAAGGTG
AL513327.1	chr1:33306348-33308348	ESRRA_disc4	ESRRA_HepG2_encode-Snyder_seq_hsa_forskolin_r1:AlignACE#1#Intergenic	ESRRA	1389	1402	-	11.449	2.02e-05	0.0314	GTGGGGGTGGGGGG
AL513327.1	chr1:33306348-33308348	ETS_disc7	ETS1_GM12878_encode-Myers_seq_hsa_r1:AlignACE#2#Intergenic	ETS1	997	1010	-	11.75	3.18e-05	0.0359	GGGAGCGGTGCCCC
AL513327.1	chr1:33306348-33308348	ETS_disc9	GABPA_K562_encode-Myers_seq_hsa_v041610.1_r1:AlignACE#2#Intergenic	ETS1	407	418	+	13.7879	4.23e-07	0.00349	CCGGCGGCGGCG
AL513327.1	chr1:33306348-33308348	HEY1_disc2	HEY1_K562_encode-Myers_seq_hsa_r1:AlignACE#1#Intergenic	HEY1	938	953	-	14.2212	1.65e-07	0.00124	GGCGCGCGAGCGGCGC
AL513327.1	chr1:33306348-33308348	HIC1_1	HIC1_transfac_M01072	HIC1	961	975	-	15.2857	4.68e-07	0.0232	GCCGGCTGCCCGTGG
AL513327.1	chr1:33306348-33308348	HIC1_2	HIC1_transfac_M01073	HIC1	871	888	-	15.449	1.38e-06	0.0405	GCGGGCTGCCGGGCCGCG
AL513327.1	chr1:33306348-33308348	NHLH1_1	HEN1_transfac_M00058	NHLH1	774	795	-	18.9082	2.42e-07	0.0837	CGGTGGCGCAGCTGCACTCCTG
AL513327.1	chr1:33306348-33308348	PLAGL1_1	Plagl1_bulyk_sc09-primary	PLAGL1	442	457	-	15.2273	2.86e-06	0.0594	CTGTGGGCGCCCAAGG
AL513327.1	chr1:33306348-33308348	POU2F2_disc2	POU2F2_GM12891_encode-Myers_seq_hsa_r1:AlignACE#1#Intergenic	POU2F2	1705	1717	-	13.8776	4.94e-07	0.00771	GGTGGGGTGGGGG
AL513327.1	chr1:33306348-33308348	SP8_1	SP8_jolma_DBD_M32	SP8	1604	1615	+	14.8673	4.3e-06	0.0551	CCCACCCCCACC
AL591845.1	chr1:36322734-36324734	AP1_disc10	FOS_GM12878_encode-Snyder_seq_hsa_r1:AlignACE#1#Intergenic	JUN	928	937	+	12.9184	2.04e-06	0.0172	GCGGGGCGGG
AL591845.1	chr1:36322734-36324734	BHLHE40_disc2	BHLHE40_HepG2_encode-Myers_seq_hsa_v041610.1_r1:AlignACE#2#Intergenic	BHLHE40	1045	1061	+	13.4615	1.31e-06	0.00289	CGGGGAGGCCGCGGCAG
AL591845.1	chr1:36322734-36324734	CTCFL_disc1	CTCFL_K562_encode-Myers_seq_hsa_v041610.1-SC-98982_r1:MDscan#2#Intergenic	CTCFL	554	563	+	17.5102	1.33e-06	0.087	CCGCCCCCTG
AL591845.1	chr1:36322734-36324734	E2F_disc8	E2F1_MCF-7_encode-Snyder_seq_hsa_HA_r1:AlignACE#3#Intergenic	E2F1	791	801	-	13.1818	2.53e-06	0.0121	GCGGGGGCGGC
AL591845.1	chr1:36322734-36324734	EBF1_disc2	EBF1_GM12878_encode-Snyder_seq_hsa_r1:AlignACE#2#Intergenic	EBF1	699	711	-	13.5204	2.83e-06	0.0418	CCCCGGGCCGGTG
AL591845.1	chr1:36322734-36324734	ESRRA_disc4	ESRRA_HepG2_encode-Snyder_seq_hsa_forskolin_r1:AlignACE#1#Intergenic	ESRRA	819	832	-	11.9592	6.12e-06	0.0298	CGGGGCCGGAGGGG
AL591845.1	chr1:36322734-36324734	ETS_disc7	ETS1_GM12878_encode-Myers_seq_hsa_r1:AlignACE#2#Intergenic	ETS1	412	425	+	13.97	3.05e-07	0.0186	GGGAGCCGCGGGCC
AL591845.1	chr1:36322734-36324734	ETS_disc9	GABPA_K562_encode-Myers_seq_hsa_v041610.1_r1:AlignACE#2#Intergenic	ETS1	552	563	-	13.8081	4.06e-07	0.00348	CAGGGGGCGGGG
AL591845.1	chr1:36322734-36324734	HEY1_disc2	HEY1_K562_encode-Myers_seq_hsa_r1:AlignACE#1#Intergenic	HEY1	919	934	+	14.0673	2.84e-07	0.00152	CGGGGCGGGGCGGGGC
AL591845.1	chr1:36322734-36324734	HIC1_1	HIC1_transfac_M01072	HIC1	742	756	+	16.2857	8.35e-08	0.0162	CCCGGCTGCCCGGCC
AL591845.1	chr1:36322734-36324734	HIC1_2	HIC1_transfac_M01073	HIC1	978	995	-	13.9184	6.86e-06	0.0623	CCCGGCTGCCCGCTCCTC
AL591845.1	chr1:36322734-36324734	NHLH1_1	HEN1_transfac_M00058	NHLH1	566	587	+	16.3163	1.19e-06	0.0837	GAGGTCCCCAGCTGAGGCCCGG
AL591845.1	chr1:36322734-36324734	NHLH1_2	HEN1_transfac_M00068	NHLH1	566	587	-	18.8878	2.59e-07	0.0987	CCGGGCCTCAGCTGGGGACCTC
AL591845.1	chr1:36322734-36324734	PLAGL1_1	Plagl1_bulyk_sc09-primary	PLAGL1	1724	1739	+	15.8	1.61e-06	0.0524	CACGGGGCCCCCCCAT
AL591845.1	chr1:36322734-36324734	POU2F2_disc2	POU2F2_GM12891_encode-Myers_seq_hsa_r1:AlignACE#1#Intergenic	POU2F2	930	942	+	13.5102	1.23e-06	0.00877	GGGGCGGGCGGGG
AL591845.1	chr1:36322734-36324734	SP8_1	SP8_jolma_DBD_M32	SP8	551	562	+	17.2755	4.33e-07	0.0387	GCCCCGCCCCCT
AL591845.1	chr1:36322734-36324734	ZIC1_2	Zic1_bulyk_sc09-primary	ZIC1	684	697	-	13.9527	6.12e-06	0.09	GTCCCCGCGGGGCG
AL139158.2	chr1:38046314-38048314	AP1_disc10	FOS_GM12878_encode-Snyder_seq_hsa_r1:AlignACE#1#Intergenic	JUN	601	610	-	12.9184	2.04e-06	0.0172	GCGGGGCGGG
AL139158.2	chr1:38046314-38048314	BHLHE40_disc2	BHLHE40_HepG2_encode-Myers_seq_hsa_v041610.1_r1:AlignACE#2#Intergenic	BHLHE40	331	347	-	14.7212	5.19e-09	0.000151	GGCGGCGGCGGCGGCGG
AL139158.2	chr1:38046314-38048314	CTCFL_disc1	CTCFL_K562_encode-Myers_seq_hsa_v041610.1-SC-98982_r1:MDscan#2#Intergenic	CTCFL	67	76	+	17.5102	1.33e-06	0.087	CCGCCCCCTG
AL139158.2	chr1:38046314-38048314	E2F_disc8	E2F1_MCF-7_encode-Snyder_seq_hsa_HA_r1:AlignACE#3#Intergenic	E2F1	456	466	-	13.5051	4.32e-07	0.00391	GCGGCGGCGGC
AL139158.2	chr1:38046314-38048314	EBF1_disc2	EBF1_GM12878_encode-Snyder_seq_hsa_r1:AlignACE#2#Intergenic	EBF1	748	760	+	14.5918	3.32e-07	0.0377	CCCGGGGGCGCGG
AL139158.2	chr1:38046314-38048314	ESRRA_disc4	ESRRA_HepG2_encode-Snyder_seq_hsa_forskolin_r1:AlignACE#1#Intergenic	ESRRA	393	406	+	11.9898	5.64e-06	0.0298	CCGGGGCCCCGCGG
AL139158.2	chr1:38046314-38048314	ETS_disc7	ETS1_GM12878_encode-Myers_seq_hsa_r1:AlignACE#2#Intergenic	ETS1	537	550	-	12.85	6.18e-06	0.03	GGGCGGGGTGGGGC
AL139158.2	chr1:38046314-38048314	ETS_disc9	GABPA_K562_encode-Myers_seq_hsa_v041610.1_r1:AlignACE#2#Intergenic	ETS1	455	466	-	13.8182	3.64e-07	0.00329	GCGGCGGCGGCG
AL139158.2	chr1:38046314-38048314	HEY1_disc2	HEY1_K562_encode-Myers_seq_hsa_r1:AlignACE#1#Intergenic	HEY1	448	463	-	15.1731	1.43e-09	0.000197	GCGGCGGCGGCGCGGC
AL139158.2	chr1:38046314-38048314	HIC1_1	HIC1_transfac_M01072	HIC1	370	384	+	16.5612	4.95e-08	0.0157	GCCCGGTGCCCCCGG
AL139158.2	chr1:38046314-38048314	HIC1_2	HIC1_transfac_M01073	HIC1	370	387	+	14.6837	3.19e-06	0.0494	GCCCGGTGCCCCCGGCTC
AL139158.2	chr1:38046314-38048314	PLAGL1_1	Plagl1_bulyk_sc09-primary	PLAGL1	392	407	-	12.2273	2.98e-05	0.0945	GCCGCGGGGCCCCGGT
AL139158.2	chr1:38046314-38048314	POU2F2_disc2	POU2F2_GM12891_encode-Myers_seq_hsa_r1:AlignACE#1#Intergenic	POU2F2	543	555	-	13.6429	9.31e-07	0.00782	GCGGCGGGCGGGG
AL139158.2	chr1:38046314-38048314	SP8_1	SP8_jolma_DBD_M32	SP8	599	610	+	12.3878	2.55e-05	0.0877	CCCCCGCCCCGC
AL139158.2	chr1:38046314-38048314	ZIC1_2	Zic1_bulyk_sc09-primary	ZIC1	743	756	+	14.3432	4.48e-06	0.09	CACGCCCCGGGGGC
AL603839.2	chr1:40516174-40518174	EBF1_disc2	EBF1_GM12878_encode-Snyder_seq_hsa_r1:AlignACE#2#Intergenic	EBF1	222	234	+	13.4592	3.15e-06	0.0418	GCCTGGGGTGGTG
AL603839.2	chr1:40516174-40518174	ESRRA_disc4	ESRRA_HepG2_encode-Snyder_seq_hsa_forskolin_r1:AlignACE#1#Intergenic	ESRRA	263	276	+	11.0612	4.33e-05	0.0329	GAGGCTGAGAGAGG
AL603839.2	chr1:40516174-40518174	ETS_disc7	ETS1_GM12878_encode-Myers_seq_hsa_r1:AlignACE#2#Intergenic	ETS1	1729	1742	+	11.94	2.49e-05	0.0342	GGGCGTGGTGGCTC
AL603839.2	chr1:40516174-40518174	IKZF1_2	Lyf-1_transfac_M00141	IKZF1	1760	1768	+	14.3232	3.31e-06	0.0438	TTTGGGAGG
AL603839.2	chr1:40516174-40518174	SP8_1	SP8_jolma_DBD_M32	SP8	1726	1737	-	14.7143	4.66e-06	0.0551	ACCACGCCCAGC
AL139289.2	chr1:43357658-43359658	AP1_disc10	FOS_GM12878_encode-Snyder_seq_hsa_r1:AlignACE#1#Intergenic	JUN	1063	1072	-	12.3367	6.44e-06	0.0225	GCGGGGCCGG
AL139289.2	chr1:43357658-43359658	BHLHE40_disc2	BHLHE40_HepG2_encode-Myers_seq_hsa_v041610.1_r1:AlignACE#2#Intergenic	BHLHE40	818	834	-	14.5962	1.2e-08	0.000296	GCCGCGGGCGGCAGCGG
AL139289.2	chr1:43357658-43359658	E2F_disc8	E2F1_MCF-7_encode-Snyder_seq_hsa_HA_r1:AlignACE#3#Intergenic	E2F1	1062	1072	-	13.0808	3.85e-06	0.0139	GCGGGGCCGGG
AL139289.2	chr1:43357658-43359658	EBF1_disc2	EBF1_GM12878_encode-Snyder_seq_hsa_r1:AlignACE#2#Intergenic	EBF1	1822	1834	-	13.7245	1.99e-06	0.0404	GCCTGGGGCGGAG
AL139289.2	chr1:43357658-43359658	ESRRA_disc4	ESRRA_HepG2_encode-Snyder_seq_hsa_forskolin_r1:AlignACE#1#Intergenic	ESRRA	1079	1092	-	13.0918	4.75e-08	0.0242	CCGGGACAGGGCGG
AL139289.2	chr1:43357658-43359658	ETS_disc7	ETS1_GM12878_encode-Myers_seq_hsa_r1:AlignACE#2#Intergenic	ETS1	1071	1084	-	13.03	4.37e-06	0.0293	GGGCGGGGCAGGGC
AL139289.2	chr1:43357658-43359658	ETS_disc9	GABPA_K562_encode-Myers_seq_hsa_v041610.1_r1:AlignACE#2#Intergenic	ETS1	1669	1680	-	13.2424	2.49e-06	0.00794	GAGGGGGCCGGG
AL139289.2	chr1:43357658-43359658	HEY1_disc2	HEY1_K562_encode-Myers_seq_hsa_r1:AlignACE#1#Intergenic	HEY1	815	830	-	15.0096	3.76e-09	0.000403	CGGGCGGCAGCGGGGC
AL139289.2	chr1:43357658-43359658	HIC1_1	HIC1_transfac_M01072	HIC1	816	830	+	13.9184	3.2e-06	0.0419	CCCCGCTGCCGCCCG
AL139289.2	chr1:43357658-43359658	IKZF1_2	Lyf-1_transfac_M00141	IKZF1	199	207	-	14.3232	3.31e-06	0.0438	TTTGGGAGG
AL139289.2	chr1:43357658-43359658	PLAGL1_1	Plagl1_bulyk_sc09-primary	PLAGL1	1545	1560	+	13.5455	1.18e-05	0.0832	CTGCGGGCGCTCCCAT
AL139289.2	chr1:43357658-43359658	POU2F2_disc2	POU2F2_GM12891_encode-Myers_seq_hsa_r1:AlignACE#1#Intergenic	POU2F2	815	827	-	12.4694	9.29e-06	0.011	GCGGCAGCGGGGC
AL139289.2	chr1:43357658-43359658	SP8_1	SP8_jolma_DBD_M32	SP8	1535	1546	+	14.0408	7.95e-06	0.0628	ACCCCTCCCCCT
AL139289.2	chr1:43357658-43359658	ZIC1_2	Zic1_bulyk_sc09-primary	ZIC1	1539	1552	+	12.574	1.78e-05	0.0968	CTCCCCCTGCGGGC
AL604028.1	chr1:45696075-45698075	BHLHE40_disc2	BHLHE40_HepG2_encode-Myers_seq_hsa_v041610.1_r1:AlignACE#2#Intergenic	BHLHE40	1946	1962	-	11.8846	3.61e-05	0.00879	GCCAGCGTGCCCGGCTG
AL604028.1	chr1:45696075-45698075	ESRRA_disc4	ESRRA_HepG2_encode-Snyder_seq_hsa_forskolin_r1:AlignACE#1#Intergenic	ESRRA	1807	1820	+	11.551	1.63e-05	0.0314	CAGGGAGGCAGAGG
AL604028.1	chr1:45696075-45698075	ETS_disc7	ETS1_GM12878_encode-Myers_seq_hsa_r1:AlignACE#2#Intergenic	ETS1	563	576	+	11.09	6.7e-05	0.0399	GGGCCTCGTGGTTC
AL604028.1	chr1:45696075-45698075	HIC1_1	HIC1_transfac_M01072	HIC1	1463	1477	+	14.6633	1.18e-06	0.0284	CCACGGTGCCCGGCC
AL604028.1	chr1:45696075-45698075	IKZF1_2	Lyf-1_transfac_M00141	IKZF1	1640	1648	+	14.3232	3.31e-06	0.0438	TTTGGGAGG
AL604028.1	chr1:45696075-45698075	RARG_7	Rarg_jolma_DBD_M721	RARG	1667	1682	+	16.2449	4.36e-07	0.0677	AAGGTCAGGAGTTCAA
AC105277.1	chr1:58902747-58904747	AP1_disc10	FOS_GM12878_encode-Snyder_seq_hsa_r1:AlignACE#1#Intergenic	JUN	923	932	+	12.9184	2.04e-06	0.0172	GCGGGGCGGG
AC105277.1	chr1:58902747-58904747	BHLHE40_disc2	BHLHE40_HepG2_encode-Myers_seq_hsa_v041610.1_r1:AlignACE#2#Intergenic	BHLHE40	1045	1061	+	12.9615	4.85e-06	0.00462	CGCCCGCCCCGGCGCTC
AC105277.1	chr1:58902747-58904747	E2F_disc8	E2F1_MCF-7_encode-Snyder_seq_hsa_HA_r1:AlignACE#3#Intergenic	E2F1	961	971	-	12.798	8.65e-06	0.0183	CGGGCGGCGGG
AC105277.1	chr1:58902747-58904747	EBF1_disc2	EBF1_GM12878_encode-Snyder_seq_hsa_r1:AlignACE#2#Intergenic	EBF1	1045	1057	-	11.7551	3.85e-05	0.0505	GCCGGGGCGGGCG
AC105277.1	chr1:58902747-58904747	ESRRA_disc4	ESRRA_HepG2_encode-Snyder_seq_hsa_forskolin_r1:AlignACE#1#Intergenic	ESRRA	1284	1297	-	11.8878	7.32e-06	0.0298	CCGGGAGGCCGCGG
AC105277.1	chr1:58902747-58904747	ETS_disc7	ETS1_GM12878_encode-Myers_seq_hsa_r1:AlignACE#2#Intergenic	ETS1	926	939	+	13.03	4.37e-06	0.0293	GGGCGGGGCAGGGC
AC105277.1	chr1:58902747-58904747	ETS_disc9	GABPA_K562_encode-Myers_seq_hsa_v041610.1_r1:AlignACE#2#Intergenic	ETS1	917	928	+	13.101	3.56e-06	0.00939	GTGGCGGCGGGG
AC105277.1	chr1:58902747-58904747	FOXC1_3	FOXC1_jolma_DBD_M402	FOXC1	1503	1515	-	15	4.16e-06	0.0737	AGGAAAACAAACA
AC105277.1	chr1:58902747-58904747	FOXD3_1	FOXD3_transfac_M00130	FOXD3	1500	1511	+	16.1881	2.03e-07	0.0655	GAATGTTTGTTT
AC105277.1	chr1:58902747-58904747	FOXD3_2	Foxd3_jaspar_MA0041.1	FOXD3	1500	1511	+	17.198	1.02e-07	0.0501	GAATGTTTGTTT
AC105277.1	chr1:58902747-58904747	HEY1_disc2	HEY1_K562_encode-Myers_seq_hsa_r1:AlignACE#1#Intergenic	HEY1	958	973	+	13.9231	4.58e-07	0.00189	CCGCCCGCCGCCCGGC
AC105277.1	chr1:58902747-58904747	HIC1_1	HIC1_transfac_M01072	HIC1	991	1005	+	14.0102	2.84e-06	0.0399	CGGCAGTGCCCGCGG
AC105277.1	chr1:58902747-58904747	HIC1_2	HIC1_transfac_M01073	HIC1	991	1008	+	15.7041	1.03e-06	0.0397	CGGCAGTGCCCGCGGGAG
AC105277.1	chr1:58902747-58904747	IKZF1_2	Lyf-1_transfac_M00141	IKZF1	49	57	-	14.3232	3.31e-06	0.0438	TTTGGGAGG
AC105277.1	chr1:58902747-58904747	POU2F2_disc2	POU2F2_GM12891_encode-Myers_seq_hsa_r1:AlignACE#1#Intergenic	POU2F2	920	932	+	12.8878	4.3e-06	0.00914	GCGGCGGGGCGGG
AC105277.1	chr1:58902747-58904747	SP8_1	SP8_jolma_DBD_M32	SP8	923	934	-	13.9184	8.68e-06	0.0628	GCCCCGCCCCGC
NFIA-AS2	chr1:60969776-60971776	AP1_disc10	FOS_GM12878_encode-Snyder_seq_hsa_r1:AlignACE#1#Intergenic	JUN	1205	1214	-	11.1837	4.62e-05	0.0287	GGGCGGCAGG
NFIA-AS2	chr1:60969776-60971776	BHLHE40_disc2	BHLHE40_HepG2_encode-Myers_seq_hsa_v041610.1_r1:AlignACE#2#Intergenic	BHLHE40	1208	1224	+	13.9615	2.47e-07	0.00155	GCCGCCCCCAGCTGCTG
NFIA-AS2	chr1:60969776-60971776	E2F_disc8	E2F1_MCF-7_encode-Snyder_seq_hsa_HA_r1:AlignACE#3#Intergenic	E2F1	1205	1215	-	12.9899	4.88e-06	0.0143	GGGGCGGCAGG
NFIA-AS2	chr1:60969776-60971776	ESRRA_disc4	ESRRA_HepG2_encode-Snyder_seq_hsa_forskolin_r1:AlignACE#1#Intergenic	ESRRA	1209	1222	-	10.6224	9.01e-05	0.0364	GCAGCTGGGGGCGG
NFIA-AS2	chr1:60969776-60971776	ETS_disc7	ETS1_GM12878_encode-Myers_seq_hsa_r1:AlignACE#2#Intergenic	ETS1	1761	1774	+	10.89	8.22e-05	0.042	GGGATGGGTGGGTG
NFIA-AS2	chr1:60969776-60971776	ETS_disc9	GABPA_K562_encode-Myers_seq_hsa_v041610.1_r1:AlignACE#2#Intergenic	ETS1	1204	1215	-	12.2929	1.45e-05	0.0153	GGGGCGGCAGGG
NFIA-AS2	chr1:60969776-60971776	HIC1_1	HIC1_transfac_M01072	HIC1	1255	1269	-	11.3571	5.09e-05	0.0879	GCCAGTTGCACTGGG
NFIA-AS2	chr1:60969776-60971776	PLAGL1_1	Plagl1_bulyk_sc09-primary	PLAGL1	1574	1589	-	11.7727	4.01e-05	0.0999	GAGTGGGGCCTCCTTG
NFIA-AS2	chr1:60969776-60971776	POU2F2_disc2	POU2F2_GM12891_encode-Myers_seq_hsa_r1:AlignACE#1#Intergenic	POU2F2	1210	1222	-	13.449	1.38e-06	0.00909	GCAGCTGGGGGCG
LINC00337	chr1:6233692-6235692	AP1_disc10	FOS_GM12878_encode-Snyder_seq_hsa_r1:AlignACE#1#Intergenic	JUN	1986	1995	-	12.9184	2.04e-06	0.0172	GCGGGGCGGG
LINC00337	chr1:6233692-6235692	BHLHE40_disc2	BHLHE40_HepG2_encode-Myers_seq_hsa_v041610.1_r1:AlignACE#2#Intergenic	BHLHE40	1980	1996	-	13.7019	6.21e-07	0.00209	GGCGGGGCGGGCGGCGG
LINC00337	chr1:6233692-6235692	E2F_disc8	E2F1_MCF-7_encode-Snyder_seq_hsa_HA_r1:AlignACE#3#Intergenic	E2F1	1991	2001	-	12.3535	2.05e-05	0.024	GGGCCGGCGGG
LINC00337	chr1:6233692-6235692	EBF1_disc2	EBF1_GM12878_encode-Snyder_seq_hsa_r1:AlignACE#2#Intergenic	EBF1	1792	1804	-	11.6531	4.34e-05	0.0517	GCGTGGGGTGGAG
LINC00337	chr1:6233692-6235692	ESRRA_disc4	ESRRA_HepG2_encode-Snyder_seq_hsa_forskolin_r1:AlignACE#1#Intergenic	ESRRA	1678	1691	+	11.8469	8.07e-06	0.0299	CCGGGCCTGTGCGC
LINC00337	chr1:6233692-6235692	ETS_disc7	ETS1_GM12878_encode-Myers_seq_hsa_r1:AlignACE#2#Intergenic	ETS1	1980	1993	-	12.47	1.18e-05	0.0317	GGGGCGGGCGGCGG
LINC00337	chr1:6233692-6235692	ETS_disc9	GABPA_K562_encode-Myers_seq_hsa_v041610.1_r1:AlignACE#2#Intergenic	ETS1	1981	1992	-	13.5051	1.24e-06	0.00618	GGGCGGGCGGCG
LINC00337	chr1:6233692-6235692	HEY1_disc2	HEY1_K562_encode-Myers_seq_hsa_r1:AlignACE#1#Intergenic	HEY1	1980	1995	+	13.7788	7.12e-07	0.00219	CCGCCGCCCGCCCCGC
LINC00337	chr1:6233692-6235692	HIC1_1	HIC1_transfac_M01072	HIC1	1668	1682	-	13.3469	6.43e-06	0.0478	CCCGGGTGCCCTGAC
LINC00337	chr1:6233692-6235692	HIC1_2	HIC1_transfac_M01073	HIC1	1847	1864	+	13.3878	1.12e-05	0.0695	CTCGGGTGCAGGGCGCCC
LINC00337	chr1:6233692-6235692	IKZF1_2	Lyf-1_transfac_M00141	IKZF1	1464	1472	-	14.3232	3.31e-06	0.0438	TTTGGGAGG
LINC00337	chr1:6233692-6235692	PLAGL1_1	Plagl1_bulyk_sc09-primary	PLAGL1	1853	1868	-	13.1727	1.55e-05	0.0835	GCTCGGGCGCCCTGCA
LINC00337	chr1:6233692-6235692	POU2F2_disc2	POU2F2_GM12891_encode-Myers_seq_hsa_r1:AlignACE#1#Intergenic	POU2F2	1981	1993	-	12.6837	6.18e-06	0.00989	GGGGCGGGCGGCG
LINC00337	chr1:6233692-6235692	RARG_7	Rarg_jolma_DBD_M721	RARG	404	419	-	16.3776	4.1e-07	0.0677	GAGGTCAGGAGTTCAA
LINC00337	chr1:6233692-6235692	SP8_1	SP8_jolma_DBD_M32	SP8	310	321	+	15.0918	3.57e-06	0.0551	ACCACGCCCAGT
FOXD3-AS1	chr1:63323441-63325441	AP1_disc10	FOS_GM12878_encode-Snyder_seq_hsa_r1:AlignACE#1#Intergenic	JUN	1271	1280	-	11.3265	3.72e-05	0.0271	GGCGGGCGCG
FOXD3-AS1	chr1:63323441-63325441	BHLHE40_disc2	BHLHE40_HepG2_encode-Myers_seq_hsa_v041610.1_r1:AlignACE#2#Intergenic	BHLHE40	668	684	+	14.8269	2.28e-09	0.000151	CGCCGCGGCCGCTGCGG
FOXD3-AS1	chr1:63323441-63325441	CTCFL_disc1	CTCFL_K562_encode-Myers_seq_hsa_v041610.1-SC-98982_r1:MDscan#2#Intergenic	CTCFL	838	847	-	17.5102	1.33e-06	0.087	CCGCCCCCTG
FOXD3-AS1	chr1:63323441-63325441	E2F_disc8	E2F1_MCF-7_encode-Snyder_seq_hsa_HA_r1:AlignACE#3#Intergenic	E2F1	489	499	+	13.5051	4.32e-07	0.00391	GCGGCGGCGGC
FOXD3-AS1	chr1:63323441-63325441	EBF1_disc2	EBF1_GM12878_encode-Snyder_seq_hsa_r1:AlignACE#2#Intergenic	EBF1	576	588	-	12.4388	1.59e-05	0.0475	CCGAGGGCAGCAG
FOXD3-AS1	chr1:63323441-63325441	ESRRA_disc4	ESRRA_HepG2_encode-Snyder_seq_hsa_forskolin_r1:AlignACE#1#Intergenic	ESRRA	224	237	-	11.8571	7.89e-06	0.0299	CCGGCTCGCGGGGG
FOXD3-AS1	chr1:63323441-63325441	ETS_disc7	ETS1_GM12878_encode-Myers_seq_hsa_r1:AlignACE#2#Intergenic	ETS1	806	819	+	12.71	7.88e-06	0.0305	GGGCGCTGGGGTCG
FOXD3-AS1	chr1:63323441-63325441	ETS_disc9	GABPA_K562_encode-Myers_seq_hsa_v041610.1_r1:AlignACE#2#Intergenic	ETS1	492	503	+	13.2222	2.65e-06	0.00801	GCGGCGGCCGCG
FOXD3-AS1	chr1:63323441-63325441	FOXC1_3	FOXC1_jolma_DBD_M402	FOXC1	1424	1436	-	14.5842	5.65e-06	0.0882	AAAAAAATAAAAA
FOXD3-AS1	chr1:63323441-63325441	HEY1_disc2	HEY1_K562_encode-Myers_seq_hsa_r1:AlignACE#1#Intergenic	HEY1	664	679	-	14.9135	6.82e-09	0.000545	GCGGCCGCGGCGGCGC
FOXD3-AS1	chr1:63323441-63325441	HIC1_1	HIC1_transfac_M01072	HIC1	232	246	-	15.1735	5.56e-07	0.0232	CCGGGTTGCCCGGCT
FOXD3-AS1	chr1:63323441-63325441	HIC1_2	HIC1_transfac_M01073	HIC1	694	711	-	16.2347	5.39e-07	0.0393	CGGTGGTGCCCGCGGCGC
FOXD3-AS1	chr1:63323441-63325441	PLAGL1_1	Plagl1_bulyk_sc09-primary	PLAGL1	770	785	+	14.5818	5.15e-06	0.0719	AGGTGGGGGCCCCGCG
FOXD3-AS1	chr1:63323441-63325441	POU2F2_disc2	POU2F2_GM12891_encode-Myers_seq_hsa_r1:AlignACE#1#Intergenic	POU2F2	504	516	+	12.949	3.8e-06	0.00911	GCTGCTGCGGCGG
GNG12-AS1	chr1:67831303-67833303	AP1_disc10	FOS_GM12878_encode-Snyder_seq_hsa_r1:AlignACE#1#Intergenic	JUN	1820	1829	-	12.0102	1.24e-05	0.0226	GGGGAGGGGG
GNG12-AS1	chr1:67831303-67833303	BHLHE40_disc2	BHLHE40_HepG2_encode-Myers_seq_hsa_v041610.1_r1:AlignACE#2#Intergenic	BHLHE40	1637	1653	+	12.9808	4.63e-06	0.00456	GGGGCGCACGGCCGCAG
GNG12-AS1	chr1:67831303-67833303	E2F_disc8	E2F1_MCF-7_encode-Snyder_seq_hsa_HA_r1:AlignACE#3#Intergenic	E2F1	1499	1509	+	12.6263	1.2e-05	0.0208	CCGCCGGCTGG
GNG12-AS1	chr1:67831303-67833303	EBF1_disc2	EBF1_GM12878_encode-Snyder_seq_hsa_r1:AlignACE#2#Intergenic	EBF1	1821	1833	-	12.602	1.25e-05	0.0474	CCGGGGGGAGGGG
GNG12-AS1	chr1:67831303-67833303	ESRRA_disc4	ESRRA_HepG2_encode-Snyder_seq_hsa_forskolin_r1:AlignACE#1#Intergenic	ESRRA	1905	1918	-	12.2449	2.64e-06	0.0298	GAGGGAGGGAGCGG
GNG12-AS1	chr1:67831303-67833303	ETS_disc7	ETS1_GM12878_encode-Myers_seq_hsa_r1:AlignACE#2#Intergenic	ETS1	1535	1548	+	12.25	1.63e-05	0.0337	GGGGCGTGGCGTCC
GNG12-AS1	chr1:67831303-67833303	ETS_disc9	GABPA_K562_encode-Myers_seq_hsa_v041610.1_r1:AlignACE#2#Intergenic	ETS1	1821	1832	-	13.1212	3.42e-06	0.00928	CGGGGGGAGGGG
GNG12-AS1	chr1:67831303-67833303	HEY1_disc2	HEY1_K562_encode-Myers_seq_hsa_r1:AlignACE#1#Intergenic	HEY1	1490	1505	-	14.5192	5.03e-08	0.000615	CCGGCGGGAGCGCAGC
GNG12-AS1	chr1:67831303-67833303	HIC1_1	HIC1_transfac_M01072	HIC1	1636	1650	-	11.9082	3.02e-05	0.0756	CGGCCGTGCGCCCCG
GNG12-AS1	chr1:67831303-67833303	HIC1_2	HIC1_transfac_M01073	HIC1	1733	1750	-	12.7041	2.04e-05	0.0789	CGAGGTTGCGGGAAGCCG
GNG12-AS1	chr1:67831303-67833303	PLAGL1_1	Plagl1_bulyk_sc09-primary	PLAGL1	1613	1628	-	13.3636	1.35e-05	0.0832	TTGGGAGGCCCCCAGT
GNG12-AS1	chr1:67831303-67833303	POU2F2_disc2	POU2F2_GM12891_encode-Myers_seq_hsa_r1:AlignACE#1#Intergenic	POU2F2	1862	1874	-	12.8163	4.84e-06	0.00955	GCTGGAGGGCGGG
GNG12-AS1	chr1:67831303-67833303	SP8_1	SP8_jolma_DBD_M32	SP8	1533	1544	-	16.2347	1.2e-06	0.0535	GCCACGCCCCTC
GNG12-AS1	chr1:67831303-67833303	ZIC1_2	Zic1_bulyk_sc09-primary	ZIC1	1393	1406	-	14.0237	5.79e-06	0.09	GACCCCCGAGTGGG
AL354872.2	chr1:70444071-70446071	BHLHE40_disc2	BHLHE40_HepG2_encode-Myers_seq_hsa_v041610.1_r1:AlignACE#2#Intergenic	BHLHE40	608	624	+	11.2212	8.46e-05	0.0118	CACCCAGGCTGGAGCAC
AL354872.2	chr1:70444071-70446071	ESRRA_disc4	ESRRA_HepG2_encode-Snyder_seq_hsa_forskolin_r1:AlignACE#1#Intergenic	ESRRA	921	934	-	11.0102	4.74e-05	0.033	CTGGGAGGCAGAGG
AL354872.2	chr1:70444071-70446071	ETS_disc7	ETS1_GM12878_encode-Myers_seq_hsa_r1:AlignACE#2#Intergenic	ETS1	182	195	+	11.41	4.71e-05	0.0381	GGGACATGGGGGCT
AL354872.2	chr1:70444071-70446071	IKZF1_2	Lyf-1_transfac_M00141	IKZF1	1094	1102	-	14.3232	3.31e-06	0.0438	TTTGGGAGG
AL359881.3	chr1:7693844-7695844	AP1_disc10	FOS_GM12878_encode-Snyder_seq_hsa_r1:AlignACE#1#Intergenic	JUN	1745	1754	+	12.0408	1.2e-05	0.0226	GGGGGGCAGC
AL359881.3	chr1:7693844-7695844	BHLHE40_disc2	BHLHE40_HepG2_encode-Myers_seq_hsa_v041610.1_r1:AlignACE#2#Intergenic	BHLHE40	877	893	-	11.8173	3.98e-05	0.00906	CTCCCAGCCCCCAGCAC
AL359881.3	chr1:7693844-7695844	E2F_disc8	E2F1_MCF-7_encode-Snyder_seq_hsa_HA_r1:AlignACE#3#Intergenic	E2F1	1475	1485	+	12.2929	2.28e-05	0.0245	GGCGCGGCAGG
AL359881.3	chr1:7693844-7695844	EBF1_disc2	EBF1_GM12878_encode-Snyder_seq_hsa_r1:AlignACE#2#Intergenic	EBF1	1741	1753	+	14.9694	1.08e-07	0.0377	CCCTGGGGGGCAG
AL359881.3	chr1:7693844-7695844	ESRRA_disc4	ESRRA_HepG2_encode-Snyder_seq_hsa_forskolin_r1:AlignACE#1#Intergenic	ESRRA	1885	1898	+	11.8776	7.49e-06	0.0298	CAGGGGGTGGGGGC
AL359881.3	chr1:7693844-7695844	ETS_disc7	ETS1_GM12878_encode-Myers_seq_hsa_r1:AlignACE#2#Intergenic	ETS1	910	923	-	12.23	1.68e-05	0.0339	GGGGACAGTGGTGC
AL359881.3	chr1:7693844-7695844	ETS_disc9	GABPA_K562_encode-Myers_seq_hsa_v041610.1_r1:AlignACE#2#Intergenic	ETS1	841	852	-	11	7.16e-05	0.0241	CCGGAGGGAGGG
AL359881.3	chr1:7693844-7695844	HEY1_disc2	HEY1_K562_encode-Myers_seq_hsa_r1:AlignACE#1#Intergenic	HEY1	1739	1754	+	12.1827	2.25e-05	0.00712	GGCCCTGGGGGGCAGC
AL359881.3	chr1:7693844-7695844	HIC1_2	HIC1_transfac_M01073	HIC1	730	747	-	12.6939	2.06e-05	0.0789	CAGGGGTGCCGTCTGCAG
AL359881.3	chr1:7693844-7695844	IKZF1_2	Lyf-1_transfac_M00141	IKZF1	200	208	-	13.1919	1.01e-05	0.0964	TCTGGGAGG
AL359881.3	chr1:7693844-7695844	POU2F2_disc2	POU2F2_GM12891_encode-Myers_seq_hsa_r1:AlignACE#1#Intergenic	POU2F2	879	891	+	12.2245	1.44e-05	0.0126	GCTGGGGGCTGGG
AL359881.3	chr1:7693844-7695844	SP8_1	SP8_jolma_DBD_M32	SP8	1886	1897	-	12.7449	2.05e-05	0.0803	CCCCCACCCCCT
AL359881.1	chr1:7699970-7701970	AP1_disc10	FOS_GM12878_encode-Snyder_seq_hsa_r1:AlignACE#1#Intergenic	JUN	684	693	+	10.6122	9.53e-05	0.0335	GGGCCGGGGG
AL359881.1	chr1:7699970-7701970	BHLHE40_disc2	BHLHE40_HepG2_encode-Myers_seq_hsa_v041610.1_r1:AlignACE#2#Intergenic	BHLHE40	624	640	+	12.4615	1.38e-05	0.00656	CACAGGGGCCCCGGCTG
AL359881.1	chr1:7699970-7701970	E2F_disc8	E2F1_MCF-7_encode-Snyder_seq_hsa_HA_r1:AlignACE#3#Intergenic	E2F1	631	641	+	12.1414	2.88e-05	0.0249	GCCCCGGCTGG
AL359881.1	chr1:7699970-7701970	EBF1_disc2	EBF1_GM12878_encode-Snyder_seq_hsa_r1:AlignACE#2#Intergenic	EBF1	1481	1493	-	12.3265	1.84e-05	0.0475	GCCTGGGCAACAG
AL359881.1	chr1:7699970-7701970	ESRRA_disc4	ESRRA_HepG2_encode-Snyder_seq_hsa_forskolin_r1:AlignACE#1#Intergenic	ESRRA	634	647	+	10.7653	7.22e-05	0.0353	CCGGCTGGCAGAGG
AL359881.1	chr1:7699970-7701970	ETS_disc7	ETS1_GM12878_encode-Myers_seq_hsa_r1:AlignACE#2#Intergenic	ETS1	1734	1747	-	11.87	2.73e-05	0.0348	GGGCACGGTGGCTC
AL359881.1	chr1:7699970-7701970	HEY1_disc2	HEY1_K562_encode-Myers_seq_hsa_r1:AlignACE#1#Intergenic	HEY1	629	644	-	11.1058	8.68e-05	0.0118	CTGCCAGCCGGGGCCC
AL359881.1	chr1:7699970-7701970	HIC1_1	HIC1_transfac_M01072	HIC1	1737	1751	+	13.5612	4.99e-06	0.0453	CCACCGTGCCCGGCT
AL359881.1	chr1:7699970-7701970	IKZF1_2	Lyf-1_transfac_M00141	IKZF1	1566	1574	-	14.3232	3.31e-06	0.0438	TTTGGGAGG
AL359881.1	chr1:7699970-7701970	PLAGL1_1	Plagl1_bulyk_sc09-primary	PLAGL1	597	612	+	11.8	3.94e-05	0.0999	TAGGGAGGGCCCTACT
AL359881.1	chr1:7699970-7701970	POU2F2_disc2	POU2F2_GM12891_encode-Myers_seq_hsa_r1:AlignACE#1#Intergenic	POU2F2	681	693	+	11.1327	6.45e-05	0.0205	CCAGGGCCGGGGG
AL359881.1	chr1:7699970-7701970	SP8_1	SP8_jolma_DBD_M32	SP8	1599	1610	+	11.7653	3.84e-05	0.0975	ACCACACCCCGC
AL359881.1	chr1:7699970-7701970	ZIC1_2	Zic1_bulyk_sc09-primary	ZIC1	1379	1392	-	13.071	1.23e-05	0.0952	GAACCCAGGGGGTG
LINC01361	chr1:82985208-82987208	AP1_disc10	FOS_GM12878_encode-Snyder_seq_hsa_r1:AlignACE#1#Intergenic	JUN	1891	1900	-	11.2347	4.27e-05	0.0282	GGCAGGGGGC
LINC01361	chr1:82985208-82987208	EBF1_disc2	EBF1_GM12878_encode-Snyder_seq_hsa_r1:AlignACE#2#Intergenic	EBF1	353	365	+	11.7041	4.1e-05	0.0509	GCCTTGGAAGCTG
LINC01361	chr1:82985208-82987208	HIC1_1	HIC1_transfac_M01072	HIC1	1891	1905	+	10.9694	7.19e-05	0.0964	GCCCCCTGCCCTCAG
AL049597.2	chr1:86703462-86705462	AP1_disc10	FOS_GM12878_encode-Snyder_seq_hsa_r1:AlignACE#1#Intergenic	JUN	1319	1328	-	11.9694	1.28e-05	0.0227	GGGAGGCGGC
AL049597.2	chr1:86703462-86705462	BHLHE40_disc2	BHLHE40_HepG2_encode-Myers_seq_hsa_v041610.1_r1:AlignACE#2#Intergenic	BHLHE40	1663	1679	+	13.8942	3.18e-07	0.00159	CCCGGGCCCGGCGGCGG
AL049597.2	chr1:86703462-86705462	E2F_disc8	E2F1_MCF-7_encode-Snyder_seq_hsa_HA_r1:AlignACE#3#Intergenic	E2F1	1313	1323	-	13.4949	6.19e-07	0.00527	GCGGCGCCAGC
AL049597.2	chr1:86703462-86705462	EBF1_disc2	EBF1_GM12878_encode-Snyder_seq_hsa_r1:AlignACE#2#Intergenic	EBF1	1825	1837	-	14	1.14e-06	0.0377	CCCCGGGGTGGAG
AL049597.2	chr1:86703462-86705462	ESRRA_disc4	ESRRA_HepG2_encode-Snyder_seq_hsa_forskolin_r1:AlignACE#1#Intergenic	ESRRA	964	977	-	11.8878	7.32e-06	0.0298	CGGGGTCTCGGCGC
AL049597.2	chr1:86703462-86705462	ETS_disc7	ETS1_GM12878_encode-Myers_seq_hsa_r1:AlignACE#2#Intergenic	ETS1	1700	1713	-	12.62	9.17e-06	0.0315	GGGAGCGGCGGTTG
AL049597.2	chr1:86703462-86705462	ETS_disc9	GABPA_K562_encode-Myers_seq_hsa_v041610.1_r1:AlignACE#2#Intergenic	ETS1	1101	1112	-	13.1717	3e-06	0.0086	GCGCGGGCCGCG
AL049597.2	chr1:86703462-86705462	HEY1_disc2	HEY1_K562_encode-Myers_seq_hsa_r1:AlignACE#1#Intergenic	HEY1	1308	1323	-	14.1635	2.03e-07	0.00134	GCGGCGCCAGCCCCGC
AL049597.2	chr1:86703462-86705462	HIC1_1	HIC1_transfac_M01072	HIC1	1378	1392	-	12.3061	2.02e-05	0.0673	CGGAGGTGCCGCGGC
AL049597.2	chr1:86703462-86705462	HIC1_2	HIC1_transfac_M01073	HIC1	1229	1246	+	14.2653	4.89e-06	0.0574	TGGCGCTGCCGCCGCGCG
AL049597.2	chr1:86703462-86705462	PLAGL1_1	Plagl1_bulyk_sc09-primary	PLAGL1	1578	1593	-	14.1091	7.65e-06	0.0788	CCGGGGGCGCCGCGTC
AL049597.2	chr1:86703462-86705462	POU2F2_disc2	POU2F2_GM12891_encode-Myers_seq_hsa_r1:AlignACE#1#Intergenic	POU2F2	1729	1741	+	13.551	1.14e-06	0.00857	GGTGGGGACGGGG
AL049597.2	chr1:86703462-86705462	ZIC1_2	Zic1_bulyk_sc09-primary	ZIC1	1756	1769	-	14.0533	5.65e-06	0.09	TTCCCCAGGGGTGG
AL590094.1	chr1:90850657-90852657	AP1_disc10	FOS_GM12878_encode-Snyder_seq_hsa_r1:AlignACE#1#Intergenic	JUN	1048	1057	-	13.4592	3.39e-07	0.0149	GGGGGGCGGG
AL590094.1	chr1:90850657-90852657	BHLHE40_disc2	BHLHE40_HepG2_encode-Myers_seq_hsa_v041610.1_r1:AlignACE#2#Intergenic	BHLHE40	336	352	-	13.4904	1.21e-06	0.00278	GCCCCTCCCCGCTGCCG
AL590094.1	chr1:90850657-90852657	E2F_disc8	E2F1_MCF-7_encode-Snyder_seq_hsa_HA_r1:AlignACE#3#Intergenic	E2F1	1025	1035	-	13.6061	1.86e-07	0.00391	GCGGCGGCTGC
AL590094.1	chr1:90850657-90852657	EBF1_disc2	EBF1_GM12878_encode-Snyder_seq_hsa_r1:AlignACE#2#Intergenic	EBF1	934	946	+	12.6939	1.1e-05	0.0474	CGCCGGGGAGCGG
AL590094.1	chr1:90850657-90852657	ESRRA_disc4	ESRRA_HepG2_encode-Snyder_seq_hsa_forskolin_r1:AlignACE#1#Intergenic	ESRRA	641	654	+	11.9388	6.46e-06	0.0298	CGGGGCCACGGCGC
AL590094.1	chr1:90850657-90852657	ETS_disc7	ETS1_GM12878_encode-Myers_seq_hsa_r1:AlignACE#2#Intergenic	ETS1	938	951	+	13.07	4.02e-06	0.0293	GGGGAGCGGAGCCC
AL590094.1	chr1:90850657-90852657	ETS_disc9	GABPA_K562_encode-Myers_seq_hsa_v041610.1_r1:AlignACE#2#Intergenic	ETS1	1047	1058	-	13.899	2.7e-07	0.00329	CGGGGGGCGGGG
AL590094.1	chr1:90850657-90852657	HEY1_disc2	HEY1_K562_encode-Myers_seq_hsa_r1:AlignACE#1#Intergenic	HEY1	1051	1066	-	13.5481	1.37e-06	0.00282	GGCGGGGCCGGGGGGC
AL590094.1	chr1:90850657-90852657	HIC1_1	HIC1_transfac_M01072	HIC1	332	346	-	13.8469	3.5e-06	0.0432	CCCCGCTGCCGGCCT
AL590094.1	chr1:90850657-90852657	HIC1_2	HIC1_transfac_M01073	HIC1	772	789	-	12.7653	1.94e-05	0.0779	CGGGGGTGCTTGCGTGCG
AL590094.1	chr1:90850657-90852657	IKZF1_2	Lyf-1_transfac_M00141	IKZF1	1986	1994	+	14.3232	3.31e-06	0.0438	TTTGGGAGG
AL590094.1	chr1:90850657-90852657	POU2F2_disc2	POU2F2_GM12891_encode-Myers_seq_hsa_r1:AlignACE#1#Intergenic	POU2F2	970	982	-	13.2041	2.29e-06	0.00911	GGTGCTGGGGCGG
AL590094.1	chr1:90850657-90852657	SP8_1	SP8_jolma_DBD_M32	SP8	1046	1057	+	16.898	5.79e-07	0.0387	GCCCCGCCCCCC
AL590094.1	chr1:90850657-90852657	ZIC1_2	Zic1_bulyk_sc09-primary	ZIC1	848	861	-	13.1598	1.14e-05	0.0936	CTCCCCCTGGAGGC
AL645608.2	chr1:910435-912435	AP1_disc10	FOS_GM12878_encode-Snyder_seq_hsa_r1:AlignACE#1#Intergenic	JUN	808	817	+	11.7857	1.74e-05	0.0229	GGCGGGCAGG
AL645608.2	chr1:910435-912435	BHLHE40_disc2	BHLHE40_HepG2_encode-Myers_seq_hsa_v041610.1_r1:AlignACE#2#Intergenic	BHLHE40	927	943	-	13.1731	2.89e-06	0.00394	CCCACCCCCTGCCGCGG
AL645608.2	chr1:910435-912435	E2F_disc8	E2F1_MCF-7_encode-Snyder_seq_hsa_HA_r1:AlignACE#3#Intergenic	E2F1	1104	1114	+	13.1717	2.81e-06	0.0131	GCGGGGGCTGG
AL645608.2	chr1:910435-912435	EBF1_disc2	EBF1_GM12878_encode-Snyder_seq_hsa_r1:AlignACE#2#Intergenic	EBF1	175	187	-	13	6.89e-06	0.045	CCCAGGGGGCGAG
AL645608.2	chr1:910435-912435	ESRRA_disc4	ESRRA_HepG2_encode-Snyder_seq_hsa_forskolin_r1:AlignACE#1#Intergenic	ESRRA	835	848	-	11.7755	9.6e-06	0.0311	GAGGGAGTGGGGGC
AL645608.2	chr1:910435-912435	ETS_disc7	ETS1_GM12878_encode-Myers_seq_hsa_r1:AlignACE#2#Intergenic	ETS1	1106	1119	+	12.26	1.61e-05	0.0337	GGGGGCTGGGGGCT
AL645608.2	chr1:910435-912435	ETS_disc9	GABPA_K562_encode-Myers_seq_hsa_v041610.1_r1:AlignACE#2#Intergenic	ETS1	927	938	+	11.5051	4.14e-05	0.0205	CCGCGGCAGGGG
AL645608.2	chr1:910435-912435	HEY1_disc2	HEY1_K562_encode-Myers_seq_hsa_r1:AlignACE#1#Intergenic	HEY1	318	333	-	12.4327	1.5e-05	0.00625	GCAGCGGCAGGGCTGG
AL645608.2	chr1:910435-912435	HIC1_1	HIC1_transfac_M01072	HIC1	181	195	-	13.4082	5.99e-06	0.0463	ACAGGGTGCCCAGGG
AL645608.2	chr1:910435-912435	HIC1_2	HIC1_transfac_M01073	HIC1	238	255	+	13.9898	6.41e-06	0.0614	TGGGCGTGCCCGCCAGGC
AL645608.2	chr1:910435-912435	POU2F2_disc2	POU2F2_GM12891_encode-Myers_seq_hsa_r1:AlignACE#1#Intergenic	POU2F2	929	941	+	12.2653	1.35e-05	0.0122	GCGGCAGGGGGTG
AL645608.2	chr1:910435-912435	SP8_1	SP8_jolma_DBD_M32	SP8	934	945	-	14.2755	6.87e-06	0.0614	GCCCCACCCCCT
AL645608.2	chr1:910435-912435	ZIC1_2	Zic1_bulyk_sc09-primary	ZIC1	46	59	-	12.0414	2.64e-05	0.0973	CTCCCCAGGTGTGG
MIR34AHG	chr1:9197906-9199906	AP1_disc10	FOS_GM12878_encode-Snyder_seq_hsa_r1:AlignACE#1#Intergenic	JUN	1035	1044	+	12.9286	1.7e-06	0.0172	GGCGGGCGGG
MIR34AHG	chr1:9197906-9199906	BHLHE40_disc2	BHLHE40_HepG2_encode-Myers_seq_hsa_v041610.1_r1:AlignACE#2#Intergenic	BHLHE40	881	897	+	13.5	1.17e-06	0.00276	CTCGGCGCCGGCTGCGC
MIR34AHG	chr1:9197906-9199906	E2F_disc8	E2F1_MCF-7_encode-Snyder_seq_hsa_HA_r1:AlignACE#3#Intergenic	E2F1	885	895	+	12.9495	5.59e-06	0.0153	GCGCCGGCTGC
MIR34AHG	chr1:9197906-9199906	EBF1_disc2	EBF1_GM12878_encode-Snyder_seq_hsa_r1:AlignACE#2#Intergenic	EBF1	1011	1023	+	12.4796	1.49e-05	0.0475	GCCCGGGCGGCGG
MIR34AHG	chr1:9197906-9199906	ESRRA_disc4	ESRRA_HepG2_encode-Snyder_seq_hsa_forskolin_r1:AlignACE#1#Intergenic	ESRRA	24	37	+	11.9796	5.79e-06	0.0298	CTGGGAGACAGGGC
MIR34AHG	chr1:9197906-9199906	ETS_disc7	ETS1_GM12878_encode-Myers_seq_hsa_r1:AlignACE#2#Intergenic	ETS1	1047	1060	+	12.73	7.59e-06	0.0305	GGGCGGGGGAGGGC
MIR34AHG	chr1:9197906-9199906	ETS_disc9	GABPA_K562_encode-Myers_seq_hsa_v041610.1_r1:AlignACE#2#Intergenic	ETS1	1033	1044	+	12.5152	1.05e-05	0.0139	CAGGCGGGCGGG
MIR34AHG	chr1:9197906-9199906	HEY1_disc2	HEY1_K562_encode-Myers_seq_hsa_r1:AlignACE#1#Intergenic	HEY1	1040	1055	+	13.4423	1.8e-06	0.00307	GCGGGGAGGGCGGGGG
MIR34AHG	chr1:9197906-9199906	HIC1_1	HIC1_transfac_M01072	HIC1	1018	1032	-	15.9898	1.45e-07	0.0162	CCCGCCTGCCCGCCG
MIR34AHG	chr1:9197906-9199906	HIC1_2	HIC1_transfac_M01073	HIC1	889	906	-	14.3469	4.51e-06	0.0555	GGCGGCTGCGCGCAGCCG
MIR34AHG	chr1:9197906-9199906	PLAGL1_1	Plagl1_bulyk_sc09-primary	PLAGL1	646	661	+	12.0545	3.34e-05	0.0956	TGGTGGGCGCTCAGCC
MIR34AHG	chr1:9197906-9199906	POU2F2_disc2	POU2F2_GM12891_encode-Myers_seq_hsa_r1:AlignACE#1#Intergenic	POU2F2	1032	1044	+	12.8571	4.52e-06	0.00925	GCAGGCGGGCGGG
MIR34AHG	chr1:9197906-9199906	SP8_1	SP8_jolma_DBD_M32	SP8	1589	1600	+	13.3878	1.31e-05	0.0699	GCAACCCCCACC
MIR34AHG	chr1:9197906-9199906	ZIC1_2	Zic1_bulyk_sc09-primary	ZIC1	1758	1771	+	13.5385	8.59e-06	0.0901	CACCCCGTGGTGGC
LINC02593	chr1:920016-922016	AP1_disc10	FOS_GM12878_encode-Snyder_seq_hsa_r1:AlignACE#1#Intergenic	JUN	1277	1286	+	11.7143	1.98e-05	0.0231	GGCAGGCGGG
LINC02593	chr1:920016-922016	BHLHE40_disc2	BHLHE40_HepG2_encode-Myers_seq_hsa_v041610.1_r1:AlignACE#2#Intergenic	BHLHE40	1097	1113	-	13.6731	6.83e-07	0.00219	GGGGGCGCCAGGGGCCG
LINC02593	chr1:920016-922016	E2F_disc8	E2F1_MCF-7_encode-Snyder_seq_hsa_HA_r1:AlignACE#3#Intergenic	E2F1	1102	1112	-	13	4.79e-06	0.0142	GGGGCGCCAGG
LINC02593	chr1:920016-922016	EBF1_disc2	EBF1_GM12878_encode-Snyder_seq_hsa_r1:AlignACE#2#Intergenic	EBF1	1094	1106	-	12.4184	1.63e-05	0.0475	CCAGGGGCCGCTG
LINC02593	chr1:920016-922016	ESRRA_disc4	ESRRA_HepG2_encode-Snyder_seq_hsa_forskolin_r1:AlignACE#1#Intergenic	ESRRA	509	522	-	11.8878	7.32e-06	0.0298	CAGGGCCTGTGGGC
LINC02593	chr1:920016-922016	ETS_disc7	ETS1_GM12878_encode-Myers_seq_hsa_r1:AlignACE#2#Intergenic	ETS1	1306	1319	+	13.5	1.44e-06	0.0273	GGGCGGTGGAGTCC
LINC02593	chr1:920016-922016	ETS_disc9	GABPA_K562_encode-Myers_seq_hsa_v041610.1_r1:AlignACE#2#Intergenic	ETS1	1220	1231	+	12.9192	5.17e-06	0.0111	GCGGCGGAGGGG
LINC02593	chr1:920016-922016	HEY1_disc2	HEY1_K562_encode-Myers_seq_hsa_r1:AlignACE#1#Intergenic	HEY1	1220	1235	-	12.9712	5.39e-06	0.00441	GGGGCCCCTCCGCCGC
LINC02593	chr1:920016-922016	HIC1_1	HIC1_transfac_M01072	HIC1	1272	1286	-	12.4184	1.8e-05	0.065	CCCGCCTGCCTGGGC
LINC02593	chr1:920016-922016	HIC1_2	HIC1_transfac_M01073	HIC1	1084	1101	-	12.6122	2.2e-05	0.08	GGCCGCTGCCCCAGCCCG
LINC02593	chr1:920016-922016	NANOG_disc3	NANOG_H1-hESC_encode-Myers_seq_hsa_v041610.2-SC-33759_r1:MEME#1#Intergenic	NANOG	1232	1241	+	15.0612	1.01e-06	0.0686	CCCCAGCAGG
LINC02593	chr1:920016-922016	NHLH1_1	HEN1_transfac_M00058	NHLH1	1535	1556	+	16.1429	1.31e-06	0.0837	ATGGGACACAGGTGCGCCAGTG
LINC02593	chr1:920016-922016	PLAGL1_1	Plagl1_bulyk_sc09-primary	PLAGL1	1223	1238	+	13.7091	1.04e-05	0.0832	GCGGAGGGGCCCCAGC
LINC02593	chr1:920016-922016	POU2F2_disc2	POU2F2_GM12891_encode-Myers_seq_hsa_r1:AlignACE#1#Intergenic	POU2F2	1220	1232	+	12.9694	3.64e-06	0.00911	GCGGCGGAGGGGC
LINC02593	chr1:920016-922016	SP8_1	SP8_jolma_DBD_M32	SP8	1113	1124	+	12.3469	2.63e-05	0.0881	CACACTCCCCCA
CCDC18-AS1	chr1:93345025-93347025	AP1_disc10	FOS_GM12878_encode-Snyder_seq_hsa_r1:AlignACE#1#Intergenic	JUN	1298	1307	-	11.5102	2.84e-05	0.0255	GAGGGGCGGG
CCDC18-AS1	chr1:93345025-93347025	BHLHE40_disc2	BHLHE40_HepG2_encode-Myers_seq_hsa_v041610.1_r1:AlignACE#2#Intergenic	BHLHE40	1158	1174	+	14.7885	3.02e-09	0.000151	GGCGGCGGCGGCAGCGG
CCDC18-AS1	chr1:93345025-93347025	E2F_disc8	E2F1_MCF-7_encode-Snyder_seq_hsa_HA_r1:AlignACE#3#Intergenic	E2F1	1159	1169	+	13.5051	4.32e-07	0.00391	GCGGCGGCGGC
CCDC18-AS1	chr1:93345025-93347025	EBF1_disc2	EBF1_GM12878_encode-Snyder_seq_hsa_r1:AlignACE#2#Intergenic	EBF1	1594	1606	+	11.6224	4.51e-05	0.0517	GCCGGGGCGCGAG
CCDC18-AS1	chr1:93345025-93347025	ESRRA_disc4	ESRRA_HepG2_encode-Snyder_seq_hsa_forskolin_r1:AlignACE#1#Intergenic	ESRRA	839	852	+	12.398	1.63e-06	0.0298	CCGGGAGGGAGGGG
CCDC18-AS1	chr1:93345025-93347025	ETS_disc7	ETS1_GM12878_encode-Myers_seq_hsa_r1:AlignACE#2#Intergenic	ETS1	998	1011	-	12.45	1.21e-05	0.0317	GGGAGTCGCAGTGG
CCDC18-AS1	chr1:93345025-93347025	ETS_disc9	GABPA_K562_encode-Myers_seq_hsa_v041610.1_r1:AlignACE#2#Intergenic	ETS1	1100	1111	+	13.4646	1.35e-06	0.00623	GAGGCGGCGGCG
CCDC18-AS1	chr1:93345025-93347025	HEY1_disc2	HEY1_K562_encode-Myers_seq_hsa_r1:AlignACE#1#Intergenic	HEY1	1168	1183	+	14.3462	1.04e-07	0.000952	GCAGCGGCAGCGGGGC
CCDC18-AS1	chr1:93345025-93347025	HIC1_1	HIC1_transfac_M01072	HIC1	1236	1250	+	11.9184	2.99e-05	0.0754	GGCCAGTGCCCCTGG
CCDC18-AS1	chr1:93345025-93347025	POU2F2_disc2	POU2F2_GM12891_encode-Myers_seq_hsa_r1:AlignACE#1#Intergenic	POU2F2	1152	1164	+	12.8673	4.44e-06	0.00925	GCTGCTGGCGGCG
CCDC18-AS1	chr1:93345025-93347025	ZIC1_2	Zic1_bulyk_sc09-primary	ZIC1	1512	1525	-	13.9172	6.3e-06	0.09	GATCCCGGGGGGTG
AL928921.2	chr1:9439564-9441564	AP1_disc10	FOS_GM12878_encode-Snyder_seq_hsa_r1:AlignACE#1#Intergenic	JUN	1395	1404	-	12.0102	1.24e-05	0.0226	GGGGAGGGGG
AL928921.2	chr1:9439564-9441564	BHLHE40_disc2	BHLHE40_HepG2_encode-Myers_seq_hsa_v041610.1_r1:AlignACE#2#Intergenic	BHLHE40	1247	1263	-	11.9904	3.08e-05	0.00833	GGCGGCCAGTGCAGCTG
AL928921.2	chr1:9439564-9441564	EBF1_disc2	EBF1_GM12878_encode-Snyder_seq_hsa_r1:AlignACE#2#Intergenic	EBF1	1396	1408	-	13.4592	3.15e-06	0.0418	GCCTGGGGAGGGG
AL928921.2	chr1:9439564-9441564	ESRRA_disc4	ESRRA_HepG2_encode-Snyder_seq_hsa_forskolin_r1:AlignACE#1#Intergenic	ESRRA	1768	1781	-	11.5306	1.7e-05	0.0314	GAAGGGCAGCGGGG
AL928921.2	chr1:9439564-9441564	ETS_disc7	ETS1_GM12878_encode-Myers_seq_hsa_r1:AlignACE#2#Intergenic	ETS1	522	535	-	12.21	1.73e-05	0.0339	GGGAGCTGAAGGCT
AL928921.2	chr1:9439564-9441564	FOXC1_3	FOXC1_jolma_DBD_M402	FOXC1	446	458	-	15.9604	1.95e-06	0.0412	AAACAAACAAACA
AL928921.2	chr1:9439564-9441564	FOXD3_1	FOXD3_transfac_M00130	FOXD3	447	458	+	15.0495	9.66e-07	0.0655	GTTTGTTTGTTT
AL928921.2	chr1:9439564-9441564	FOXD3_2	Foxd3_jaspar_MA0041.1	FOXD3	447	458	+	16.0693	7.77e-07	0.0501	GTTTGTTTGTTT
AL928921.2	chr1:9439564-9441564	HIC1_1	HIC1_transfac_M01072	HIC1	1768	1782	+	11.5306	4.33e-05	0.083	CCCCGCTGCCCTTCT
AL928921.2	chr1:9439564-9441564	IKZF1_2	Lyf-1_transfac_M00141	IKZF1	701	709	-	14.3232	3.31e-06	0.0438	TTTGGGAGG
AL928921.2	chr1:9439564-9441564	POU2F2_disc2	POU2F2_GM12891_encode-Myers_seq_hsa_r1:AlignACE#1#Intergenic	POU2F2	1395	1407	-	12.7653	5.38e-06	0.00962	CCTGGGGAGGGGG
AL928921.2	chr1:9439564-9441564	SP8_1	SP8_jolma_DBD_M32	SP8	1288	1299	+	14.2143	7.23e-06	0.0628	GACACACCCACC
LBX1-AS1	chr10:101228594-101230594	AP1_disc10	FOS_GM12878_encode-Snyder_seq_hsa_r1:AlignACE#1#Intergenic	JUN	1810	1819	+	12.9184	2.04e-06	0.0172	GCGGGGCGGG
LBX1-AS1	chr10:101228594-101230594	BHLHE40_disc2	BHLHE40_HepG2_encode-Myers_seq_hsa_v041610.1_r1:AlignACE#2#Intergenic	BHLHE40	1739	1755	-	14.6538	8.21e-09	0.000225	GGCGGGGCCGGCAGCGG
LBX1-AS1	chr10:101228594-101230594	E2F_disc8	E2F1_MCF-7_encode-Snyder_seq_hsa_HA_r1:AlignACE#3#Intergenic	E2F1	188	198	-	13.404	8.81e-07	0.00671	GCGGCGCCGGG
LBX1-AS1	chr10:101228594-101230594	EBF1_disc2	EBF1_GM12878_encode-Snyder_seq_hsa_r1:AlignACE#2#Intergenic	EBF1	1605	1617	-	14.0714	9.85e-07	0.0377	GCCTGGGGAGCGG
LBX1-AS1	chr10:101228594-101230594	ESRRA_disc4	ESRRA_HepG2_encode-Snyder_seq_hsa_forskolin_r1:AlignACE#1#Intergenic	ESRRA	1716	1729	-	11.8776	7.49e-06	0.0298	CGGGGCCCGGGCGG
LBX1-AS1	chr10:101228594-101230594	ETS_disc7	ETS1_GM12878_encode-Myers_seq_hsa_r1:AlignACE#2#Intergenic	ETS1	1154	1167	+	12.92	5.41e-06	0.0295	GGGATGTGGAGCCC
LBX1-AS1	chr10:101228594-101230594	ETS_disc9	GABPA_K562_encode-Myers_seq_hsa_v041610.1_r1:AlignACE#2#Intergenic	ETS1	1201	1212	-	13.2222	2.65e-06	0.00801	GCGGCGGCCGCG
LBX1-AS1	chr10:101228594-101230594	HEY1_disc2	HEY1_K562_encode-Myers_seq_hsa_r1:AlignACE#1#Intergenic	HEY1	1812	1827	+	14.5865	3.72e-08	0.000545	GGGGCGGGGGCCCGGC
LBX1-AS1	chr10:101228594-101230594	HIC1_1	HIC1_transfac_M01072	HIC1	276	290	-	15.3265	4.39e-07	0.0227	CCGAGCTGCCCGCGG
LBX1-AS1	chr10:101228594-101230594	HIC1_2	HIC1_transfac_M01073	HIC1	165	182	+	13.1837	1.35e-05	0.0719	GCGGGCTGCGCCGCCGCT
LBX1-AS1	chr10:101228594-101230594	PLAGL1_1	Plagl1_bulyk_sc09-primary	PLAGL1	1730	1745	-	12.9091	1.87e-05	0.0863	GCAGCGGGGCCCCGGC
LBX1-AS1	chr10:101228594-101230594	POU2F2_disc2	POU2F2_GM12891_encode-Myers_seq_hsa_r1:AlignACE#1#Intergenic	POU2F2	175	187	-	12.6939	6.1e-06	0.00989	GGAGGAGCGGCGG
LBX1-AS1	chr10:101228594-101230594	SP8_1	SP8_jolma_DBD_M32	SP8	1810	1821	-	12.3878	2.55e-05	0.0877	CCCCCGCCCCGC
LBX1-AS1	chr10:101228594-101230594	ZIC1_2	Zic1_bulyk_sc09-primary	ZIC1	1443	1456	+	13.071	1.23e-05	0.0952	GACCCCAGGGGTTG
RPARP-AS1	chr10:102448817-102450817	AP1_disc10	FOS_GM12878_encode-Snyder_seq_hsa_r1:AlignACE#1#Intergenic	JUN	1661	1670	+	11.4694	3.07e-05	0.0255	GGGCGGCCGC
RPARP-AS1	chr10:102448817-102450817	BHLHE40_disc2	BHLHE40_HepG2_encode-Myers_seq_hsa_v041610.1_r1:AlignACE#2#Intergenic	BHLHE40	1967	1983	+	13.7981	4.49e-07	0.00183	GCCGCGGGCGCCTGCAG
RPARP-AS1	chr10:102448817-102450817	E2F_disc8	E2F1_MCF-7_encode-Snyder_seq_hsa_HA_r1:AlignACE#3#Intergenic	E2F1	1713	1723	-	13.5152	2.63e-07	0.00391	GCGGCGCCGGC
RPARP-AS1	chr10:102448817-102450817	EBF1_disc2	EBF1_GM12878_encode-Snyder_seq_hsa_r1:AlignACE#2#Intergenic	EBF1	710	722	-	13.398	3.52e-06	0.0423	CCCTGGGGTACAG
RPARP-AS1	chr10:102448817-102450817	ESRRA_disc4	ESRRA_HepG2_encode-Snyder_seq_hsa_forskolin_r1:AlignACE#1#Intergenic	ESRRA	1877	1890	+	10.8776	5.98e-05	0.0342	GGGGGGCCCCGCGC
RPARP-AS1	chr10:102448817-102450817	ETS_disc7	ETS1_GM12878_encode-Myers_seq_hsa_r1:AlignACE#2#Intergenic	ETS1	1837	1850	-	14.11	1.74e-07	0.0183	GGGAGCTGCGGCGC
RPARP-AS1	chr10:102448817-102450817	ETS_disc9	GABPA_K562_encode-Myers_seq_hsa_v041610.1_r1:AlignACE#2#Intergenic	ETS1	1529	1540	-	12.9899	4.52e-06	0.0104	GCGCGGGAGGCG
RPARP-AS1	chr10:102448817-102450817	FOXC1_3	FOXC1_jolma_DBD_M402	FOXC1	839	851	-	14.7921	4.74e-06	0.0794	ACAAAAACAAACA
RPARP-AS1	chr10:102448817-102450817	HEY1_disc2	HEY1_K562_encode-Myers_seq_hsa_r1:AlignACE#1#Intergenic	HEY1	1882	1897	-	14.1154	2.4e-07	0.00144	GGAGCGCGCGCGGGGC
RPARP-AS1	chr10:102448817-102450817	HIC1_1	HIC1_transfac_M01072	HIC1	1596	1610	-	14.5408	1.4e-06	0.0302	CCCGCGTGCACGCGC
RPARP-AS1	chr10:102448817-102450817	HIC1_2	HIC1_transfac_M01073	HIC1	1595	1612	+	12.0408	3.5e-05	0.0917	AGCGCGTGCACGCGGGCC
RPARP-AS1	chr10:102448817-102450817	IKZF1_2	Lyf-1_transfac_M00141	IKZF1	281	289	-	14.3232	3.31e-06	0.0438	TTTGGGAGG
RPARP-AS1	chr10:102448817-102450817	PLAGL1_1	Plagl1_bulyk_sc09-primary	PLAGL1	1874	1889	-	15.1545	3.06e-06	0.0611	CGCGGGGCCCCCCTCT
RPARP-AS1	chr10:102448817-102450817	POU2F2_disc2	POU2F2_GM12891_encode-Myers_seq_hsa_r1:AlignACE#1#Intergenic	POU2F2	1869	1881	+	13.8265	5.76e-07	0.00771	GCTGCAGAGGGGG
RPARP-AS1	chr10:102448817-102450817	SP8_1	SP8_jolma_DBD_M32	SP8	1224	1235	-	12.9184	1.82e-05	0.0749	CCCACCCCCCTT
RPARP-AS1	chr10:102448817-102450817	ZIC1_2	Zic1_bulyk_sc09-primary	ZIC1	713	726	+	15.0533	2.44e-06	0.0879	TACCCCAGGGTGGG
SFTA1P	chr10:10793980-10795980	PLAGL1_1	Plagl1_bulyk_sc09-primary	PLAGL1	915	930	-	12.6	2.32e-05	0.0885	CAGAGAGCGCCCTGGG
ADD3-AS1	chr10:110007381-110009381	AP1_disc10	FOS_GM12878_encode-Snyder_seq_hsa_r1:AlignACE#1#Intergenic	JUN	354	363	+	12.1327	9.04e-06	0.0225	GCGGGGGCGG
ADD3-AS1	chr10:110007381-110009381	BHLHE40_disc2	BHLHE40_HepG2_encode-Myers_seq_hsa_v041610.1_r1:AlignACE#2#Intergenic	BHLHE40	1037	1053	-	14.2212	8.45e-08	0.000884	GGCCCCGCCAGCCGCCG
ADD3-AS1	chr10:110007381-110009381	E2F_disc8	E2F1_MCF-7_encode-Snyder_seq_hsa_HA_r1:AlignACE#3#Intergenic	E2F1	1036	1046	+	13.4949	6.19e-07	0.00527	GCGGCGGCTGG
ADD3-AS1	chr10:110007381-110009381	EBF1_disc2	EBF1_GM12878_encode-Snyder_seq_hsa_r1:AlignACE#2#Intergenic	EBF1	861	873	+	13.1735	5.18e-06	0.0432	GCCCGGGCGGCTG
ADD3-AS1	chr10:110007381-110009381	EGR3_2	EGR3_jolma_DBD_M7	EGR3	351	365	-	18.0408	5.5e-07	0.0782	TCCCGCCCCCGCAGC
ADD3-AS1	chr10:110007381-110009381	ESRRA_disc4	ESRRA_HepG2_encode-Snyder_seq_hsa_forskolin_r1:AlignACE#1#Intergenic	ESRRA	1126	1139	+	12.1327	3.74e-06	0.0298	CCAGGCCAGAGGGG
ADD3-AS1	chr10:110007381-110009381	ETS_disc7	ETS1_GM12878_encode-Myers_seq_hsa_r1:AlignACE#2#Intergenic	ETS1	292	305	-	13.67	9.2e-07	0.0238	GGGGCCTGCAGGCC
ADD3-AS1	chr10:110007381-110009381	ETS_disc9	GABPA_K562_encode-Myers_seq_hsa_v041610.1_r1:AlignACE#2#Intergenic	ETS1	519	530	+	14.0808	1.03e-07	0.00329	CCGGGGGGGGCG
ADD3-AS1	chr10:110007381-110009381	FOXD3_2	Foxd3_jaspar_MA0041.1	FOXD3	1363	1374	+	15.8119	1.15e-06	0.0706	GAATGTTGGTTT
ADD3-AS1	chr10:110007381-110009381	HEY1_disc2	HEY1_K562_encode-Myers_seq_hsa_r1:AlignACE#1#Intergenic	HEY1	828	843	+	14.1827	1.9e-07	0.0013	GCGGCCGCAGCGGCGG
ADD3-AS1	chr10:110007381-110009381	HIC1_1	HIC1_transfac_M01072	HIC1	973	987	-	16.9082	2.43e-08	0.0135	CGCGGGTGCCCGCGT
ADD3-AS1	chr10:110007381-110009381	HIC1_2	HIC1_transfac_M01073	HIC1	970	987	-	17.6633	7.29e-08	0.0259	CGCGGGTGCCCGCGTCCC
ADD3-AS1	chr10:110007381-110009381	PLAGL1_1	Plagl1_bulyk_sc09-primary	PLAGL1	135	150	+	12.9636	1.8e-05	0.0851	TCCGAGGCGCCCCTCC
ADD3-AS1	chr10:110007381-110009381	POU2F2_disc2	POU2F2_GM12891_encode-Myers_seq_hsa_r1:AlignACE#1#Intergenic	POU2F2	302	314	-	13.9184	4.25e-07	0.00771	GCAGCGGTGGGGG
ADD3-AS1	chr10:110007381-110009381	SP8_1	SP8_jolma_DBD_M32	SP8	541	552	-	13.5	1.25e-05	0.0698	GCCCCGCCCCTA
ADD3-AS1	chr10:110007381-110009381	ZIC1_2	Zic1_bulyk_sc09-primary	ZIC1	980	993	+	14.7278	3.28e-06	0.0879	CACCCGCGCGGGGG
AL158163.1	chr10:110909596-110911596	ESRRA_disc4	ESRRA_HepG2_encode-Snyder_seq_hsa_forskolin_r1:AlignACE#1#Intergenic	ESRRA	1066	1079	-	11.1327	3.8e-05	0.0326	CTGGCAGTGGGGGG
EMX2OS	chr10:117544068-117546068	AP1_disc10	FOS_GM12878_encode-Snyder_seq_hsa_r1:AlignACE#1#Intergenic	JUN	1791	1800	-	12.0102	1.24e-05	0.0226	GGGGAGGGGG
EMX2OS	chr10:117544068-117546068	BHLHE40_disc2	BHLHE40_HepG2_encode-Myers_seq_hsa_v041610.1_r1:AlignACE#2#Intergenic	BHLHE40	1286	1302	-	13.3846	1.64e-06	0.00316	GGCCGGCTCCGCAGCCG
EMX2OS	chr10:117544068-117546068	E2F_disc8	E2F1_MCF-7_encode-Snyder_seq_hsa_HA_r1:AlignACE#3#Intergenic	E2F1	1274	1284	+	13.3838	1.14e-06	0.0077	GCGGCGCCAGG
EMX2OS	chr10:117544068-117546068	EBF1_disc2	EBF1_GM12878_encode-Snyder_seq_hsa_r1:AlignACE#2#Intergenic	EBF1	175	187	+	13.4592	3.15e-06	0.0418	GCCTGGGGAGGGG
EMX2OS	chr10:117544068-117546068	ESRRA_disc4	ESRRA_HepG2_encode-Snyder_seq_hsa_forskolin_r1:AlignACE#1#Intergenic	ESRRA	1281	1294	+	11.9286	6.62e-06	0.0298	CAGGGCGGCTGCGG
EMX2OS	chr10:117544068-117546068	ETS_disc7	ETS1_GM12878_encode-Myers_seq_hsa_r1:AlignACE#2#Intergenic	ETS1	1424	1437	-	13.56	1.25e-06	0.0271	GGGGCCGGTGGTCC
EMX2OS	chr10:117544068-117546068	ETS_disc9	GABPA_K562_encode-Myers_seq_hsa_v041610.1_r1:AlignACE#2#Intergenic	ETS1	2	13	-	12.202	1.67e-05	0.0157	CTGGCGGCCGAG
EMX2OS	chr10:117544068-117546068	FOXC1_3	FOXC1_jolma_DBD_M402	FOXC1	402	414	-	14.4455	6.13e-06	0.0938	AGAAAAACAAACA
EMX2OS	chr10:117544068-117546068	HEY1_disc2	HEY1_K562_encode-Myers_seq_hsa_r1:AlignACE#1#Intergenic	HEY1	1274	1289	+	14.0192	3.35e-07	0.00165	GCGGCGCCAGGGCGGC
EMX2OS	chr10:117544068-117546068	HIC1_1	HIC1_transfac_M01072	HIC1	1474	1488	+	12.4286	1.78e-05	0.065	GCACGGTGCCGGGCC
EMX2OS	chr10:117544068-117546068	NHLH1_1	HEN1_transfac_M00058	NHLH1	1706	1727	-	15.3265	2.07e-06	0.091	CTGTGTGCCAGCTGCTTCCTTT
EMX2OS	chr10:117544068-117546068	POU2F2_disc2	POU2F2_GM12891_encode-Myers_seq_hsa_r1:AlignACE#1#Intergenic	POU2F2	1229	1241	-	12.7347	5.68e-06	0.00967	GCAGGGGAGGGAG
EMX2OS	chr10:117544068-117546068	ZIC1_2	Zic1_bulyk_sc09-primary	ZIC1	896	909	-	12.213	2.33e-05	0.0973	GAAACCCGGGGGGT
CASC2	chr10:118045279-118047279	AP1_disc10	FOS_GM12878_encode-Snyder_seq_hsa_r1:AlignACE#1#Intergenic	JUN	1315	1324	-	12.9286	1.7e-06	0.0172	GGCGGGCGGG
CASC2	chr10:118045279-118047279	BHLHE40_disc2	BHLHE40_HepG2_encode-Myers_seq_hsa_v041610.1_r1:AlignACE#2#Intergenic	BHLHE40	1603	1619	+	14.8365	2.16e-09	0.000151	CGGGCGGGCGGCTGCGG
CASC2	chr10:118045279-118047279	E2F_disc8	E2F1_MCF-7_encode-Snyder_seq_hsa_HA_r1:AlignACE#3#Intergenic	E2F1	1516	1526	+	13.303	1.31e-06	0.00834	CCGGCGCCGGC
CASC2	chr10:118045279-118047279	EBF1_disc2	EBF1_GM12878_encode-Snyder_seq_hsa_r1:AlignACE#2#Intergenic	EBF1	1831	1843	+	13.4286	3.33e-06	0.0418	CCCTGGGGAGGGC
CASC2	chr10:118045279-118047279	ESRRA_disc4	ESRRA_HepG2_encode-Snyder_seq_hsa_forskolin_r1:AlignACE#1#Intergenic	ESRRA	1488	1501	+	11.8878	7.32e-06	0.0298	GTGGGGGAGGGCGG
CASC2	chr10:118045279-118047279	ETS_disc7	ETS1_GM12878_encode-Myers_seq_hsa_r1:AlignACE#2#Intergenic	ETS1	1349	1362	-	12.74	7.48e-06	0.0305	GGGAGGAGGAGCCG
CASC2	chr10:118045279-118047279	ETS_disc9	GABPA_K562_encode-Myers_seq_hsa_v041610.1_r1:AlignACE#2#Intergenic	ETS1	1506	1517	-	12.9596	4.82e-06	0.0107	GGGGCGGCCGCG
CASC2	chr10:118045279-118047279	HEY1_disc2	HEY1_K562_encode-Myers_seq_hsa_r1:AlignACE#1#Intergenic	HEY1	1607	1622	+	14.1731	1.96e-07	0.00134	CGGGCGGCTGCGGCGG
CASC2	chr10:118045279-118047279	HIC1_1	HIC1_transfac_M01072	HIC1	1535	1549	-	15.0918	6.27e-07	0.0232	GCCCGCTGCCCGCCC
CASC2	chr10:118045279-118047279	HIC1_2	HIC1_transfac_M01073	HIC1	1040	1057	-	15.8878	8.26e-07	0.0397	CTGGGCTGCCCCCGCGAG
CASC2	chr10:118045279-118047279	POU2F2_disc2	POU2F2_GM12891_encode-Myers_seq_hsa_r1:AlignACE#1#Intergenic	POU2F2	1482	1494	+	13.5306	1.2e-06	0.00869	GGTGGAGTGGGGG
CASC2	chr10:118045279-118047279	SP8_1	SP8_jolma_DBD_M32	SP8	1665	1676	-	14.898	4.21e-06	0.0551	GCCCCGCCCCTT
CASC2	chr10:118045279-118047279	ZIC1_2	Zic1_bulyk_sc09-primary	ZIC1	932	945	-	11.5976	3.61e-05	0.0998	CTCCCTCCGGGAGG
AL451069.1	chr10:132517191-132519191	AP1_disc10	FOS_GM12878_encode-Snyder_seq_hsa_r1:AlignACE#1#Intergenic	JUN	1106	1115	-	11.4592	3.11e-05	0.0255	GGGAGGGCGG
AL451069.1	chr10:132517191-132519191	BHLHE40_disc2	BHLHE40_HepG2_encode-Myers_seq_hsa_v041610.1_r1:AlignACE#2#Intergenic	BHLHE40	1291	1307	-	12.6058	1.04e-05	0.00599	GGGGCCGGGCCCTGCCC
AL451069.1	chr10:132517191-132519191	E2F_disc8	E2F1_MCF-7_encode-Snyder_seq_hsa_HA_r1:AlignACE#3#Intergenic	E2F1	1099	1109	-	13.1717	2.81e-06	0.0131	GCGGGGCCAGC
AL451069.1	chr10:132517191-132519191	EBF1_disc2	EBF1_GM12878_encode-Snyder_seq_hsa_r1:AlignACE#2#Intergenic	EBF1	1108	1120	-	13.0816	6.06e-06	0.0445	CCCAGGGGAGGGC
AL451069.1	chr10:132517191-132519191	ESRRA_disc4	ESRRA_HepG2_encode-Snyder_seq_hsa_forskolin_r1:AlignACE#1#Intergenic	ESRRA	1106	1119	-	11.8878	7.32e-06	0.0298	CCAGGGGAGGGCGG
AL451069.1	chr10:132517191-132519191	ETS_disc7	ETS1_GM12878_encode-Myers_seq_hsa_r1:AlignACE#2#Intergenic	ETS1	1103	1116	-	12.89	5.74e-06	0.0297	GGGGAGGGCGGGGC
AL451069.1	chr10:132517191-132519191	ETS_disc9	GABPA_K562_encode-Myers_seq_hsa_v041610.1_r1:AlignACE#2#Intergenic	ETS1	78	89	+	12.6768	7.97e-06	0.0127	CAGCGGGGGGTG
AL451069.1	chr10:132517191-132519191	HEY1_disc2	HEY1_K562_encode-Myers_seq_hsa_r1:AlignACE#1#Intergenic	HEY1	1289	1304	+	13.1538	3.61e-06	0.00393	GGGGGCAGGGCCCGGC
AL451069.1	chr10:132517191-132519191	HIC1_1	HIC1_transfac_M01072	HIC1	1494	1508	+	12.2653	2.11e-05	0.0674	CGGGGGTGCGGGCGT
AL451069.1	chr10:132517191-132519191	HIC1_2	HIC1_transfac_M01073	HIC1	155	172	+	14.3571	4.46e-06	0.0555	CTGGGCTGCCCACTGGCC
AL451069.1	chr10:132517191-132519191	NANOG_disc3	NANOG_H1-hESC_encode-Myers_seq_hsa_v041610.2-SC-33759_r1:MEME#1#Intergenic	NANOG	1927	1936	-	15.0612	1.01e-06	0.0686	GCCCAGCAGG
AL451069.1	chr10:132517191-132519191	POU2F2_disc2	POU2F2_GM12891_encode-Myers_seq_hsa_r1:AlignACE#1#Intergenic	POU2F2	83	95	+	13.1122	2.75e-06	0.00911	GGGGGTGGGGCGG
AL451069.1	chr10:132517191-132519191	SP8_1	SP8_jolma_DBD_M32	SP8	82	93	-	13.898	8.84e-06	0.0629	GCCCCACCCCCC
AL451069.1	chr10:132517191-132519191	ZIC1_2	Zic1_bulyk_sc09-primary	ZIC1	594	607	-	15.5976	1.54e-06	0.0879	CTCCCCAGGGTGGG
AL450384.2	chr10:18544651-18546651	ESRRA_disc4	ESRRA_HepG2_encode-Snyder_seq_hsa_forskolin_r1:AlignACE#1#Intergenic	ESRRA	1988	2001	+	10.7041	7.96e-05	0.0356	GAGGCCGAGGCGGG
AL450384.2	chr10:18544651-18546651	ETS_disc9	GABPA_K562_encode-Myers_seq_hsa_v041610.1_r1:AlignACE#2#Intergenic	ETS1	1988	1999	+	10.899	7.91e-05	0.0247	GAGGCCGAGGCG
AL731533.2	chr10:3065001-3067001	AP1_disc10	FOS_GM12878_encode-Snyder_seq_hsa_r1:AlignACE#1#Intergenic	JUN	1525	1534	-	12.2449	7.61e-06	0.0225	GGGAGGCGGG
AL731533.2	chr10:3065001-3067001	BHLHE40_disc2	BHLHE40_HepG2_encode-Myers_seq_hsa_v041610.1_r1:AlignACE#2#Intergenic	BHLHE40	1585	1601	+	13.2404	2.43e-06	0.0037	CGCCCAGGCCGGGGCGC
AL731533.2	chr10:3065001-3067001	E2F_disc8	E2F1_MCF-7_encode-Snyder_seq_hsa_HA_r1:AlignACE#3#Intergenic	E2F1	1598	1608	+	12.7273	9.79e-06	0.0194	GCGCCGCCAGG
AL731533.2	chr10:3065001-3067001	EBF1_disc2	EBF1_GM12878_encode-Snyder_seq_hsa_r1:AlignACE#2#Intergenic	EBF1	110	122	+	13.8469	1.53e-06	0.0399	CCCTGGGGATCTG
AL731533.2	chr10:3065001-3067001	ESRRA_disc4	ESRRA_HepG2_encode-Snyder_seq_hsa_forskolin_r1:AlignACE#1#Intergenic	ESRRA	1669	1682	+	11.8163	8.69e-06	0.0299	GCGGGGCTGGGGGC
AL731533.2	chr10:3065001-3067001	ETS_disc7	ETS1_GM12878_encode-Myers_seq_hsa_r1:AlignACE#2#Intergenic	ETS1	1689	1702	-	13.71	8.06e-07	0.0221	GGGGGCTGTGGTGC
AL731533.2	chr10:3065001-3067001	ETS_disc9	GABPA_K562_encode-Myers_seq_hsa_v041610.1_r1:AlignACE#2#Intergenic	ETS1	1819	1830	+	13.5657	1.02e-06	0.0057	CTGGGGGCGGGG
AL731533.2	chr10:3065001-3067001	HEY1_disc2	HEY1_K562_encode-Myers_seq_hsa_r1:AlignACE#1#Intergenic	HEY1	1589	1604	+	13.8365	5.98e-07	0.00213	CAGGCCGGGGCGCCGC
AL731533.2	chr10:3065001-3067001	HIC1_1	HIC1_transfac_M01072	HIC1	1341	1355	+	12.0408	2.65e-05	0.073	GGGGGCTGCCCCCTC
AL731533.2	chr10:3065001-3067001	HIC1_2	HIC1_transfac_M01073	HIC1	1341	1358	+	15.7755	9.46e-07	0.0397	GGGGGCTGCCCCCTCTCC
AL731533.2	chr10:3065001-3067001	PLAGL1_1	Plagl1_bulyk_sc09-primary	PLAGL1	1592	1607	-	14.8	4.25e-06	0.067	CTGGCGGCGCCCCGGC
AL731533.2	chr10:3065001-3067001	POU2F2_disc2	POU2F2_GM12891_encode-Myers_seq_hsa_r1:AlignACE#1#Intergenic	POU2F2	1526	1538	-	12.4286	1.01e-05	0.0112	GGCGGGGAGGCGG
AL731533.2	chr10:3065001-3067001	SP8_1	SP8_jolma_DBD_M32	SP8	1820	1831	-	14.3469	6.59e-06	0.0608	CCCCCGCCCCCA
AL365203.2	chr10:32888311-32890311	BHLHE40_disc2	BHLHE40_HepG2_encode-Myers_seq_hsa_v041610.1_r1:AlignACE#2#Intergenic	BHLHE40	130	146	-	12.7596	7.61e-06	0.00543	CAGGGTGCCCGCTGCTG
AL365203.2	chr10:32888311-32890311	E2F_disc8	E2F1_MCF-7_encode-Snyder_seq_hsa_HA_r1:AlignACE#3#Intergenic	E2F1	129	139	-	10.7879	9.76e-05	0.0284	CCCGCTGCTGG
AL365203.2	chr10:32888311-32890311	ESRRA_disc4	ESRRA_HepG2_encode-Snyder_seq_hsa_forskolin_r1:AlignACE#1#Intergenic	ESRRA	133	146	-	10.8469	6.3e-05	0.0345	CAGGGTGCCCGCTG
AL365203.2	chr10:32888311-32890311	ETS_disc7	ETS1_GM12878_encode-Myers_seq_hsa_r1:AlignACE#2#Intergenic	ETS1	1170	1183	-	11.66	3.54e-05	0.0363	GGGACGAGGAGGTC
AL365203.2	chr10:32888311-32890311	HIC1_1	HIC1_transfac_M01072	HIC1	133	147	-	13.2959	6.82e-06	0.0492	TCAGGGTGCCCGCTG
AL365203.2	chr10:32888311-32890311	HIC1_2	HIC1_transfac_M01073	HIC1	130	147	-	15.4286	1.42e-06	0.0408	TCAGGGTGCCCGCTGCTG
AL365203.2	chr10:32888311-32890311	SP8_1	SP8_jolma_DBD_M32	SP8	568	579	-	14.4082	6.09e-06	0.0584	CCCACACCCACT
AL117336.3	chr10:35335401-35337401	AP1_disc10	FOS_GM12878_encode-Snyder_seq_hsa_r1:AlignACE#1#Intergenic	JUN	1054	1063	+	12.9184	2.04e-06	0.0172	GCGGGGCGGG
AL117336.3	chr10:35335401-35337401	BHLHE40_disc2	BHLHE40_HepG2_encode-Myers_seq_hsa_v041610.1_r1:AlignACE#2#Intergenic	BHLHE40	1450	1466	-	14.7212	5.19e-09	0.000151	GGCGGCGGCGGCGGCGG
AL117336.3	chr10:35335401-35337401	E2F_disc8	E2F1_MCF-7_encode-Snyder_seq_hsa_HA_r1:AlignACE#3#Intergenic	E2F1	1484	1494	-	13.5051	4.32e-07	0.00391	GCGGCGGCGGC
AL117336.3	chr10:35335401-35337401	EBF1_disc2	EBF1_GM12878_encode-Snyder_seq_hsa_r1:AlignACE#2#Intergenic	EBF1	204	216	+	12.949	7.47e-06	0.0457	CCCATGGGAGGAG
AL117336.3	chr10:35335401-35337401	EGR3_2	EGR3_jolma_DBD_M7	EGR3	1833	1847	+	14.949	2.73e-06	0.0986	ACCCGCCCCCGCGGC
AL117336.3	chr10:35335401-35337401	ESRRA_disc4	ESRRA_HepG2_encode-Snyder_seq_hsa_forskolin_r1:AlignACE#1#Intergenic	ESRRA	1564	1577	-	11.7041	1.15e-05	0.0311	GCGGGCGGCGGGGG
AL117336.3	chr10:35335401-35337401	ETS_disc7	ETS1_GM12878_encode-Myers_seq_hsa_r1:AlignACE#2#Intergenic	ETS1	982	995	-	13.44	1.69e-06	0.0273	GGGCGGCGCAGCCC
AL117336.3	chr10:35335401-35337401	ETS_disc9	GABPA_K562_encode-Myers_seq_hsa_v041610.1_r1:AlignACE#2#Intergenic	ETS1	1483	1494	-	13.8182	3.64e-07	0.00329	GCGGCGGCGGCG
AL117336.3	chr10:35335401-35337401	HEY1_disc2	HEY1_K562_encode-Myers_seq_hsa_r1:AlignACE#1#Intergenic	HEY1	1476	1491	-	15.25	7.13e-10	0.000197	GCGGCGGCGGCGGGGC
AL117336.3	chr10:35335401-35337401	HIC1_1	HIC1_transfac_M01072	HIC1	1163	1177	+	15.0918	6.27e-07	0.0232	GCCCGCTGCCCGCCC
AL117336.3	chr10:35335401-35337401	HIC1_2	HIC1_transfac_M01073	HIC1	1148	1165	+	15.8673	8.47e-07	0.0397	GGGGGCTGCGCCCACGCC
AL117336.3	chr10:35335401-35337401	PLAGL1_1	Plagl1_bulyk_sc09-primary	PLAGL1	1636	1651	-	14.5182	5.44e-06	0.0724	TCGGCGGCCCCCCGAC
AL117336.3	chr10:35335401-35337401	POU2F2_disc2	POU2F2_GM12891_encode-Myers_seq_hsa_r1:AlignACE#1#Intergenic	POU2F2	1482	1494	-	12.898	4.18e-06	0.00911	GCGGCGGCGGCGG
AL117336.3	chr10:35335401-35337401	SP8_1	SP8_jolma_DBD_M32	SP8	1049	1060	-	14.2959	6.81e-06	0.0614	GCCCCGCCCCGT
AL117336.3	chr10:35335401-35337401	ZIC1_2	Zic1_bulyk_sc09-primary	ZIC1	849	862	-	13.6923	7.59e-06	0.0901	CTCCCCCGGGCTGG
AC010864.1	chr10:43137334-43139334	AP1_disc10	FOS_GM12878_encode-Snyder_seq_hsa_r1:AlignACE#1#Intergenic	JUN	1059	1068	+	12.0612	1.08e-05	0.0226	GCGGGGCCGC
AC010864.1	chr10:43137334-43139334	BHLHE40_disc2	BHLHE40_HepG2_encode-Myers_seq_hsa_v041610.1_r1:AlignACE#2#Intergenic	BHLHE40	1279	1295	-	14.2885	6.22e-08	0.000787	CGCCCGGGCCGGAGCCG
AC010864.1	chr10:43137334-43139334	E2F_disc8	E2F1_MCF-7_encode-Snyder_seq_hsa_HA_r1:AlignACE#3#Intergenic	E2F1	1152	1162	+	13.3939	1.05e-06	0.00714	GCGGCGGCGGG
AC010864.1	chr10:43137334-43139334	EBF1_disc2	EBF1_GM12878_encode-Snyder_seq_hsa_r1:AlignACE#2#Intergenic	EBF1	1282	1294	-	12.6122	1.23e-05	0.0474	GCCCGGGCCGGAG
AC010864.1	chr10:43137334-43139334	ESRRA_disc4	ESRRA_HepG2_encode-Snyder_seq_hsa_forskolin_r1:AlignACE#1#Intergenic	ESRRA	1565	1578	-	12	5.48e-06	0.0298	GAGGGGCTGAGGGC
AC010864.1	chr10:43137334-43139334	ETS_disc7	ETS1_GM12878_encode-Myers_seq_hsa_r1:AlignACE#2#Intergenic	ETS1	1291	1304	+	12.81	6.64e-06	0.0302	GGGCGGTGCGGGCG
AC010864.1	chr10:43137334-43139334	ETS_disc9	GABPA_K562_encode-Myers_seq_hsa_v041610.1_r1:AlignACE#2#Intergenic	ETS1	1149	1160	+	13.4646	1.35e-06	0.00623	GAGGCGGCGGCG
AC010864.1	chr10:43137334-43139334	FOXC1_3	FOXC1_jolma_DBD_M402	FOXC1	114	126	+	16.5149	1.24e-06	0.0377	AAATAAATAAAAA
AC010864.1	chr10:43137334-43139334	HEY1_disc2	HEY1_K562_encode-Myers_seq_hsa_r1:AlignACE#1#Intergenic	HEY1	1064	1079	+	14.9038	7.26e-09	0.000545	GCCGCGGGCGCGCGGC
AC010864.1	chr10:43137334-43139334	HIC1_1	HIC1_transfac_M01072	HIC1	768	782	+	14.0714	2.63e-06	0.0386	CACGGCTGCCGGCGG
AC010864.1	chr10:43137334-43139334	HIC1_2	HIC1_transfac_M01073	HIC1	768	785	+	15.3265	1.59e-06	0.0414	CACGGCTGCCGGCGGCCC
AC010864.1	chr10:43137334-43139334	PLAGL1_1	Plagl1_bulyk_sc09-primary	PLAGL1	916	931	-	14.6182	4.99e-06	0.0717	CTGGAGGCGCCCCTGC
AC010864.1	chr10:43137334-43139334	POU2F2_disc2	POU2F2_GM12891_encode-Myers_seq_hsa_r1:AlignACE#1#Intergenic	POU2F2	1298	1310	+	13.0408	3.16e-06	0.00911	GCGGGCGCCGGGG
AC010864.1	chr10:43137334-43139334	ZIC1_2	Zic1_bulyk_sc09-primary	ZIC1	1128	1141	+	13.8402	6.73e-06	0.09	CGCGCCCGGGGGTG
AL137145.2	chr10:6276687-6278687	AP1_disc10	FOS_GM12878_encode-Snyder_seq_hsa_r1:AlignACE#1#Intergenic	JUN	932	941	-	10.7041	8.74e-05	0.0335	CGGGGGCAGG
AL137145.2	chr10:6276687-6278687	BHLHE40_disc2	BHLHE40_HepG2_encode-Myers_seq_hsa_v041610.1_r1:AlignACE#2#Intergenic	BHLHE40	1512	1528	-	11.7212	4.55e-05	0.00949	GCCGGGCACTGCGGCTC
AL137145.2	chr10:6276687-6278687	E2F_disc8	E2F1_MCF-7_encode-Snyder_seq_hsa_HA_r1:AlignACE#3#Intergenic	E2F1	932	942	-	13.0505	4.2e-06	0.014	GCGGGGGCAGG
AL137145.2	chr10:6276687-6278687	ESRRA_disc4	ESRRA_HepG2_encode-Snyder_seq_hsa_forskolin_r1:AlignACE#1#Intergenic	ESRRA	629	642	-	10.6327	8.87e-05	0.0362	CCAGGAGGCGGAGG
AL137145.2	chr10:6276687-6278687	ETS_disc7	ETS1_GM12878_encode-Myers_seq_hsa_r1:AlignACE#2#Intergenic	ETS1	936	949	-	13.13	3.54e-06	0.0293	GGGAGGTGCGGGGG
AL137145.2	chr10:6276687-6278687	ETS_disc9	GABPA_K562_encode-Myers_seq_hsa_v041610.1_r1:AlignACE#2#Intergenic	ETS1	931	942	-	13.0505	3.94e-06	0.0098	GCGGGGGCAGGG
[truncated: 5,945 more rows]

## Sheet: TF with BS in proteins lncRNAs
Transcrition Factors with binding sites found in:		Transcription Factors with binding sites only in:
[truncated: 50 more rows]

[truncated: 2 more sheets: all_TF_with_BS_in_clusters, filtered_TF_with_BS_in_clusters]
