# Supplementary material for: Dynamic landscape of chromatin accessibility and transcriptomic changes during differentiation of human embryonic stem cells into dopaminergic neurons
Source: Sci Rep. 2021 Aug 20;11:16977. doi: 10.1038/s41598-021-96263-1 (PMC8379280; doi:10.1038/s41598-021-96263-1)
Supplement: Supplementary file 9 — Supplementary Information 9. [file 41598_2021_96263_MOESM9_ESM.xlsx]

## Sheet: degs_tfbs_mat
TF	promoter	enhancer	highest_in
AIRE	0	0.000341509	D0
BHLHE40	29.5485	2.14843	D14
CTCF	44.1769	11.2278	D0
CTCFL	1.62718	0.29882	D0
DBX1	0	0.000341509	D14
E2F2	0	0.000341509	D28
EBF1	38.8772	11.3463	D28
ESRRA	45.9758	11.862	D0
FOXB1	0	0.000683018	D14
FOXC1	2.57042	3.52984	D14
FOXD3	1.29331	1.83356	D0
HEY1	29.529	1.82537	D14
HIC1	8.19422	0.638963	D14
IKZF1	4.14249	4.15036	D28
IRX5	0.00324139	0.000683018	D28
MEIS1	0	0.000341509	D28
MSX1	0	0.000683018	D28
MSX2	0	0.000341509	D28
MYB	0.00648277	0	D0
NANOG	4.5736	2.75359	D0
NHLH1	3.52339	1.13654	D28
NR2F2	0	0.00239056	D28
NR6A1	0.00648277	0.0112698	D0
PLAGL1	1.30628	0.121919	D28
POU2F2	35.733	5.42555	D28
POU5F1	0.0972416	0.267402	D0
PRDM1	1.37111	0.956225	D14
RARA	0.00648277	0.00273207	D28
RARB	0.00324139	0.0037566	D14
RARG	0	0.00307358	D0
RFX2	2.09394	0.884508	D28
RFX3	2.38242	1.00267	D28
RXRG	0.0388966	0.0133189	D28
SOX21	0.00324139	0.00170755	D28
SOX9	0	0.000341509	D14
SP8	11.4972	1.47942	D0
TBX1	0.00324139	0	D0
TBX2	0.00648277	0	D14
TBX20	0.00324139	0.00102453	D28
TFAP2B	0.0356552	0.0358585	D28
THRB	0	0.000341509	D0
ZEB1	0.0680691	0.0321019	D28
