# Supplementary material for: Dynamic landscape of chromatin accessibility and transcriptomic changes during differentiation of human embryonic stem cells into dopaminergic neurons
Source: Sci Rep. 2021 Aug 20;11:16977. doi: 10.1038/s41598-021-96263-1 (PMC8379280; doi:10.1038/s41598-021-96263-1)
Supplement: Supplementary file 10 — Supplementary Information 10. [file 41598_2021_96263_MOESM10_ESM.xlsx]

## Sheet: ctcf_isoforms_mean
		Mean FPKM values
Transcript ID	Alias	D0	D14	D28
ENST00000264010.9	A	7.01719	2.59681	9.78465
ENST00000401394.6	B	3.36409	2.10968	0.503517
ENST00000642420.1	C	2.18711	4.26002	4.17731
ENST00000644753.1	D	2.39793	3.08743	1.61177
ENST00000645306.1	E	1.77803	0.271976	0.795615
